# Supplementary material for: Comparative transcriptomic analysis of male and females in the dioecious weeds Amaranthus palmeri and Amaranthus tuberculatus
Source: BMC Plant Biol. 2023 Jun 26;23:339. doi: 10.1186/s12870-023-04286-9 (PMC10291800; doi:10.1186/s12870-023-04286-9)
Supplement: Supplementary file 2 — Additional file 2: Supplemental table 1. Sequenced libraries information. [file 12870_2023_4286_MOESM2_ESM.xlsx]

## Sheet: ST-1
Supplemental table 1. Sequenced libraries information
Sample Name	% Dups	% GC	M Seqs
PF_FM_1_R1	0.691	0.42	57
PF_FM_1_R2	0.662	0.42	57
PF_FM_2_R1	0.733	0.42	70.7
PF_FM_2_R2	0.704	0.42	70.7
PF_FM_3_R1	0.72	0.42	63.1
PF_FM_3_R2	0.676	0.42	63.1
PF_FM_4_R1	0.736	0.42	70.3
PF_FM_4_R2	0.697	0.42	70.3
PF_F_1_R1	0.738	0.44	68.9
PF_F_1_R2	0.713	0.43	68.9
PF_F_2_R1	0.772	0.45	83.6
PF_F_2_R2	0.743	0.45	83.6
PF_F_3_R1	0.729	0.43	67.7
PF_F_3_R2	0.698	0.43	67.7
PF_F_4_R1	0.855	0.5	76.8
PF_F_4_R2	0.836	0.49	76.8
PF_SAM_1_R1	0.758	0.42	72.6
PF_SAM_1_R2	0.735	0.42	72.6
PF_SAM_2_R1	0.753	0.43	68.2
PF_SAM_2_R2	0.721	0.42	68.2
PF_SAM_3_R1	0.756	0.43	64.1
PF_SAM_3_R2	0.723	0.43	64.1
PF_SAM_4_R1	0.739	0.42	59.8
PF_SAM_4_R2	0.704	0.42	59.8
PM_FM_1_R1	0.725	0.41	71.7
PM_FM_1_R2	0.696	0.41	71.7
PM_FM_2_R1	0.729	0.43	70.7
PM_FM_2_R2	0.701	0.43	70.7
PM_FM_3_R1	0.72	0.42	69.2
PM_FM_3_R2	0.687	0.42	69.2
PM_FM_4_R1	0.727	0.42	75.1
PM_FM_4_R2	0.704	0.42	75.1
PM_F_1_R1	0.735	0.41	82.5
PM_F_1_R2	0.705	0.41	82.5
PM_F_2_R1	0.713	0.42	70.5
PM_F_2_R2	0.688	0.42	70.5
PM_F_3_R1	0.703	0.41	64.9
PM_F_3_R2	0.666	0.41	64.9
PM_F_4_R1	0.719	0.42	71.7
PM_F_4_R2	0.691	0.41	71.7
PM_SAM_1_R1	0.773	0.42	79.5
PM_SAM_1_R2	0.745	0.42	79.5
PM_SAM_2_R1	0.742	0.43	63.6
PM_SAM_2_R2	0.714	0.43	63.6
PM_SAM_3_R1	0.77	0.42	82.4
PM_SAM_3_R2	0.736	0.42	82.4
WF_FM_1_R1	0.695	0.41	77.7
WF_FM_1_R2	0.661	0.41	77.7
WF_FM_2_R1	0.689	0.41	62.9
WF_FM_2_R2	0.657	0.41	62.9
WF_FM_3_R1	0.692	0.41	70.2
WF_FM_3_R2	0.649	0.41	70.2
WF_FM_4_R1	0.703	0.43	63.6
WF_FM_4_R2	0.645	0.43	63.6
WF_F_1_R1	0.726	0.41	83.8
WF_F_1_R2	0.692	0.41	83.8
WF_F_2_R1	0.933	0.51	63.5
WF_F_2_R2	0.908	0.51	63.5
WF_F_3_R1	0.707	0.41	77.1
WF_F_3_R2	0.674	0.41	77.1
WF_F_4_R1	0.855	0.5	69.7
WF_F_4_R2	0.833	0.5	69.7
WF_SAM_1_R1	0.734	0.42	76
WF_SAM_1_R2	0.696	0.41	76
WF_SAM_2_R1	0.718	0.42	67
WF_SAM_2_R2	0.678	0.41	67
WF_SAM_3_R1	0.74	0.42	82.3
WF_SAM_3_R2	0.712	0.41	82.3
WF_SAM_4_R1	0.733	0.42	67.8
WF_SAM_4_R2	0.705	0.41	67.8
WM_FM_1_R1	0.699	0.41	64.1
WM_FM_1_R2	0.662	0.41	64.1
WM_FM_2_R1	0.701	0.41	68.3
WM_FM_2_R2	0.661	0.41	68.3
WM_FM_3_R1	0.704	0.42	70
WM_FM_3_R2	0.654	0.42	70
WM_FM_4_R1	0.713	0.41	71.2
WM_FM_4_R2	0.675	0.41	71.2
WM_F_1_R1	0.717	0.41	72.9
WM_F_1_R2	0.678	0.41	72.9
WM_F_2_R1	0.739	0.41	71.1
WM_F_2_R2	0.706	0.4	71.1
WM_F_3_R1	0.71	0.41	68.1
WM_F_3_R2	0.668	0.41	68.1
WM_F_4_R1	0.721	0.41	68.1
WM_F_4_R2	0.682	0.41	68.1
WM_SAM_1_R1	0.737	0.42	78.7
WM_SAM_1_R2	0.707	0.42	78.7
WM_SAM_2_R1	0.706	0.42	59.5
WM_SAM_2_R2	0.671	0.42	59.5
WM_SAM_3_R1	0.689	0.42	53.9
WM_SAM_3_R2	0.652	0.41	53.9
WM_SAM_4_R1	0.741	0.42	74.6
WM_SAM_4_R2	0.713	0.42	74.6
