# Supplementary material for: Comparative transcriptomic analysis of male and females in the dioecious weeds Amaranthus palmeri and Amaranthus tuberculatus
Source: BMC Plant Biol. 2023 Jun 26;23:339. doi: 10.1186/s12870-023-04286-9 (PMC10291800; doi:10.1186/s12870-023-04286-9)
Supplement: Supplementary file 3 — Additional file 3: Supplemental Table 2. A. Amaranthus palmeri enriched GO terms present in DE genes for mature flower comparison within genders. B. Amaranthus palmeri between sexes mature flower comparison genes within significant Goterms. C. Genes identified uniquely in Amaranthus palmeri SAM vs floral meristem female comparison containing key enriched GO terms. D. Genes identified uniquely in Amaranthus palmeri SAM vs floral meristem male comparison containing key enriched GO terms. E. Amaranthus palmeri SAM and mature flower comparison female biased enriched GO Terms and genes in across tissue comparison. F. Amaranthus palmeri SAM and mature flower comparison female bias enriched genes. G. Amaranthus palmeri SAM and mature flower comparison male biased enriched GO Terms and genes in across tissue comparison. F. Amaranthus palmeri SAM and mature flower comparison male biased enriched genes. [file 12870_2023_4286_MOESM3_ESM.xlsx]

## Sheet: ST2A
Supplemental Table 2A. Amaranthus palmeri enriched GO terms present in DE genes for mature flower comparison within genders
ID	term	annotated	significant	percentage	Expected	FDR rank	FDR classic
GO:0010095	specification of petal identity	3	3	1	0.18	0.0002	0.0002
GO:0010097	specification of stamen identity	3	3	1	0.18	0.0002	0.0002
GO:0043201	response to leucine	2	2	1	0.12	0.00343	0.00343
GO:0080052	response to histidine	2	2	1	0.12	0.00343	0.00343
GO:0080053	response to phenylalanine	2	2	1	0.12	0.00343	0.00343
GO:0048459	floral whorl structural organization	2	2	1	0.12	0.00343	0.00343
GO:2000623	negative regulation of nuclear-transcrib...	2	2	1	0.12	0.00343	0.00343
GO:1905011	transmembrane phosphate ion transport fr...	2	2	1	0.12	0.00343	0.00343
GO:0099178	regulation of retrograde trans-synaptic ...	2	2	1	0.12	0.00343	0.00343
GO:2001311	lysobisphosphatidic acid metabolic proce...	4	3	0.75	0.23	0.00077	0.00077
GO:0099636	cytoplasmic streaming	3	2	0.666667	0.18	0.00988	0.00988
GO:0080040	positive regulation of cellular response...	3	2	0.666667	0.18	0.00988	0.00988
GO:0010023	proanthocyanidin biosynthetic process	5	3	0.6	0.29	0.00183	0.00183
GO:0051014	actin filament severing	5	3	0.6	0.29	0.00183	0.00183
GO:2001142	nicotinate transport	6	3	0.5	0.35	0.0035	0.0035
GO:2001143	N-methylnicotinate transport	6	3	0.5	0.35	0.0035	0.0035
GO:0019521	D-gluconate metabolic process	4	2	0.5	0.23	0.01899	0.01899
GO:2000124	regulation of endocannabinoid signaling ...	4	2	0.5	0.23	0.01899	0.01899
GO:0010094	specification of carpel identity	4	2	0.5	0.23	0.01899	0.01899
GO:0046104	thymidine metabolic process	4	2	0.5	0.23	0.01899	0.01899
GO:0060292	long-term synaptic depression	4	2	0.5	0.23	0.01899	0.01899
GO:0071257	cellular response to electrical stimulus	4	2	0.5	0.23	0.01899	0.01899
GO:0010202	response to low fluence red light stimul...	4	2	0.5	0.23	0.01899	0.01899
GO:0070544	histone H3-K36 demethylation	4	2	0.5	0.23	0.01899	0.01899
GO:0009772	photosynthetic electron transport in pho...	13	6	0.461538	0.76	4.8e-05	4.8e-05
GO:0052651	monoacylglycerol catabolic process	9	4	0.444444	0.53	0.00116	0.00116
GO:0080060	integument development	7	3	0.428571	0.41	0.00586	0.00586
GO:0048268	clathrin coat assembly	12	5	0.416667	0.7	0.00038	0.00038
GO:0019243	methylglyoxal catabolic process to D-lac...	5	2	0.4	0.29	0.03042	0.03042
GO:0043457	regulation of cellular respiration	5	2	0.4	0.29	0.03042	0.03042
GO:0070934	CRD-mediated mRNA stabilization	5	2	0.4	0.29	0.03042	0.03042
GO:1901979	regulation of inward rectifier potassium...	5	2	0.4	0.29	0.03042	0.03042
GO:0061936	fusion of sperm to egg plasma membrane i...	5	2	0.4	0.29	0.03042	0.03042
GO:0046330	positive regulation of JNK cascade	5	2	0.4	0.29	0.03042	0.03042
GO:0015803	branched-chain amino acid transport	5	2	0.4	0.29	0.03042	0.03042
GO:0015808	L-alanine transport	5	2	0.4	0.29	0.03042	0.03042
GO:0097623	potassium ion export across plasma membr...	5	2	0.4	0.29	0.03042	0.03042
GO:0080092	regulation of pollen tube growth	53	20	0.377358	3.1	6.3e-12	6.3e-12
GO:0030834	regulation of actin filament depolymeriz...	16	6	0.375	0.94	0.00341	0.00019
GO:1900153	positive regulation of nuclear-transcrib...	8	3	0.375	0.47	0.00898	0.00898
GO:0060213	positive regulation of nuclear-transcrib...	8	3	0.375	0.47	0.00898	0.00898
GO:0098712	L-glutamate import across plasma membran...	8	3	0.375	0.47	0.00898	0.00898
GO:0010067	procambium histogenesis	19	7	0.368421	1.11	6.3e-05	6.3e-05
GO:0015990	electron transport coupled proton transp...	11	4	0.363636	0.64	0.00277	0.00277
GO:1903902	positive regulation of viral life cycle	12	4	0.333333	0.7	0.00396	0.00396
GO:0045070	positive regulation of viral genome repl...	9	3	0.333333	0.53	0.01289	0.01289
GO:2000071	regulation of defense response by callos...	6	2	0.333333	0.35	0.04388	0.04388
GO:0033473	indoleacetic acid conjugate metabolic pr...	6	2	0.333333	0.35	0.04388	0.04388
GO:0009800	cinnamic acid biosynthetic process	6	2	0.333333	0.35	0.04388	0.04388
GO:0045487	gibberellin catabolic process	6	2	0.333333	0.35	0.04388	0.04388
GO:0048016	inositol phosphate-mediated signaling	6	2	0.333333	0.35	0.04388	0.04388
GO:0010032	meiotic chromosome condensation	6	2	0.333333	0.35	0.04388	0.04388
GO:0052095	formation of specialized structure for n...	6	2	0.333333	0.35	0.04388	0.04388
GO:0052096	formation of syncytium involving giant c...	6	2	0.333333	0.35	0.04388	0.04388
GO:0120163	negative regulation of cold-induced ther...	6	2	0.333333	0.35	0.04388	0.04388
GO:0060212	negative regulation of nuclear-transcrib...	6	2	0.333333	0.35	0.04388	0.04388
GO:0006556	S-adenosylmethionine biosynthetic proces...	6	2	0.333333	0.35	0.04388	0.04388
GO:0046622	positive regulation of organ growth	6	2	0.333333	0.35	0.04388	0.04388
GO:0045490	pectin catabolic process	101	32	0.316832	5.91	1.1e-15	1.1e-15
GO:0060055	angiogenesis involved in wound healing	19	6	0.315789	1.11	0.00056	0.00056
GO:0043535	regulation of blood vessel endothelial c...	19	6	0.315789	1.11	0.00056	0.00056
GO:0003085	negative regulation of systemic arterial...	19	6	0.315789	1.11	0.00056	0.00056
GO:0002353	plasma kallikrein-kinin cascade	19	6	0.315789	1.11	0.00056	0.00056
GO:0002155	regulation of thyroid hormone mediated s...	19	6	0.315789	1.11	0.00056	0.00056
GO:0042938	dipeptide transport	13	4	0.307692	0.76	0.00546	0.00546
GO:1905146	lysosomal protein catabolic process	13	4	0.307692	0.76	0.00897	0.00546
GO:0046834	lipid phosphorylation	23	7	0.304348	1.35	0.00025	0.00025
GO:0009860	pollen tube growth	189	57	0.301587	11.06	1.2e-15	1.3e-25
GO:0097009	energy homeostasis	20	6	0.3	1.17	0.00076	0.00076
GO:0048564	photosystem I assembly	10	3	0.3	0.59	0.01762	0.01762
GO:0010158	abaxial cell fate specification	10	3	0.3	0.59	0.01762	0.01762
GO:0006885	regulation of pH	67	20	0.298507	3.92	7.1e-16	8.1e-10
GO:0048658	anther wall tapetum development	31	9	0.290323	1.81	2.1e-05	4.9e-05
GO:0051026	chiasma assembly	18	5	0.277778	1.05	0.00308	0.00308
GO:0046854	phosphatidylinositol phosphate biosynthe...	26	7	0.269231	1.52	0.00057	0.00057
GO:0030050	vesicle transport along actin filament	15	4	0.266667	0.88	0.00949	0.00949
GO:0042939	tripeptide transport	15	4	0.266667	0.88	0.00949	0.00949
GO:1905668	positive regulation of protein localizat...	15	4	0.266667	0.88	0.01759	0.00949
GO:0048235	pollen sperm cell differentiation	34	9	0.264706	1.99	0.00011	0.00011
GO:0055046	microgametogenesis	52	13	0.25	3.04	0.01823	6.7e-06
GO:1902817	negative regulation of protein localizat...	12	3	0.25	0.7	0.02959	0.02959
GO:0007130	synaptonemal complex assembly	12	3	0.25	0.7	0.02959	0.02959
GO:0010469	regulation of signaling receptor activit...	12	3	0.25	0.7	0.02959	0.02959
GO:0010199	organ boundary specification between lat...	12	3	0.25	0.7	0.02959	0.02959
GO:1990573	potassium ion import across plasma membr...	25	6	0.24	1.46	0.00269	0.00269
GO:0010143	cutin biosynthetic process	34	8	0.235294	1.99	0.00063	0.00063
GO:0000305	response to oxygen radical	17	4	0.235294	1	0.00077	0.01508
GO:0009954	proximal/distal pattern formation	17	4	0.235294	1	0.01287	0.01508
GO:0055062	phosphate ion homeostasis	26	6	0.230769	1.52	0.00333	0.00333
GO:0051017	actin filament bundle assembly	26	6	0.230769	1.52	0.01139	0.00333
GO:0000212	meiotic spindle organization	13	3	0.230769	0.76	0.01897	0.03683
GO:0051693	actin filament capping	13	3	0.230769	0.76	0.03683	0.03683
GO:0006777	Mo-molybdopterin cofactor biosynthetic p...	13	3	0.230769	0.76	0.03683	0.03683
GO:0060284	regulation of cell development	102	23	0.22549	5.97	8e-10	1.8e-08
GO:0009846	pollen germination	107	24	0.224299	6.26	1e-08	1e-08
GO:0010588	cotyledon vascular tissue pattern format...	23	5	0.217391	1.35	0.00949	0.00949
GO:0009903	chloroplast avoidance movement	23	5	0.217391	1.35	0.00949	0.00949
GO:0009904	chloroplast accumulation movement	23	5	0.217391	1.35	0.00949	0.00949
GO:0006817	phosphate ion transport	42	9	0.214286	2.46	0.00025	0.00061
GO:0010215	cellulose microfibril organization	28	6	0.214286	1.64	0.00493	0.00493
GO:0010077	maintenance of inflorescence meristem id...	14	3	0.214286	0.82	0.04488	0.04488
GO:0016024	CDP-diacylglycerol biosynthetic process	19	4	0.210526	1.11	0.02238	0.02238
GO:0046713	borate transport	19	4	0.210526	1.11	0.02238	0.02238
GO:0006813	potassium ion transport	138	29	0.210145	8.08	7.7e-11	1.5e-09
GO:0048830	adventitious root development	24	5	0.208333	1.41	0.01142	0.01142
GO:0048358	mucilage pectin biosynthetic process	24	5	0.208333	1.41	0.01142	0.01142
GO:0072505	divalent inorganic anion homeostasis	29	6	0.206897	1.7	0.00592	0.00592
GO:0009395	phospholipid catabolic process	34	7	0.205882	1.99	0.0031	0.0031
GO:0048441	petal development	34	7	0.205882	1.99	0.01842	0.0031
GO:0052542	defense response by callose deposition	40	8	0.2	2.34	0.00394	0.00194
GO:0046856	phosphatidylinositol dephosphorylation	30	6	0.2	1.76	0.00703	0.00703
GO:0052325	cell wall pectin biosynthetic process	25	5	0.2	1.46	0.0136	0.0136
GO:0006075	(1->3)-beta-D-glucan biosynthetic proces...	20	4	0.2	1.17	0.0267	0.0267
GO:0010417	glucuronoxylan biosynthetic process	20	4	0.2	1.17	0.0267	0.0267
GO:0042545	cell wall modification	203	40	0.197044	11.88	9.9e-12	1.1e-11
GO:0080022	primary root development	42	8	0.190476	2.46	0.00269	0.00269
GO:0046274	lignin catabolic process	21	4	0.190476	1.23	0.0315	0.0315
GO:0007015	actin filament organization	121	23	0.190083	7.08	0.00354	5e-07
GO:0010089	xylem development	64	12	0.1875	3.75	0.00064	0.0003
GO:0055083	monovalent inorganic anion homeostasis	32	6	0.1875	1.87	0.00972	0.00972
GO:0010208	pollen wall assembly	82	15	0.182927	4.8	0.00056	7.4e-05
GO:0009826	unidimensional cell growth	465	85	0.182796	27.22	0.01578	4.5e-21
GO:0010074	maintenance of meristem identity	110	20	0.181818	6.44	0.00387	5.5e-06
GO:0010597	green leaf volatile biosynthetic process	44	8	0.181818	2.58	0.00364	0.00364
GO:0090378	seed trichome elongation	22	4	0.181818	1.29	0.03677	0.03677
GO:0018230	peptidyl-L-cysteine S-palmitoylation	28	5	0.178571	1.64	0.02177	0.02177
GO:0009635	response to herbicide	34	6	0.176471	1.99	0.01306	0.01306
GO:0042593	glucose homeostasis	47	8	0.170213	2.75	0.00025	0.00552
GO:0048359	mucilage metabolic process involved in s...	53	9	0.169811	3.1	0.00214	0.00338
GO:0045489	pectin biosynthetic process	108	18	0.166667	6.32	0.00297	5.4e-05
GO:0090332	stomatal closure	102	17	0.166667	5.97	0.00166	8.6e-05
GO:0085029	extracellular matrix assembly	84	14	0.166667	4.92	0.00035	0.00035
GO:0009833	plant-type primary cell wall biogenesis	42	7	0.166667	2.46	0.01035	0.01035
GO:0010492	maintenance of shoot apical meristem ide...	30	5	0.166667	1.76	0.02868	0.02868
GO:0071577	zinc ion transmembrane transport	24	4	0.166667	1.41	0.04873	0.04873
GO:0080029	cellular response to boron-containing su...	24	4	0.166667	1.41	0.04873	0.04873
GO:0022904	respiratory electron transport chain	79	13	0.164557	4.63	0.0293	0.00064
GO:0000079	regulation of cyclin-dependent protein s...	67	11	0.164179	3.92	0.00208	0.00166
GO:0072583	clathrin-dependent endocytosis	49	8	0.163265	2.87	0.00715	0.00715
GO:0019722	calcium-mediated signaling	69	11	0.15942	4.04	0.00342	0.00212
GO:0006887	exocytosis	88	14	0.159091	5.15	0.01889	0.00057
GO:0071555	cell wall organization	816	129	0.158088	47.77	1.7e-10	2.8e-25
GO:0006004	fucose metabolic process	57	9	0.157895	3.34	0.01141	0.00558
GO:0046488	phosphatidylinositol metabolic process	96	15	0.15625	5.62	0.04349	0.00045
GO:0032968	positive regulation of transcription elo...	32	5	0.15625	1.87	0.03684	0.03684
GO:0052543	callose deposition in cell wall	45	7	0.155556	2.63	0.0314	0.01496
GO:0009799	specification of symmetry	33	5	0.151515	1.93	0.00077	0.0414
GO:0016036	cellular response to phosphate starvatio...	94	14	0.148936	5.5	0.00667	0.00112
GO:0009664	plant-type cell wall organization	276	41	0.148551	16.16	2.4e-07	4e-08
GO:0018298	protein-chromophore linkage	81	12	0.148148	4.74	0.00258	0.00258
GO:0006869	lipid transport	176	26	0.147727	10.3	0.00096	1.3e-05
GO:0006865	amino acid transport	123	18	0.146341	7.2	0.00163	0.00029
GO:0048653	anther development	130	19	0.146154	7.61	0.01698	0.00021
GO:0009556	microsporogenesis	48	7	0.145833	2.81	0.02087	0.02087
GO:0009555	pollen development	448	65	0.145089	26.23	0.00016	1.3e-11
GO:0010087	phloem or xylem histogenesis	188	27	0.143617	11.01	0.01057	1.5e-05
GO:0048767	root hair elongation	98	14	0.142857	5.74	0.00185	0.00168
GO:0008284	positive regulation of cell population p...	63	9	0.142857	3.69	0.01074	0.01074
GO:0140352	export from cell	233	33	0.141631	13.64	0.02978	2.4e-06
GO:0045944	positive regulation of transcription by ...	235	33	0.140426	13.76	4.7e-05	2.9e-06
GO:0090333	regulation of stomatal closure	79	11	0.139241	4.63	0.00617	0.00617
GO:0018105	peptidyl-serine phosphorylation	138	19	0.137681	8.08	0.00036	0.00045
GO:0032989	cellular component morphogenesis	643	87	0.135303	37.64	5.7e-12	2.5e-13
GO:0010345	suberin biosynthetic process	60	8	0.133333	3.51	0.0231	0.0231
GO:0009944	polarity specification of adaxial/abaxia...	45	6	0.133333	2.63	0.04609	0.04609
GO:0031122	cytoplasmic microtubule organization	54	7	0.12963	3.16	0.01206	0.03719
GO:0042773	ATP synthesis coupled electron transport	62	8	0.129032	3.63	4.2e-05	0.02758
GO:0009809	lignin biosynthetic process	101	13	0.128713	5.91	0.00186	0.00603
GO:0042752	regulation of circadian rhythm	101	13	0.128713	5.91	0.02748	0.00603
GO:0050801	ion homeostasis	420	54	0.128571	24.59	0.01757	5e-08
GO:0061025	membrane fusion	78	10	0.128205	4.57	0.01282	0.01537
GO:1901568	fatty acid derivative metabolic process	166	21	0.126506	9.72	0.00377	0.00073
GO:0010078	maintenance of root meristem identity	64	8	0.125	3.75	0.03262	0.03262
GO:0005975	carbohydrate metabolic process	1514	188	0.124174	88.64	1.8e-10	2.6e-23
GO:0046942	carboxylic acid transport	211	26	0.123223	12.35	0.00148	0.00028
GO:0007623	circadian rhythm	260	32	0.123077	15.22	0.00122	6e-05
GO:0051650	establishment of vesicle localization	66	8	0.121212	3.86	0.03033	0.03826
GO:0009060	aerobic respiration	141	17	0.120567	8.25	0.03644	0.0037
GO:0030244	cellulose biosynthetic process	125	15	0.12	7.32	0.00103	0.00643
GO:0006820	anion transport	479	57	0.118998	28.04	0.00728	3.1e-07
GO:0008361	regulation of cell size	127	15	0.11811	7.44	0.01381	0.00743
GO:0008643	carbohydrate transport	128	15	0.117188	7.49	0.00257	0.00798
GO:0007018	microtubule-based movement	96	11	0.114583	5.62	0.02051	0.0246
GO:0043903	regulation of biological process involve...	79	9	0.113924	4.63	0.02559	0.04099
GO:0009813	flavonoid biosynthetic process	142	16	0.112676	8.31	0.00961	0.00907
GO:0009789	positive regulation of abscisic acid-act...	91	10	0.10989	5.33	0.04001	0.04001
GO:1905959	positive regulation of cellular response...	91	10	0.10989	5.33	0.04001	0.04001
GO:0009744	response to sucrose	92	10	0.108696	5.39	0.04263	0.04263
GO:1900424	regulation of defense response to bacter...	148	16	0.108108	8.66	0.03121	0.01319
GO:0010256	endomembrane system organization	229	24	0.104803	13.41	1.2e-06	0.00423
GO:0016042	lipid catabolic process	355	37	0.104225	20.78	0.00105	0.00051
GO:0046777	protein autophosphorylation	357	37	0.103641	20.9	0.00057	0.00057
GO:2000377	regulation of reactive oxygen species me...	107	11	0.102804	6.26	0.01817	0.04874
GO:0009739	response to gibberellin	196	20	0.102041	11.47	0.02028	0.01124
GO:0035556	intracellular signal transduction	776	79	0.101804	45.43	8.4e-06	1.2e-06
GO:0009738	abscisic acid-activated signaling pathwa...	438	44	0.100457	25.64	0.00028	0.00036
GO:0009734	auxin-activated signaling pathway	435	42	0.0965517	25.47	0.0021	0.00106
GO:0042744	hydrogen peroxide catabolic process	177	17	0.0960452	10.36	0.04934	0.03092
GO:0055085	transmembrane transport	809	77	0.0951792	47.36	0.00732	1.9e-05
GO:0051704	multi-organism process	2392	223	0.0932274	140.04	0.00199	1.1e-12
GO:0006486	protein glycosylation	215	20	0.0930233	12.59	0.01483	0.0278
GO:0001101	response to acid chemical	1495	136	0.0909699	87.52	1e-06	1.8e-07
GO:0009414	response to water deprivation	600	54	0.09	35.13	0.00392	0.00118
GO:0009737	response to abscisic acid	849	76	0.0895171	49.7	0.0232	0.00016
GO:0007154	cell communication	3065	273	0.0890701	179.44	0.03875	3.8e-13
GO:0007165	signal transduction	2618	229	0.0874714	153.27	0.01634	2.4e-10
GO:0009753	response to jasmonic acid	321	28	0.0872274	18.79	0.00307	0.02336
GO:0048316	seed development	893	77	0.0862262	52.28	0.01748	0.00045
GO:0010628	positive regulation of gene expression	812	69	0.0849754	47.54	0.00452	0.00126
GO:0042742	defense response to bacterium	743	63	0.0847914	43.5	0.03815	0.00211
GO:0000280	nuclear division	314	26	0.0828025	18.38	0.04357	0.04801
GO:0009651	response to salt stress	744	60	0.0806452	43.56	0.0387	0.0077
GO:0006952	defense response	2374	190	0.0800337	138.98	0.00451	4.8e-06
GO:0098542	defense response to other organism	1501	117	0.077948	87.88	0.04288	0.00092
GO:0006508	proteolysis	989	77	0.0778564	57.9	0.02585	0.00667
GO:0016567	protein ubiquitination	810	63	0.0777778	47.42	0.0287	0.01343
GO:0015833	peptide transport	1136	85	0.0748239	66.51	0.0381	0.01206
GO:0006355	regulation of transcription, DNA-templat...	2228	166	0.0745063	130.44	0.00231	0.00069
GO:0015031	protein transport	1114	82	0.0736086	65.22	0.00429	0.01938

## Sheet: ST2B
Supplemental table 2B. Amaranthus palmeri between sexes mature flower comparison genes within significant Goterms
Species	Gene ID	Uniprot	Functional annotation	Pfam	Goterms - Biological process
Palmer amaranth	TRINITY_GG_1_c125_g2	C90D1_ARATH	3-epi-6-deoxocathasterone 23-monooxygenase CYP90D1	PF00067	GO:0048441
Palmer amaranth	TRINITY_GG_1_c26_g1	TET8_ARATH	Tetraspanin-8	PF00335	GO:0009734
Palmer amaranth	TRINITY_GG_1043_c10_g1	PI5K6_ARATH	Phosphatidylinositol 4-phosphate 5-kinase 6	PF01504	GO:0009860,GO:0032989,GO:0009846
Palmer amaranth	TRINITY_GG_1049_c109_g1	ASD_ARATH	AAA-ATPase ASD, mitochondrial	PF00004	GO:0009737
Palmer amaranth	TRINITY_GG_1068_c3_g1	AB19B_ARATH	ABC transporter B family member 19	PF00664	GO:0009734
Palmer amaranth	TRINITY_GG_1075_c1_g1	ARR9_ARATH	Two-component response regulator ARR9	PF00072	GO:0006355
Palmer amaranth	TRINITY_GG_1076_c64_g1	GAUTD_ARATH	Probable galacturonosyltransferase 13	PF01501	GO:0009860,GO:0032989,GO:0009555
Palmer amaranth	TRINITY_GG_1076_c72_g1	ARFS_ORYSJ	Auxin response factor 19	PF06507	GO:0009734,GO:0006355
Palmer amaranth	TRINITY_GG_1078_c162_g1	MYB80_ARATH	Transcription factor MYB80	PF00249	GO:0032989,GO:0048658,GO:0009555,GO:0048653
Palmer amaranth	TRINITY_GG_1078_c165_g1	TRPB2_AQUAE	Tryptophan synthase beta chain 2	PF00291	GO:0009734
Palmer amaranth	TRINITY_GG_1078_c197_g1	KCS6_ARATH	3-ketoacyl-CoA synthase 6	PF08392	GO:0032989
Palmer amaranth	TRINITY_GG_1078_c89_g1	TBL29_ARATH	Xylan O-acetyltransferase 1	PF13839	GO:0006355,GO:0010628
Palmer amaranth	TRINITY_GG_1080_c160_g1	AGC17_ARATH	Serine/threonine-protein kinase AGC1-7	PF00069	GO:0009860,GO:0032989
Palmer amaranth	TRINITY_GG_1080_c515_g1	BIG1A_ARATH	Protein BIG GRAIN 1-like A	NA	GO:0009734
Palmer amaranth	TRINITY_GG_1080_c553_g2	BH123_ARATH	Transcription factor bHLH123	NA	GO:0006355
Palmer amaranth	TRINITY_GG_1080_c61_g1	RKD5_ARATH	Protein RKD5	PF02042	GO:0006355
Palmer amaranth	TRINITY_GG_1080_c86_g1	PPME1_ARATH	Pectinesterase PPME1	PF01095	GO:0009860,GO:0032989,GO:0009846
Palmer amaranth	TRINITY_GG_1081_c52_g1	MYB36_ARATH	Transcription factor MYB36	PF00249	GO:0006355,GO:0010628
Palmer amaranth	TRINITY_GG_1081_c62_g1	PP357_ARATH	Pentatricopeptide repeat-containing protein At4g39530	PF20431	GO:0032989,GO:0006355,GO:0010628
Palmer amaranth	TRINITY_GG_1085_c3_g1	DTX43_ARATH	Protein DETOXIFICATION 43	PF01554	GO:0009737
Palmer amaranth	TRINITY_GG_1187_c0_g1	PID2_ARATH	Protein kinase PINOID 2	PF00069	GO:0009734
Palmer amaranth	TRINITY_GG_1209_c3_g1	ACA8_ARATH	Calcium-transporting ATPase 8, plasma membrane-type	PF04484	GO:0009555
Palmer amaranth	TRINITY_GG_1209_c69_g1	RGSL1_ARATH	E3 ubiquitin-protein ligase RSL1	PF01485	GO:0009738,GO:0009739,GO:0009737
Palmer amaranth	TRINITY_GG_1209_c8_g1	PXG4_ARATH	Probable peroxygenase 4	PF05042	GO:0009737
Palmer amaranth	TRINITY_GG_1214_c7_g1	PRK3_ARATH	Pollen receptor-like kinase 3	PF00069	GO:0009860,GO:0080092,GO:0060284
Palmer amaranth	TRINITY_GG_1239_c7_g1	C7A14_ARATH	Cytochrome P450 72A14	PF00067	GO:0006355
Palmer amaranth	TRINITY_GG_1247_c126_g1	GLO13_ORYSJ	Very-long-chain aldehyde decarbonylase GL1-3	PF12076	GO:0009737
Palmer amaranth	TRINITY_GG_1247_c212_g1	VAB_ARATH	VAN3-binding protein	PF05703	GO:0009734
Palmer amaranth	TRINITY_GG_1247_c255_g2	WAKLB_ARATH	Wall-associated receptor kinase-like 2	PF00069	GO:0032989
Palmer amaranth	TRINITY_GG_1247_c55_g1	IAA33_ARATH	Auxin-responsive protein IAA33	NA	GO:0009734
Palmer amaranth	TRINITY_GG_1247_c55_g6	IAA33_ARATH	Auxin-responsive protein IAA33	PF02309	GO:0009734
Palmer amaranth	TRINITY_GG_1247_c78_g1	WAK2_ARATH	Wall-associated receptor kinase 2	PF13947	GO:0032989
Palmer amaranth	TRINITY_GG_1247_c87_g1	PRS4B_ARATH	26S proteasome regulatory subunit 4 homolog B	PF00004	GO:0010074
Palmer amaranth	TRINITY_GG_1394_c46_g1	E6_GOSHI	Protein E6	NA	GO:0032989
Palmer amaranth	TRINITY_GG_1394_c99_g1	DOF14_ARATH	Dof zinc finger protein DOF1.4	PF02701	GO:0006355
Palmer amaranth	TRINITY_GG_1395_c26_g1	PHL7_ARATH	Myb family transcription factor PHL7	PF16016	GO:0006355
Palmer amaranth	TRINITY_GG_1398_c331_g1	HAC1_ARATH	Histone acetyltransferase HAC1	PF08214	GO:0006355,GO:0010628
Palmer amaranth	TRINITY_GG_1398_c59_g1	SY124_ARATH	Syntaxin-124	PF00804	GO:0009860,GO:0032989
Palmer amaranth	TRINITY_GG_1399_c186_g1	Y0931_DICDI	TNF receptor-associated factor family protein DDB_G0290931	PF02176	GO:0006355,GO:0010628
Palmer amaranth	TRINITY_GG_1399_c413_g1	OFP8_ARATH	Transcription repressor OFP8	PF04844	GO:0006355
Palmer amaranth	TRINITY_GG_1399_c653_g1	MD19B_ARATH	Probable mediator of RNA polymerase II transcription subunit 19b	NA	GO:0006355,GO:0010628
Palmer amaranth	TRINITY_GG_1399_c70_g2	MTEF1_ARATH	Transcription termination factor MTEF1, chloroplastic	PF02536	GO:0006355
Palmer amaranth	TRINITY_GG_14_c38_g1	BIG1A_ARATH	Protein BIG GRAIN 1-like A	NA	GO:0009734
Palmer amaranth	TRINITY_GG_1471_c12_g1	SIS8_ARATH	Probable serine/threonine-protein kinase SIS8	PF07714	GO:0009738,GO:0009737
Palmer amaranth	TRINITY_GG_1485_c5_g1	METE_PLESU	5-methyltetrahydropteroyltriglutamate--homocysteine methyltransferase	PF01717	GO:0006355
Palmer amaranth	TRINITY_GG_15_c20_g1	CAP2_ARATH	Putative clathrin assembly protein At2g25430	PF07651	GO:0009860,GO:0032989
Palmer amaranth	TRINITY_GG_152_c0_g1	FRS5_ARATH	Protein FAR1-RELATED SEQUENCE 5	PF10551	GO:0006355
Palmer amaranth	TRINITY_GG_1631_c147_g1	KPK1_ARATH	Serine/threonine-protein kinase AtPK1/AtPK6	PF00069	GO:0010628
Palmer amaranth	TRINITY_GG_1631_c1506_g1	ZAT5_ARATH	Zinc finger protein ZAT5	PF13912	GO:0006355
Palmer amaranth	TRINITY_GG_1631_c1523_g1	AB19A_PRUPE	Auxin-binding protein ABP19a	PF00190	GO:0009734
Palmer amaranth	TRINITY_GG_1631_c1775_g2	GASA8_ARATH	Gibberellin-regulated protein 8	NA	GO:0009739
Palmer amaranth	TRINITY_GG_1631_c267_g1	FAB1B_ARATH	1-phosphatidylinositol-3-phosphate 5-kinase FAB1B	PF01504	GO:0009555
Palmer amaranth	TRINITY_GG_1631_c337_g1	PLA1_PLAAC	Putative invertase inhibitor	PF04043	GO:0009846,GO:0009555
Palmer amaranth	TRINITY_GG_1631_c347_g1	Y4312_ARATH	Probable LRR receptor-like serine/threonine-protein kinase At4g31250	PF00069	GO:0009860,GO:0080092,GO:0060284
Palmer amaranth	TRINITY_GG_1631_c477_g1	RIC1_ARATH	CRIB domain-containing protein RIC1	PF00786	GO:0009860,GO:0032989
Palmer amaranth	TRINITY_GG_1631_c531_g1	JGB_ARATH	Protein JINGUBANG	PF00400	GO:0009846
Palmer amaranth	TRINITY_GG_1631_c80_g1	RU1A_ORYSJ	U1 small nuclear ribonucleoprotein A	PF02519	GO:0009734
Palmer amaranth	TRINITY_GG_1631_c90_g1	GDL72_ARATH	GDSL esterase/lipase At5g03810	PF00657	GO:0009846,GO:0009555
Palmer amaranth	TRINITY_GG_1637_c124_g1	PPME1_ARATH	Pectinesterase PPME1	PF01095	GO:0009860,GO:0032989,GO:0009846
Palmer amaranth	TRINITY_GG_1637_c9_g1	HIRA_ARATH	Protein HIRA	PF07569	GO:0006355
Palmer amaranth	TRINITY_GG_1767_c19_g1	ANR1_ARATH	MADS-box transcription factor ANR1	NA	GO:0006355,GO:0010628
Palmer amaranth	TRINITY_GG_1768_c166_g1	FIMB5_ARATH	Fimbrin-5	PF00307	GO:0009860,GO:0032989,GO:0009846
Palmer amaranth	TRINITY_GG_1768_c275_g1	SNI1_ARATH	Negative regulator of systemic acquired resistance SNI1	NA	GO:0006355
Palmer amaranth	TRINITY_GG_1768_c317_g1	MMD1_ARATH	PHD finger protein MALE MEIOCYTE DEATH 1	PF00628	GO:0048235,GO:0009555,GO:0006355,GO:0055046
Palmer amaranth	TRINITY_GG_1768_c35_g1	AGO5_ARATH	Protein argonaute 5	PF02171	GO:0009555,GO:0055046
Palmer amaranth	TRINITY_GG_1768_c84_g1	NPG1_ARATH	Protein NPG1	PF07719	GO:0009846,GO:0009555
Palmer amaranth	TRINITY_GG_1768_c9_g2	ERF43_ARATH	Ethylene-responsive transcription factor ERF043	PF00847	GO:0006355,GO:0010628
Palmer amaranth	TRINITY_GG_1771_c4_g1	PERK4_ARATH	Proline-rich receptor-like protein kinase PERK4	PF07714	GO:0009738,GO:0009737
Palmer amaranth	TRINITY_GG_1771_c48_g1	ACAP1_ARATH	Cyclase-associated protein 1	PF08603	GO:0032989
Palmer amaranth	TRINITY_GG_1771_c60_g1	SCP42_ARATH	Serine carboxypeptidase-like 42	PF00450	GO:0009739
Palmer amaranth	TRINITY_GG_1771_c71_g1	ARFQ_ARATH	Auxin response factor 17	PF06507	GO:0032989,GO:0009555,GO:0010208,GO:0009734,GO:0006355,GO:0048653
Palmer amaranth	TRINITY_GG_1771_c83_g4	ARFV_ORYSJ	Auxin response factor 22	PF06507	GO:0009734,GO:0006355
Palmer amaranth	TRINITY_GG_1851_c110_g1	WSD8_ARATH	Wax ester synthase/diacylglycerol acyltransferase 8	PF06974	GO:0009737
Palmer amaranth	TRINITY_GG_1851_c275_g1	S1FA_SPIOL	DNA-binding protein S1FA	NA	GO:0006355
Palmer amaranth	TRINITY_GG_1851_c307_g1	TKPR1_ARATH	Tetraketide alpha-pyrone reductase 1	PF01370	GO:0032989,GO:0009555,GO:0010208
Palmer amaranth	TRINITY_GG_1851_c311_g2	C3H2_ARATH	Zinc finger CCCH domain-containing protein 2	PF00642	GO:0006355
Palmer amaranth	TRINITY_GG_1851_c322_g1	ZAT5_ARATH	Zinc finger protein ZAT5	PF13912	GO:0006355
Palmer amaranth	TRINITY_GG_1851_c746_g1	FHY3_ARATH	Protein FAR-RED ELONGATED HYPOCOTYL 3	PF10551	GO:0006355,GO:0010628
Palmer amaranth	TRINITY_GG_1851_c936_g1	NHL13_ARATH	NDR1/HIN1-like protein 13	NA	GO:0009738,GO:0009737
Palmer amaranth	TRINITY_GG_1854_c10_g1	PAT1_ARATH	Scarecrow-like transcription factor PAT1	PF03514	GO:0006355
Palmer amaranth	TRINITY_GG_1859_c89_g1	ZAT3_ARATH	Zinc finger protein ZAT3	PF13912	GO:0048235,GO:0009555,GO:0006355,GO:0055046
Palmer amaranth	TRINITY_GG_1876_c161_g1	Y4391_ARATH	Probable receptor-like protein kinase At4g39110	PF07714	GO:0009860,GO:0080092,GO:0060284,GO:0009555
Palmer amaranth	TRINITY_GG_1877_c34_g1	RHL1_LOTJA	bHLH transcription factor RHL1	PF00010	GO:0048235,GO:0009555,GO:0006355,GO:0055046
Palmer amaranth	TRINITY_GG_1885_c7_g1	LAX5_MEDTR	Auxin transporter-like protein 5	PF01490	GO:0009734
Palmer amaranth	TRINITY_GG_1886_c14_g1	GPAT1_ARATH	Glycerol-3-phosphate acyltransferase 1	PF01553	GO:0048235,GO:0009555,GO:0055046
Palmer amaranth	TRINITY_GG_1897_c3_g1	IAA27_ARATH	Auxin-responsive protein IAA27	PF02309	GO:0009734
Palmer amaranth	TRINITY_GG_1913_c23_g1	ROGF1_ARATH	Rop guanine nucleotide exchange factor 1	PF03759	GO:0009860,GO:0032989,GO:0080092,GO:0060284
Palmer amaranth	TRINITY_GG_1913_c33_g1	AMS_ARATH	Transcription factor ABORTED MICROSPORES	PF00010	GO:0048658,GO:0009555,GO:0006355,GO:0048653
Palmer amaranth	TRINITY_GG_1913_c73_g1	MYB08_ANTMA	Myb-related protein 308	PF00249	GO:0006355
Palmer amaranth	TRINITY_GG_1925_c15_g1	SNAK2_SOLTU	Snakin-2	NA	GO:0032989,GO:0009739,GO:0009737
Palmer amaranth	TRINITY_GG_1927_c3_g1	ARFR_ORYSJ	Auxin response factor 18	PF02362	GO:0032989,GO:0009555,GO:0010208,GO:0009734,GO:0006355,GO:0048653
Palmer amaranth	TRINITY_GG_2093_c2_g2	PABPB_XENLA	Polyadenylate-binding protein 1-B	NA	GO:0010628
Palmer amaranth	TRINITY_GG_2097_c7_g1	NAC7_ARATH	NAC domain-containing protein 7	PF02365	GO:0006355
Palmer amaranth	TRINITY_GG_2100_c26_g1	ERLI1_ARATH	Lipid transfer protein EARLI 1	PF14547	GO:0009737
Palmer amaranth	TRINITY_GG_2102_c89_g1	ODO1_PETHY	MYB-like transcription factor ODO1	PF00249	GO:0006355
Palmer amaranth	TRINITY_GG_2103_c154_g1	CDF2_ARATH	Cyclic dof factor 2	PF02701	GO:0006355
Palmer amaranth	TRINITY_GG_2103_c214_g1	CNGC7_ARATH	Putative cyclic nucleotide-gated ion channel 7	PF00520	GO:0009860,GO:0032989
Palmer amaranth	TRINITY_GG_2103_c326_g1	SOC1_ARATH	MADS-box protein SOC1	PF00319	GO:0006355,GO:0010074,GO:0010628,GO:0009739,GO:0010077
Palmer amaranth	TRINITY_GG_2104_c1_g1	GAUTD_ARATH	Probable galacturonosyltransferase 13	PF01501	GO:0009860,GO:0032989,GO:0009555
Palmer amaranth	TRINITY_GG_2108_c75_g1	DIR_SINHE	Dirigent protein	PF03018	GO:0009738,GO:0009737,GO:0009789
Palmer amaranth	TRINITY_GG_2109_c0_g1	GALE1_CYATE	UDP-glucose 4-epimerase GEPI42	PF16363	GO:0009555
Palmer amaranth	TRINITY_GG_2113_c62_g1	RIC1_ORYSJ	Ras-related protein RIC1	PF00071	GO:0009860,GO:0032989,GO:0009555
Palmer amaranth	TRINITY_GG_2117_c8_g1	PDP3_ARATH	PWWP domain-containing protein 3	PF00855	GO:0006355
Palmer amaranth	TRINITY_GG_215_c12_g1	ATB51_ARATH	Putative homeobox-leucine zipper protein ATHB-51	PF00046	GO:0006355,GO:0010628
Palmer amaranth	TRINITY_GG_215_c134_g1	ATCA2_ARATH	Alpha carbonic anhydrase 2	PF00194	GO:0010628
Palmer amaranth	TRINITY_GG_215_c15_g1	Y7797_ORYSJ	B3 domain-containing protein Os07g0679700	PF02362	GO:0006355
Palmer amaranth	TRINITY_GG_215_c151_g1	AB9B_ARATH	ABC transporter B family member 9	PF00664	GO:0009734
Palmer amaranth	TRINITY_GG_215_c1830_g1	SBT4F_ARATH	Subtilisin-like protease SBT4.15	PF00082	GO:0006355
Palmer amaranth	TRINITY_GG_215_c23_g1	RIC1_ARATH	CRIB domain-containing protein RIC1	PF00786	GO:0009860,GO:0032989
Palmer amaranth	TRINITY_GG_215_c235_g1	RNF4_MOUSE	E3 ubiquitin-protein ligase RNF4	PF13923	GO:0006355,GO:0010628
Palmer amaranth	TRINITY_GG_215_c244_g1	TGA9_ARATH	Transcription factor TGA9	PF14144	GO:0048653
Palmer amaranth	TRINITY_GG_215_c255_g1	WBC30_ARATH	Putative white-brown complex homolog protein 30	PF19055	GO:0009860,GO:0032989
Palmer amaranth	TRINITY_GG_215_c441_g1	OFP6_ARATH	Transcription repressor OFP6	PF04844	GO:0006355
Palmer amaranth	TRINITY_GG_215_c59_g1	EDR1_ARATH	Serine/threonine-protein kinase EDR1	PF07714	GO:0009738,GO:0009737
Palmer amaranth	TRINITY_GG_215_c603_g1	RBOHH_ARATH	Putative respiratory burst oxidase homolog protein H	PF08030	GO:0009738,GO:0009737
Palmer amaranth	TRINITY_GG_215_c645_g1	MS1_ARATH	PHD finger protein MALE STERILITY 1	PF00628	GO:0032989,GO:0009846,GO:0048658,GO:0009555,GO:0010208,GO:0006355,GO:0010628,GO:0048653,GO:0055046
Palmer amaranth	TRINITY_GG_215_c898_g1	ZAT5_ARATH	Zinc finger protein ZAT5	PF13912	GO:0006355
Palmer amaranth	TRINITY_GG_215_c904_g1	IPMKB_ARATH	Inositol polyphosphate multikinase beta	PF03770	GO:0009555,GO:0006355
Palmer amaranth	TRINITY_GG_215_c938_g1	PPA15_ARATH	Purple acid phosphatase 15	PF00149	GO:0009846
Palmer amaranth	TRINITY_GG_2187_c0_g1	TF2AA_DICDI	Transcription initiation factor IIA subunit 1	PF03153	GO:0006355,GO:0010628
Palmer amaranth	TRINITY_GG_2286_c3_g1	GPDL7_ARATH	Glycerophosphodiester phosphodiesterase GDPDL7	PF03009	GO:0032989
Palmer amaranth	TRINITY_GG_2300_c3_g1	ASF1A_ARATH	Probable histone chaperone ASF1A	PF04729	GO:0032989
Palmer amaranth	TRINITY_GG_2425_c1_g1	GT14B_ARATH	Beta-glucuronosyltransferase GlcAT14B	PF02485	GO:0032989
Palmer amaranth	TRINITY_GG_2567_c0_g1	SBT54_ARATH	Subtilisin-like protease SBT5.4	PF00082	GO:0010074
Palmer amaranth	TRINITY_GG_2580_c3_g1	NFYB7_ARATH	Nuclear transcription factor Y subunit B-7	PF00808	GO:0006355
Palmer amaranth	TRINITY_GG_2636_c124_g1	GDIR_ARATH	Rho GDP-dissociation inhibitor 1	PF02115	GO:0032989
Palmer amaranth	TRINITY_GG_2636_c171_g1	JGB_ARATH	Protein JINGUBANG	PF00400	GO:0009846
Palmer amaranth	TRINITY_GG_2636_c31_g1	DDRGK_ORYSJ	DDRGK domain-containing protein 1	PF04833	GO:0009860,GO:0032989
Palmer amaranth	TRINITY_GG_2636_c58_g1	PBL23_ARATH	Probable serine/threonine-protein kinase PBL23	PF00069	GO:0032989
Palmer amaranth	TRINITY_GG_2648_c10_g1	ALY2_ARATH	Protein ALWAYS EARLY 2	PF06584	GO:0006355
Palmer amaranth	TRINITY_GG_2653_c0_g1	AIR3_ARATH	Subtilisin-like protease SBT5.3	PF00082	GO:0010074
Palmer amaranth	TRINITY_GG_2653_c104_g1	TLP7_ARATH	Tubby-like F-box protein 7	PF01167	GO:0009555,GO:0006355
Palmer amaranth	TRINITY_GG_2653_c119_g1	WDL2_ARATH	Protein WVD2-like 2	PF06886	GO:0032989
Palmer amaranth	TRINITY_GG_2653_c20_g2	JASON_ARATH	Protein JASON	NA	GO:0009555,GO:0006355,GO:0009556
Palmer amaranth	TRINITY_GG_2653_c241_g1	NEUR_DROME	Protein neuralized	PF13920	GO:0060284
Palmer amaranth	TRINITY_GG_2653_c282_g1	RLF4_ARATH	Protein RALF-like 4	PF05498	GO:0009860,GO:0080092,GO:0060284
Palmer amaranth	TRINITY_GG_2653_c492_g1	CAP4_ARATH	Putative clathrin assembly protein At1g03050	PF07651	GO:0009860,GO:0032989
Palmer amaranth	TRINITY_GG_2653_c533_g1	LBD36_ARATH	LOB domain-containing protein 36	PF03195	GO:0048441
Palmer amaranth	TRINITY_GG_2653_c9_g1	JMJ30_ARATH	Lysine-specific demethylase JMJ30	PF13621	GO:0070544
Palmer amaranth	TRINITY_GG_2806_c153_g1	CLV2_ARATH	Receptor-like protein CLAVATA2	PF13855	GO:0010074
Palmer amaranth	TRINITY_GG_2827_c12_g1	EML3_ARATH	Protein EMSY-LIKE 3	PF03735	GO:0006355
Palmer amaranth	TRINITY_GG_2835_c8_g1	AS2_ARATH	Protein ASYMMETRIC LEAVES 2	PF03195	GO:0048441
Palmer amaranth	TRINITY_GG_2836_c63_g1	CDPKY_ARATH	Calcium-dependent protein kinase 34	PF00069	GO:0009860,GO:0080092,GO:0060284
Palmer amaranth	TRINITY_GG_2836_c8_g2	GAM1_ORYSI	Transcription factor GAMYB	PF13921	GO:0009555,GO:0006355,GO:0048653
Palmer amaranth	TRINITY_GG_2882_c4_g2	ZMYM5_HUMAN	Zinc finger MYM-type protein 5	NA	GO:0006355
Palmer amaranth	TRINITY_GG_2888_c114_g1	NOT4_YEAST	General negative regulator of transcription subunit 4	PF14570	GO:0006355,GO:0010628
Palmer amaranth	TRINITY_GG_2888_c116_g1	U7E11_ARATH	UDP-glycosyltransferase 76E11	PF00201	GO:0009738,GO:0009737
Palmer amaranth	TRINITY_GG_2888_c143_g1	AGL15_BRANA	Agamous-like MADS-box protein AGL15	PF00319	GO:0006355,GO:0010628
Palmer amaranth	TRINITY_GG_2888_c155_g1	ICME_ARATH	Isoprenylcysteine alpha-carbonyl methylesterase ICME	PF20434	GO:0009737
Palmer amaranth	TRINITY_GG_2888_c205_g1	RDUF2_ARATH	E3 ubiquitin-protein ligase RDUF2	PF06547	GO:0009738,GO:0009737
Palmer amaranth	TRINITY_GG_2891_c44_g1	PHY1_CERPU	Light-sensor Protein kinase	PF06760	GO:0006355
Palmer amaranth	TRINITY_GG_2891_c68_g1	DCR_ARATH	BAHD acyltransferase DCR	PF02458	GO:0032989
Palmer amaranth	TRINITY_GG_2896_c1_g1	AL11A_OLEEU	Pectinesterase 1	PF01095	GO:0009860,GO:0032989,GO:0009846
Palmer amaranth	TRINITY_GG_2896_c33_g1	GASAE_ARATH	Gibberellin-regulated protein 14	PF02704	GO:0009739,GO:0009737
Palmer amaranth	TRINITY_GG_2896_c38_g3	DOF36_ARATH	Dof zinc finger protein DOF3.6	PF02701	GO:0006355
Palmer amaranth	TRINITY_GG_2898_c5_g1	LGUC_ARATH	Probable lactoylglutathione lyase, chloroplastic	PF05703	GO:0009734
Palmer amaranth	TRINITY_GG_2906_c142_g2	HFA6B_ARATH	Heat stress transcription factor A-6b	PF00447	GO:0006355
Palmer amaranth	TRINITY_GG_2919_c11_g1	ORR24_ORYSI	Two-component response regulator ORR24	PF00072	GO:0006355,GO:0010074,GO:0010628,GO:0010492
Palmer amaranth	TRINITY_GG_2919_c19_g1	KEG_ARATH	E3 ubiquitin-protein ligase KEG	PF07714	GO:0009738,GO:0009737
Palmer amaranth	TRINITY_GG_2919_c24_g1	UBP13_ARATH	Ubiquitin C-terminal hydrolase 13	PF00917	GO:0010074
Palmer amaranth	TRINITY_GG_293_c92_g1	RHL1_LOTJA	bHLH transcription factor RHL1	PF00010	GO:0048235,GO:0009555,GO:0006355,GO:0055046
Palmer amaranth	TRINITY_GG_2932_c1_g1	MRF2_ARATH	MA3 DOMAIN-CONTAINING TRANSLATION REGULATORY FACTOR 2	PF02847	GO:0006355
Palmer amaranth	TRINITY_GG_2959_c22_g1	AG11S_VITVI	Agamous-like MADS-box protein AGL11	PF00319	GO:0006355,GO:0010628
Palmer amaranth	TRINITY_GG_299_c1_g2	AUX22_SOYBN	Auxin-induced protein AUX22	PF02309	GO:0009734,GO:0006355
Palmer amaranth	TRINITY_GG_300_c15_g1	AB42G_ORYSJ	ABC transporter G family member 42	PF01061	GO:0009734
Palmer amaranth	TRINITY_GG_3079_c3_g1	AP1_VITVI	Agamous-like MADS-box protein AP1	PF00319	GO:0006355,GO:0010628
Palmer amaranth	TRINITY_GG_3138_c13_g1	CNBL1_ARATH	Calcineurin B-like protein 1	PF13499	GO:0009860,GO:0032989,GO:0009738,GO:0009737
Palmer amaranth	TRINITY_GG_3142_c14_g1	P2C29_ARATH	Protein phosphatase 2C 29	PF00481	GO:0032989,GO:0006355,GO:0010074
Palmer amaranth	TRINITY_GG_3172_c52_g1	P4KG4_ARATH	Phosphatidylinositol 4-kinase gamma 4	PF00454	GO:0009737
Palmer amaranth	TRINITY_GG_3264_c3_g1	MADS2_PETHY	Floral homeotic protein PMADS 2	PF07727	GO:0010095,GO:0010097,GO:0006355,GO:0010628,GO:0048441
Palmer amaranth	TRINITY_GG_3321_c39_g1	ZMYM5_HUMAN	Zinc finger MYM-type protein 5	PF14223	GO:0006355
Palmer amaranth	TRINITY_GG_3327_c11_g1	MADS1_PETHY	Floral homeotic protein PMADS 1	PF00319	GO:0006355,GO:0010628
Palmer amaranth	TRINITY_GG_3327_c33_g1	CDF2_ARATH	Cyclic dof factor 2	PF02701	GO:0006355
Palmer amaranth	TRINITY_GG_3327_c53_g1	CNGC8_ARATH	Putative cyclic nucleotide-gated ion channel 8	PF00520	GO:0009860,GO:0032989
Palmer amaranth	TRINITY_GG_3330_c244_g1	PIRL9_ARATH	Plant intracellular Ras-group-related LRR protein 9	PF13855	GO:0009555,GO:0055046
Palmer amaranth	TRINITY_GG_3330_c25_g1	SSDH_ARATH	Succinate-semialdehyde dehydrogenase, mitochondrial	PF00171	GO:0010074,GO:0010492
Palmer amaranth	TRINITY_GG_3330_c45_g1	BRG1_ARATH	BOI-related E3 ubiquitin-protein ligase 1	PF13920	GO:0009739
Palmer amaranth	TRINITY_GG_3330_c97_g1	MYO11_ARATH	Myosin-11	PF00063	GO:0009860,GO:0032989
Palmer amaranth	TRINITY_GG_3333_c15_g1	AMO_ARATH	Primary amine oxidase	PF01179	GO:0009738,GO:0009734,GO:0009737
Palmer amaranth	TRINITY_GG_3337_c104_g1	GASA6_ARATH	Gibberellin-regulated protein 6	PF02704	GO:0009739
Palmer amaranth	TRINITY_GG_3337_c128_g2	PYL6_ARATH	Abscisic acid receptor PYL6	PF10604	GO:0009738,GO:0009737
Palmer amaranth	TRINITY_GG_3337_c136_g2	IBS1_ARATH	Protein IMPAIRED IN BABA-INDUCED STERILITY 1	PF00069	GO:0006355,GO:0010628
Palmer amaranth	TRINITY_GG_3337_c156_g1	CDPKA_ARATH	Calcium-dependent protein kinase 10	PF00501	GO:0009738,GO:0009737
Palmer amaranth	TRINITY_GG_3337_c220_g1	ASR3_ARATH	Trihelix transcription factor ASR3	PF13837	GO:0006355
Palmer amaranth	TRINITY_GG_3337_c232_g1	CLE13_ARATH	CLAVATA3/ESR (CLE)-related protein 13	NA	GO:0010074
Palmer amaranth	TRINITY_GG_3337_c24_g1	CLPAA_SOLLC	ATP-dependent Clp protease ATP-binding subunit ClpA homolog CD4A, chloroplastic	PF07724	GO:0009738,GO:0009737
Palmer amaranth	TRINITY_GG_3337_c250_g1	PTR52_ARATH	Protein NRT1/ PTR FAMILY 2.8	PF00854	GO:0009860,GO:0032989,GO:0009555,GO:0010208
Palmer amaranth	TRINITY_GG_3337_c259_g1	LRL12_ARATH	LEAF RUST 10 DISEASE-RESISTANCE LOCUS RECEPTOR-LIKE PROTEIN KINASE-like 1.2	PF07714	GO:0009737
Palmer amaranth	TRINITY_GG_3337_c267_g1	C78A5_ARATH	Cytochrome P450 78A5	PF00067	GO:0046622
Palmer amaranth	TRINITY_GG_3337_c34_g1	AGL65_ARATH	Agamous-like MADS-box protein AGL65	PF00319	GO:0009860,GO:0080092,GO:0060284,GO:0009555,GO:0006355,GO:0010628
Palmer amaranth	TRINITY_GG_3337_c377_g1	TCP14_ARATH	Transcription factor TCP14	PF03634	GO:0006355,GO:0009739,GO:0009737
Palmer amaranth	TRINITY_GG_3337_c94_g1	NFYC1_ARATH	Nuclear transcription factor Y subunit C-1	PF00125	GO:0006355,GO:0010628
Palmer amaranth	TRINITY_GG_3473_c15_g1	AGL66_ARATH	Agamous-like MADS-box protein AGL66	PF00319	GO:0009860,GO:0080092,GO:0060284,GO:0009555,GO:0006355,GO:0010628
Palmer amaranth	TRINITY_GG_3491_c5_g1	TTL1_ARATH	TPR repeat-containing thioredoxin TTL1	PF00085	GO:0009738,GO:0009737,GO:0009789
Palmer amaranth	TRINITY_GG_3641_c5_g1	ATHB5_ARATH	Homeobox-leucine zipper protein ATHB-5	NA	GO:0009738,GO:0006355,GO:0010628,GO:0009737
Palmer amaranth	TRINITY_GG_3658_c9_g1	AGL66_ARATH	Agamous-like MADS-box protein AGL66	PF00319	GO:0009860,GO:0080092,GO:0060284,GO:0009555,GO:0006355,GO:0010628
Palmer amaranth	TRINITY_GG_3664_c5_g1	SRPK1_HUMAN	SRSF protein kinase 1	PF00069	GO:0010628
Palmer amaranth	TRINITY_GG_3703_c2_g1	CALS5_ARATH	Callose synthase 5	PF02364	GO:0009860,GO:0032989,GO:0080092,GO:0060284,GO:0009846,GO:0009555,GO:0010208,GO:0009556
Palmer amaranth	TRINITY_GG_387_c3_g2	SOC1_ARATH	MADS-box protein SOC1	PF00319	GO:0006355,GO:0010074,GO:0010628,GO:0009739,GO:0010077
Palmer amaranth	TRINITY_GG_3887_c8_g1	REM41_ORYSJ	Remorin 4.1	PF03763	GO:0009738,GO:0009737
Palmer amaranth	TRINITY_GG_3929_c0_g1	OTU6_ARATH	OVARIAN TUMOR DOMAIN-containing deubiquitinating enzyme 6	PF02338	GO:0006355,GO:0010628
Palmer amaranth	TRINITY_GG_394_c29_g1	BH091_ARATH	Transcription factor bHLH91	PF00010	GO:0048658,GO:0009555,GO:0006355,GO:0048653
Palmer amaranth	TRINITY_GG_3953_c14_g2	CMB2_DIACA	MADS-box protein CMB2	PF00319	GO:0006355,GO:0010628
Palmer amaranth	TRINITY_GG_3954_c0_g1	RGI4_ARATH	Leucine-rich repeat receptor-like serine/threonine-protein kinase RGI4	PF13855	GO:0009860,GO:0080092,GO:0060284,GO:0010074
Palmer amaranth	TRINITY_GG_3956_c1_g1	LBD6_ORYSJ	LOB domain-containing protein 6	PF03195	GO:0048441
Palmer amaranth	TRINITY_GG_3959_c1_g1	FLC_ARATH	MADS-box protein FLOWERING LOCUS C	PF00319	GO:0006355,GO:0048459,GO:0010628,GO:0080060,GO:0010094
Palmer amaranth	TRINITY_GG_396_c16_g1	LHY_PETHY	Protein LATE ELONGATED HYPOCOTYL	PF00249	GO:0006355
Palmer amaranth	TRINITY_GG_396_c32_g1	TCP11_MOUSE	T-complex protein 11	PF05794	GO:0060284
Palmer amaranth	TRINITY_GG_396_c33_g1	PATL3_ARATH	Patellin-3	PF00650	GO:0009860,GO:0032989
Palmer amaranth	TRINITY_GG_3967_c19_g1	ZHD2_ORYSJ	Zinc-finger homeodomain protein 2	PF04770	GO:0006355
Palmer amaranth	TRINITY_GG_3972_c107_g1	FBX6_ARATH	F-box only protein 6	PF00646	GO:0009734
Palmer amaranth	TRINITY_GG_3972_c128_g1	JGB_ARATH	Protein JINGUBANG	PF00400	GO:0009846
Palmer amaranth	TRINITY_GG_3972_c4_g1	FLC_ARATH	MADS-box protein FLOWERING LOCUS C	PF00319	GO:0006355,GO:0048459,GO:0010628,GO:0080060,GO:0010094
Palmer amaranth	TRINITY_GG_3975_c124_g2	AGO7_ARATH	Protein argonaute 7	PF02171	GO:0010074,GO:0010492
Palmer amaranth	TRINITY_GG_3975_c165_g1	FUS3_ARATH	B3 domain-containing transcription factor FUS3	PF02362	GO:0009738,GO:0009737,GO:0009789
Palmer amaranth	TRINITY_GG_3975_c168_g1	CAR4_ARATH	Protein C2-DOMAIN ABA-RELATED 4	PF00168	GO:0009738,GO:0009737,GO:0009789
Palmer amaranth	TRINITY_GG_3975_c218_g1	C3H15_ARATH	Zinc finger CCCH domain-containing protein 15	PF00642	GO:0006355
Palmer amaranth	TRINITY_GG_3975_c25_g2	ALFL7_ARATH	PHD finger protein ALFIN-LIKE 7	PF12165	GO:0006355,GO:0010628
Palmer amaranth	TRINITY_GG_3975_c97_g1	YEMB_SCHPO	UPF0664 stress-induced protein C29B12.11c	NA	GO:0006355,GO:0010628
Palmer amaranth	TRINITY_GG_3980_c10_g1	ATB13_ARATH	Homeobox-leucine zipper protein ATHB-13	PF02183	GO:0006355,GO:0010628
Palmer amaranth	TRINITY_GG_3980_c11_g1	BPE_ARATH	Transcription factor BPE	PF00010	GO:0006355
Palmer amaranth	TRINITY_GG_3980_c37_g1	E70B1_ARATH	Exocyst complex component EXO70B1	PF03081	GO:0009738,GO:0009737,GO:0009789
Palmer amaranth	TRINITY_GG_3980_c4_g2	NAC83_ARATH	NAC domain-containing protein 83	PF02365	GO:0006355,GO:0009737
Palmer amaranth	TRINITY_GG_3980_c62_g1	E70B1_ARATH	Exocyst complex component EXO70B1	PF03081	GO:0009738,GO:0009737,GO:0009789
Palmer amaranth	TRINITY_GG_3982_c2_g1	ACA2_ARATH	Calcium-transporting ATPase 2, plasma membrane-type	PF00689	GO:0009555
Palmer amaranth	TRINITY_GG_3990_c18_g1	UXT_DICDI	Protein UXT homolog	PF02996	GO:0006355
Palmer amaranth	TRINITY_GG_3995_c1_g1	FBK2_ARATH	Putative F-box/kelch-repeat protein At1g12870	PF00646	GO:0006355
Palmer amaranth	TRINITY_GG_3995_c27_g1	ERLN_CAEEL	Erlin	PF01145	GO:0006355,GO:0010628
Palmer amaranth	TRINITY_GG_400_c4_g1	CUL1_ARATH	Cullin-1	PF00888	GO:0009734
Palmer amaranth	TRINITY_GG_4037_c0_g1	CALS5_ARATH	Callose synthase 5	PF02364	GO:0009860,GO:0032989,GO:0080092,GO:0060284,GO:0009846,GO:0009555,GO:0010208,GO:0009556
Palmer amaranth	TRINITY_GG_4037_c0_g2	CALS5_ARATH	Callose synthase 5	PF14288	GO:0009860,GO:0032989,GO:0080092,GO:0060284,GO:0009846,GO:0009555,GO:0010208,GO:0009556
Palmer amaranth	TRINITY_GG_4051_c0_g1	SPL19_ORYSJ	Putative squamosa promoter-binding-like protein 19	PF03110	GO:0048653
Palmer amaranth	TRINITY_GG_4069_c1_g1	FRS5_ARATH	Protein FAR1-RELATED SEQUENCE 5	PF10551	GO:0006355
Palmer amaranth	TRINITY_GG_4098_c7_g1	CDPKO_ARATH	Calcium-dependent protein kinase 24	PF00069	GO:0009860,GO:0080092,GO:0060284
Palmer amaranth	TRINITY_GG_410_c24_g4	AB25G_ARATH	ABC transporter G family member 25	PF01061	GO:0009738,GO:0009737
Palmer amaranth	TRINITY_GG_410_c35_g1	GLO14_ORYSJ	Very-long-chain aldehyde decarbonylase GL1-4	PF12076	GO:0032989,GO:0048658,GO:0009555,GO:0010208,GO:0048653,GO:0009737
Palmer amaranth	TRINITY_GG_410_c697_g1	GASA3_ARATH	Gibberellin-regulated protein 3	PF02704	GO:0009739
Palmer amaranth	TRINITY_GG_410_c9_g1	CDPKB_ARATH	Calcium-dependent protein kinase 11	PF00069	GO:0009860,GO:0080092,GO:0060284,GO:0009738,GO:0009737,GO:0009789
Palmer amaranth	TRINITY_GG_4136_c9_g1	PTR3_ARATH	Protein NRT1/ PTR FAMILY 5.2	PF00854	GO:0009737
Palmer amaranth	TRINITY_GG_4155_c0_g1	RIC1_ARATH	CRIB domain-containing protein RIC1	PF00786	GO:0009860,GO:0032989
Palmer amaranth	TRINITY_GG_4180_c117_g1	BZP44_ARATH	bZIP transcription factor 44	PF00170	GO:0006355,GO:0010628
Palmer amaranth	TRINITY_GG_4183_c111_g1	PPA23_ARATH	Purple acid phosphatase 23	PF00149	GO:0009846
Palmer amaranth	TRINITY_GG_4183_c173_g1	HMGYA_MAIZE	HMG-Y-related protein A	PF04640	GO:0006355,GO:0010074
Palmer amaranth	TRINITY_GG_4183_c25_g2	TSPO_ARATH	Translocator protein homolog	PF03073	GO:0009737
Palmer amaranth	TRINITY_GG_4183_c252_g1	ZMYM5_BOVIN	Zinc finger MYM-type protein 5	PF14291	GO:0006355
Palmer amaranth	TRINITY_GG_4183_c80_g1	BH091_ARATH	Transcription factor bHLH91	PF00010	GO:0048658,GO:0009555,GO:0006355,GO:0048653
Palmer amaranth	TRINITY_GG_4184_c14_g2	ABIL3_ARATH	Protein ABIL3	NA	GO:0032989
Palmer amaranth	TRINITY_GG_4184_c50_g1	TF3B_HUMAN	Transcription factor IIIB 90 kDa subunit	PF07741	GO:0006355,GO:0010628
Palmer amaranth	TRINITY_GG_4193_c115_g1	MYB78_ARATH	Transcription factor MYB78	PF00249	GO:0006355,GO:0009737
Palmer amaranth	TRINITY_GG_4195_c5_g1	PDV1_ARATH	Plastid division protein PDV1	NA	GO:0009739
Palmer amaranth	TRINITY_GG_4206_c153_g1	SC15A_ARATH	Exocyst complex component SEC15A	PF04091	GO:0009860,GO:0032989,GO:0009846
Palmer amaranth	TRINITY_GG_4206_c156_g1	FACR2_ARATH	Fatty acyl-CoA reductase 2, chloroplastic	PF07993	GO:0032989,GO:0009555,GO:0010208
Palmer amaranth	TRINITY_GG_4206_c195_g1	TIP51_ARATH	Probable aquaporin TIP5-1	PF00230	GO:0048235,GO:0009555,GO:0055046
Palmer amaranth	TRINITY_GG_4206_c63_g1	TMK4_ARATH	Receptor-like kinase TMK4	PF00069	GO:0009555
Palmer amaranth	TRINITY_GG_4206_c84_g3	MYB60_VITVI	Transcription factor MYB60	PF00249	GO:0009737
Palmer amaranth	TRINITY_GG_4207_c29_g1	PIN3_ARATH	Auxin efflux carrier component 3	PF03547	GO:0032989,GO:0009734
Palmer amaranth	TRINITY_GG_4207_c37_g1	Y2197_ARATH	Probable protein kinase At2g41970	PF02245	GO:0009860,GO:0032989
Palmer amaranth	TRINITY_GG_4208_c85_g1	CSLD1_ARATH	Cellulose synthase-like protein D1	PF03552	GO:0009846
Palmer amaranth	TRINITY_GG_4209_c29_g1	ELD1_ARATH	Glycosyltransferase-like KOBITO 1	NA	GO:0032989,GO:0009738,GO:0010074,GO:0009737
Palmer amaranth	TRINITY_GG_4209_c41_g1	PI5K5_ARATH	Phosphatidylinositol 4-phosphate 5-kinase 5	PF01504	GO:0009860,GO:0032989,GO:0009846
Palmer amaranth	TRINITY_GG_4209_c54_g1	HSFB3_ARATH	Heat stress transcription factor B-3	PF00447	GO:0006355
Palmer amaranth	TRINITY_GG_4209_c69_g1	AGL15_ARATH	Agamous-like MADS-box protein AGL15	PF00319	GO:0009555,GO:0006355,GO:0010628,GO:0045487
Palmer amaranth	TRINITY_GG_4245_c3_g1	HFA1A_ARATH	Heat stress transcription factor A-1a	PF00447	GO:0006355
Palmer amaranth	TRINITY_GG_4250_c15_g1	FRS3_ARATH	Protein FAR1-RELATED SEQUENCE 3	PF10551	GO:0006355
Palmer amaranth	TRINITY_GG_4256_c2_g3	4CL2_SOYBN	4-coumarate--CoA ligase 2	PF00501	GO:0032989,GO:0009555,GO:0010208
Palmer amaranth	TRINITY_GG_4322_c1_g1	PHYB_SOLTU	Phytochrome B	PF00360	GO:0006355
Palmer amaranth	TRINITY_GG_44_c121_g1	FAB1A_ARATH	1-phosphatidylinositol-3-phosphate 5-kinase FAB1A	PF01504	GO:0009555
Palmer amaranth	TRINITY_GG_44_c140_g2	GRF5_ARATH	Growth-regulating factor 5	PF08879	GO:0006355,GO:0009739
Palmer amaranth	TRINITY_GG_44_c22_g1	AX15A_SOYBN	Auxin-induced protein 15A	PF02519	GO:0009734
Palmer amaranth	TRINITY_GG_44_c222_g1	AIR12_ARATH	Auxin-induced in root cultures protein 12	PF04526	GO:0009734
Palmer amaranth	TRINITY_GG_44_c252_g2	PUB9_ARATH	U-box domain-containing protein 9	PF04564	GO:0009738,GO:0009737
Palmer amaranth	TRINITY_GG_44_c29_g1	ACA9_ARATH	Calcium-transporting ATPase 9, plasma membrane-type	PF00689	GO:0009555
Palmer amaranth	TRINITY_GG_44_c36_g1	AL7B4_ARATH	Aldehyde dehydrogenase family 7 member B4	PF00171	GO:0009737
Palmer amaranth	TRINITY_GG_440_c35_g1	AGL24_ARATH	MADS-box protein AGL24	PF00319	GO:0006355,GO:0010074,GO:0010628,GO:0009739,GO:0010077
Palmer amaranth	TRINITY_GG_4485_c7_g1	C3H20_ARATH	Zinc finger CCCH domain-containing protein 20	PF14608	GO:0006355
Palmer amaranth	TRINITY_GG_4489_c0_g1	SBP1_ANTMA	Squamosa promoter-binding protein 1	PF03110	GO:0006355
Palmer amaranth	TRINITY_GG_4490_c252_g1	MIP1A_ARATH	B-box domain protein 30	NA	GO:0006355
Palmer amaranth	TRINITY_GG_4490_c61_g1	BH162_ARATH	Transcription factor bHLH162	PF00010	GO:0006355
Palmer amaranth	TRINITY_GG_4498_c0_g1	OFP8_ARATH	Transcription repressor OFP8	PF04844	GO:0006355
Palmer amaranth	TRINITY_GG_4503_c1043_g1	HFA2C_ORYSJ	Heat stress transcription factor A-2c	PF00447	GO:0006355,GO:0010628
Palmer amaranth	TRINITY_GG_4503_c117_g3	MS5_ARATH	Protein POLLENLESS 3	PF00515	GO:0009555,GO:0009556
Palmer amaranth	TRINITY_GG_4503_c129_g1	PDAT1_ARATH	Phospholipid:diacylglycerol acyltransferase 1	PF00141	GO:0048658,GO:0048653
Palmer amaranth	TRINITY_GG_4503_c1379_g1	ACER_ARATH	Alkaline ceramidase	PF05875	GO:0009738,GO:0009737
Palmer amaranth	TRINITY_GG_4503_c188_g1	PXG4_ARATH	Probable peroxygenase 4	PF05042	GO:0009737
Palmer amaranth	TRINITY_GG_4503_c199_g1	Y5457_ARATH	Probable LRR receptor-like serine/threonine-protein kinase At5g45780	PF00069	GO:0048653
Palmer amaranth	TRINITY_GG_4503_c207_g1	PRK3_ARATH	Pollen receptor-like kinase 3	PF00069	GO:0009860,GO:0080092,GO:0060284
Palmer amaranth	TRINITY_GG_4503_c559_g1	NFYB6_ARATH	Nuclear transcription factor Y subunit B-6	PF00808	GO:0009738,GO:0006355,GO:0010628,GO:0009737
Palmer amaranth	TRINITY_GG_4503_c701_g1	SY124_ARATH	Syntaxin-124	PF00804	GO:0009860,GO:0032989
Palmer amaranth	TRINITY_GG_4503_c78_g1	CDKC1_ORYSJ	Cyclin-dependent kinase C-1	PF00069	GO:0006355,GO:0010628
Palmer amaranth	TRINITY_GG_4503_c82_g2	MUPS1_ARATH	Protein MULTIPOLAR SPINDLE 1	NA	GO:0009555
Palmer amaranth	TRINITY_GG_4510_c7_g1	GNL2_ARATH	ARF guanine-nucleotide exchange factor GNL2	PF01369	GO:0009846
Palmer amaranth	TRINITY_GG_4663_c1_g1	IRE_ARATH	Probable serine/threonine protein kinase IRE	PF00069	GO:0032989
Palmer amaranth	TRINITY_GG_47_c6_g1	MUR3_ARATH	Xyloglucan galactosyltransferase MUR3	PF03016	GO:0032989
Palmer amaranth	TRINITY_GG_4737_c157_g1	KO1_ARATH	Ent-kaurene oxidase, chloroplastic	PF00067	GO:0009739
Palmer amaranth	TRINITY_GG_4737_c178_g1	AIP2_ARATH	E3 ubiquitin-protein ligase AIP2	PF13639	GO:0009738,GO:0009737
Palmer amaranth	TRINITY_GG_4737_c185_g1	MSP1_ORYSJ	Leucine-rich repeat receptor protein kinase MSP1	PF01490	GO:0048658,GO:0009555,GO:0048653,GO:0009556
Palmer amaranth	TRINITY_GG_4737_c283_g1	AI5L2_ARATH	ABSCISIC ACID-INSENSITIVE 5-like protein 2	PF00170	GO:0009738,GO:0006355,GO:0010628,GO:0009737
Palmer amaranth	TRINITY_GG_4737_c33_g2	BH106_ARATH	Transcription factor bHLH106	PF00010	GO:0006355
Palmer amaranth	TRINITY_GG_4737_c331_g1	VILI2_ARATH	Villin-2	PF00626	GO:0009734
Palmer amaranth	TRINITY_GG_4737_c352_g1	ZFP8_ARATH	Zinc finger protein 8	NA	GO:0032989,GO:0009738,GO:0006355,GO:0009739,GO:0009737
Palmer amaranth	TRINITY_GG_4737_c382_g1	OBP1A_ARATH	Oil body-associated protein 1A	PF06884	GO:0009737
Palmer amaranth	TRINITY_GG_4737_c391_g1	TGA10_TOBAC	bZIP transcription factor TGA10	PF14144	GO:0006355,GO:0010628
Palmer amaranth	TRINITY_GG_4737_c48_g1	MDC1_PIG	Mediator of DNA damage checkpoint protein 1	PF16770	GO:0006355,GO:0010628
Palmer amaranth	TRINITY_GG_4737_c530_g2	RAA4D_ARATH	Ras-related protein RABA4d	PF00071	GO:0009860,GO:0032989,GO:0080092,GO:0060284
Palmer amaranth	TRINITY_GG_4737_c737_g1	ARR9_ARATH	Two-component response regulator ARR9	PF00072	GO:0006355
Palmer amaranth	TRINITY_GG_4759_c120_g1	RIC1_ARATH	CRIB domain-containing protein RIC1	PF00786	GO:0009860,GO:0032989
Palmer amaranth	TRINITY_GG_4759_c27_g1	IP5PC_ARATH	Type I inositol polyphosphate 5-phosphatase 12	PF03372	GO:0009846
Palmer amaranth	TRINITY_GG_4759_c28_g1	ERD2B_ARATH	ER lumen protein-retaining receptor B	PF00854	GO:0009737
Palmer amaranth	TRINITY_GG_4769_c78_g1	P4KG3_ARATH	Phosphatidylinositol 4-kinase gamma 3	PF00454	GO:0009737
Palmer amaranth	TRINITY_GG_4852_c38_g1	AG104_ARATH	Agamous-like MADS-box protein AGL104	PF00319	GO:0009860,GO:0080092,GO:0060284,GO:0009555,GO:0006355,GO:0010628
Palmer amaranth	TRINITY_GG_4866_c6_g1	INVA_ARATH	Alkaline/neutral invertase A, mitochondrial	PF12899	GO:0009737
Palmer amaranth	TRINITY_GG_4877_c13_g1	LBD19_ARATH	LOB domain-containing protein 19	PF03195	GO:0006355,GO:0010628
Palmer amaranth	TRINITY_GG_49_c23_g1	PLCD6_ARATH	Phosphoinositide phospholipase C 6	PF00388	GO:0009555,GO:0009738,GO:0009556,GO:0009737
Palmer amaranth	TRINITY_GG_4989_c0_g1	PLDD1_ARATH	Phospholipase D delta	PF12357	GO:0009738,GO:0009737,GO:0009789
Palmer amaranth	TRINITY_GG_5105_c3_g1	BH093_ARATH	Transcription factor bHLH93	PF00010	GO:0006355,GO:0045487
Palmer amaranth	TRINITY_GG_5139_c190_g1	RING1_GOSHI	E3 ubiquitin-protein ligase RING1	PF13639	GO:0032989
Palmer amaranth	TRINITY_GG_5139_c4_g1	MTRF1_ARATH	Peptide chain release factor 1, mitochondrial	PF01095	GO:0009860,GO:0032989
Palmer amaranth	TRINITY_GG_5157_c107_g1	IP5P4_ARATH	Type I inositol polyphosphate 5-phosphatase 4	PF03372	GO:0009738,GO:0009737
Palmer amaranth	TRINITY_GG_5157_c133_g1	MYO11_ARATH	Myosin-11	PF00063	GO:0009860,GO:0032989
Palmer amaranth	TRINITY_GG_5157_c162_g2	CDPKU_ARATH	Calcium-dependent protein kinase 30	PF00069	GO:0009738,GO:0009737
Palmer amaranth	TRINITY_GG_5157_c19_g1	IAA4_ARATH	Auxin-responsive protein IAA4	PF02309	GO:0009734
Palmer amaranth	TRINITY_GG_5157_c272_g1	ZAT4_ARATH	Zinc finger protein ZAT4	PF13912	GO:0006355
Palmer amaranth	TRINITY_GG_5157_c290_g1	PATL4_ARATH	Patellin-4	PF00650	GO:0009860,GO:0032989
Palmer amaranth	TRINITY_GG_5157_c46_g1	IAA7_ARATH	Auxin-responsive protein IAA7	PF02309	GO:0009734
Palmer amaranth	TRINITY_GG_5157_c93_g1	TRC_DROPS	Serine/threonine-protein kinase tricornered	PF00069	GO:0032989,GO:0060284
Palmer amaranth	TRINITY_GG_5157_c98_g1	FEI1_ARATH	LRR receptor-like serine/threonine-protein kinase FEI 1	PF00069	GO:0032989
Palmer amaranth	TRINITY_GG_5161_c17_g1	GEX2_ARATH	Protein GAMETE EXPRESSED 2	PF00630	GO:0048235,GO:0009555,GO:0055046
Palmer amaranth	TRINITY_GG_5164_c36_g1	AGC17_ARATH	Serine/threonine-protein kinase AGC1-7	PF00450	GO:0009860,GO:0032989
Palmer amaranth	TRINITY_GG_5168_c24_g1	AP1M2_ARATH	AP-1 complex subunit mu-2	PF04864	GO:0010074
Palmer amaranth	TRINITY_GG_5168_c27_g1	HDA6_ARATH	Histone deacetylase 6	PF00850	GO:0009737
Palmer amaranth	TRINITY_GG_5168_c30_g1	LOB_ARATH	Protein LATERAL ORGAN BOUNDARIES	PF03195	GO:0010199
Palmer amaranth	TRINITY_GG_5168_c9_g1	PIRL9_ARATH	Plant intracellular Ras-group-related LRR protein 9	PF13855	GO:0009555,GO:0055046
Palmer amaranth	TRINITY_GG_5178_c8_g1	CRL5_ORYSJ	AP2-like ethylene-responsive transcription factor CRL5	PF00847	GO:0010074,GO:0010492
Palmer amaranth	TRINITY_GG_5181_c104_g2	CAR4_ARATH	Protein C2-DOMAIN ABA-RELATED 4	PF00168	GO:0009738,GO:0009737,GO:0009789
Palmer amaranth	TRINITY_GG_5181_c16_g1	TRXH9_ARATH	Thioredoxin H9	PF06201	GO:0006355,GO:0010628
Palmer amaranth	TRINITY_GG_5181_c24_g1	MPK9_ARATH	Mitogen-activated protein kinase 9	PF00069	GO:0009738,GO:0009737
Palmer amaranth	TRINITY_GG_5181_c84_g1	C3H39_ARATH	Zinc finger CCCH domain-containing protein 39	PF00642	GO:0006355
Palmer amaranth	TRINITY_GG_5281_c102_g1	KLCR2_ARATH	Protein KINESIN LIGHT CHAIN-RELATED 2	PF13424	GO:0009860,GO:0032989
Palmer amaranth	TRINITY_GG_5281_c170_g1	SMH6_MAIZE	Single myb histone 6	PF00249	GO:0032989
Palmer amaranth	TRINITY_GG_535_c0_g1	LAX3_MEDTR	Auxin transporter-like protein 3	PF01490	GO:0009734
Palmer amaranth	TRINITY_GG_5383_c4_g1	FRS5_ARATH	Protein FAR1-RELATED SEQUENCE 5	PF10551	GO:0006355
Palmer amaranth	TRINITY_GG_5383_c5_g1	FRS5_ARATH	Protein FAR1-RELATED SEQUENCE 5	PF03101	GO:0006355
Palmer amaranth	TRINITY_GG_5465_c3_g1	ANM13_ARATH	Probable histone-arginine methyltransferase 1.3	PF06325	GO:0006355,GO:0010628
Palmer amaranth	TRINITY_GG_5469_c15_g1	RLF1_ARATH	Protein RALF-like 1	PF05498	GO:0009860,GO:0080092,GO:0060284
Palmer amaranth	TRINITY_GG_5469_c5_g1	GT14B_ARATH	Beta-glucuronosyltransferase GlcAT14B	PF02485	GO:0032989
Palmer amaranth	TRINITY_GG_5476_c160_g1	NAC56_ARATH	NAC transcription factor 56	PF02365	GO:0009555,GO:0006355,GO:0080060,GO:0048653
Palmer amaranth	TRINITY_GG_5476_c29_g1	AB9G_ARATH	ABC transporter G family member 9	PF01061	GO:0032989,GO:0009555,GO:0010208
Palmer amaranth	TRINITY_GG_5480_c134_g1	ZN664_HUMAN	Zinc finger protein 664	NA	GO:0006355
Palmer amaranth	TRINITY_GG_5480_c27_g1	GH36_ARATH	Indole-3-acetic acid-amido synthetase GH3.6	PF03321	GO:0032989,GO:0009734
Palmer amaranth	TRINITY_GG_5487_c9_g1	GDIR_ARATH	Rho GDP-dissociation inhibitor 1	PF02115	GO:0032989
Palmer amaranth	TRINITY_GG_5495_c49_g1	FAR1_ARATH	Protein FAR-RED IMPAIRED RESPONSE 1	PF10551	GO:0006355,GO:0010628
Palmer amaranth	TRINITY_GG_5497_c16_g1	ASOL_BRANA	L-ascorbate oxidase homolog	PF00394	GO:0032989
Palmer amaranth	TRINITY_GG_5497_c162_g1	DTX42_ARATH	Protein DETOXIFICATION 42	PF01554	GO:0009737
Palmer amaranth	TRINITY_GG_5497_c165_g1	CUL1_ARATH	Cullin-1	PF00888	GO:0009734
Palmer amaranth	TRINITY_GG_5497_c182_g1	CDPKH_ARATH	Calcium-dependent protein kinase 17	PF00069	GO:0009860,GO:0080092,GO:0060284
Palmer amaranth	TRINITY_GG_5497_c225_g1	AX22D_VIGRR	Auxin-induced protein 22D	PF02309	GO:0009734
Palmer amaranth	TRINITY_GG_5497_c232_g1	SRS1_ARATH	Protein SHI RELATED SEQUENCE 1	PF05142	GO:0009555,GO:0009734,GO:0006355,GO:0010628,GO:0048653
Palmer amaranth	TRINITY_GG_5497_c245_g1	SRK2A_ARATH	Serine/threonine-protein kinase SRK2A	PF00069	GO:0009738,GO:0009737
Palmer amaranth	TRINITY_GG_5497_c260_g1	GIF1_ARATH	GRF1-interacting factor 1	PF05030	GO:0006355,GO:0010628
Palmer amaranth	TRINITY_GG_5497_c261_g1	JMJ30_ARATH	Lysine-specific demethylase JMJ30	PF13621	GO:0070544
Palmer amaranth	TRINITY_GG_5497_c314_g4	GASA6_ARATH	Gibberellin-regulated protein 6	NA	GO:0009739
Palmer amaranth	TRINITY_GG_5497_c395_g1	PPR89_ARATH	Pentatricopeptide repeat-containing protein At1g62350	PF10699	GO:0048235,GO:0009555,GO:0055046
Palmer amaranth	TRINITY_GG_5497_c460_g1	BIP4_TOBAC	Luminal-binding protein 4	PF00012	GO:0009860,GO:0032989,GO:0009846,GO:0009555
Palmer amaranth	TRINITY_GG_5497_c491_g1	STKLU_ARATH	Probable transcription factor At5g28040	PF04504	GO:0006355
Palmer amaranth	TRINITY_GG_5497_c5_g2	UNE12_ARATH	Transcription factor UNE12	PF00010	GO:0006355
Palmer amaranth	TRINITY_GG_5497_c546_g1	LOX1_ARATH	Linoleate 9S-lipoxygenase 1	PF00305	GO:0009737
Palmer amaranth	TRINITY_GG_5497_c6_g1	WAKLG_ARATH	Wall-associated receptor kinase-like 8	PF07714	GO:0032989
Palmer amaranth	TRINITY_GG_5497_c652_g1	RHC1A_ARATH	Probable E3 ubiquitin-protein ligase RHC1A	PF13639	GO:0009739
Palmer amaranth	TRINITY_GG_5497_c9_g3	MYO11_ARATH	Myosin-11	PF00063	GO:0009860,GO:0032989,GO:0009555,GO:0010208
Palmer amaranth	TRINITY_GG_5538_c10_g1	SCC13_ARATH	Sister chromatid cohesion 1 protein 3	PF04825	GO:0009555
Palmer amaranth	TRINITY_GG_5538_c16_g1	CDA7L_HUMAN	Cell division cycle-associated 7-like protein	PF10497	GO:0006355
Palmer amaranth	TRINITY_GG_5538_c17_g1	PLRX1_ARATH	Pollen-specific leucine-rich repeat extensin-like protein 1	PF13855	GO:0009860,GO:0032989
Palmer amaranth	TRINITY_GG_5600_c1_g1	AIR12_ARATH	Auxin-induced in root cultures protein 12	PF04526	GO:0009734
Palmer amaranth	TRINITY_GG_5754_c0_g1	GASA4_ARATH	Gibberellin-regulated protein 4	PF02704	GO:0009739
Palmer amaranth	TRINITY_GG_5757_c16_g1	SKP1B_ARATH	SKP1-like protein 1B	PF01466	GO:0009734
Palmer amaranth	TRINITY_GG_5757_c7_g1	LRP1B_ARATH	La-related protein 1B	PF05383	GO:0009738,GO:0009737
Palmer amaranth	TRINITY_GG_5767_c134_g1	JAG_ARATH	Zinc finger protein JAGGED	PF13912	GO:0048653
Palmer amaranth	TRINITY_GG_5767_c153_g1	TKPR2_ARATH	Tetraketide alpha-pyrone reductase 2	PF01370	GO:0032989,GO:0009555,GO:0010208,GO:0006355,GO:0010628
Palmer amaranth	TRINITY_GG_5767_c8_g1	SAC6_ARATH	Phosphoinositide phosphatase SAC6	PF02383	GO:0032989
Palmer amaranth	TRINITY_GG_5768_c69_g1	JGB_ARATH	Protein JINGUBANG	PF00400	GO:0009846
Palmer amaranth	TRINITY_GG_5775_c115_g1	PERK4_ARATH	Proline-rich receptor-like protein kinase PERK4	PF07714	GO:0009738,GO:0009737
Palmer amaranth	TRINITY_GG_5775_c180_g1	AFP2_ARATH	Ninja-family protein AFP2	PF16136	GO:0009738,GO:0006355,GO:0009737
Palmer amaranth	TRINITY_GG_5775_c189_g1	ACA2_ARATH	Calcium-transporting ATPase 2, plasma membrane-type	PF12422	GO:0009555
Palmer amaranth	TRINITY_GG_5775_c195_g1	BH131_ARATH	Transcription factor bHLH131	PF00010	GO:0006355
Palmer amaranth	TRINITY_GG_5775_c352_g1	C90B1_ARATH	Cytochrome P450 90B1	PF00067	GO:0032989
Palmer amaranth	TRINITY_GG_5775_c41_g1	NIC1_ARATH	Nicotinamidase 1	PF07765	GO:0009737
Palmer amaranth	TRINITY_GG_5775_c57_g1	CLE9_ARATH	CLAVATA3/ESR (CLE)-related protein 9	NA	GO:0010074
Palmer amaranth	TRINITY_GG_5775_c58_g1	TLP5_ORYSJ	Tubby-like F-box protein 5	PF01167	GO:0006355
Palmer amaranth	TRINITY_GG_5775_c76_g1	BAT1_ORYSJ	Amino-acid permease BAT1 homolog	PF13520	GO:0006355
Palmer amaranth	TRINITY_GG_5775_c760_g1	NDRP1_ARATH	Nodulin-related protein 1	NA	GO:0009738,GO:0009737
Palmer amaranth	TRINITY_GG_5775_c93_g1	ANT_ARATH	AP2-like ethylene-responsive transcription factor ANT	PF00847	GO:0010074,GO:0010492
Palmer amaranth	TRINITY_GG_584_c258_g1	NLTP2_GOSHI	Non-specific lipid-transfer protein	PF14368	GO:0032989
Palmer amaranth	TRINITY_GG_584_c258_g2	NLTP2_GOSHI	Non-specific lipid-transfer protein	PF14368	GO:0032989
Palmer amaranth	TRINITY_GG_588_c143_g2	Y1461_ARATH	Probable serine/threonine-protein kinase At1g54610	PF00069	GO:0006355,GO:0010628
Palmer amaranth	TRINITY_GG_588_c15_g1	ZAT5_ARATH	Zinc finger protein ZAT5	PF13912	GO:0006355
Palmer amaranth	TRINITY_GG_588_c2_g1	MADS9_VITVI	Agamous-like MADS-box protein MADS9	PF00319	GO:0010095,GO:0010097,GO:0006355,GO:0010628,GO:0048441
Palmer amaranth	TRINITY_GG_588_c36_g1	SKP2A_ARATH	F-box protein SKP2A	PF00646	GO:0009734
Palmer amaranth	TRINITY_GG_588_c71_g1	TCHQD_ARATH	Glutathione S-transferase TCHQD	PF06974	GO:0009737
Palmer amaranth	TRINITY_GG_589_c5_g1	HMA2_ARATH	Cadmium/zinc-transporting ATPase HMA2	PF00122	GO:0009737
Palmer amaranth	TRINITY_GG_589_c9_g1	MADS2_PETHY	Floral homeotic protein PMADS 2	PF00319	GO:0010095,GO:0010097,GO:0006355,GO:0010628,GO:0048441
Palmer amaranth	TRINITY_GG_5913_c2_g1	RAC1_BETVU	Rac-like GTP-binding protein RHO1	PF00071	GO:0009860,GO:0032989
Palmer amaranth	TRINITY_GG_5915_c51_g1	MIF1_ORYSJ	Mini zinc finger protein 1	NA	GO:0006355,GO:0009739,GO:0009737
Palmer amaranth	TRINITY_GG_5916_c69_g1	BRL2_ARATH	Serine/threonine-protein kinase BRI1-like 2	PF07714	GO:0009734
Palmer amaranth	TRINITY_GG_5917_c24_g1	PABPB_XENLA	Polyadenylate-binding protein 1-B	PF00076	GO:2000623,GO:0010628
Palmer amaranth	TRINITY_GG_595_c22_g2	PABP1_HUMAN	Polyadenylate-binding protein 1	NA	GO:2000623,GO:0010628
Palmer amaranth	TRINITY_GG_595_c51_g1	ZAT5_ARATH	Zinc finger protein ZAT5	PF13912	GO:0006355
Palmer amaranth	TRINITY_GG_595_c61_g1	Y1461_ARATH	Probable serine/threonine-protein kinase At1g54610	PF00069	GO:0006355,GO:0010628
Palmer amaranth	TRINITY_GG_5981_c0_g1	PSAA_SOLTU	Photosystem I P700 chlorophyll a apoprotein A1	PF00223	GO:0010628
Palmer amaranth	TRINITY_GG_607_c8_g2	NLTP4_ARATH	Non-specific lipid-transfer protein 4	PF14368	GO:0009737
Palmer amaranth	TRINITY_GG_6078_c0_g1	DNJB1_HUMAN	DnaJ homolog subfamily B member 1	PF01556	GO:0006355
Palmer amaranth	TRINITY_GG_6145_c0_g1	LEUNG_ARATH	Transcriptional corepressor LEUNIG	PF00400	GO:0006355,GO:0010628
Palmer amaranth	TRINITY_GG_622_c2_g1	CUL1_ARATH	Cullin-1	PF00888	GO:0009734
Palmer amaranth	TRINITY_GG_6337_c0_g1	LBD31_ARATH	LOB domain-containing protein 31	PF03195	GO:0006355,GO:0010628,GO:0010199
Palmer amaranth	TRINITY_GG_637_c0_g1	FAB1D_ARATH	Putative 1-phosphatidylinositol-3-phosphate 5-kinase FAB1D	PF01504	GO:0009555
Palmer amaranth	TRINITY_GG_6497_c0_g1	LBD31_ARATH	LOB domain-containing protein 31	PF03195	GO:0006355,GO:0010628,GO:0010199
Palmer amaranth	TRINITY_GG_671_c17_g1	NUP62_ARATH	Nuclear pore complex protein NUP62	PF05064	GO:0009734
Palmer amaranth	TRINITY_GG_671_c8_g1	FHY3_ARATH	Protein FAR-RED ELONGATED HYPOCOTYL 3	PF10551	GO:0006355,GO:0010628
Palmer amaranth	TRINITY_GG_720_c4_g1	ZAT9_ARATH	Zinc finger protein ZAT9	PF13912	GO:0006355
Palmer amaranth	TRINITY_GG_727_c0_g2	ZAT3_ARATH	Zinc finger protein ZAT3	PF13912	GO:0048235,GO:0009555,GO:0006355,GO:0055046
Palmer amaranth	TRINITY_GG_741_c5_g1	GSO2_ARATH	LRR receptor-like serine/threonine-protein kinase GSO2	PF07714	GO:0048653
Palmer amaranth	TRINITY_GG_853_c101_g1	4CLL1_ARATH	4-coumarate--CoA ligase-like 1	PF00501	GO:0032989,GO:0009555,GO:0010208
Palmer amaranth	TRINITY_GG_853_c149_g1	C78A5_ARATH	Cytochrome P450 78A5	PF00067	GO:0046622
Palmer amaranth	TRINITY_GG_853_c270_g1	R1A_CVHN1	Replicase polyprotein 1a	NA	GO:0006355
Palmer amaranth	TRINITY_GG_853_c301_g1	E70B1_ARATH	Exocyst complex component EXO70B1	PF03081	GO:0009738,GO:0009737,GO:0009789
Palmer amaranth	TRINITY_GG_853_c308_g1	SKI14_ARATH	F-box protein SKIP14	PF12937	GO:0009738,GO:0009737
Palmer amaranth	TRINITY_GG_853_c41_g1	CHSY_DIAMO	Chalcone synthase	PF00195	GO:0006355
Palmer amaranth	TRINITY_GG_854_c18_g1	BH090_ARATH	Transcription factor bHLH90	PF14215	GO:0048658,GO:0009555,GO:0006355,GO:0048653
Palmer amaranth	TRINITY_GG_854_c89_g1	DRM2_ORYSJ	DNA (cytosine-5)-methyltransferase DRM2	PF00145	GO:0006355
Palmer amaranth	TRINITY_GG_93_c11_g1	CNX1_ARATH	Molybdopterin biosynthesis protein CNX1	PF03453	GO:0009734
Palmer amaranth	TRINITY_GG_998_c2_g1	DDR4_ARATH	DDT domain-containing protein DDR4	NA	GO:0006355

## Sheet: ST2C
Supplemental table 2C. Genes identified uniquely in Amaranthus palmeri SAM vs floral meristem female comparison containing key enriched GO terms
Comparison	Species	Gender-bias	ID	gene ID	Term	uniprot	Annotation	Scaffold
SAM vs Floral meristem	Palmer amaranth	Female	GO:0048367	TRINITY_GG_1008_c1_g1	shoot system development	MES17_ARATH	Methylesterase 17	Scaffold_8
SAM vs Floral meristem	Palmer amaranth	Female	GO:0006355	TRINITY_GG_1017_c12_g2	regulation of transcription, DNA-templat...	ARR16_ARATH	Two-component response regulator ARR16	Scaffold_8
SAM vs Floral meristem	Palmer amaranth	Female	GO:0009058	TRINITY_GG_1017_c12_g2	biosynthetic process	ARR16_ARATH	Two-component response regulator ARR16	Scaffold_8
SAM vs Floral meristem	Palmer amaranth	Female	GO:0048367	TRINITY_GG_1043_c0_g1	shoot system development	FY_ARATH	Flowering time control protein FY	Scaffold_8
SAM vs Floral meristem	Palmer amaranth	Female	GO:0009058	TRINITY_GG_1057_c0_g1	biosynthetic process	NRPA2_ARATH	DNA-directed RNA polymerase I subunit 2	Scaffold_8
SAM vs Floral meristem	Palmer amaranth	Female	GO:0009561	TRINITY_GG_1057_c0_g1	megagametogenesis	NRPA2_ARATH	DNA-directed RNA polymerase I subunit 2	Scaffold_8
SAM vs Floral meristem	Palmer amaranth	Female	GO:0051704	TRINITY_GG_1081_c212_g1	multi-organism process	JGB_ARATH	Protein JINGUBANG	Scaffold_8
SAM vs Floral meristem	Palmer amaranth	Female	GO:0051704	TRINITY_GG_1081_c27_g2	multi-organism process	JGB_ARATH	Protein JINGUBANG	Scaffold_8
SAM vs Floral meristem	Palmer amaranth	Female	GO:0009058	TRINITY_GG_1081_c27_g2	biosynthetic process	JGB_ARATH	Protein JINGUBANG	Scaffold_8
SAM vs Floral meristem	Palmer amaranth	Female	GO:0005975	TRINITY_GG_1081_c27_g2	carbohydrate metabolic process	JGB_ARATH	Protein JINGUBANG	Scaffold_8
SAM vs Floral meristem	Palmer amaranth	Female	GO:0009414	TRINITY_GG_1209_c14_g1	response to water deprivation	AP2L3_ARATH	AP2-like ethylene-responsive transcription factor At1g79700	Scaffold_4
SAM vs Floral meristem	Palmer amaranth	Female	GO:0009737	TRINITY_GG_1209_c14_g1	response to abscisic acid	AP2L3_ARATH	AP2-like ethylene-responsive transcription factor At1g79700	Scaffold_4
SAM vs Floral meristem	Palmer amaranth	Female	GO:0001101	TRINITY_GG_1209_c14_g1	response to acid chemical	AP2L3_ARATH	AP2-like ethylene-responsive transcription factor At1g79700	Scaffold_4
SAM vs Floral meristem	Palmer amaranth	Female	GO:0009723	TRINITY_GG_1209_c14_g1	response to ethylene	AP2L3_ARATH	AP2-like ethylene-responsive transcription factor At1g79700	Scaffold_4
SAM vs Floral meristem	Palmer amaranth	Female	GO:0009058	TRINITY_GG_1209_c14_g1	biosynthetic process	AP2L3_ARATH	AP2-like ethylene-responsive transcription factor At1g79700	Scaffold_4
SAM vs Floral meristem	Palmer amaranth	Female	GO:0009651	TRINITY_GG_1209_c14_g1	response to salt stress	AP2L3_ARATH	AP2-like ethylene-responsive transcription factor At1g79700	Scaffold_4
SAM vs Floral meristem	Palmer amaranth	Female	GO:0010029	TRINITY_GG_1209_c14_g1	regulation of seed germination	AP2L3_ARATH	AP2-like ethylene-responsive transcription factor At1g79700	Scaffold_4
SAM vs Floral meristem	Palmer amaranth	Female	GO:0006970	TRINITY_GG_1209_c14_g1	response to osmotic stress	AP2L3_ARATH	AP2-like ethylene-responsive transcription factor At1g79700	Scaffold_4
SAM vs Floral meristem	Palmer amaranth	Female	GO:0090351	TRINITY_GG_1209_c14_g1	seedling development	AP2L3_ARATH	AP2-like ethylene-responsive transcription factor At1g79700	Scaffold_4
SAM vs Floral meristem	Palmer amaranth	Female	GO:0006355	TRINITY_GG_1075_c1_g1	regulation of transcription, DNA-templat...	ARR9_ARATH	Two-component response regulator ARR9	Scaffold_8
SAM vs Floral meristem	Palmer amaranth	Female	GO:0009058	TRINITY_GG_1075_c1_g1	biosynthetic process	ARR9_ARATH	Two-component response regulator ARR9	Scaffold_8
SAM vs Floral meristem	Palmer amaranth	Female	GO:0009723	TRINITY_GG_1078_c925_g1	response to ethylene	SHN3_ARATH	Ethylene-responsive transcription factor SHINE 3	Scaffold_8
SAM vs Floral meristem	Palmer amaranth	Female	GO:0048367	TRINITY_GG_1080_c16_g1	shoot system development	RBLOT_ARATH	Protein REBELOTE	Scaffold_8
SAM vs Floral meristem	Palmer amaranth	Female	GO:0010929	TRINITY_GG_1080_c515_g1	positive regulation of auxin mediated si...	BIG1A_ARATH	Protein BIG GRAIN 1-like A	Scaffold_8
SAM vs Floral meristem	Palmer amaranth	Female	GO:0010929	TRINITY_GG_1080_c515_g1	positive regulation of auxin mediated si...	BIG1A_ARATH	Protein BIG GRAIN 1-like A	Scaffold_8
SAM vs Floral meristem	Palmer amaranth	Female	GO:0048367	TRINITY_GG_1136_c6_g1	shoot system development	DVL10_ARATH	Small polypeptide DEVIL 10	Scaffold_4
SAM vs Floral meristem	Palmer amaranth	Female	GO:0009733	TRINITY_GG_1209_c148_g1	response to auxin	PIN2_ARATH	Auxin efflux carrier component 2	Scaffold_4
SAM vs Floral meristem	Palmer amaranth	Female	GO:0009749	TRINITY_GG_1209_c148_g1	response to glucose	PIN2_ARATH	Auxin efflux carrier component 2	Scaffold_4
SAM vs Floral meristem	Palmer amaranth	Female	GO:0009723	TRINITY_GG_1209_c148_g1	response to ethylene	PIN2_ARATH	Auxin efflux carrier component 2	Scaffold_4
SAM vs Floral meristem	Palmer amaranth	Female	GO:0009723	TRINITY_GG_1331_c8_g1	response to ethylene	EBF1_ARATH	EIN3-binding F-box protein 1	Scaffold_4
SAM vs Floral meristem	Palmer amaranth	Female	GO:0016567	TRINITY_GG_1331_c8_g1	protein ubiquitination	EBF1_ARATH	EIN3-binding F-box protein 1	Scaffold_4
SAM vs Floral meristem	Palmer amaranth	Female	GO:0009058	TRINITY_GG_1399_c229_g1	biosynthetic process	AG_PETHY	Floral homeotic protein AGAMOUS	Scaffold_4
SAM vs Floral meristem	Palmer amaranth	Female	GO:0009058	TRINITY_GG_1399_c413_g1	biosynthetic process	OFP8_ARATH	Transcription repressor OFP8	Scaffold_4
SAM vs Floral meristem	Palmer amaranth	Female	GO:0009058	TRINITY_GG_1473_c7_g1	biosynthetic process	SCL21_ARATH	Scarecrow-like protein 21	Scaffold_4
SAM vs Floral meristem	Palmer amaranth	Female	GO:0080186	TRINITY_GG_1394_c13_g1	developmental vegetative growth	WDR55_ARATH	WD repeat-containing protein 55	Scaffold_4
SAM vs Floral meristem	Palmer amaranth	Female	GO:0009793	TRINITY_GG_1394_c13_g1	embryo development ending in seed dorman...	WDR55_ARATH	WD repeat-containing protein 55	Scaffold_4
SAM vs Floral meristem	Palmer amaranth	Female	GO:0010197	TRINITY_GG_1394_c13_g1	polar nucleus fusion	WDR55_ARATH	WD repeat-containing protein 55	Scaffold_4
SAM vs Floral meristem	Palmer amaranth	Female	GO:0009561	TRINITY_GG_1394_c13_g1	megagametogenesis	WDR55_ARATH	WD repeat-containing protein 55	Scaffold_4
SAM vs Floral meristem	Palmer amaranth	Female	GO:0009723	TRINITY_GG_1394_c163_g1	response to ethylene	ERF4_NICSY	Ethylene-responsive transcription factor 4	Scaffold_4
SAM vs Floral meristem	Palmer amaranth	Female	GO:0019760	TRINITY_GG_1394_c163_g1	glucosinolate metabolic process	ERF4_NICSY	Ethylene-responsive transcription factor 4	Scaffold_4						1462
SAM vs Floral meristem	Palmer amaranth	Female	GO:0006952	TRINITY_GG_1394_c163_g1	defense response	ERF4_NICSY	Ethylene-responsive transcription factor 4	Scaffold_4
SAM vs Floral meristem	Palmer amaranth	Female	GO:0006355	TRINITY_GG_1394_c99_g1	regulation of transcription, DNA-templat...	DOF14_ARATH	Dof zinc finger protein DOF1.4	Scaffold_4
SAM vs Floral meristem	Palmer amaranth	Female	GO:0009058	TRINITY_GG_1394_c99_g1	biosynthetic process	DOF14_ARATH	Dof zinc finger protein DOF1.4	Scaffold_4
SAM vs Floral meristem	Palmer amaranth	Female	GO:0090351	TRINITY_GG_1395_c77_g3	seedling development	EBS_ARATH	Chromatin remodeling protein EBS	Scaffold_4
SAM vs Floral meristem	Palmer amaranth	Female	GO:0048367	TRINITY_GG_1395_c77_g3	shoot system development	EBS_ARATH	Chromatin remodeling protein EBS	Scaffold_4
SAM vs Floral meristem	Palmer amaranth	Female	GO:0048367	TRINITY_GG_1398_c48_g1	shoot system development	ATML1_ARATH	Homeobox-leucine zipper protein MERISTEM L1	Scaffold_4
SAM vs Floral meristem	Palmer amaranth	Female	GO:0009793	TRINITY_GG_1398_c48_g1	embryo development ending in seed dorman...	ATML1_ARATH	Homeobox-leucine zipper protein MERISTEM L1	Scaffold_4
SAM vs Floral meristem	Palmer amaranth	Female	GO:0010029	TRINITY_GG_1398_c48_g1	regulation of seed germination	ATML1_ARATH	Homeobox-leucine zipper protein MERISTEM L1	Scaffold_4
SAM vs Floral meristem	Palmer amaranth	Female	GO:0090351	TRINITY_GG_1398_c48_g1	seedling development	ATML1_ARATH	Homeobox-leucine zipper protein MERISTEM L1	Scaffold_4
SAM vs Floral meristem	Palmer amaranth	Female	GO:0036289	TRINITY_GG_5112_c5_g2	peptidyl-serine autophosphorylation	CLV1_ARATH	Receptor protein kinase CLAVATA1	Scaffold_8
SAM vs Floral meristem	Palmer amaranth	Female	GO:0051704	TRINITY_GG_1631_c171_g1	multi-organism process	MIK1_ARATH	MDIS1-interacting receptor like kinase 1	Scaffold_14
SAM vs Floral meristem	Palmer amaranth	Female	GO:0009793	TRINITY_GG_1631_c171_g1	embryo development ending in seed dorman...	MIK1_ARATH	MDIS1-interacting receptor like kinase 1	Scaffold_14
SAM vs Floral meristem	Palmer amaranth	Female	GO:0040011	TRINITY_GG_1631_c171_g1	locomotion	MIK1_ARATH	MDIS1-interacting receptor like kinase 2	Scaffold_14
SAM vs Floral meristem	Palmer amaranth	Female	GO:0048367	TRINITY_GG_2653_c230_g1	shoot system development	FLK_ARATH	Flowering locus K homology domain	Scaffold_10
SAM vs Floral meristem	Palmer amaranth	Female	GO:0048831	TRINITY_GG_2653_c230_g1	regulation of shoot system development	FLK_ARATH	Flowering locus K homology domain	Scaffold_10
SAM vs Floral meristem	Palmer amaranth	Female	GO:0048367	TRINITY_GG_2919_c11_g1	shoot system development	ORR24_ORYSI	Two-component response regulator ORR24	Scaffold_12
SAM vs Floral meristem	Palmer amaranth	Female	GO:0048367	TRINITY_GG_2888_c146_g1	shoot system development	FULL_VITVI	Agamous-like MADS-box protein FUL-L	Scaffold_12
SAM vs Floral meristem	Palmer amaranth	Female	GO:0048441	TRINITY_GG_2888_c192_g2	petal development	RBE_ARATH	Probable transcriptional regulator RABBIT EARS	Scaffold_12
SAM vs Floral meristem	Palmer amaranth	Female	GO:0048441	TRINITY_GG_2653_c533_g1	petal development	LBD36_ARATH	LOB domain-containing protein 36	Scaffold_10
SAM vs Floral meristem	Palmer amaranth	Female	GO:0048367	TRINITY_GG_1724_c5_g1	shoot system development	WSD1_ARATH	Wax ester synthase/diacylglycerol acyltransferase 1	Scaffold_1
SAM vs Floral meristem	Palmer amaranth	Female	GO:0048367	TRINITY_GG_1840_c8_g1	shoot system development	SRM1_ARATH	Transcription factor SRM1	Scaffold_1
SAM vs Floral meristem	Palmer amaranth	Female	GO:0048831	TRINITY_GG_1840_c8_g1	regulation of shoot system development	SRM1_ARATH	Transcription factor SRM1	Scaffold_1
SAM vs Floral meristem	Palmer amaranth	Female	GO:0048367	TRINITY_GG_1851_c215_g1	shoot system development	RETIC_ARATH	Protein RETICULATA, chloroplastic	Scaffold_1
SAM vs Floral meristem	Palmer amaranth	Female	GO:0048367	TRINITY_GG_1851_c250_g1	shoot system development	WSD1_ARATH	Wax ester synthase/diacylglycerol acyltransferase 1	Scaffold_1
SAM vs Floral meristem	Palmer amaranth	Female	GO:0048367	TRINITY_GG_1851_c387_g1	shoot system development	AHL29_ARATH	AT-hook motif nuclear-localized protein 29	Scaffold_1
SAM vs Floral meristem	Palmer amaranth	Female	GO:0048367	TRINITY_GG_1851_c80_g2	shoot system development	GLK1_ARATH	Transcription activator GLK1	Scaffold_1
SAM vs Floral meristem	Palmer amaranth	Female	GO:0048831	TRINITY_GG_1851_c80_g2	regulation of shoot system development	GLK1_ARATH	Transcription activator GLK1	Scaffold_1
SAM vs Floral meristem	Palmer amaranth	Female	GO:0048367	TRINITY_GG_1854_c32_g1	shoot system development	VRN1_ARATH	B3 domain-containing transcription factor VRN1	Scaffold_1
SAM vs Floral meristem	Palmer amaranth	Female	GO:0048831	TRINITY_GG_1854_c32_g1	regulation of shoot system development	VRN1_ARATH	B3 domain-containing transcription factor VRN1	Scaffold_1
SAM vs Floral meristem	Palmer amaranth	Female	GO:0048367	TRINITY_GG_1885_c29_g1	shoot system development	MYBS3_ORYSJ	Transcription factor MYBS3	Scaffold_1
SAM vs Floral meristem	Palmer amaranth	Female	GO:0048367	TRINITY_GG_2593_c7_g1	shoot system development	FHY3_ARATH	Protein FAR-RED ELONGATED HYPOCOTYL 3	Scaffold_10
SAM vs Floral meristem	Palmer amaranth	Female	GO:0048831	TRINITY_GG_2593_c7_g1	regulation of shoot system development	FHY3_ARATH	Protein FAR-RED ELONGATED HYPOCOTYL 3	Scaffold_10
SAM vs Floral meristem	Palmer amaranth	Female	GO:0048367	TRINITY_GG_2653_c148_g1	shoot system development	SPL4_ARATH	Squamosa promoter-binding-like protein 4	Scaffold_10
SAM vs Floral meristem	Palmer amaranth	Female	GO:0048367	TRINITY_GG_2653_c1717_g1	shoot system development	MSL10_ARATH	Mechanosensitive ion channel protein 10	Scaffold_10
SAM vs Floral meristem	Palmer amaranth	Female	GO:0048367	TRINITY_GG_2653_c230_g1	shoot system development	FLK_ARATH	Flowering locus K homology domain	Scaffold_10
SAM vs Floral meristem	Palmer amaranth	Female	GO:0048831	TRINITY_GG_2653_c230_g1	regulation of shoot system development	FLK_ARATH	Flowering locus K homology domain	Scaffold_10
SAM vs Floral meristem	Palmer amaranth	Female	GO:0048367	TRINITY_GG_2653_c362_g1	shoot system development	NCED1_SOLLC	9-cis-epoxycarotenoid dioxygenase NCED1, chloroplastic	Scaffold_10
SAM vs Floral meristem	Palmer amaranth	Female	GO:0048367	TRINITY_GG_2653_c363_g1	shoot system development	ARFF_ARATH	Auxin response factor 6	Scaffold_10
SAM vs Floral meristem	Palmer amaranth	Female	GO:0048367	TRINITY_GG_2653_c424_g1	shoot system development	SRM1_ARATH	Transcription factor SRM1	Scaffold_10
SAM vs Floral meristem	Palmer amaranth	Female	GO:0048367	TRINITY_GG_2653_c424_g1	shoot system development	SRM1_ARATH	Transcription factor SRM1	Scaffold_10
SAM vs Floral meristem	Palmer amaranth	Female	GO:0048831	TRINITY_GG_2653_c424_g1	regulation of shoot system development	SRM1_ARATH	Transcription factor SRM1	Scaffold_10
SAM vs Floral meristem	Palmer amaranth	Female	GO:0048831	TRINITY_GG_2653_c424_g1	regulation of shoot system development	SRM1_ARATH	Transcription factor SRM1	Scaffold_10
SAM vs Floral meristem	Palmer amaranth	Female	GO:0048367	TRINITY_GG_2653_c480_g1	shoot system development	ANM13_ARATH	Probable histone-arginine methyltransferase 1.3	Scaffold_10
SAM vs Floral meristem	Palmer amaranth	Female	GO:0048831	TRINITY_GG_2653_c480_g1	regulation of shoot system development	ANM13_ARATH	Probable histone-arginine methyltransferase 1.3	Scaffold_10
SAM vs Floral meristem	Palmer amaranth	Female	GO:0048367	TRINITY_GG_2653_c533_g1	shoot system development	LBD36_ARATH	LOB domain-containing protein 36	Scaffold_10
SAM vs Floral meristem	Palmer amaranth	Female	GO:0048367	TRINITY_GG_2653_c9_g1	shoot system development	JMJ30_ARATH	Lysine-specific demethylase JMJ30	Scaffold_10
SAM vs Floral meristem	Palmer amaranth	Female	GO:0048367	TRINITY_GG_2788_c0_g1	shoot system development	IDI2_ARATH	Isopentenyl-diphosphate Delta-isomerase II, chloroplastic	Scaffold_10
SAM vs Floral meristem	Palmer amaranth	Female	GO:0048367	TRINITY_GG_2827_c26_g1	shoot system development	RER3_ARATH	Protein RETICULATA-RELATED 3, chloroplastic	Scaffold_10
SAM vs Floral meristem	Palmer amaranth	Female	GO:0048367	TRINITY_GG_4716_c0_g1	shoot system development	ROC6_ORYSJ	Homeobox-leucine zipper protein ROC6	Scaffold_11
SAM vs Floral meristem	Palmer amaranth	Female	GO:0048367	TRINITY_GG_4737_c273_g1	shoot system development	MYBS1_ORYSJ	Transcription factor MYBS1	Scaffold_11
SAM vs Floral meristem	Palmer amaranth	Female	GO:0048831	TRINITY_GG_4737_c273_g1	regulation of shoot system development	MYBS1_ORYSJ	Transcription factor MYBS1	Scaffold_11
SAM vs Floral meristem	Palmer amaranth	Female	GO:0048367	TRINITY_GG_4737_c441_g1	shoot system development	FTIP1_ARATH	FT-interacting protein 1	Scaffold_11
SAM vs Floral meristem	Palmer amaranth	Female	GO:0048831	TRINITY_GG_4737_c441_g1	regulation of shoot system development	FTIP1_ARATH	FT-interacting protein 1	Scaffold_11
SAM vs Floral meristem	Palmer amaranth	Female	GO:0048367	TRINITY_GG_4737_c448_g1	shoot system development	ZOG_PHALU	Zeatin O-glucosyltransferase	Scaffold_11
SAM vs Floral meristem	Palmer amaranth	Female	GO:0048831	TRINITY_GG_4737_c448_g1	regulation of shoot system development	ZOG_PHALU	Zeatin O-glucosyltransferase	Scaffold_11
SAM vs Floral meristem	Palmer amaranth	Female	GO:0048367	TRINITY_GG_2888_c116_g1	shoot system development	U7E11_ARATH	UDP-glycosyltransferase 76E11	Scaffold_12
SAM vs Floral meristem	Palmer amaranth	Female	GO:0048367	TRINITY_GG_2888_c146_g1	shoot system development	FULL_VITVI	Agamous-like MADS-box protein FUL-L	Scaffold_12
SAM vs Floral meristem	Palmer amaranth	Female	GO:0048367	TRINITY_GG_2888_c192_g1	shoot system development	RBE_ARATH	Probable transcriptional regulator RABBIT EARS	Scaffold_12
SAM vs Floral meristem	Palmer amaranth	Female	GO:0048367	TRINITY_GG_2888_c192_g2	shoot system development	RBE_ARATH	Probable transcriptional regulator RABBIT EARS	Scaffold_12
SAM vs Floral meristem	Palmer amaranth	Female	GO:0048367	TRINITY_GG_2888_c45_g1	shoot system development	AOC_ORYSJ	Allene oxide cyclase, chloroplastic	Scaffold_12
SAM vs Floral meristem	Palmer amaranth	Female	GO:0048367	TRINITY_GG_2891_c3_g1	shoot system development	COI1_ARATH	Coronatine-insensitive protein 1	Scaffold_12
SAM vs Floral meristem	Palmer amaranth	Female	GO:0048831	TRINITY_GG_2891_c3_g1	regulation of shoot system development	COI1_ARATH	Coronatine-insensitive protein 1	Scaffold_12
SAM vs Floral meristem	Palmer amaranth	Female	GO:0048367	TRINITY_GG_2893_c0_g1	shoot system development	RH56_ARATH	DEAD-box ATP-dependent RNA helicase 56	Scaffold_12
SAM vs Floral meristem	Palmer amaranth	Female	GO:0048367	TRINITY_GG_2898_c13_g1	shoot system development	AATC_ORYSJ	Aspartate aminotransferase, cytoplasmic	Scaffold_12
SAM vs Floral meristem	Palmer amaranth	Female	GO:0048367	TRINITY_GG_2919_c11_g1	shoot system development	ORR24_ORYSI	Two-component response regulator ORR24	Scaffold_12
SAM vs Floral meristem	Palmer amaranth	Female	GO:0048367	TRINITY_GG_2956_c1_g1	shoot system development	NA	NA	Scaffold_12
SAM vs Floral meristem	Palmer amaranth	Female	GO:0048367	TRINITY_GG_2999_c5_g1	shoot system development	ELP6_ARATH	Elongator complex protein 6	Scaffold_12
SAM vs Floral meristem	Palmer amaranth	Female	GO:0048367	TRINITY_GG_2999_c5_g1	shoot system development	ELP6_ARATH	Elongator complex protein 6	Scaffold_12
SAM vs Floral meristem	Palmer amaranth	Female	GO:0048831	TRINITY_GG_2999_c5_g1	regulation of shoot system development	ELP6_ARATH	Elongator complex protein 6	Scaffold_12
SAM vs Floral meristem	Palmer amaranth	Female	GO:0048831	TRINITY_GG_2999_c5_g1	regulation of shoot system development	ELP6_ARATH	Elongator complex protein 6	Scaffold_12
SAM vs Floral meristem	Palmer amaranth	Female	GO:0048367	TRINITY_GG_2097_c13_g1	shoot system development	SAU36_ARATH	Auxin-responsive protein SAUR36	Scaffold_13
SAM vs Floral meristem	Palmer amaranth	Female	GO:0048831	TRINITY_GG_2097_c13_g1	regulation of shoot system development	SAU36_ARATH	Auxin-responsive protein SAUR36	Scaffold_13
SAM vs Floral meristem	Palmer amaranth	Female	GO:0048367	TRINITY_GG_2098_c6_g1	shoot system development	KPYG_TOBAC	Pyruvate kinase isozyme G, chloroplastic	Scaffold_13
SAM vs Floral meristem	Palmer amaranth	Female	GO:0048367	TRINITY_GG_2103_c201_g1	shoot system development	FRI_MALBX	Ferritin, chloroplastic	Scaffold_13
SAM vs Floral meristem	Palmer amaranth	Female	GO:0048367	TRINITY_GG_2103_c294_g1	shoot system development	NA	NA	Scaffold_13
SAM vs Floral meristem	Palmer amaranth	Female	GO:0048367	TRINITY_GG_2103_c330_g1	shoot system development	AB14G_ARATH	ABC transporter G family member 14	Scaffold_13
SAM vs Floral meristem	Palmer amaranth	Female	GO:0048367	TRINITY_GG_2108_c120_g1	shoot system development	PSD8A_ARATH	26S proteasome non-ATPase regulatory subunit 8 homolog A	Scaffold_13
SAM vs Floral meristem	Palmer amaranth	Female	GO:0048367	TRINITY_GG_2108_c122_g1	shoot system development	WRK22_ARATH	WRKY transcription factor 22	Scaffold_13
SAM vs Floral meristem	Palmer amaranth	Female	GO:0048367	TRINITY_GG_2108_c71_g1	shoot system development	WRK53_ARATH	Probable WRKY transcription factor 53	Scaffold_13
SAM vs Floral meristem	Palmer amaranth	Female	GO:0048367	TRINITY_GG_3975_c92_g1	shoot system development	GCP2_ARATH	Probable glutamate carboxypeptidase AMP1	Scaffold_13
SAM vs Floral meristem	Palmer amaranth	Female	GO:0048831	TRINITY_GG_3975_c92_g1	regulation of shoot system development	GCP2_ARATH	Probable glutamate carboxypeptidase AMP1	Scaffold_13
SAM vs Floral meristem	Palmer amaranth	Female	GO:0048367	TRINITY_GG_1399_c137_g1	shoot system development	PID_ARATH	Protein kinase PINOID	Scaffold_14
SAM vs Floral meristem	Palmer amaranth	Female	GO:0048367	TRINITY_GG_1593_c7_g1	shoot system development	IQD5_ARATH	Protein IQ-DOMAIN 5	Scaffold_14
SAM vs Floral meristem	Palmer amaranth	Female	GO:0048367	TRINITY_GG_1631_c104_g1	shoot system development	HNRPQ_ARATH	Heterogeneous nuclear ribonucleoprotein Q	Scaffold_14
SAM vs Floral meristem	Palmer amaranth	Female	GO:0048831	TRINITY_GG_1631_c104_g1	regulation of shoot system development	HNRPQ_ARATH	Heterogeneous nuclear ribonucleoprotein Q	Scaffold_14
SAM vs Floral meristem	Palmer amaranth	Female	GO:0048367	TRINITY_GG_4503_c129_g1	shoot system development	PDAT1_ARATH	Phospholipid:diacylglycerol acyltransferase 1	Scaffold_15
SAM vs Floral meristem	Palmer amaranth	Female	GO:0048367	TRINITY_GG_4503_c129_g1	shoot system development	PDAT1_ARATH	Phospholipid:diacylglycerol acyltransferase 1	Scaffold_15
SAM vs Floral meristem	Palmer amaranth	Female	GO:0048367	TRINITY_GG_6071_c4_g1	shoot system development	MES17_ARATH	Methylesterase 17	Scaffold_16
SAM vs Floral meristem	Palmer amaranth	Female	GO:0048367	TRINITY_GG_4180_c73_g1	shoot system development	GIF3_ARATH	GRF1-interacting factor 3	Scaffold_2
SAM vs Floral meristem	Palmer amaranth	Female	GO:0048367	TRINITY_GG_4183_c401_g2	shoot system development	KAI2_ARATH	Probable esterase KAI2	Scaffold_2
SAM vs Floral meristem	Palmer amaranth	Female	GO:0048367	TRINITY_GG_4184_c25_g1	shoot system development	CO3_ORYSJ	Zinc finger protein CO3	Scaffold_2
SAM vs Floral meristem	Palmer amaranth	Female	GO:0048831	TRINITY_GG_4184_c25_g1	regulation of shoot system development	CO3_ORYSJ	Zinc finger protein CO3	Scaffold_2
SAM vs Floral meristem	Palmer amaranth	Female	GO:0048367	TRINITY_GG_4184_c33_g1	shoot system development	BOB1_ARATH	Protein BOBBER 1	Scaffold_2
SAM vs Floral meristem	Palmer amaranth	Female	GO:0048367	TRINITY_GG_4209_c100_g1	shoot system development	ZOG_PHALU	Zeatin O-glucosyltransferase	Scaffold_2
SAM vs Floral meristem	Palmer amaranth	Female	GO:0048831	TRINITY_GG_4209_c100_g1	regulation of shoot system development	ZOG_PHALU	Zeatin O-glucosyltransferase	Scaffold_2
SAM vs Floral meristem	Palmer amaranth	Female	GO:0048367	TRINITY_GG_4442_c2_g1	shoot system development	M2K9_ARATH	Mitogen-activated protein kinase kinase 9	Scaffold_22
SAM vs Floral meristem	Palmer amaranth	Female	GO:0048367	TRINITY_GG_5757_c11_g1	shoot system development	FD_ARATH	Protein FD	Scaffold_3
SAM vs Floral meristem	Palmer amaranth	Female	GO:0048831	TRINITY_GG_5757_c11_g1	regulation of shoot system development	FD_ARATH	Protein FD	Scaffold_3
SAM vs Floral meristem	Palmer amaranth	Female	GO:0048367	TRINITY_GG_5767_c169_g1	shoot system development	NA	NA	Scaffold_3
SAM vs Floral meristem	Palmer amaranth	Female	GO:0048367	TRINITY_GG_5775_c159_g1	shoot system development	GAT18_ARATH	GATA transcription factor 18	Scaffold_3
SAM vs Floral meristem	Palmer amaranth	Female	GO:0048831	TRINITY_GG_5775_c159_g1	regulation of shoot system development	GAT18_ARATH	GATA transcription factor 18	Scaffold_3
SAM vs Floral meristem	Palmer amaranth	Female	GO:0048367	TRINITY_GG_5775_c352_g1	shoot system development	C90B1_ARATH	Cytochrome P450 90B1	Scaffold_3
SAM vs Floral meristem	Palmer amaranth	Female	GO:0048367	TRINITY_GG_5778_c1_g1	shoot system development	PIN1_MALDO	Peptidyl-prolyl cis-trans isomerase Pin1	Scaffold_3
SAM vs Floral meristem	Palmer amaranth	Female	GO:0048831	TRINITY_GG_5778_c1_g1	regulation of shoot system development	PIN1_MALDO	Peptidyl-prolyl cis-trans isomerase Pin1	Scaffold_3
SAM vs Floral meristem	Palmer amaranth	Female	GO:0048367	TRINITY_GG_5913_c8_g3	shoot system development	NA	NA	Scaffold_3
SAM vs Floral meristem	Palmer amaranth	Female	GO:0048367	TRINITY_GG_5915_c14_g1	shoot system development	TCP20_ARATH	Transcription factor TCP20	Scaffold_3
SAM vs Floral meristem	Palmer amaranth	Female	GO:0048831	TRINITY_GG_5915_c14_g1	regulation of shoot system development	TCP20_ARATH	Transcription factor TCP20	Scaffold_3
SAM vs Floral meristem	Palmer amaranth	Female	GO:0048367	TRINITY_GG_5915_c19_g2	shoot system development	TDL1A_ORYSJ	TPD1 protein homolog 1A	Scaffold_3
SAM vs Floral meristem	Palmer amaranth	Female	GO:0048367	TRINITY_GG_5917_c53_g1	shoot system development	NC104_ARATH	NAC domain-containing protein 104	Scaffold_3
SAM vs Floral meristem	Palmer amaranth	Female	GO:0048367	TRINITY_GG_1136_c6_g1	shoot system development	NA	NA	Scaffold_4
SAM vs Floral meristem	Palmer amaranth	Female	GO:0048367	TRINITY_GG_1226_c12_g1	shoot system development	D14_ORYSJ	Strigolactone esterase D14	Scaffold_4
SAM vs Floral meristem	Palmer amaranth	Female	GO:0048367	TRINITY_GG_1247_c192_g1	shoot system development	CYSP_HEMSP	Thiol protease SEN102	Scaffold_4
SAM vs Floral meristem	Palmer amaranth	Female	GO:0048367	TRINITY_GG_1247_c87_g1	shoot system development	PRS4B_ARATH	26S proteasome regulatory subunit 4 homolog B	Scaffold_4
SAM vs Floral meristem	Palmer amaranth	Female	GO:0048367	TRINITY_GG_1394_c114_g1	shoot system development	FAMA_ARATH	Transcription factor FAMA	Scaffold_4
SAM vs Floral meristem	Palmer amaranth	Female	GO:0048367	TRINITY_GG_1395_c139_g1	shoot system development	S130B_ARATH	Spliceosome-associated protein 130 B	Scaffold_4
SAM vs Floral meristem	Palmer amaranth	Female	GO:0048367	TRINITY_GG_1395_c77_g3	shoot system development	EBS_ARATH	Chromatin remodeling protein EBS	Scaffold_4
SAM vs Floral meristem	Palmer amaranth	Female	GO:0048367	TRINITY_GG_1398_c48_g1	shoot system development	ATML1_ARATH	Homeobox-leucine zipper protein MERISTEM L1	Scaffold_4
SAM vs Floral meristem	Palmer amaranth	Female	GO:0048367	TRINITY_GG_1399_c137_g1	shoot system development	PID_ARATH	Protein kinase PINOID	Scaffold_4
SAM vs Floral meristem	Palmer amaranth	Female	GO:0048367	TRINITY_GG_1399_c229_g1	shoot system development	AG_PETHY	Floral homeotic protein AGAMOUS	Scaffold_4
SAM vs Floral meristem	Palmer amaranth	Female	GO:0048367	TRINITY_GG_5289_c9_g1	shoot system development	APRF1_ARATH	Protein ANTHESIS POMOTING FACTOR 1	Scaffold_5
SAM vs Floral meristem	Palmer amaranth	Female	GO:0048367	TRINITY_GG_5302_c28_g1	shoot system development	CDPKA_ORYSJ	Calcium-dependent protein kinase 10	Scaffold_5
SAM vs Floral meristem	Palmer amaranth	Female	GO:0048831	TRINITY_GG_5302_c28_g1	regulation of shoot system development	CDPKA_ORYSJ	Calcium-dependent protein kinase 10	Scaffold_5
SAM vs Floral meristem	Palmer amaranth	Female	GO:0048367	TRINITY_GG_5435_c1_g3	shoot system development	UBA2C_ARATH	UBP1-associated protein 2C	Scaffold_5
SAM vs Floral meristem	Palmer amaranth	Female	GO:0048367	TRINITY_GG_5476_c54_g2	shoot system development	AGD5_ARATH	ADP-ribosylation factor GTPase-activating protein AGD5	Scaffold_5
SAM vs Floral meristem	Palmer amaranth	Female	GO:0048367	TRINITY_GG_5497_c165_g1	shoot system development	CUL1_ARATH	Cullin-1	Scaffold_5
SAM vs Floral meristem	Palmer amaranth	Female	GO:0048367	TRINITY_GG_5497_c241_g3	shoot system development	LTPG6_ARATH	Non-specific lipid transfer protein GPI-anchored 6	Scaffold_5
SAM vs Floral meristem	Palmer amaranth	Female	GO:0048367	TRINITY_GG_5497_c418_g1	shoot system development	GID1C_ARATH	Gibberellin receptor GID1C	Scaffold_5
SAM vs Floral meristem	Palmer amaranth	Female	GO:0048367	TRINITY_GG_5497_c457_g1	shoot system development	MBS1_ARATH	Protein METHYLENE BLUE SENSITIVITY 1	Scaffold_5
SAM vs Floral meristem	Palmer amaranth	Female	GO:0048831	TRINITY_GG_5497_c457_g1	regulation of shoot system development	MBS1_ARATH	Protein METHYLENE BLUE SENSITIVITY 1	Scaffold_5
SAM vs Floral meristem	Palmer amaranth	Female	GO:0048367	TRINITY_GG_5497_c475_g1	shoot system development	UNC_ARATH	Serine/threonine-protein kinase UCN	Scaffold_5
SAM vs Floral meristem	Palmer amaranth	Female	GO:0048367	TRINITY_GG_1_c34_g1	shoot system development	CPY71_ARATH	Peptidyl-prolyl cis-trans isomerase CYP71	Scaffold_6
SAM vs Floral meristem	Palmer amaranth	Female	GO:0048831	TRINITY_GG_1_c34_g1	regulation of shoot system development	CPY71_ARATH	Peptidyl-prolyl cis-trans isomerase CYP71	Scaffold_6
SAM vs Floral meristem	Palmer amaranth	Female	GO:0048367	TRINITY_GG_215_c116_g1	shoot system development	ECP63_ARATH	Late embryogenesis abundant protein ECP63	Scaffold_6
SAM vs Floral meristem	Palmer amaranth	Female	GO:0048367	TRINITY_GG_215_c1233_g1	shoot system development	SAG20_ARATH	Senescence associated gene 20	Scaffold_6
SAM vs Floral meristem	Palmer amaranth	Female	GO:0048367	TRINITY_GG_215_c2587_g1	shoot system development	CET2_TOBAC	CEN-like protein 2	Scaffold_6
SAM vs Floral meristem	Palmer amaranth	Female	GO:0048831	TRINITY_GG_215_c2587_g1	regulation of shoot system development	CET2_TOBAC	CEN-like protein 2	Scaffold_6
SAM vs Floral meristem	Palmer amaranth	Female	GO:0048367	TRINITY_GG_215_c389_g1	shoot system development	KAD1_ARATH	Adenylate kinase 1, chloroplastic	Scaffold_6
SAM vs Floral meristem	Palmer amaranth	Female	GO:0048367	TRINITY_GG_44_c131_g1	shoot system development	ELP3_ARATH	Elongator complex protein 3	Scaffold_6
SAM vs Floral meristem	Palmer amaranth	Female	GO:0048831	TRINITY_GG_44_c131_g1	regulation of shoot system development	ELP3_ARATH	Elongator complex protein 3	Scaffold_6
SAM vs Floral meristem	Palmer amaranth	Female	GO:0048367	TRINITY_GG_44_c140_g2	shoot system development	GRF5_ARATH	Growth-regulating factor 5	Scaffold_6
SAM vs Floral meristem	Palmer amaranth	Female	GO:0048367	TRINITY_GG_49_c13_g1	shoot system development	PLCD2_ARATH	Phosphoinositide phospholipase C 2	Scaffold_6
SAM vs Floral meristem	Palmer amaranth	Female	GO:0048367	TRINITY_GG_57_c0_g1	shoot system development	SRRT_ARATH	Serrate RNA effector molecule	Scaffold_6
SAM vs Floral meristem	Palmer amaranth	Female	GO:0048367	TRINITY_GG_57_c0_g1	shoot system development	SRRT_ARATH	Serrate RNA effector molecule	Scaffold_6
SAM vs Floral meristem	Palmer amaranth	Female	GO:0048367	TRINITY_GG_5139_c113_g1	shoot system development	SSBP_ARATH	Single-stranded DNA-binding protein, mitochondrial	Scaffold_7
SAM vs Floral meristem	Palmer amaranth	Female	GO:0048831	TRINITY_GG_5139_c113_g1	regulation of shoot system development	SSBP_ARATH	Single-stranded DNA-binding protein, mitochondrial	Scaffold_7
SAM vs Floral meristem	Palmer amaranth	Female	GO:0048367	TRINITY_GG_5139_c489_g1	shoot system development	IDD16_ARATH	Protein indeterminate-domain 16	Scaffold_7
SAM vs Floral meristem	Palmer amaranth	Female	GO:0048367	TRINITY_GG_5139_c77_g1	shoot system development	AP1_VITVI	Agamous-like MADS-box protein AP1	Scaffold_7
SAM vs Floral meristem	Palmer amaranth	Female	GO:0048367	TRINITY_GG_5156_c8_g1	shoot system development	ANM15_ARATH	Protein arginine N-methyltransferase 1.5	Scaffold_7
SAM vs Floral meristem	Palmer amaranth	Female	GO:0048831	TRINITY_GG_5156_c8_g1	regulation of shoot system development	ANM15_ARATH	Protein arginine N-methyltransferase 1.5	Scaffold_7
SAM vs Floral meristem	Palmer amaranth	Female	GO:0048367	TRINITY_GG_5157_c126_g1	shoot system development	VIP4_ARATH	Protein LEO1 homolog	Scaffold_7
SAM vs Floral meristem	Palmer amaranth	Female	GO:0048831	TRINITY_GG_5157_c126_g1	regulation of shoot system development	VIP4_ARATH	Protein LEO1 homolog	Scaffold_7
SAM vs Floral meristem	Palmer amaranth	Female	GO:0048367	TRINITY_GG_5157_c206_g1	shoot system development	EZA1_ARATH	Histone-lysine N-methyltransferase EZA1	Scaffold_7
SAM vs Floral meristem	Palmer amaranth	Female	GO:0048831	TRINITY_GG_5157_c206_g1	regulation of shoot system development	EZA1_ARATH	Histone-lysine N-methyltransferase EZA1	Scaffold_7
SAM vs Floral meristem	Palmer amaranth	Female	GO:0048367	TRINITY_GG_5157_c65_g1	shoot system development	TCP14_ARATH	Transcription factor TCP14	Scaffold_7
SAM vs Floral meristem	Palmer amaranth	Female	GO:0048367	TRINITY_GG_5164_c28_g1	shoot system development	FLP2_ARATH	Flowering-promoting factor 1-like protein 2	Scaffold_7
SAM vs Floral meristem	Palmer amaranth	Female	GO:0048831	TRINITY_GG_5164_c28_g1	regulation of shoot system development	FLP2_ARATH	Flowering-promoting factor 1-like protein 2	Scaffold_7
SAM vs Floral meristem	Palmer amaranth	Female	GO:0048367	TRINITY_GG_1008_c1_g1	shoot system development	MES17_ARATH	Methylesterase 17	Scaffold_8
SAM vs Floral meristem	Palmer amaranth	Female	GO:0048367	TRINITY_GG_1043_c0_g1	shoot system development	FY_ARATH	Flowering time control protein FY	Scaffold_8
SAM vs Floral meristem	Palmer amaranth	Female	GO:0048367	TRINITY_GG_1078_c14_g1	shoot system development	PSD7A_ARATH	26S proteasome non-ATPase regulatory subunit 7 homolog A	Scaffold_8
SAM vs Floral meristem	Palmer amaranth	Female	GO:0048367	TRINITY_GG_1078_c58_g1	shoot system development	RH56_ARATH	DEAD-box ATP-dependent RNA helicase 56	Scaffold_8
SAM vs Floral meristem	Palmer amaranth	Female	GO:0048367	TRINITY_GG_1080_c16_g1	shoot system development	RBLOT_ARATH	Protein REBELOTE	Scaffold_8
SAM vs Floral meristem	Palmer amaranth	Female	GO:0048367	TRINITY_GG_5302_c28_g1	shoot system development	CDPKA_ORYSJ	Calcium-dependent protein kinase 10	Scaffold_8
SAM vs Floral meristem	Palmer amaranth	Female	GO:0048831	TRINITY_GG_5302_c28_g1	regulation of shoot system development	CDPKA_ORYSJ	Calcium-dependent protein kinase 10	Scaffold_8
SAM vs Floral meristem	Palmer amaranth	Female	GO:0048367	TRINITY_GG_928_c9_g1	shoot system development	U87A2_ARATH	UDP-glycosyltransferase 87A2	Scaffold_8
SAM vs Floral meristem	Palmer amaranth	Female	GO:0048831	TRINITY_GG_928_c9_g1	regulation of shoot system development	U87A2_ARATH	UDP-glycosyltransferase 87A2	Scaffold_8
SAM vs Floral meristem	Palmer amaranth	Female	GO:0048367	TRINITY_GG_391_c24_g2	shoot system development	WSD11_ARATH	Wax ester synthase/diacylglycerol acyltransferase 11	Scaffold_80
SAM vs Floral meristem	Palmer amaranth	Female	GO:0048367	TRINITY_GG_394_c31_g1	shoot system development	AAP7_ARATH	Probable amino acid permease 7	Scaffold_80
SAM vs Floral meristem	Palmer amaranth	Female	GO:0048831	TRINITY_GG_394_c31_g1	regulation of shoot system development	AAP7_ARATH	Probable amino acid permease 7	Scaffold_80
SAM vs Floral meristem	Palmer amaranth	Female	GO:0048367	TRINITY_GG_396_c52_g1	shoot system development	ARP7_ARATH	Actin-related protein 7	Scaffold_80
SAM vs Floral meristem	Palmer amaranth	Female	GO:0048367	TRINITY_GG_431_c13_g2	shoot system development	SRS1_ARATH	Protein SHI RELATED SEQUENCE 1	Scaffold_80
SAM vs Floral meristem	Palmer amaranth	Female	GO:0048367	TRINITY_GG_580_c14_g1	shoot system development	HAT3_ARATH	Homeobox-leucine zipper protein HAT3	Scaffold_80
SAM vs Floral meristem	Palmer amaranth	Female	GO:0048367	TRINITY_GG_595_c89_g1	shoot system development	PPR79_ARATH	Putative pentatricopeptide repeat-containing protein At1g53330	Scaffold_80
SAM vs Floral meristem	Palmer amaranth	Female	GO:0048367	TRINITY_GG_595_c89_g1	shoot system development	PPR79_ARATH	Putative pentatricopeptide repeat-containing protein At1g53330	Scaffold_80
SAM vs Floral meristem	Palmer amaranth	Female	GO:0048367	TRINITY_GG_607_c15_g1	shoot system development	WSD6_ARATH	Wax ester synthase/diacylglycerol acyltransferase 6	Scaffold_80
SAM vs Floral meristem	Palmer amaranth	Female	GO:0048367	TRINITY_GG_619_c14_g1	shoot system development	PPR79_ARATH	Putative pentatricopeptide repeat-containing protein At1g53330	Scaffold_80
SAM vs Floral meristem	Palmer amaranth	Female	GO:0048367	TRINITY_GG_619_c14_g1	shoot system development	PPR79_ARATH	Putative pentatricopeptide repeat-containing protein At1g53330	Scaffold_80
SAM vs Floral meristem	Palmer amaranth	Female	GO:0048367	TRINITY_GG_853_c264_g1	shoot system development	TCP15_ARATH	Transcription factor TCP15	Scaffold_80
SAM vs Floral meristem	Palmer amaranth	Female	GO:0048367	TRINITY_GG_2108_c23_g1	shoot system development	BRH1_ARATH	Brassinosteroid-responsive RING protein 1	Scaffold_81
SAM vs Floral meristem	Palmer amaranth	Female	GO:0048831	TRINITY_GG_2108_c23_g1	regulation of shoot system development	BRH1_ARATH	Brassinosteroid-responsive RING protein 1	Scaffold_81
SAM vs Floral meristem	Palmer amaranth	Female	GO:0048367	TRINITY_GG_3378_c1_g2	shoot system development	NA	NA	Scaffold_81
SAM vs Floral meristem	Palmer amaranth	Female	GO:0048367	TRINITY_GG_3426_c0_g1	shoot system development	GRXC8_ARATH	Glutaredoxin-C8	Scaffold_81
SAM vs Floral meristem	Palmer amaranth	Female	GO:0048367	TRINITY_GG_3453_c9_g1	shoot system development	JOIN_SOLLC	MADS-box protein JOINTLESS	Scaffold_81
SAM vs Floral meristem	Palmer amaranth	Female	GO:0048831	TRINITY_GG_3453_c9_g1	regulation of shoot system development	JOIN_SOLLC	MADS-box protein JOINTLESS	Scaffold_81
SAM vs Floral meristem	Palmer amaranth	Female	GO:0048367	TRINITY_GG_3662_c2_g1	shoot system development	JOIN_SOLLC	MADS-box protein JOINTLESS	Scaffold_81
SAM vs Floral meristem	Palmer amaranth	Female	GO:0048831	TRINITY_GG_3662_c2_g1	regulation of shoot system development	JOIN_SOLLC	MADS-box protein JOINTLESS	Scaffold_81
SAM vs Floral meristem	Palmer amaranth	Female	GO:0048367	TRINITY_GG_3735_c1_g1	shoot system development	NA	NA	Scaffold_81
SAM vs Floral meristem	Palmer amaranth	Female	GO:0048367	TRINITY_GG_3735_c1_g1	shoot system development	NA	NA	Scaffold_81
SAM vs Floral meristem	Palmer amaranth	Female	GO:0048367	TRINITY_GG_3962_c8_g1	shoot system development	ANT_ARATH	AP2-like ethylene-responsive transcription factor ANT	Scaffold_81
SAM vs Floral meristem	Palmer amaranth	Female	GO:0048367	TRINITY_GG_3975_c404_g1	shoot system development	EDR2_ARATH	Protein ENHANCED DISEASE RESISTANCE 2	Scaffold_81
SAM vs Floral meristem	Palmer amaranth	Female	GO:0048367	TRINITY_GG_3975_c404_g1	shoot system development	EDR2_ARATH	Protein ENHANCED DISEASE RESISTANCE 2	Scaffold_81
SAM vs Floral meristem	Palmer amaranth	Female	GO:0048831	TRINITY_GG_3975_c404_g1	regulation of shoot system development	EDR2_ARATH	Protein ENHANCED DISEASE RESISTANCE 2	Scaffold_81
SAM vs Floral meristem	Palmer amaranth	Female	GO:0048831	TRINITY_GG_3975_c404_g1	regulation of shoot system development	EDR2_ARATH	Protein ENHANCED DISEASE RESISTANCE 2	Scaffold_81
SAM vs Floral meristem	Palmer amaranth	Female	GO:0048367	TRINITY_GG_3975_c44_g2	shoot system development	GT121_ARATH	Putative glutamine amidotransferase GAT1_2.1	Scaffold_81
SAM vs Floral meristem	Palmer amaranth	Female	GO:0048831	TRINITY_GG_3975_c44_g2	regulation of shoot system development	GT121_ARATH	Putative glutamine amidotransferase GAT1_2.1	Scaffold_81
SAM vs Floral meristem	Palmer amaranth	Female	GO:0048367	TRINITY_GG_3975_c92_g1	shoot system development	GCP2_ARATH	Probable glutamate carboxypeptidase AMP1	Scaffold_81
SAM vs Floral meristem	Palmer amaranth	Female	GO:0048831	TRINITY_GG_3975_c92_g1	regulation of shoot system development	GCP2_ARATH	Probable glutamate carboxypeptidase AMP1	Scaffold_81
SAM vs Floral meristem	Palmer amaranth	Female	GO:0048367	TRINITY_GG_3980_c10_g1	shoot system development	ATB13_ARATH	Homeobox-leucine zipper protein ATHB-13	Scaffold_81
SAM vs Floral meristem	Palmer amaranth	Female	GO:0048367	TRINITY_GG_3980_c152_g1	shoot system development	TCP20_ARATH	Transcription factor TCP20	Scaffold_81
SAM vs Floral meristem	Palmer amaranth	Female	GO:0048831	TRINITY_GG_3980_c152_g1	regulation of shoot system development	TCP20_ARATH	Transcription factor TCP20	Scaffold_81
SAM vs Floral meristem	Palmer amaranth	Female	GO:0048367	TRINITY_GG_3980_c3_g1	shoot system development	ALA3_ARATH	Phospholipid-transporting ATPase 3	Scaffold_81
SAM vs Floral meristem	Palmer amaranth	Female	GO:0048367	TRINITY_GG_3980_c3_g2	shoot system development	ALA3_ARATH	Phospholipid-transporting ATPase 3	Scaffold_81
SAM vs Floral meristem	Palmer amaranth	Female	GO:0048367	TRINITY_GG_3980_c4_g2	shoot system development	NAC83_ARATH	NAC domain-containing protein 83	Scaffold_81
SAM vs Floral meristem	Palmer amaranth	Female	GO:0048367	TRINITY_GG_3995_c69_g1	shoot system development	EPFL2_ARATH	EPIDERMAL PATTERNING FACTOR-like protein 2	Scaffold_81
SAM vs Floral meristem	Palmer amaranth	Female	GO:0048367	TRINITY_GG_853_c264_g1	shoot system development	TCP15_ARATH	Transcription factor TCP15	Scaffold_83
SAM vs Floral meristem	Palmer amaranth	Female	GO:0048367	TRINITY_GG_853_c370_g1	shoot system development	NA	NA	Scaffold_83
SAM vs Floral meristem	Palmer amaranth	Female	GO:0048367	TRINITY_GG_854_c18_g1	shoot system development	BH090_ARATH	Transcription factor bHLH90	Scaffold_83
SAM vs Floral meristem	Palmer amaranth	Female	GO:0048367	TRINITY_GG_854_c9_g1	shoot system development	KUA1_ARATH	Transcription factor KUA1	Scaffold_83
SAM vs Floral meristem	Palmer amaranth	Female	GO:0048367	TRINITY_GG_5538_c2_g1	shoot system development	CYP40_ARATH	Peptidyl-prolyl cis-trans isomerase CYP40	Scaffold_87
SAM vs Floral meristem	Palmer amaranth	Female	GO:0048367	TRINITY_GG_3202_c10_g1	shoot system development	DIOX3_PAPSO	Codeine O-demethylase	Scaffold_9
SAM vs Floral meristem	Palmer amaranth	Female	GO:0048367	TRINITY_GG_3310_c1_g1	shoot system development	COL5_ARATH	Zinc finger protein CONSTANS-LIKE 5	Scaffold_9
SAM vs Floral meristem	Palmer amaranth	Female	GO:0048831	TRINITY_GG_3310_c1_g1	regulation of shoot system development	COL5_ARATH	Zinc finger protein CONSTANS-LIKE 5	Scaffold_9
SAM vs Floral meristem	Palmer amaranth	Female	GO:0048367	TRINITY_GG_3330_c22_g2	shoot system development	RBE_ARATH	Probable transcriptional regulator RABBIT EARS	Scaffold_9
SAM vs Floral meristem	Palmer amaranth	Female	GO:0048367	TRINITY_GG_3330_c534_g1	shoot system development	SUP_ARATH	Transcriptional regulator SUPERMAN	Scaffold_9
SAM vs Floral meristem	Palmer amaranth	Female	GO:0048367	TRINITY_GG_3337_c184_g1	shoot system development	BH094_ORYSJ	Transcription factor BHLH094	Scaffold_9
SAM vs Floral meristem	Palmer amaranth	Female	GO:0048441	TRINITY_GG_1724_c5_g1	petal development	WSD1_ARATH	Wax ester synthase/diacylglycerol acyltransferase 1	Scaffold_1
SAM vs Floral meristem	Palmer amaranth	Female	GO:0048441	TRINITY_GG_1851_c250_g1	petal development	WSD1_ARATH	Wax ester synthase/diacylglycerol acyltransferase 1	Scaffold_1
SAM vs Floral meristem	Palmer amaranth	Female	GO:0048441	TRINITY_GG_2653_c533_g1	petal development	LBD36_ARATH	LOB domain-containing protein 36	Scaffold_10
SAM vs Floral meristem	Palmer amaranth	Female	GO:0048441	TRINITY_GG_2888_c192_g1	petal development	RBE_ARATH	Probable transcriptional regulator RABBIT EARS	Scaffold_12
SAM vs Floral meristem	Palmer amaranth	Female	GO:0048441	TRINITY_GG_2888_c192_g2	petal development	RBE_ARATH	Probable transcriptional regulator RABBIT EARS	Scaffold_12
SAM vs Floral meristem	Palmer amaranth	Female	GO:0048441	TRINITY_GG_3330_c22_g2	petal development	RBE_ARATH	Probable transcriptional regulator RABBIT EARS	Scaffold_9
SAM vs Floral meristem	Palmer amaranth	Female	GO:0048441	TRINITY_GG_3337_c184_g1	petal development	BH094_ORYSJ	Transcription factor BHLH094	Scaffold_9
SAM vs Floral meristem	Palmer amaranth	Female	GO:0048441	TRINITY_GG_391_c24_g2	petal development	WSD11_ARATH	Wax ester synthase/diacylglycerol acyltransferase 11	Scaffold_80
SAM vs Floral meristem	Palmer amaranth	Female	GO:0048441	TRINITY_GG_607_c15_g1	petal development	WSD6_ARATH	Wax ester synthase/diacylglycerol acyltransferase 6	Scaffold_80
SAM vs Floral meristem	Palmer amaranth	Female	GO:0048446	TRINITY_GG_1724_c5_g1	petal morphogenesis	WSD1_ARATH	Wax ester synthase/diacylglycerol acyltransferase 1	Scaffold_1
SAM vs Floral meristem	Palmer amaranth	Female	GO:0048446	TRINITY_GG_1851_c250_g1	petal morphogenesis	WSD1_ARATH	Wax ester synthase/diacylglycerol acyltransferase 1	Scaffold_1
SAM vs Floral meristem	Palmer amaranth	Female	GO:0048446	TRINITY_GG_3337_c184_g1	petal morphogenesis	BH094_ORYSJ	Transcription factor BHLH094	Scaffold_9
SAM vs Floral meristem	Palmer amaranth	Female	GO:0048446	TRINITY_GG_391_c24_g2	petal morphogenesis	WSD11_ARATH	Wax ester synthase/diacylglycerol acyltransferase 11	Scaffold_80
SAM vs Floral meristem	Palmer amaranth	Female	GO:0048446	TRINITY_GG_607_c15_g1	petal morphogenesis	WSD6_ARATH	Wax ester synthase/diacylglycerol acyltransferase 6	Scaffold_80

## Sheet: ST2D
Supplemental Table 2D. Genes identified uniquely in Amaranthus palmeri SAM vs floral meristem male comparison containing key enriched GO terms
Comparison	Species	Gender-bias	ID	gene	Term	uniprot	Annotation	Chromosome
SAM vs FM	Palmer amaranth	Male	GO:0007142	TRINITY_GG_1768_c185_g1	male meiosis II	JASON_ARATH	Protein JASON	Scaffold_1
SAM vs FM	Palmer amaranth	Male	GO:0048658	TRINITY_GG_1913_c33_g1	anther wall tapetum development	AMS_ARATH	Transcription factor ABORTED MICROSPORES	Scaffold_1
SAM vs FM	Palmer amaranth	Male	GO:0048573	TRINITY_GG_1698_c8_g1	photoperiodism, flowering	LRL11_ARATH	LEAF RUST 10 DISEASE-RESISTANCE LOCUS RECEPTOR-LIKE PROTEIN KINASE-like 1.1	Scaffold_1
SAM vs FM	Palmer amaranth	Male	GO:0048573	TRINITY_GG_1885_c2_g2	photoperiodism, flowering	LRL11_ARATH	LEAF RUST 10 DISEASE-RESISTANCE LOCUS RECEPTOR-LIKE PROTEIN KINASE-like 1.1	Scaffold_1
SAM vs FM	Palmer amaranth	Male	GO:0009690	TRINITY_GG_1767_c16_g1	cytokinin metabolic process	SOFL5_ARATH	Protein SOB FIVE-LIKE 5	Scaffold_1
SAM vs FM	Palmer amaranth	Male	GO:0009690	TRINITY_GG_1912_c12_g1	cytokinin metabolic process	LOG5_ARATH	Cytokinin riboside 5'-monophosphate phosphoribohydrolase LOG5	Scaffold_1
SAM vs FM	Palmer amaranth	Male	GO:0009734	TRINITY_GG_1871_c9_g2	auxin-activated signaling pathway	SAU21_ARATH	Auxin-responsive protein SAUR21	Scaffold_1
SAM vs FM	Palmer amaranth	Male	GO:0048573	TRINITY_GG_2653_c365_g1	photoperiodism, flowering	AHL20_ARATH	AT-hook motif nuclear-localized protein 20	Scaffold_10
SAM vs FM	Palmer amaranth	Male	GO:0048658	TRINITY_GG_4759_c248_g1	anther wall tapetum development	CYSEP_RICCO	Vignain	Scaffold_11
SAM vs FM	Palmer amaranth	Male	GO:0048439	TRINITY_GG_4737_c21_g3	flower morphogenesis	NA	NA	Scaffold_11
SAM vs FM	Palmer amaranth	Male	GO:0009690	TRINITY_GG_4737_c21_g3	cytokinin metabolic process	NA	NA	Scaffold_11
SAM vs FM	Palmer amaranth	Male	GO:0048573	TRINITY_GG_2888_c186_g1	photoperiodism, flowering	LRL12_ARATH	LEAF RUST 10 DISEASE-RESISTANCE LOCUS RECEPTOR-LIKE PROTEIN KINASE-like 1.2	Scaffold_12
SAM vs FM	Palmer amaranth	Male	GO:0048573	TRINITY_GG_2888_c51_g1	photoperiodism, flowering	LRL14_ARATH	LEAF RUST 10 DISEASE-RESISTANCE LOCUS RECEPTOR-LIKE PROTEIN KINASE-like 1.4	Scaffold_12
SAM vs FM	Palmer amaranth	Male	GO:0048439	TRINITY_GG_2888_c69_g1	flower morphogenesis	BLH8_ARATH	BEL1-like homeodomain protein 8	Scaffold_12
SAM vs FM	Palmer amaranth	Male	GO:0048658	TRINITY_GG_2118_c98_g2	anther wall tapetum development	PER9_ARATH	Peroxidase 9	Scaffold_13
SAM vs FM	Palmer amaranth	Male	GO:0051704	TRINITY_GG_1631_c164_g1	multi-organism process	GLOX1_ARATH	Aldehyde oxidase GLOX1	Scaffold_14
SAM vs FM	Palmer amaranth	Male	GO:0007639	TRINITY_GG_4507_c9_g1	homeostasis of number of meristem cells	Y2239_ARATH	Probable LRR receptor-like serine/threonine-protein kinase At2g23950	Scaffold_15
SAM vs FM	Palmer amaranth	Male	GO:0009556	TRINITY_GG_4503_c117_g3	microsporogenesis	MS5_ARATH	Protein POLLENLESS 3	Scaffold_15
SAM vs FM	Palmer amaranth	Male	GO:0051704	TRINITY_GG_6145_c0_g1	multi-organism process	LEUNG_ARATH	Transcriptional corepressor LEUNIG	Scaffold_16
SAM vs FM	Palmer amaranth	Male	GO:0080110	TRINITY_GG_4183_c143_g1	sporopollenin biosynthetic process	AB26G_ARATH	ABC transporter G family member 26	Scaffold_2
SAM vs FM	Palmer amaranth	Male	GO:0048439	TRINITY_GG_4209_c4_g1	flower morphogenesis	ZOG_PHALU	Zeatin O-glucosyltransferase	Scaffold_2
SAM vs FM	Palmer amaranth	Male	GO:0048439	TRINITY_GG_4209_c4_g2	flower morphogenesis	ZOG_PHALU	Zeatin O-glucosyltransferase	Scaffold_2
SAM vs FM	Palmer amaranth	Male	GO:0009690	TRINITY_GG_4209_c4_g1	cytokinin metabolic process	ZOG_PHALU	Zeatin O-glucosyltransferase	Scaffold_2
SAM vs FM	Palmer amaranth	Male	GO:0009690	TRINITY_GG_4209_c4_g2	cytokinin metabolic process	ZOG_PHALU	Zeatin O-glucosyltransferase	Scaffold_2
SAM vs FM	Palmer amaranth	Male	GO:0051704	TRINITY_GG_4854_c2_g1	multi-organism process	ACD6_ARATH	Protein ACCELERATED CELL DEATH 6	Scaffold_20
SAM vs FM	Palmer amaranth	Male	GO:0080110	TRINITY_GG_5767_c153_g1	sporopollenin biosynthetic process	TKPR2_ARATH	Tetraketide alpha-pyrone reductase 2	Scaffold_3
SAM vs FM	Palmer amaranth	Male	GO:0009690	TRINITY_GG_5767_c83_g2	cytokinin metabolic process	SOFL4_ARATH	Protein SOB FIVE-LIKE 4	Scaffold_3
SAM vs FM	Palmer amaranth	Male	GO:0009690	TRINITY_GG_1206_c0_g1	cytokinin metabolic process	CKX3_ARATH	Cytokinin dehydrogenase 3	Scaffold_4
SAM vs FM	Palmer amaranth	Male	GO:0048573	TRINITY_GG_5497_c1016_g1	photoperiodism, flowering	AHL20_ARATH	AT-hook motif nuclear-localized protein 20	Scaffold_5
SAM vs FM	Palmer amaranth	Male	GO:0048653	TRINITY_GG_5497_c232_g1	anther development	SRS1_ARATH	Protein SHI RELATED SEQUENCE 1	Scaffold_5
SAM vs FM	Palmer amaranth	Male	GO:0048573	TRINITY_GG_215_c1032_g1	photoperiodism, flowering	ZFP3_ARATH	Zinc finger protein 3	Scaffold_6
SAM vs FM	Palmer amaranth	Male	GO:0048573	TRINITY_GG_215_c650_g1	photoperiodism, flowering	WNK5_ARATH	Probable serine/threonine-protein kinase WNK5	Scaffold_6
SAM vs FM	Palmer amaranth	Male	GO:0048653	TRINITY_GG_215_c244_g1	anther development	TGA9_ARATH	Transcription factor TGA9	Scaffold_6
SAM vs FM	Palmer amaranth	Male	GO:0051704	TRINITY_GG_215_c458_g1	multi-organism process	WRK24_ORYSI	WRKY transcription factor WRKY24	Scaffold_6
SAM vs FM	Palmer amaranth	Male	GO:0048573	TRINITY_GG_1078_c275_g2	photoperiodism, flowering	AHL15_ARATH	AT-hook motif nuclear-localized protein 15	Scaffold_8
SAM vs FM	Palmer amaranth	Male	GO:0010095	TRINITY_GG_588_c2_g1	specification of petal identity	MADS9_VITVI	Agamous-like MADS-box protein MADS9	Scaffold_80
SAM vs FM	Palmer amaranth	Male	GO:0010095	TRINITY_GG_589_c9_g1	specification of petal identity	MADS2_PETHY	Floral homeotic protein PMADS 2	Scaffold_80
SAM vs FM	Palmer amaranth	Male	GO:0007639	TRINITY_GG_741_c5_g1	homeostasis of number of meristem cells	GSO2_ARATH	LRR receptor-like serine/threonine-protein kinase G	Scaffold_80
SAM vs FM	Palmer amaranth	Male	GO:0048658	TRINITY_GG_394_c29_g1	anther wall tapetum development	BH091_ARATH	Transcription factor bHLH91	Scaffold_80
SAM vs FM	Palmer amaranth	Male	GO:0048573	TRINITY_GG_383_c2_g1	photoperiodism, flowering	GAOX1_ARATH	Gibberellin 20 oxidase 1	Scaffold_80
SAM vs FM	Palmer amaranth	Male	GO:0080110	TRINITY_GG_3972_c53_g1	sporopollenin biosynthetic process	C70B1_ARATH	Cytochrome P450 704B1	Scaffold_81
SAM vs FM	Palmer amaranth	Male	GO:0080110	TRINITY_GG_3975_c199_g1	sporopollenin biosynthetic process	C70B1_ARATH	Cytochrome P450 704B1	Scaffold_81
SAM vs FM	Palmer amaranth	Male	GO:0080092	TRINITY_GG_3658_c9_g1	regulation of pollen tube growth	AGL66_ARATH	Agamous-like MADS-box protein AGL66	Scaffold_81
SAM vs FM	Palmer amaranth	Male	GO:0032989	TRINITY_GG_5497_c9_g2	cellular component morphogenesis	SHT_ARATH	Spermidine hydroxycinnamoyl transferase	Scaffold_81
SAM vs FM	Palmer amaranth	Male	GO:0048573	TRINITY_GG_1885_c76_g1	photoperiodism, flowering	LRL11_ARATH	LEAF RUST 10 DISEASE-RESISTANCE LOCUS RECEPTOR-LIKE PROTEIN KINASE-like 1.1	Scaffold_82
SAM vs FM	Palmer amaranth	Male	GO:0048573	TRINITY_GG_300_c13_g1	photoperiodism, flowering	LRL11_ARATH	LEAF RUST 10 DISEASE-RESISTANCE LOCUS RECEPTOR-LIKE PROTEIN KINASE-like 1.1	Scaffold_82
SAM vs FM	Palmer amaranth	Male	GO:0080110	TRINITY_GG_853_c101_g1	sporopollenin biosynthetic process	4CLL1_ARATH	4-coumarate--CoA ligase-like 1	Scaffold_83
SAM vs FM	Palmer amaranth	Male	GO:0051704	TRINITY_GG_853_c252_g1	multi-organism process	EF114_ARATH	Ethylene-responsive transcription factor ERF114	Scaffold_83
SAM vs FM	Palmer amaranth	Male	GO:0009734	TRINITY_GG_5538_c77_g1	auxin-activated signaling pathway	ESR1_ARATH	Ethylene-responsive transcription factor ESR1	Scaffold_87
SAM vs FM	Palmer amaranth	Male	GO:0080110	TRINITY_GG_3337_c121_g1	sporopollenin biosynthetic process	PKSA_ARATH	Type III polyketide synthase A	Scaffold_9
SAM vs FM	Palmer amaranth	Male	GO:0010095	TRINITY_GG_3264_c3_g1	specification of petal identity	MADS2_PETHY	Floral homeotic protein PMADS 2	Scaffold_9

## Sheet: ST2E
Supplemental Table 2E. Amaranthus palmeri SAM and mature flower comparison female biased enriched GO Terms and genes in across tissue comparison
Species	ID	Term	Annotated	significant	expected	FDR rank	FDR classic
Palmer amaranth	GO:0009088	threonine biosynthetic process	9	4	0.7	0.00333	0.00333
Palmer amaranth	GO:0009909	regulation of flower development	233	29	18.1	0.00359	0.00802
Palmer amaranth	GO:0009585	red, far-red light phototransduction	81	14	6.29	0.00363	0.00363
Palmer amaranth	GO:0051607	defense response to virus	143	26	11.11	0.00381	3.9e-05
Palmer amaranth	GO:0010114	response to red light	72	14	5.59	0.00396	0.00115
Palmer amaranth	GO:0009631	cold acclimation	57	11	4.43	0.00398	0.00398
Palmer amaranth	GO:0016072	rRNA metabolic process	377	54	29.28	0.00407	9.5e-06
Palmer amaranth	GO:0031047	gene silencing by RNA	259	40	20.12	0.00409	2.3e-05
Palmer amaranth	GO:1901979	regulation of inward rectifier potassium...	5	3	0.39	0.00415	0.00415
Palmer amaranth	GO:0061715	miRNA 2'-O-methylation	5	3	0.39	0.00415	0.00415
Palmer amaranth	GO:0006104	succinyl-CoA metabolic process	5	3	0.39	0.00415	0.00415
Palmer amaranth	GO:2000769	regulation of establishment or maintenan...	5	3	0.39	0.00415	0.00415
Palmer amaranth	GO:0010023	proanthocyanidin biosynthetic process	5	3	0.39	0.00415	0.00415
Palmer amaranth	GO:0015857	uracil transport	5	3	0.39	0.00415	0.00415
Palmer amaranth	GO:0009750	response to fructose	21	6	1.63	0.00427	0.00427
Palmer amaranth	GO:0006448	regulation of translational elongation	28	10	2.17	0.00433	2.8e-05
Palmer amaranth	GO:0045040	protein insertion into mitochondrial out...	15	5	1.17	0.00436	0.00436
Palmer amaranth	GO:0010929	positive regulation of auxin mediated si...	15	5	1.17	0.00436	0.00436
Palmer amaranth	GO:0034063	stress granule assembly	15	5	1.17	0.00436	0.00436
Palmer amaranth	GO:0009749	response to glucose	84	14	6.52	0.00447	0.00509
Palmer amaranth	GO:0048367	shoot system development	1463	156	113.63	0.00462	2.9e-05
Palmer amaranth	GO:1901371	regulation of leaf morphogenesis	28	7	2.17	0.00467	0.00467
Palmer amaranth	GO:0006338	chromatin remodeling	163	21	12.66	0.00506	0.01519
Palmer amaranth	GO:0006811	ion transport	961	108	74.64	0.00509	6.5e-05
Palmer amaranth	GO:0006446	regulation of translational initiation	16	6	1.24	0.00519	0.00088
Palmer amaranth	GO:0018279	protein N-linked glycosylation via aspar...	10	4	0.78	0.0052	0.0052
Palmer amaranth	GO:0006122	mitochondrial electron transport, ubiqui...	10	4	0.78	0.0052	0.0052
Palmer amaranth	GO:0043412	macromolecule modification	3281	368	254.83	0.00533	4.3e-14
Palmer amaranth	GO:0006611	protein export from nucleus	36	8	2.8	0.00553	0.00553
Palmer amaranth	GO:0009617	response to bacterium	889	96	69.05	0.00579	0.00064
Palmer amaranth	GO:0009751	response to salicylic acid	340	45	26.41	0.00586	0.00032
Palmer amaranth	GO:0031053	primary miRNA processing	18	6	1.4	0.00593	0.00179
Palmer amaranth	GO:0031567	mitotic cell size control checkpoint sig...	4	4	0.31	0.00602	3.6e-05
Palmer amaranth	GO:0032092	positive regulation of protein binding	2	2	0.16	0.00603	0.00603
Palmer amaranth	GO:1903067	negative regulation of protein localizat...	2	2	0.16	0.00603	0.00603
Palmer amaranth	GO:0033140	negative regulation of peptidyl-serine p...	2	2	0.16	0.00603	0.00603
Palmer amaranth	GO:1903077	negative regulation of protein localizat...	2	2	0.16	0.00603	0.00603
Palmer amaranth	GO:0034773	histone H4-K20 trimethylation	2	2	0.16	0.00603	0.00603
Palmer amaranth	GO:1900210	positive regulation of cardiolipin metab...	2	2	0.16	0.00603	0.00603
Palmer amaranth	GO:0048459	floral whorl structural organization	2	2	0.16	0.00603	0.00603
Palmer amaranth	GO:0006425	glutaminyl-tRNA aminoacylation	2	2	0.16	0.00603	0.00603
Palmer amaranth	GO:0051519	activation of bipolar cell growth	2	2	0.16	0.00603	0.00603
Palmer amaranth	GO:1903138	negative regulation of cell wall integri...	2	2	0.16	0.00603	0.00603
Palmer amaranth	GO:0031569	mitotic G2 cell size control checkpoint ...	2	2	0.16	0.00603	0.00603
Palmer amaranth	GO:0002926	tRNA wobble base 5-methoxycarbonylmethyl...	2	2	0.16	0.00603	0.00603
Palmer amaranth	GO:0019310	inositol catabolic process	2	2	0.16	0.00603	0.00603
Palmer amaranth	GO:0080178	5-carbamoylmethyl uridine residue modifi...	2	2	0.16	0.00603	0.00603
Palmer amaranth	GO:1903617	positive regulation of mitotic cytokines...	2	2	0.16	0.00603	0.00603
Palmer amaranth	GO:0080136	priming of cellular response to stress	2	2	0.16	0.00603	0.00603
Palmer amaranth	GO:0046686	response to cadmium ion	87	14	6.76	0.00609	0.00698
Palmer amaranth	GO:0008284	positive regulation of cell population p...	63	12	4.89	0.00677	0.00301
Palmer amaranth	GO:0050832	defense response to fungus	503	61	39.07	0.00711	0.00036
Palmer amaranth	GO:0080186	developmental vegetative growth	28	8	2.17	0.00765	0.00099
Palmer amaranth	GO:0010119	regulation of stomatal movement	159	20	12.35	0.00765	0.02214
Palmer amaranth	GO:0009861	jasmonic acid and ethylene-dependent sys...	15	5	1.17	0.00767	0.00436
Palmer amaranth	GO:0070936	protein K48-linked ubiquitination	11	4	0.85	0.00768	0.00768
Palmer amaranth	GO:0001731	formation of translation preinitiation c...	11	4	0.85	0.00768	0.00768
Palmer amaranth	GO:0051788	response to misfolded protein	43	10	3.34	0.00778	0.00139
Palmer amaranth	GO:0000479	endonucleolytic cleavage of tricistronic...	29	7	2.25	0.0078	0.00575
Palmer amaranth	GO:2000011	regulation of adaxial/abaxial pattern fo...	6	3	0.47	0.00782	0.00782
Palmer amaranth	GO:0043100	pyrimidine nucleobase salvage	6	3	0.47	0.00782	0.00782
Palmer amaranth	GO:0042407	cristae formation	6	3	0.47	0.00782	0.00782
Palmer amaranth	GO:0034587	piRNA metabolic process	6	3	0.47	0.00782	0.00782
Palmer amaranth	GO:0006183	GTP biosynthetic process	6	3	0.47	0.00782	0.00782
Palmer amaranth	GO:0006103	2-oxoglutarate metabolic process	6	3	0.47	0.00782	0.00782
Palmer amaranth	GO:0031538	negative regulation of anthocyanin metab...	6	3	0.47	0.00782	0.00782
Palmer amaranth	GO:2000692	negative regulation of seed maturation	6	3	0.47	0.00782	0.00782
Palmer amaranth	GO:0046622	positive regulation of organ growth	6	3	0.47	0.00782	0.00782
Palmer amaranth	GO:0009688	abscisic acid biosynthetic process	54	11	4.19	0.00784	0.00256
Palmer amaranth	GO:0033962	P-body assembly	23	7	1.79	0.00786	0.00136
Palmer amaranth	GO:0009414	response to water deprivation	600	62	46.6	0.00837	0.01318
Palmer amaranth	GO:0009788	negative regulation of abscisic acid-act...	89	14	6.91	0.00853	0.00853
Palmer amaranth	GO:0009646	response to absence of light	69	12	5.36	0.00866	0.00648
Palmer amaranth	GO:0009835	fruit ripening	55	10	4.27	0.00908	0.00908
Palmer amaranth	GO:0006397	mRNA processing	724	90	56.23	0.00978	6.3e-06
Palmer amaranth	GO:0009693	ethylene biosynthetic process	32	7	2.49	0.01011	0.01011
Palmer amaranth	GO:0010020	chloroplast fission	32	7	2.49	0.01011	0.01011
Palmer amaranth	GO:0022900	electron transport chain	140	50	10.87	0.01019	5.3e-21
Palmer amaranth	GO:0009992	cellular water homeostasis	25	6	1.94	0.01067	0.01067
Palmer amaranth	GO:0016104	triterpenoid biosynthetic process	31	7	2.41	0.01079	0.00845
Palmer amaranth	GO:0043388	positive regulation of DNA binding	12	4	0.93	0.01082	0.01082
Palmer amaranth	GO:0006097	glyoxylate cycle	12	4	0.93	0.01082	0.01082
Palmer amaranth	GO:0000338	protein deneddylation	12	4	0.93	0.01082	0.01082
Palmer amaranth	GO:0045087	innate immune response	572	72	44.43	0.01101	3.4e-05
Palmer amaranth	GO:0045892	negative regulation of transcription, DN...	411	42	31.92	0.01104	0.04168
Palmer amaranth	GO:0006457	protein folding	298	42	23.14	0.01118	0.00013
Palmer amaranth	GO:0002758	innate immune response-activating signal...	82	13	6.37	0.01127	0.01033
Palmer amaranth	GO:0043066	negative regulation of apoptotic process	44	9	3.42	0.01196	0.00595
Palmer amaranth	GO:1900150	regulation of defense response to fungus	104	16	8.08	0.01212	0.00639
Palmer amaranth	GO:0009651	response to salt stress	744	82	57.78	0.01232	0.00085
Palmer amaranth	GO:0000054	ribosomal subunit export from nucleus	20	7	1.55	0.01285	0.00053
Palmer amaranth	GO:0010258	NADH dehydrogenase complex (plastoquinon...	7	3	0.54	0.0129	0.0129
Palmer amaranth	GO:1905582	response to mannose	7	3	0.54	0.0129	0.0129
Palmer amaranth	GO:0006432	phenylalanyl-tRNA aminoacylation	7	3	0.54	0.0129	0.0129
Palmer amaranth	GO:0080060	integument development	7	3	0.54	0.0129	0.0129
Palmer amaranth	GO:0048833	specification of floral organ number	7	3	0.54	0.0129	0.0129
Palmer amaranth	GO:0009102	biotin biosynthetic process	7	3	0.54	0.0129	0.0129
Palmer amaranth	GO:0010048	vernalization response	26	6	2.02	0.01298	0.01298
Palmer amaranth	GO:0019682	glyceraldehyde-3-phosphate metabolic pro...	32	7	2.49	0.01299	0.01011
Palmer amaranth	GO:0009768	photosynthesis, light harvesting in phot...	19	5	1.48	0.01302	0.01302
Palmer amaranth	GO:0009060	aerobic respiration	141	48	10.95	0.01388	3.2e-19
Palmer amaranth	GO:0061077	chaperone-mediated protein folding	96	16	7.46	0.01397	0.00286
Palmer amaranth	GO:0006352	DNA-templated transcription, initiation	88	17	6.83	0.01451	0.00039
Palmer amaranth	GO:0007129	homologous chromosome pairing at meiosis	43	8	3.34	0.01464	0.01637
Palmer amaranth	GO:0035066	positive regulation of histone acetylati...	13	4	1.01	0.01468	0.01468
Palmer amaranth	GO:0051571	positive regulation of histone H3-K4 met...	13	4	1.01	0.01468	0.01468
Palmer amaranth	GO:0006952	defense response	2374	259	184.38	0.01472	6.9e-09
Palmer amaranth	GO:0000103	sulfate assimilation	22	6	1.71	0.01624	0.00549
Palmer amaranth	GO:0051865	protein autoubiquitination	43	8	3.34	0.01637	0.01637
Palmer amaranth	GO:0006355	regulation of transcription, DNA-templat...	2228	218	173.04	0.01637	0.00018
Palmer amaranth	GO:0006405	RNA export from nucleus	79	11	6.14	0.01647	0.04135
Palmer amaranth	GO:0040029	regulation of gene expression, epigeneti...	233	29	18.1	0.01654	0.00802
Palmer amaranth	GO:0051204	protein insertion into mitochondrial mem...	31	10	2.41	0.01706	7.6e-05
Palmer amaranth	GO:0030330	DNA damage response, signal transduction...	12	5	0.93	0.01712	0.0014
Palmer amaranth	GO:0043542	endothelial cell migration	24	5	1.86	0.01713	0.03448
Palmer amaranth	GO:0007519	skeletal muscle tissue development	5	3	0.39	0.01714	0.00415
Palmer amaranth	GO:0035617	stress granule disassembly	3	2	0.23	0.01715	0.01715
Palmer amaranth	GO:0044314	protein K27-linked ubiquitination	3	2	0.23	0.01715	0.01715
Palmer amaranth	GO:0019676	ammonia assimilation cycle	3	2	0.23	0.01715	0.01715
Palmer amaranth	GO:1990416	cellular response to brain-derived neuro...	3	2	0.23	0.01715	0.01715
Palmer amaranth	GO:0034260	negative regulation of GTPase activity	3	2	0.23	0.01715	0.01715
Palmer amaranth	GO:0035063	nuclear speck organization	3	2	0.23	0.01715	0.01715
Palmer amaranth	GO:0061246	establishment or maintenance of bipolar ...	3	2	0.23	0.01715	0.01715
Palmer amaranth	GO:0030950	establishment or maintenance of actin cy...	3	2	0.23	0.01715	0.01715
Palmer amaranth	GO:0051684	maintenance of Golgi location	3	2	0.23	0.01715	0.01715
Palmer amaranth	GO:0060340	positive regulation of type I interferon...	3	2	0.23	0.01715	0.01715
Palmer amaranth	GO:0032979	protein insertion into mitochondrial inn...	3	2	0.23	0.01715	0.01715
Palmer amaranth	GO:0050434	positive regulation of viral transcripti...	3	2	0.23	0.01715	0.01715
Palmer amaranth	GO:0010372	positive regulation of gibberellin biosy...	3	2	0.23	0.01715	0.01715
Palmer amaranth	GO:0080157	regulation of plant-type cell wall organ...	3	2	0.23	0.01715	0.01715
Palmer amaranth	GO:0009739	response to gibberellin	196	29	15.22	0.01812	0.0006
Palmer amaranth	GO:0006364	rRNA processing	346	47	26.87	0.01849	0.00013
Palmer amaranth	GO:0009625	response to insect	44	8	3.42	0.01869	0.01869
Palmer amaranth	GO:0022904	respiratory electron transport chain	79	27	6.14	0.01876	1.8e-11
Palmer amaranth	GO:0006614	SRP-dependent cotranslational protein ta...	22	6	1.71	0.01927	0.00549
Palmer amaranth	GO:0000244	spliceosomal tri-snRNP complex assembly	8	3	0.62	0.01947	0.01947
Palmer amaranth	GO:2001295	malonyl-CoA biosynthetic process	8	3	0.62	0.01947	0.01947
Palmer amaranth	GO:0017196	N-terminal peptidyl-methionine acetylati...	8	3	0.62	0.01947	0.01947
Palmer amaranth	GO:0016123	xanthophyll biosynthetic process	8	3	0.62	0.01947	0.01947
Palmer amaranth	GO:0048530	fruit morphogenesis	8	3	0.62	0.01947	0.01947
Palmer amaranth	GO:1900424	regulation of defense response to bacter...	148	19	11.49	0.01986	0.02088
Palmer amaranth	GO:0006606	protein import into nucleus	85	12	6.6	0.01988	0.03105
Palmer amaranth	GO:0006970	response to osmotic stress	887	99	68.89	0.02099	0.00017
Palmer amaranth	GO:0090351	seedling development	300	41	23.3	0.02131	0.00029
Palmer amaranth	GO:0006401	RNA catabolic process	238	34	18.48	0.02141	0.00042
Palmer amaranth	GO:0031425	chloroplast RNA processing	37	7	2.87	0.02206	0.02206
Palmer amaranth	GO:0019693	ribose phosphate metabolic process	329	69	25.55	0.02252	2.3e-14
Palmer amaranth	GO:0010628	positive regulation of gene expression	812	86	63.07	0.02292	0.00208
Palmer amaranth	GO:0010120	camalexin biosynthetic process	15	4	1.17	0.02475	0.02475
Palmer amaranth	GO:0043248	proteasome assembly	15	4	1.17	0.02475	0.02475
Palmer amaranth	GO:0035336	long-chain fatty-acyl-CoA metabolic proc...	15	4	1.17	0.02475	0.02475
Palmer amaranth	GO:0010286	heat acclimation	81	13	6.29	0.02475	0.00934
Palmer amaranth	GO:0009737	response to abscisic acid	849	95	65.94	0.02554	0.0002
Palmer amaranth	GO:0000003	reproduction	2700	262	209.7	0.02566	6.8e-05
Palmer amaranth	GO:0009624	response to nematode	132	17	10.25	0.02701	0.02701
Palmer amaranth	GO:0042176	regulation of protein catabolic process	111	15	8.62	0.0274	0.02479
Palmer amaranth	GO:0019856	pyrimidine nucleobase biosynthetic proce...	25	5	1.94	0.02751	0.04044
Palmer amaranth	GO:0051782	negative regulation of cell division	9	3	0.7	0.02754	0.02754
Palmer amaranth	GO:0043518	negative regulation of DNA damage respon...	9	3	0.7	0.02754	0.02754
Palmer amaranth	GO:0017183	peptidyl-diphthamide biosynthetic proces...	9	3	0.7	0.02754	0.02754
Palmer amaranth	GO:0000055	ribosomal large subunit export from nucl...	9	3	0.7	0.02754	0.02754
Palmer amaranth	GO:0009965	leaf morphogenesis	165	27	12.82	0.0288	0.00018
Palmer amaranth	GO:0000413	protein peptidyl-prolyl isomerization	39	7	3.03	0.02882	0.02882
Palmer amaranth	GO:0010072	primary shoot apical meristem specificat...	23	5	1.79	0.0291	0.0291
Palmer amaranth	GO:0000463	maturation of LSU-rRNA from tricistronic...	23	5	1.79	0.0291	0.0291
Palmer amaranth	GO:0080142	regulation of salicylic acid biosyntheti...	23	5	1.79	0.0291	0.0291
Palmer amaranth	GO:0009620	response to fungus	649	80	50.41	0.02947	2.7e-05
Palmer amaranth	GO:0009086	methionine biosynthetic process	28	6	2.17	0.03097	0.0186
Palmer amaranth	GO:0031087	deadenylation-independent decapping of n...	16	4	1.24	0.03102	0.03102
Palmer amaranth	GO:0030007	cellular potassium ion homeostasis	16	4	1.24	0.03102	0.03102
Palmer amaranth	GO:0010196	nonphotochemical quenching	16	4	1.24	0.03102	0.03102
Palmer amaranth	GO:0048831	regulation of shoot system development	399	49	30.99	0.03169	0.00098
Palmer amaranth	GO:0051174	regulation of phosphorus metabolic proce...	230	29	17.86	0.03227	0.00673
Palmer amaranth	GO:0016445	somatic diversification of immunoglobuli...	11	4	0.85	0.0325	0.00768
Palmer amaranth	GO:0006531	aspartate metabolic process	6	3	0.47	0.03252	0.00782
Palmer amaranth	GO:0060717	chorion development	4	2	0.31	0.03254	0.03254
Palmer amaranth	GO:0046901	tetrahydrofolylpolyglutamate biosyntheti...	4	2	0.31	0.03254	0.03254
Palmer amaranth	GO:0060612	adipose tissue development	4	2	0.31	0.03254	0.03254
Palmer amaranth	GO:0046373	L-arabinose metabolic process	4	2	0.31	0.03254	0.03254
Palmer amaranth	GO:0048702	embryonic neurocranium morphogenesis	4	2	0.31	0.03254	0.03254
Palmer amaranth	GO:0001570	vasculogenesis	4	2	0.31	0.03254	0.03254
Palmer amaranth	GO:0051661	maintenance of centrosome location	4	2	0.31	0.03254	0.03254
Palmer amaranth	GO:0010094	specification of carpel identity	4	2	0.31	0.03254	0.03254
Palmer amaranth	GO:1903729	regulation of plasma membrane organizati...	4	2	0.31	0.03254	0.03254
Palmer amaranth	GO:0019424	sulfide oxidation, using siroheme sulfit...	4	2	0.31	0.03254	0.03254
Palmer amaranth	GO:0000416	positive regulation of histone H3-K36 me...	4	2	0.31	0.03254	0.03254
Palmer amaranth	GO:0010029	regulation of seed germination	113	16	8.78	0.03357	0.01389
Palmer amaranth	GO:2000031	regulation of salicylic acid mediated si...	86	12	6.68	0.03363	0.03363
Palmer amaranth	GO:0009451	RNA modification	364	44	28.27	0.03373	0.00235
Palmer amaranth	GO:0080188	gene silencing by RNA-directed DNA methy...	58	9	4.5	0.03391	0.03391
Palmer amaranth	GO:0010305	leaf vascular tissue pattern formation	58	9	4.5	0.03391	0.03391
Palmer amaranth	GO:0000398	mRNA splicing, via spliceosome	328	46	25.47	0.03413	7.1e-05
Palmer amaranth	GO:0010207	photosystem II assembly	28	6	2.17	0.03444	0.0186
Palmer amaranth	GO:0032981	mitochondrial respiratory chain complex ...	24	5	1.86	0.03448	0.03448
Palmer amaranth	GO:0016311	dephosphorylation	215	28	16.7	0.03669	0.00493
Palmer amaranth	GO:0006629	lipid metabolic process	1564	150	121.47	0.03686	0.00394
Palmer amaranth	GO:0042742	defense response to bacterium	743	75	57.71	0.0369	0.01186
Palmer amaranth	GO:2000030	regulation of response to red or far red...	60	11	4.66	0.03692	0.00598
Palmer amaranth	GO:0006694	steroid biosynthetic process	108	14	8.39	0.03695	0.04004
Palmer amaranth	GO:0019344	cysteine biosynthetic process	33	7	2.56	0.03701	0.01199
Palmer amaranth	GO:0045903	positive regulation of translational fid...	10	3	0.78	0.03711	0.03711
Palmer amaranth	GO:0048564	photosystem I assembly	10	3	0.78	0.03711	0.03711
Palmer amaranth	GO:0009249	protein lipoylation	10	3	0.78	0.03711	0.03711
Palmer amaranth	GO:0080183	response to photooxidative stress	17	4	1.32	0.03813	0.03813
Palmer amaranth	GO:0000462	maturation of SSU-rRNA from tricistronic...	56	10	4.35	0.03917	0.01031
Palmer amaranth	GO:0009615	response to virus	206	38	16	0.03921	5e-07
Palmer amaranth	GO:0016226	iron-sulfur cluster assembly	41	8	3.18	0.03924	0.01237
Palmer amaranth	GO:0006520	cellular amino acid metabolic process	589	70	45.75	0.04292	0.00025
Palmer amaranth	GO:0008219	cell death	499	58	38.76	0.04325	0.00138
Palmer amaranth	GO:0009787	regulation of abscisic acid-activated si...	214	32	16.62	0.04371	0.00027
Palmer amaranth	GO:0009793	embryo development ending in seed dorman...	520	57	40.39	0.0444	0.00539
Palmer amaranth	GO:0009635	response to herbicide	34	6	2.64	0.04475	0.04475
Palmer amaranth	GO:0065008	regulation of biological quality	1753	162	136.15	0.04487	0.01094
Palmer amaranth	GO:0010038	response to metal ion	299	41	23.22	0.04507	0.00027
Palmer amaranth	GO:0006879	cellular iron ion homeostasis	49	8	3.81	0.04599	0.03382
Palmer amaranth	GO:0006265	DNA topological change	18	4	1.4	0.0461	0.0461
Palmer amaranth	GO:0051568	histone H3-K4 methylation	39	10	3.03	0.04787	0.00061
Palmer amaranth	GO:0035265	organ growth	27	6	2.1	0.04804	0.01561
Palmer amaranth	GO:0010226	response to lithium ion	11	3	0.85	0.04814	0.04814
Palmer amaranth	GO:0010483	pollen tube reception	11	3	0.85	0.04814	0.04814
Palmer amaranth	GO:0051179	localization	3529	328	274.09	0.0488	0.00021
Palmer amaranth	GO:0009789	positive regulation of abscisic acid-act...	91	12	7.07	0.04884	0.04884
Palmer amaranth	GO:1905959	positive regulation of cellular response...	91	12	7.07	0.04884	0.04884
Palmer amaranth	GO:0051085	chaperone cofactor-dependent protein ref...	62	9	4.82	0.04912	0.04912
Palmer amaranth	GO:0009416	response to light stimulus	1029	128	79.92	0.04932	6.9e-08

## Sheet: ST2F
Supplemental Table 2F. Amaranthus palmeri SAM and mature flower comparison female bias enriched genes
Comparison	Species	Gender-bias	ID	Gene	Term	Uniprot	Annotation	Scaffold
SAM vs Mature flower	Palmer amaranth	Female	GO:0031047	TRINITY_GG_3975_c53_g1	gene silencing by RNA	TSN2_ARATH	Ribonuclease TUDOR 2	Scaffold_81
SAM vs Mature flower	Palmer amaranth	Female	GO:0009909	TRINITY_GG_3975_c92_g1	regulation of flower development	GCP2_ARATH	Probable glutamate carboxypeptidase AMP1	Scaffold_13
SAM vs Mature flower	Palmer amaranth	Female	GO:0010628	TRINITY_GG_3980_c10_g1	positive regulation of gene expression	ATB13_ARATH	Homeobox-leucine zipper protein ATHB-13	Scaffold_81
SAM vs Mature flower	Palmer amaranth	Female	GO:0000003	TRINITY_GG_3980_c16_g1	reproduction	AMPD_ORYSJ	Probable AMP deaminase	Scaffold_81
SAM vs Mature flower	Palmer amaranth	Female	GO:0000003	TRINITY_GG_3980_c596_g1	reproduction	JGB_ARATH	Protein JINGUBANG	Scaffold_81
SAM vs Mature flower	Palmer amaranth	Female	GO:0031047	TRINITY_GG_3986_c16_g1	gene silencing by RNA	AGO7_ORYSJ	Protein argonaute 7	Scaffold_81
SAM vs Mature flower	Palmer amaranth	Female	GO:0009787	TRINITY_GG_3990_c10_g1	regulation of abscisic acid-activated si...	AIRP2_ARATH	E3 ubiquitin-protein ligase AIRP2	Scaffold_81
SAM vs Mature flower	Palmer amaranth	Female	GO:0000003	TRINITY_GG_3995_c14_g1	reproduction	TSNAX_MACFA	Translin-associated protein X	Scaffold_81
SAM vs Mature flower	Palmer amaranth	Female	GO:0010628	TRINITY_GG_401_c1_g1	positive regulation of gene expression	ATB12_ARATH	Homeobox-leucine zipper protein ATHB-12	Scaffold_80
SAM vs Mature flower	Palmer amaranth	Female	GO:0000003	TRINITY_GG_4051_c0_g1	reproduction	SPL19_ORYSJ	Putative squamosa promoter-binding-like protein 19	Scaffold_81
SAM vs Mature flower	Palmer amaranth	Female	GO:0009788	TRINITY_GG_414_c23_g1	negative regulation of abscisic acid-act...	ASG2_ARATH	Protein ALTERED SEED GERMINATION 2	Scaffold_80
SAM vs Mature flower	Palmer amaranth	Female	GO:0000003	TRINITY_GG_415_c0_g1	reproduction	DYAD_ARATH	Protein DYAD	Scaffold_80
SAM vs Mature flower	Palmer amaranth	Female	GO:0010114	TRINITY_GG_4176_c7_g1	response to red light	DI197_ARATH	Protein DEHYDRATION-INDUCED 19 homolog 7	Scaffold_2
SAM vs Mature flower	Palmer amaranth	Female	GO:0045892	TRINITY_GG_4180_c19_g1	negative regulation of transcription, DN...	NTL9_ARATH	Protein NTM1-like 9	Scaffold_2
SAM vs Mature flower	Palmer amaranth	Female	GO:0031047	TRINITY_GG_4180_c72_g1	gene silencing by RNA	SDE3_ARATH	Probable RNA helicase SDE3	Scaffold_2
SAM vs Mature flower	Palmer amaranth	Female	GO:0000003	TRINITY_GG_4183_c111_g1	reproduction	PPA23_ARATH	Purple acid phosphatase 23	Scaffold_2
SAM vs Mature flower	Palmer amaranth	Female	GO:0006338	TRINITY_GG_4183_c173_g1	chromatin remodeling	HMGYA_MAIZE	HMG-Y-related protein A	Scaffold_2
SAM vs Mature flower	Palmer amaranth	Female	GO:0000003	TRINITY_GG_4183_c39_g1	reproduction	CCR4B_ARATH	Carbon catabolite repressor protein 4 homolog 2	Scaffold_2
SAM vs Mature flower	Palmer amaranth	Female	GO:0000003	TRINITY_GG_4183_c57_g1	reproduction	DBR1_ARATH	Lariat debranching enzyme	Scaffold_2
SAM vs Mature flower	Palmer amaranth	Female	GO:0045892	TRINITY_GG_4183_c69_g1	negative regulation of transcription, DN...	ILP1_ARATH	Transcriptional repressor ILP1	Scaffold_2
SAM vs Mature flower	Palmer amaranth	Female	GO:0006338	TRINITY_GG_4183_c7_g1	chromatin remodeling	SYD_ARATH	Chromatin structure-remodeling complex protein SYD	Scaffold_2
SAM vs Mature flower	Palmer amaranth	Female	GO:0043066	TRINITY_GG_4183_c82_g1	negative regulation of apoptotic process	MBK1_CAEEL	Dual specificity tyrosine-phosphorylation-regulated kinase mbk-1	Scaffold_2
SAM vs Mature flower	Palmer amaranth	Female	GO:0031047	TRINITY_GG_4183_c98_g1	gene silencing by RNA	NTF2_ARATH	Nuclear transport factor 2	Scaffold_2
SAM vs Mature flower	Palmer amaranth	Female	GO:0010628	TRINITY_GG_4184_c10_g1	positive regulation of gene expression	RBP56_HUMAN	TATA-binding protein-associated factor 2N	Scaffold_2
SAM vs Mature flower	Palmer amaranth	Female	GO:0031047	TRINITY_GG_4184_c23_g1	gene silencing by RNA	RCF3_ARATH	RNA-binding KH domain-containing protein RCF3	Scaffold_2
SAM vs Mature flower	Palmer amaranth	Female	GO:0009909	TRINITY_GG_4184_c25_g1	regulation of flower development	CO3_ORYSJ	Zinc finger protein CO3	Scaffold_2
SAM vs Mature flower	Palmer amaranth	Female	GO:0000003	TRINITY_GG_4184_c33_g1	reproduction	BOB1_ARATH	Protein BOBBER 1	Scaffold_2
SAM vs Mature flower	Palmer amaranth	Female	GO:0008219	TRINITY_GG_4184_c43_g1	cell death	FBK67_ARATH	F-box/kelch-repeat protein At3g23880	Scaffold_2
SAM vs Mature flower	Palmer amaranth	Female	GO:0000003	TRINITY_GG_4184_c47_g1	reproduction	SSY1_ARATH	Starch synthase 1, chloroplastic/amyloplastic	Scaffold_2
SAM vs Mature flower	Palmer amaranth	Female	GO:0010628	TRINITY_GG_4184_c50_g1	positive regulation of gene expression	TF3B_HUMAN	Transcription factor IIIB 90 kDa subunit	Scaffold_2
SAM vs Mature flower	Palmer amaranth	Female	GO:0006611	TRINITY_GG_4184_c8_g1	protein export from nucleus	NMD3_MOUSE	60S ribosomal export protein NMD3	Scaffold_2
SAM vs Mature flower	Palmer amaranth	Female	GO:0000003	TRINITY_GG_4206_c153_g1	reproduction	SC15A_ARATH	Exocyst complex component SEC15A	Scaffold_2
SAM vs Mature flower	Palmer amaranth	Female	GO:0006338	TRINITY_GG_4206_c24_g1	chromatin remodeling	SPT61_ARATH	Transcription elongation factor SPT6 homolog	Scaffold_2
SAM vs Mature flower	Palmer amaranth	Female	GO:0045892	TRINITY_GG_4207_c17_g1	negative regulation of transcription, DN...	PHL5_ARATH	Myb family transcription factor PHL5	Scaffold_2
SAM vs Mature flower	Palmer amaranth	Female	GO:0000003	TRINITY_GG_4207_c52_g1	reproduction	CTF7_ARATH	Protein CHROMOSOME TRANSMISSION FIDELITY 7	Scaffold_2
SAM vs Mature flower	Palmer amaranth	Female	GO:0009688	TRINITY_GG_4208_c117_g1	abscisic acid biosynthetic process	ABA2_ARATH	Xanthoxin dehydrogenase	Scaffold_2
SAM vs Mature flower	Palmer amaranth	Female	GO:0000003	TRINITY_GG_4208_c17_g1	reproduction	FAN1_ARATH	Fanconi-associated nuclease 1 homolog	Scaffold_2
SAM vs Mature flower	Palmer amaranth	Female	GO:0000003	TRINITY_GG_4209_c100_g1	reproduction	ZOG_PHALU	Zeatin O-glucosyltransferase	Scaffold_2
SAM vs Mature flower	Palmer amaranth	Female	GO:0000003	TRINITY_GG_4209_c111_g1	reproduction	ZOG_PHALU	Zeatin O-glucosyltransferase	Scaffold_2
SAM vs Mature flower	Palmer amaranth	Female	GO:0010628	TRINITY_GG_4216_c147_g1	positive regulation of gene expression	IF2G_HUMAN	Eukaryotic translation initiation factor 2 subunit 3	Scaffold_2
SAM vs Mature flower	Palmer amaranth	Female	GO:0008219	TRINITY_GG_4216_c79_g1	cell death	SYM_ORYSJ	Probable methionine--tRNA ligase	Scaffold_2
SAM vs Mature flower	Palmer amaranth	Female	GO:0031047	TRINITY_GG_4250_c9_g1	gene silencing by RNA	SGS3_ORYSJ	Protein SUPPRESSOR OF GENE SILENCING 3 homolog	Scaffold_2
SAM vs Mature flower	Palmer amaranth	Female	GO:0006611	TRINITY_GG_4254_c0_g1	protein export from nucleus	XPO1A_ARATH	Protein EXPORTIN 1A	Scaffold_2
SAM vs Mature flower	Palmer amaranth	Female	GO:0010114	TRINITY_GG_4279_c1_g1	response to red light	CF107_ARATH	Protein high chlorophyll fluorescent 107	Scaffold_2
SAM vs Mature flower	Palmer amaranth	Female	GO:0010628	TRINITY_GG_431_c13_g2	positive regulation of gene expression	SRS1_ARATH	Protein SHI RELATED SEQUENCE 1	Scaffold_80
SAM vs Mature flower	Palmer amaranth	Female	GO:0000003	TRINITY_GG_44_c112_g1	reproduction	MFDX2_ARATH	Adrenodoxin-like protein 2, mitochondrial	Scaffold_6
SAM vs Mature flower	Palmer amaranth	Female	GO:0035265	TRINITY_GG_44_c131_g1	organ growth	ELP3_ARATH	Elongator complex protein 3	Scaffold_6
SAM vs Mature flower	Palmer amaranth	Female	GO:0031047	TRINITY_GG_44_c163_g1	gene silencing by RNA	MBD5_ARATH	Methyl-CpG-binding domain-containing protein 5	Scaffold_6
SAM vs Mature flower	Palmer amaranth	Female	GO:0000003	TRINITY_GG_44_c164_g1	reproduction	C71A1_PERAE	Cytochrome P450 71A1	Scaffold_6
SAM vs Mature flower	Palmer amaranth	Female	GO:0000003	TRINITY_GG_44_c32_g1	reproduction	XPOT_ARATH	Exportin-T	Scaffold_6
SAM vs Mature flower	Palmer amaranth	Female	GO:0000003	TRINITY_GG_44_c71_g1	reproduction	CENPX_ARATH	Protein MHF2 homolog	Scaffold_6
SAM vs Mature flower	Palmer amaranth	Female	GO:0000003	TRINITY_GG_440_c2_g1	reproduction	NDHN_ARATH	NAD(P)H-quinone oxidoreductase subunit N, chloroplastic	Scaffold_80
SAM vs Mature flower	Palmer amaranth	Female	GO:0009693	TRINITY_GG_4442_c2_g1	ethylene biosynthetic process	M2K9_ARATH	Mitogen-activated protein kinase kinase 9	Scaffold_22
SAM vs Mature flower	Palmer amaranth	Female	GO:0000003	TRINITY_GG_4483_c1_g1	reproduction	MFP_ORYSJ	Peroxisomal fatty acid beta-oxidation multifunctional protein	Scaffold_15
SAM vs Mature flower	Palmer amaranth	Female	GO:0009787	TRINITY_GG_4490_c4_g1	regulation of abscisic acid-activated si...	AIRP2_ARATH	E3 ubiquitin-protein ligase AIRP2	Scaffold_15
SAM vs Mature flower	Palmer amaranth	Female	GO:0031047	TRINITY_GG_4490_c53_g1	gene silencing by RNA	SECE1_ARATH	Preprotein translocase subunit SECE1	Scaffold_15
SAM vs Mature flower	Palmer amaranth	Female	GO:0000003	TRINITY_GG_4490_c74_g1	reproduction	B120_ARATH	G-type lectin S-receptor-like serine/threonine-protein kinase B120	Scaffold_15
SAM vs Mature flower	Palmer amaranth	Female	GO:0000003	TRINITY_GG_4490_c74_g2	reproduction	Y1130_ARATH	G-type lectin S-receptor-like serine/threonine-protein kinase At1g11300	Scaffold_15
SAM vs Mature flower	Palmer amaranth	Female	GO:0009909	TRINITY_GG_4490_c87_g1	regulation of flower development	LEUNG_ARATH	Transcriptional corepressor LEUNIG	Scaffold_15
SAM vs Mature flower	Palmer amaranth	Female	GO:0010628	TRINITY_GG_4503_c1043_g1	positive regulation of gene expression	HFA2C_ORYSJ	Heat stress transcription factor A-2c	Scaffold_15
SAM vs Mature flower	Palmer amaranth	Female	GO:0000003	TRINITY_GG_4503_c117_g3	reproduction	MS5_ARATH	Protein POLLENLESS 3	Scaffold_15
SAM vs Mature flower	Palmer amaranth	Female	GO:0000003	TRINITY_GG_4503_c121_g1	reproduction	VCS_ARATH	Enhancer of mRNA-decapping protein 4	Scaffold_15
SAM vs Mature flower	Palmer amaranth	Female	GO:0010628	TRINITY_GG_4503_c213_g1	positive regulation of gene expression	DNJC2_RAT	DnaJ homolog subfamily C member 2	Scaffold_15
SAM vs Mature flower	Palmer amaranth	Female	GO:0000003	TRINITY_GG_4503_c316_g1	reproduction	PDF2_ARATH	Homeobox-leucine zipper protein PROTODERMAL FACTOR 2	Scaffold_15
SAM vs Mature flower	Palmer amaranth	Female	GO:0009909	TRINITY_GG_4503_c41_g1	regulation of flower development	HEN1_ARATH	Small RNA 2'-O-methyltransferase	Scaffold_15
SAM vs Mature flower	Palmer amaranth	Female	GO:0010628	TRINITY_GG_4503_c559_g1	positive regulation of gene expression	NFYB6_ARATH	Nuclear transcription factor Y subunit B-6	Scaffold_15
SAM vs Mature flower	Palmer amaranth	Female	GO:0008219	TRINITY_GG_4503_c61_g2	cell death	ATL55_ARATH	E3 ubiquitin-protein ligase RING1	Scaffold_15
SAM vs Mature flower	Palmer amaranth	Female	GO:0000003	TRINITY_GG_4503_c76_g1	reproduction	U1165_ARATH	U11/U12 small nuclear ribonucleoprotein 65 kDa protein	Scaffold_15
SAM vs Mature flower	Palmer amaranth	Female	GO:0000003	TRINITY_GG_4503_c82_g2	reproduction	MUPS1_ARATH	Protein MULTIPOLAR SPINDLE 1	Scaffold_5
SAM vs Mature flower	Palmer amaranth	Female	GO:0000003	TRINITY_GG_4507_c38_g1	reproduction	VIL1_ARATH	VIN3-like protein 1	Scaffold_15
SAM vs Mature flower	Palmer amaranth	Female	GO:0000003	TRINITY_GG_4737_c10_g1	reproduction	EIF3E_ARATH	Eukaryotic translation initiation factor 3 subunit E	Scaffold_11
SAM vs Mature flower	Palmer amaranth	Female	GO:0000003	TRINITY_GG_4737_c162_g1	reproduction	UUAT1_ARATH	UDP-URONIC ACID TRANSPORTER 1	Scaffold_11
SAM vs Mature flower	Palmer amaranth	Female	GO:0010628	TRINITY_GG_4737_c218_g1	positive regulation of gene expression	NDF5_ARATH	Protein NDH-DEPENDENT CYCLIC ELECTRON FLOW 5	Scaffold_11
SAM vs Mature flower	Palmer amaranth	Female	GO:0031047	TRINITY_GG_4737_c236_g1	gene silencing by RNA	SUVR2_ARATH	Probable inactive histone-lysine N-methyltransferase SUVR2	Scaffold_11
SAM vs Mature flower	Palmer amaranth	Female	GO:0009688	TRINITY_GG_4737_c273_g1	abscisic acid biosynthetic process	MYBS1_ORYSJ	Transcription factor MYBS1	Scaffold_11
SAM vs Mature flower	Palmer amaranth	Female	GO:0010628	TRINITY_GG_4737_c283_g1	positive regulation of gene expression	AI5L2_ARATH	ABSCISIC ACID-INSENSITIVE 5-like protein 2	Scaffold_11
SAM vs Mature flower	Palmer amaranth	Female	GO:0010628	TRINITY_GG_4737_c39_g1	positive regulation of gene expression	IF2G_DROME	Eukaryotic translation initiation factor 2 subunit 3	Scaffold_11
SAM vs Mature flower	Palmer amaranth	Female	GO:0010628	TRINITY_GG_4737_c391_g1	positive regulation of gene expression	TGA10_TOBAC	bZIP transcription factor TGA10	Scaffold_11
SAM vs Mature flower	Palmer amaranth	Female	GO:0000003	TRINITY_GG_4737_c408_g1	reproduction	POF21_ARATH	Probable transcription factor PosF21	Scaffold_11
SAM vs Mature flower	Palmer amaranth	Female	GO:0010628	TRINITY_GG_4737_c48_g1	positive regulation of gene expression	MDC1_PIG	Mediator of DNA damage checkpoint protein 1	Scaffold_11
SAM vs Mature flower	Palmer amaranth	Female	GO:0009909	TRINITY_GG_4737_c588_g2	regulation of flower development	FPA_ARATH	Flowering time control protein FPA	Scaffold_11
SAM vs Mature flower	Palmer amaranth	Female	GO:0010628	TRINITY_GG_4737_c8_g1	positive regulation of gene expression	SYM_ORYSJ	Probable methionine--tRNA ligase	Scaffold_11
SAM vs Mature flower	Palmer amaranth	Female	GO:0000003	TRINITY_GG_4744_c0_g1	reproduction	PGLR_PRUPE	Polygalacturonase	Scaffold_11
SAM vs Mature flower	Palmer amaranth	Female	GO:0010628	TRINITY_GG_4759_c119_g1	positive regulation of gene expression	Y1591_ARATH	ATPase family AAA domain-containing protein At1g05910	Scaffold_11
SAM vs Mature flower	Palmer amaranth	Female	GO:0000003	TRINITY_GG_4759_c48_g4	reproduction	BBX24_ARATH	B-box zinc finger protein 24	Scaffold_11
SAM vs Mature flower	Palmer amaranth	Female	GO:0010114	TRINITY_GG_4759_c5_g2	response to red light	HYH_ARATH	Transcription factor HY5-like	Scaffold_11
SAM vs Mature flower	Palmer amaranth	Female	GO:0031047	TRINITY_GG_4769_c13_g1	gene silencing by RNA	DMS3_ARATH	Protein DEFECTIVE IN MERISTEM SILENCING 3	Scaffold_11
SAM vs Mature flower	Palmer amaranth	Female	GO:0010628	TRINITY_GG_4772_c33_g1	positive regulation of gene expression	STML2_MOUSE	Stomatin-like protein 2, mitochondrial	Scaffold_11
SAM vs Mature flower	Palmer amaranth	Female	GO:0045892	TRINITY_GG_4772_c85_g1	negative regulation of transcription, DN...	NAC14_ARATH	NAC domain-containing protein 14	Scaffold_11
SAM vs Mature flower	Palmer amaranth	Female	GO:0043066	TRINITY_GG_4784_c14_g1	negative regulation of apoptotic process	DYRK3_MOUSE	Dual specificity tyrosine-phosphorylation-regulated kinase 3	Scaffold_11
SAM vs Mature flower	Palmer amaranth	Female	GO:0043066	TRINITY_GG_4784_c42_g1	negative regulation of apoptotic process	HYPK_MOUSE	Huntingtin-interacting protein K	Scaffold_11
SAM vs Mature flower	Palmer amaranth	Female	GO:0010628	TRINITY_GG_4784_c45_g1	positive regulation of gene expression	WRK48_ARATH	Probable WRKY transcription factor 48	Scaffold_11
SAM vs Mature flower	Palmer amaranth	Female	GO:0043066	TRINITY_GG_4784_c75_g1	negative regulation of apoptotic process	PUB12_ORYSJ	U-box domain-containing protein 12	Scaffold_11
SAM vs Mature flower	Palmer amaranth	Female	GO:0008219	TRINITY_GG_4854_c2_g1	cell death	PCP1_CALS4	Pyrrolidone-carboxylate peptidase 1	Scaffold_20
SAM vs Mature flower	Palmer amaranth	Female	GO:0009787	TRINITY_GG_4968_c1_g1	regulation of abscisic acid-activated si...	PMI1_ARATH	Protein PLASTID MOVEMENT IMPAIRED 1	Scaffold_7
SAM vs Mature flower	Palmer amaranth	Female	GO:0000003	TRINITY_GG_4975_c4_g1	reproduction	XRCC3_ARATH	DNA repair protein XRCC3 homolog	Scaffold_7
SAM vs Mature flower	Palmer amaranth	Female	GO:0031047	TRINITY_GG_4999_c9_g1	gene silencing by RNA	DCL3_ARATH	Endoribonuclease Dicer homolog 3	Scaffold_7
SAM vs Mature flower	Palmer amaranth	Female	GO:0010628	TRINITY_GG_5041_c2_g1	positive regulation of gene expression	ARP1_ARATH	Probable RNA-binding protein ARP1	Scaffold_7
SAM vs Mature flower	Palmer amaranth	Female	GO:0008219	TRINITY_GG_512_c13_g1	cell death	FLS_PETHY	Flavonol synthase/flavanone 3-hydroxylase	Scaffold_80
SAM vs Mature flower	Palmer amaranth	Female	GO:0006338	TRINITY_GG_5139_c104_g1	chromatin remodeling	DEKP1_ARATH	DEK domain-containing chromatin-associated protein 1	Scaffold_7
SAM vs Mature flower	Palmer amaranth	Female	GO:0000003	TRINITY_GG_5139_c1106_g1	reproduction	SPH18_ARATH	S-protein homolog 18	Scaffold_7
SAM vs Mature flower	Palmer amaranth	Female	GO:0009688	TRINITY_GG_5139_c137_g1	abscisic acid biosynthetic process	SCRM2_ARATH	Transcription factor SCREAM2	Scaffold_7
SAM vs Mature flower	Palmer amaranth	Female	GO:0010628	TRINITY_GG_5139_c77_g1	positive regulation of gene expression	AP1_VITVI	Agamous-like MADS-box protein AP1	Scaffold_7
SAM vs Mature flower	Palmer amaranth	Female	GO:0046622	TRINITY_GG_5139_c81_g1	positive regulation of organ growth	C78A5_ARATH	Cytochrome P450 78A5	Scaffold_7
SAM vs Mature flower	Palmer amaranth	Female	GO:0000003	TRINITY_GG_5156_c27_g1	reproduction	DCAF1_ARATH	DDB1- and CUL4-associated factor homolog 1	Scaffold_7
SAM vs Mature flower	Palmer amaranth	Female	GO:0043066	TRINITY_GG_5157_c101_g1	negative regulation of apoptotic process	HSP7R_ARATH	Heat shock 70 kDa protein 17	Scaffold_7
SAM vs Mature flower	Palmer amaranth	Female	GO:0000003	TRINITY_GG_5157_c106_g1	reproduction	SSRP1_CATRO	FACT complex subunit SSRP1	Scaffold_7
SAM vs Mature flower	Palmer amaranth	Female	GO:0000003	TRINITY_GG_5157_c107_g1	reproduction	IP5P4_ARATH	Type I inositol polyphosphate 5-phosphatase 4	Scaffold_7
SAM vs Mature flower	Palmer amaranth	Female	GO:0000003	TRINITY_GG_5157_c112_g1	reproduction	SERC_ARATH	Phosphoserine phosphatase, chloroplastic	Scaffold_7
SAM vs Mature flower	Palmer amaranth	Female	GO:0009909	TRINITY_GG_5157_c126_g1	regulation of flower development	VIP4_ARATH	Protein LEO1 homolog	Scaffold_7
SAM vs Mature flower	Palmer amaranth	Female	GO:0010628	TRINITY_GG_5157_c191_g1	positive regulation of gene expression	MYB06_ANTMA	Myb-related protein 306	Scaffold_7
SAM vs Mature flower	Palmer amaranth	Female	GO:0031047	TRINITY_GG_5157_c208_g1	gene silencing by RNA	CTF64_ARATH	Cleavage stimulating factor 64	Scaffold_7
SAM vs Mature flower	Palmer amaranth	Female	GO:0010628	TRINITY_GG_5157_c31_g1	positive regulation of gene expression	IF5A2_SOLLC	Eukaryotic translation initiation factor 5A-2	Scaffold_7
SAM vs Mature flower	Palmer amaranth	Female	GO:0000003	TRINITY_GG_5157_c6_g1	reproduction	NDUV2_ARATH	NADH dehydrogenase [ubiquinone] flavoprotein 2, mitochondrial	Scaffold_7
SAM vs Mature flower	Palmer amaranth	Female	GO:0000003	TRINITY_GG_5157_c81_g1	reproduction	ALE2_ARATH	Receptor-like serine/threonine-protein kinase ALE2	Scaffold_7
SAM vs Mature flower	Palmer amaranth	Female	GO:0000003	TRINITY_GG_5157_c83_g1	reproduction	SMC1_ARATH	Structural maintenance of chromosomes protein 1	Scaffold_7
SAM vs Mature flower	Palmer amaranth	Female	GO:0009909	TRINITY_GG_5164_c28_g2	regulation of flower development	FLP2_ARATH	Flowering-promoting factor 1-like protein 2	Scaffold_7
SAM vs Mature flower	Palmer amaranth	Female	GO:0000003	TRINITY_GG_5168_c27_g1	reproduction	HDA6_ARATH	Histone deacetylase 6	Scaffold_7
SAM vs Mature flower	Palmer amaranth	Female	GO:0010114	TRINITY_GG_5169_c21_g1	response to red light	COR27_ARATH	Cold-regulated protein 27	Scaffold_7
SAM vs Mature flower	Palmer amaranth	Female	GO:0000003	TRINITY_GG_5172_c36_g1	reproduction	ZIP4L_ARATH	TPR repeat-containing protein ZIP4	Scaffold_7
SAM vs Mature flower	Palmer amaranth	Female	GO:0009787	TRINITY_GG_5181_c66_g1	regulation of abscisic acid-activated si...	2AAB_ARATH	Serine/threonine-protein phosphatase 2A 65 kDa regulatory subunit A beta isoform	Scaffold_7
SAM vs Mature flower	Palmer amaranth	Female	GO:0000003	TRINITY_GG_5270_c7_g1	reproduction	TPS1_ARATH	Alpha,alpha-trehalose-phosphate synthase [UDP-forming] 1	Scaffold_5
SAM vs Mature flower	Palmer amaranth	Female	GO:0008219	TRINITY_GG_5281_c3_g1	cell death	HEBP2_HUMAN	Heme-binding protein 2	Scaffold_5
SAM vs Mature flower	Palmer amaranth	Female	GO:0000003	TRINITY_GG_5289_c5_g1	reproduction	HEI10_ORYSJ	E3 ubiquitin-protein ligase CCNB1IP1 homolog	Scaffold_5
SAM vs Mature flower	Palmer amaranth	Female	GO:0000003	TRINITY_GG_5289_c9_g1	reproduction	APRF1_ARATH	Protein ANTHESIS POMOTING FACTOR 1	Scaffold_5
SAM vs Mature flower	Palmer amaranth	Female	GO:0045892	TRINITY_GG_5302_c1_g1	negative regulation of transcription, DN...	HDA19_ARATH	Histone deacetylase 19	Scaffold_5
SAM vs Mature flower	Palmer amaranth	Female	GO:0008219	TRINITY_GG_5302_c28_g1	cell death	CDPKA_ORYSJ	Calcium-dependent protein kinase 10	Scaffold_5
SAM vs Mature flower	Palmer amaranth	Female	GO:0031047	TRINITY_GG_5416_c1_g1	gene silencing by RNA	NA	NA	Scaffold_2
SAM vs Mature flower	Palmer amaranth	Female	GO:0008219	TRINITY_GG_5476_c39_g1	cell death	CNGC4_ARATH	Cyclic nucleotide-gated ion channel 4	Scaffold_5
SAM vs Mature flower	Palmer amaranth	Female	GO:0051568	TRINITY_GG_5476_c40_g1	histone H3-K4 methylation	LDL2_ARATH	Lysine-specific histone demethylase 1 homolog 2	Scaffold_5
SAM vs Mature flower	Palmer amaranth	Female	GO:0031047	TRINITY_GG_5476_c6_g1	gene silencing by RNA	SDE5_ARATH	Putative nuclear RNA export factor SDE5	Scaffold_5
SAM vs Mature flower	Palmer amaranth	Female	GO:0000003	TRINITY_GG_5480_c18_g1	reproduction	ATPO_IPOBA	ATP synthase subunit O, mitochondrial	Scaffold_5
SAM vs Mature flower	Palmer amaranth	Female	GO:0000003	TRINITY_GG_5480_c376_g1	reproduction	2SS_JUGRE	2S seed storage albumin protein	Scaffold_5
SAM vs Mature flower	Palmer amaranth	Female	GO:0000003	TRINITY_GG_5480_c38_g1	reproduction	FH5_ARATH	Formin-like protein 5	Scaffold_5
SAM vs Mature flower	Palmer amaranth	Female	GO:0010628	TRINITY_GG_5480_c59_g1	positive regulation of gene expression	ERF53_ARATH	Ethylene-responsive transcription factor ERF053	Scaffold_5
SAM vs Mature flower	Palmer amaranth	Female	GO:0006338	TRINITY_GG_5487_c12_g1	chromatin remodeling	TOP1B_ARATH	DNA topoisomerase 1 beta	Scaffold_5
SAM vs Mature flower	Palmer amaranth	Female	GO:0000003	TRINITY_GG_5497_c1_g1	reproduction	NA	NA	Scaffold_5
SAM vs Mature flower	Palmer amaranth	Female	GO:0043066	TRINITY_GG_5497_c156_g1	negative regulation of apoptotic process	TOPRS_MOUSE	E3 ubiquitin-protein ligase Topors	Scaffold_5
SAM vs Mature flower	Palmer amaranth	Female	GO:0000003	TRINITY_GG_5497_c195_g1	reproduction	SURF1_ARATH	Surfeit locus protein 1	Scaffold_5
SAM vs Mature flower	Palmer amaranth	Female	GO:0045892	TRINITY_GG_5497_c221_g1	negative regulation of transcription, DN...	SIR1_TOBAC	Sulfite reductase 1 [ferredoxin], chloroplastic	Scaffold_5
SAM vs Mature flower	Palmer amaranth	Female	GO:0035265	TRINITY_GG_5497_c255_g1	organ growth	TET6_ARATH	Tetraspanin-6	Scaffold_5
SAM vs Mature flower	Palmer amaranth	Female	GO:0000003	TRINITY_GG_5497_c279_g1	reproduction	KN1_ARATH	Kinesin-like protein KIN-1	Scaffold_5
SAM vs Mature flower	Palmer amaranth	Female	GO:0000003	TRINITY_GG_5497_c29_g1	reproduction	XRCC2_ARATH	DNA repair protein XRCC2 homolog	Scaffold_5
SAM vs Mature flower	Palmer amaranth	Female	GO:0010628	TRINITY_GG_5497_c32_g1	positive regulation of gene expression	EI2BE_SCHPO	Probable translation initiation factor eIF-2B subunit epsilon	Scaffold_5
SAM vs Mature flower	Palmer amaranth	Female	GO:0000003	TRINITY_GG_5497_c360_g1	reproduction	BH122_ARATH	Transcription factor bHLH122	Scaffold_5
SAM vs Mature flower	Palmer amaranth	Female	GO:0009788	TRINITY_GG_5497_c38_g2	negative regulation of abscisic acid-act...	NAC81_ARATH	Protein ATAF2	Scaffold_5
SAM vs Mature flower	Palmer amaranth	Female	GO:0000003	TRINITY_GG_5497_c395_g1	reproduction	PPR89_ARATH	Pentatricopeptide repeat-containing protein At1g62350	Scaffold_5
SAM vs Mature flower	Palmer amaranth	Female	GO:0000003	TRINITY_GG_5497_c418_g1	reproduction	GID1C_ARATH	Gibberellin receptor GID1C	Scaffold_5
SAM vs Mature flower	Palmer amaranth	Female	GO:0000003	TRINITY_GG_5497_c43_g1	reproduction	ARFQ_ORYSJ	Auxin response factor 17	Scaffold_5
SAM vs Mature flower	Palmer amaranth	Female	GO:0000003	TRINITY_GG_5497_c475_g1	reproduction	UNC_ARATH	Serine/threonine-protein kinase UCN	Scaffold_5
SAM vs Mature flower	Palmer amaranth	Female	GO:0000003	TRINITY_GG_5497_c556_g1	reproduction	WDR5A_ARATH	COMPASS-like H3K4 histone methylase component WDR5A	Scaffold_5
SAM vs Mature flower	Palmer amaranth	Female	GO:0000003	TRINITY_GG_5497_c609_g2	reproduction	TRO_ARATH	Protein TRAUCO	Scaffold_5
SAM vs Mature flower	Palmer amaranth	Female	GO:0000003	TRINITY_GG_5538_c2_g1	reproduction	CYP40_ARATH	Peptidyl-prolyl cis-trans isomerase CYP40	Scaffold_87
SAM vs Mature flower	Palmer amaranth	Female	GO:0000003	TRINITY_GG_5538_c7_g1	reproduction	RAD54_ORYSJ	DNA repair and recombination protein RAD54	Scaffold_87
SAM vs Mature flower	Palmer amaranth	Female	GO:0010628	TRINITY_GG_5557_c0_g1	positive regulation of gene expression	E2FA_ARATH	Transcription factor E2FA	Scaffold_23
SAM vs Mature flower	Palmer amaranth	Female	GO:0010628	TRINITY_GG_5563_c12_g1	positive regulation of gene expression	E2FB_ARATH	Transcription factor E2FB	Scaffold_23
SAM vs Mature flower	Palmer amaranth	Female	GO:0010628	TRINITY_GG_5674_c8_g1	positive regulation of gene expression	METL5_MOUSE	rRNA N6-adenosine-methyltransferase METTL5	Scaffold_6
SAM vs Mature flower	Palmer amaranth	Female	GO:0031047	TRINITY_GG_57_c0_g1	gene silencing by RNA	SRRT_ARATH	Serrate RNA effector molecule	Scaffold_6
SAM vs Mature flower	Palmer amaranth	Female	GO:0010628	TRINITY_GG_5767_c0_g1	positive regulation of gene expression	ALFIN_MEDSA	PHD finger protein Alfin1	Scaffold_3
SAM vs Mature flower	Palmer amaranth	Female	GO:0008219	TRINITY_GG_5767_c147_g1	cell death	TTM2_ARATH	Inorganic pyrophosphatase TTM2	Scaffold_3
SAM vs Mature flower	Palmer amaranth	Female	GO:0031047	TRINITY_GG_5767_c16_g1	gene silencing by RNA	TSN1_ARATH	Ribonuclease TUDOR 1	Scaffold_3
SAM vs Mature flower	Palmer amaranth	Female	GO:0045892	TRINITY_GG_5767_c66_g1	negative regulation of transcription, DN...	RRP8_ARATH	Ribosomal RNA-processing protein 8	Scaffold_3
SAM vs Mature flower	Palmer amaranth	Female	GO:0008219	TRINITY_GG_5767_c87_g1	cell death	SYCM_ARATH	Cysteine--tRNA ligase, chloroplastic/mitochondrial	Scaffold_3
SAM vs Mature flower	Palmer amaranth	Female	GO:0000003	TRINITY_GG_5768_c0_g1	reproduction	QQT1_ARATH	GPN-loop GTPase QQT1	Scaffold_3
SAM vs Mature flower	Palmer amaranth	Female	GO:0000003	TRINITY_GG_5768_c11_g1	reproduction	EXGA_ASPCL	Probable glucan 1,3-beta-glucosidase A	Scaffold_3
SAM vs Mature flower	Palmer amaranth	Female	GO:0000003	TRINITY_GG_5775_c101_g1	reproduction	UBC2_MEDSA	Ubiquitin-conjugating enzyme E2 2	Scaffold_3
SAM vs Mature flower	Palmer amaranth	Female	GO:0009688	TRINITY_GG_5775_c137_g1	abscisic acid biosynthetic process	NDRP1_ARATH	Nodulin-related protein 1	Scaffold_3
SAM vs Mature flower	Palmer amaranth	Female	GO:0010628	TRINITY_GG_5775_c172_g1	positive regulation of gene expression	SF3B4_RAT	Splicing factor 3B subunit 4	Scaffold_3
SAM vs Mature flower	Palmer amaranth	Female	GO:0000003	TRINITY_GG_5775_c179_g1	reproduction	KHSE_ARATH	Homoserine kinase	Scaffold_3
SAM vs Mature flower	Palmer amaranth	Female	GO:0045892	TRINITY_GG_5775_c21_g1	negative regulation of transcription, DN...	ZAT10_ARATH	Zinc finger protein ZAT10	Scaffold_3
SAM vs Mature flower	Palmer amaranth	Female	GO:0031047	TRINITY_GG_5775_c23_g1	gene silencing by RNA	NTF2_ARATH	Nuclear transport factor 2	Scaffold_3
SAM vs Mature flower	Palmer amaranth	Female	GO:0008219	TRINITY_GG_5775_c240_g1	cell death	MT21C_MOUSE	Protein-lysine methyltransferase METTL21C	Scaffold_3
SAM vs Mature flower	Palmer amaranth	Female	GO:0008219	TRINITY_GG_5775_c30_g1	cell death	ACD6_ARATH	Protein ACCELERATED CELL DEATH 6	Scaffold_3
SAM vs Mature flower	Palmer amaranth	Female	GO:0000003	TRINITY_GG_5775_c4_g1	reproduction	MAN7_ARATH	Mannan endo-1,4-beta-mannosidase 7	Scaffold_3
SAM vs Mature flower	Palmer amaranth	Female	GO:0009693	TRINITY_GG_5775_c44_g2	ethylene biosynthetic process	1A13_SOLLC	1-aminocyclopropane-1-carboxylate synthase 3	Scaffold_3
SAM vs Mature flower	Palmer amaranth	Female	GO:0000003	TRINITY_GG_5775_c76_g1	reproduction	BAT1_ORYSJ	Amino-acid permease BAT1 homolog	Scaffold_3
SAM vs Mature flower	Palmer amaranth	Female	GO:0000003	TRINITY_GG_5775_c92_g1	reproduction	CSK2P_ARATH	Casein kinase II subunit alpha-4, chloroplastic	Scaffold_3
SAM vs Mature flower	Palmer amaranth	Female	GO:0009909	TRINITY_GG_5778_c1_g1	regulation of flower development	PIN1_MALDO	Peptidyl-prolyl cis-trans isomerase Pin1	Scaffold_3
SAM vs Mature flower	Palmer amaranth	Female	GO:0000003	TRINITY_GG_5778_c21_g1	reproduction	C90C1_ARATH	3-epi-6-deoxocathasterone 23-monooxygenase CYP90C1	Scaffold_3
SAM vs Mature flower	Palmer amaranth	Female	GO:0009909	TRINITY_GG_5778_c26_g1	regulation of flower development	TA14B_ARATH	Transcription initiation factor TFIID subunit 14b	Scaffold_3
SAM vs Mature flower	Palmer amaranth	Female	GO:0006338	TRINITY_GG_584_c112_g1	chromatin remodeling	SWI3B_ARATH	SWI/SNF complex subunit SWI3B	Scaffold_8
SAM vs Mature flower	Palmer amaranth	Female	GO:0000003	TRINITY_GG_584_c42_g1	reproduction	SERK2_ARATH	Somatic embryogenesis receptor kinase 2	Scaffold_80
SAM vs Mature flower	Palmer amaranth	Female	GO:0010628	TRINITY_GG_584_c68_g1	positive regulation of gene expression	PWP1_BOVIN	Periodic tryptophan protein 1 homolog	Scaffold_80
SAM vs Mature flower	Palmer amaranth	Female	GO:0010114	TRINITY_GG_584_c87_g1	response to red light	SPT_ARATH	Transcription factor SPATULA	Scaffold_80
SAM vs Mature flower	Palmer amaranth	Female	GO:0000003	TRINITY_GG_586_c17_g1	reproduction	VCS_ARATH	Enhancer of mRNA-decapping protein 4	Scaffold_15
SAM vs Mature flower	Palmer amaranth	Female	GO:0006338	TRINITY_GG_588_c110_g1	chromatin remodeling	SPT16_ARATH	FACT complex subunit SPT16	Scaffold_80
SAM vs Mature flower	Palmer amaranth	Female	GO:0000003	TRINITY_GG_588_c20_g1	reproduction	ACC1_ARATH	Acetyl-CoA carboxylase 1	Scaffold_80
SAM vs Mature flower	Palmer amaranth	Female	GO:0006338	TRINITY_GG_588_c301_g1	chromatin remodeling	LFR_ARATH	Armadillo repeat-containing protein LFR	Scaffold_80
SAM vs Mature flower	Palmer amaranth	Female	GO:0009693	TRINITY_GG_589_c13_g1	ethylene biosynthetic process	ACCO5_ARATH	1-aminocyclopropane-1-carboxylate oxidase 5	Scaffold_80
SAM vs Mature flower	Palmer amaranth	Female	GO:0045892	TRINITY_GG_5906_c20_g2	negative regulation of transcription, DN...	ZMYM5_HUMAN	Zinc finger MYM-type protein 5	Scaffold_1
SAM vs Mature flower	Palmer amaranth	Female	GO:0000003	TRINITY_GG_5908_c1_g1	reproduction	ARF_VIGUN	ADP-ribosylation factor	Scaffold_3
SAM vs Mature flower	Palmer amaranth	Female	GO:0006338	TRINITY_GG_5915_c3_g1	chromatin remodeling	TRA1_YEAST	Transcription-associated protein 1	Scaffold_3
SAM vs Mature flower	Palmer amaranth	Female	GO:0000003	TRINITY_GG_5916_c35_g1	reproduction	M3K3A_ARATH	Mitogen-activated protein kinase kinase kinase 3	Scaffold_3
SAM vs Mature flower	Palmer amaranth	Female	GO:0000003	TRINITY_GG_5916_c8_g2	reproduction	LTG15_ARATH	Non-specific lipid transfer protein GPI-anchored 15	Scaffold_3
SAM vs Mature flower	Palmer amaranth	Female	GO:0008219	TRINITY_GG_5917_c53_g1	cell death	NC104_ARATH	NAC domain-containing protein 104	Scaffold_3
SAM vs Mature flower	Palmer amaranth	Female	GO:0000003	TRINITY_GG_595_c10_g1	reproduction	ACC1_ARATH	Acetyl-CoA carboxylase 1	Scaffold_80
SAM vs Mature flower	Palmer amaranth	Female	GO:0010628	TRINITY_GG_5981_c0_g1	positive regulation of gene expression	PSAA_SOLTU	Photosystem I P700 chlorophyll a apoprotein A1	Scaffold_3
SAM vs Mature flower	Palmer amaranth	Female	GO:0009688	TRINITY_GG_5992_c1_g1	abscisic acid biosynthetic process	ABA2_SPIOL	Zeaxanthin epoxidase, chloroplastic	Scaffold_3
SAM vs Mature flower	Palmer amaranth	Female	GO:0009909	TRINITY_GG_601_c43_g1	regulation of flower development	G6PIP_ARATH	Glucose-6-phosphate isomerase 1, chloroplastic	Scaffold_80
SAM vs Mature flower	Palmer amaranth	Female	GO:0000003	TRINITY_GG_602_c43_g1	reproduction	NA	NA	Scaffold_80
SAM vs Mature flower	Palmer amaranth	Female	GO:0006338	TRINITY_GG_6143_c0_g1	chromatin remodeling	ASF1A_ARATH	Probable histone chaperone ASF1A	Scaffold_16
SAM vs Mature flower	Palmer amaranth	Female	GO:0000003	TRINITY_GG_617_c106_g1	reproduction	U80B1_ARATH	Sterol 3-beta-glucosyltransferase UGT80B1	Scaffold_80
SAM vs Mature flower	Palmer amaranth	Female	GO:0010628	TRINITY_GG_617_c13_g1	positive regulation of gene expression	PWP1_MOUSE	Periodic tryptophan protein 1 homolog	Scaffold_80
SAM vs Mature flower	Palmer amaranth	Female	GO:0045892	TRINITY_GG_617_c131_g1	negative regulation of transcription, DN...	ZAT10_ARATH	Zinc finger protein ZAT10	Scaffold_80
SAM vs Mature flower	Palmer amaranth	Female	GO:0000003	TRINITY_GG_619_c5_g1	reproduction	SCC3_ARATH	Sister-chromatid cohesion protein 3	Scaffold_80
SAM vs Mature flower	Palmer amaranth	Female	GO:0045892	TRINITY_GG_622_c5_g1	negative regulation of transcription, DN...	ARFK_ARATH	Auxin response factor 11	Scaffold_80
SAM vs Mature flower	Palmer amaranth	Female	GO:0010628	TRINITY_GG_624_c26_g1	positive regulation of gene expression	RVE6_ARATH	Protein REVEILLE 6	Scaffold_80
SAM vs Mature flower	Palmer amaranth	Female	GO:0010628	TRINITY_GG_624_c88_g1	positive regulation of gene expression	ARID2_ARATH	AT-rich interactive domain-containing protein 2	Scaffold_80
SAM vs Mature flower	Palmer amaranth	Female	GO:0000003	TRINITY_GG_740_c0_g1	reproduction	TBCD_ARATH	Tubulin-folding cofactor D	Scaffold_80
SAM vs Mature flower	Palmer amaranth	Female	GO:0009688	TRINITY_GG_853_c129_g3	abscisic acid biosynthetic process	XERIC_ARATH	Probable E3 ubiquitin-protein ligase XERICO	Scaffold_83
SAM vs Mature flower	Palmer amaranth	Female	GO:0046622	TRINITY_GG_853_c149_g1	positive regulation of organ growth	C78A5_ARATH	Cytochrome P450 78A5	Scaffold_83
SAM vs Mature flower	Palmer amaranth	Female	GO:0031047	TRINITY_GG_853_c230_g1	gene silencing by RNA	CPL3_ARATH	RNA polymerase II C-terminal domain phosphatase-like 3	Scaffold_83
SAM vs Mature flower	Palmer amaranth	Female	GO:0009909	TRINITY_GG_853_c240_g1	regulation of flower development	AHK3_ARATH	Histidine kinase 3	Scaffold_83
SAM vs Mature flower	Palmer amaranth	Female	GO:0000003	TRINITY_GG_853_c264_g1	reproduction	TCP15_ARATH	Transcription factor TCP15	Scaffold_83
SAM vs Mature flower	Palmer amaranth	Female	GO:0008219	TRINITY_GG_853_c742_g1	cell death	ACD6_ARATH	Protein ACCELERATED CELL DEATH 6	Scaffold_83
SAM vs Mature flower	Palmer amaranth	Female	GO:0006338	TRINITY_GG_854_c2_g1	chromatin remodeling	IPO5_MOUSE	Importin-5	Scaffold_83
SAM vs Mature flower	Palmer amaranth	Female	GO:0000003	TRINITY_GG_854_c7_g1	reproduction	PGLR2_CHAOB	Polygalacturonase	Scaffold_83
SAM vs Mature flower	Palmer amaranth	Female	GO:0000003	TRINITY_GG_885_c0_g1	reproduction	URGT3_ARATH	UDP-rhamnose/UDP-galactose transporter 3	Scaffold_1
SAM vs Mature flower	Palmer amaranth	Female	GO:0009909	TRINITY_GG_886_c0_g1	regulation of flower development	HEN1_ARATH	Small RNA 2'-O-methyltransferase	Scaffold_15
SAM vs Mature flower	Palmer amaranth	Female	GO:0008219	TRINITY_GG_886_c14_g1	cell death	CPSF_ARATH	30-kDa cleavage and polyadenylation specificity factor 30	Scaffold_15
SAM vs Mature flower	Palmer amaranth	Female	GO:0009909	TRINITY_GG_886_c7_g1	regulation of flower development	HEN1_ARATH	Small RNA 2'-O-methyltransferase	Scaffold_15
SAM vs Mature flower	Palmer amaranth	Female	GO:0006611	TRINITY_GG_928_c1_g1	protein export from nucleus	RAN3_ARATH	GTP-binding nuclear protein Ran-3	Scaffold_8
SAM vs Mature flower	Palmer amaranth	Female	GO:0031047	TRINITY_GG_93_c20_g1	gene silencing by RNA	SRRT_ARATH	Serrate RNA effector molecule	Scaffold_6
SAM vs Mature flower	Palmer amaranth	Female	GO:0010114	TRINITY_GG_93_c3_g1	response to red light	ABA2_SOLLC	Zeaxanthin epoxidase, chloroplastic	Scaffold_6
SAM vs Mature flower	Palmer amaranth	Female	GO:0000003	TRINITY_GG_948_c20_g1	reproduction	NA	NA	Scaffold_81

## Sheet: ST2G
Supplemental table 2G. Amaranthus palmeri SAM and mature flower comparison male biased enriched GO Terms and genes in across tissue comparison
Species	ID	Term	Annotated	significant	expected	classic_rank	FDR rank	FDR classic
Palmer amaranth	GO:0051704	multi-organism process	2392	325	231.34	42	1.1e-05	5.8e-11
Palmer amaranth	GO:0060284	regulation of cell development	102	24	9.87	144	1.5e-05	3.1e-05
Palmer amaranth	GO:0001101	response to acid chemical	1495	220	144.59	44	1.8e-05	1.1e-10
Palmer amaranth	GO:0031146	SCF-dependent proteasomal ubiquitin-depe...	81	21	7.83	136	2e-05	2e-05
Palmer amaranth	GO:0042546	cell wall biogenesis	378	60	36.56	166	2.1e-05	9e-05
Palmer amaranth	GO:0048235	pollen sperm cell differentiation	34	12	3.29	149	4.7e-05	4.7e-05
Palmer amaranth	GO:0030639	polyketide biosynthetic process	4	4	0.39	163	8.7e-05	8.7e-05
Palmer amaranth	GO:0010087	phloem or xylem histogenesis	188	36	18.18	151	0.00011	5.3e-05
Palmer amaranth	GO:0009809	lignin biosynthetic process	101	22	9.77	185	0.00012	0.00022
Palmer amaranth	GO:0009555	pollen development	448	95	43.33	25	0.00016	1.5e-13
Palmer amaranth	GO:0055085	transmembrane transport	809	116	78.24	125	0.00017	1e-05
Palmer amaranth	GO:0009627	systemic acquired resistance	124	22	11.99	313	0.0002	0.00376
Palmer amaranth	GO:0016042	lipid catabolic process	355	50	34.33	354	0.00026	0.00449
Palmer amaranth	GO:0046713	borate transport	19	8	1.84	184	0.00041	0.00022
Palmer amaranth	GO:0009846	pollen germination	107	22	10.35	201	0.00052	0.00052
Palmer amaranth	GO:0010025	wax biosynthetic process	83	18	8.03	213	0.00084	0.00084
Palmer amaranth	GO:0010095	specification of petal identity	3	3	0.29	219	0.0009	0.0009
Palmer amaranth	GO:0010097	specification of stamen identity	3	3	0.29	220	0.0009	0.0009
Palmer amaranth	GO:0090332	stomatal closure	102	19	9.87	315	0.00097	0.00393
Palmer amaranth	GO:0006869	lipid transport	176	32	17.02	192	0.00098	0.00035
Palmer amaranth	GO:0006817	phosphate ion transport	42	10	4.06	373	0.00098	0.00575
Palmer amaranth	GO:2001142	nicotinate transport	6	4	0.58	229	0.00112	0.00112
Palmer amaranth	GO:2001143	N-methylnicotinate transport	6	4	0.58	230	0.00112	0.00112
Palmer amaranth	GO:2000071	regulation of defense response by callos...	6	4	0.58	231	0.00112	0.00112
Palmer amaranth	GO:0009738	abscisic acid-activated signaling pathwa...	438	61	42.36	266	0.00117	0.00241
Palmer amaranth	GO:0045454	cell redox homeostasis	35	10	3.39	242	0.00134	0.00134
Palmer amaranth	GO:0071577	zinc ion transmembrane transport	24	8	2.32	243	0.00135	0.00135
Palmer amaranth	GO:0010067	procambium histogenesis	19	7	1.84	248	0.00139	0.00139
Palmer amaranth	GO:0120195	positive regulation of anther dehiscence	10	5	0.97	249	0.0014	0.0014
Palmer amaranth	GO:0008643	carbohydrate transport	128	21	12.38	471	0.00169	0.01121
Palmer amaranth	GO:0080029	cellular response to boron-containing su...	24	8	2.32	244	0.00195	0.00135
Palmer amaranth	GO:0045489	pectin biosynthetic process	108	21	10.45	253	0.00202	0.00145
Palmer amaranth	GO:0050801	ion homeostasis	420	80	40.62	61	0.00221	2.8e-09
Palmer amaranth	GO:0010208	pollen wall assembly	82	30	7.93	41	0.00231	4.5e-11
Palmer amaranth	GO:0010105	negative regulation of ethylene-activate...	26	8	2.51	264	0.0024	0.0024
Palmer amaranth	GO:0006004	fucose metabolic process	57	13	5.51	269	0.00264	0.00264
Palmer amaranth	GO:0052543	callose deposition in cell wall	45	12	4.35	218	0.00268	0.0009
Palmer amaranth	GO:1990110	callus formation	21	7	2.03	273	0.00269	0.00269
Palmer amaranth	GO:0046274	lignin catabolic process	21	7	2.03	274	0.00269	0.00269
Palmer amaranth	GO:0006559	L-phenylalanine catabolic process	16	6	1.55	281	0.00277	0.00277
Palmer amaranth	GO:0009737	response to abscisic acid	849	122	82.11	121	0.0028	5.6e-06
Palmer amaranth	GO:0009626	plant-type hypersensitive response	173	28	16.73	355	0.00285	0.00466
Palmer amaranth	GO:0006355	regulation of transcription, DNA-templat...	2228	253	215.48	293	0.00304	0.00329
Palmer amaranth	GO:0009799	specification of symmetry	33	7	3.19	732	0.00335	0.03559
Palmer amaranth	GO:0071257	cellular response to electrical stimulus	4	3	0.39	297	0.00335	0.00335
Palmer amaranth	GO:0015696	ammonium transport	16	7	1.55	196	0.00372	0.00041
Palmer amaranth	GO:0048268	clathrin coat assembly	12	5	1.16	310	0.00373	0.00373
Palmer amaranth	GO:0010584	pollen exine formation	56	22	5.42	64	0.00385	3.6e-09
Palmer amaranth	GO:0010345	suberin biosynthetic process	60	13	5.8	323	0.00424	0.00424
Palmer amaranth	GO:0002229	defense response to oomycetes	137	21	13.25	596	0.00431	0.02291
Palmer amaranth	GO:0099612	protein localization to axon	8	4	0.77	328	0.00444	0.00444
Palmer amaranth	GO:0034112	positive regulation of homotypic cell-ce...	8	4	0.77	329	0.00444	0.00444
Palmer amaranth	GO:0010650	positive regulation of cell communicatio...	8	4	0.77	330	0.00444	0.00444
Palmer amaranth	GO:1900827	positive regulation of membrane depolari...	8	4	0.77	331	0.00444	0.00444
Palmer amaranth	GO:0045162	clustering of voltage-gated sodium chann...	8	4	0.77	332	0.00444	0.00444
Palmer amaranth	GO:1902260	negative regulation of delayed rectifier...	8	4	0.77	333	0.00444	0.00444
Palmer amaranth	GO:0045760	positive regulation of action potential	8	4	0.77	334	0.00444	0.00444
Palmer amaranth	GO:0090314	positive regulation of protein targeting...	8	4	0.77	335	0.00444	0.00444
Palmer amaranth	GO:2000651	positive regulation of sodium ion transm...	8	4	0.77	336	0.00444	0.00444
Palmer amaranth	GO:0009740	gibberellic acid mediated signaling path...	116	21	11.22	301	0.0056	0.00358
Palmer amaranth	GO:0009658	chloroplast organization	285	43	27.56	261	0.00605	0.00228
Palmer amaranth	GO:0048830	adventitious root development	24	7	2.32	380	0.00619	0.00619
Palmer amaranth	GO:0010337	regulation of salicylic acid metabolic p...	47	9	4.55	699	0.00619	0.0341
Palmer amaranth	GO:0009908	flower development	832	115	80.47	154	0.00629	5.7e-05
Palmer amaranth	GO:0019228	neuronal action potential	9	4	0.87	388	0.00738	0.00738
Palmer amaranth	GO:0009819	drought recovery	9	4	0.87	389	0.00738	0.00738
Palmer amaranth	GO:0071286	cellular response to magnesium ion	9	4	0.87	390	0.00738	0.00738
Palmer amaranth	GO:0015827	tryptophan transport	9	4	0.87	391	0.00738	0.00738
Palmer amaranth	GO:0140352	export from cell	233	34	22.53	460	0.0077	0.01012
Palmer amaranth	GO:0097623	potassium ion export across plasma membr...	5	3	0.48	406	0.00778	0.00778
Palmer amaranth	GO:0015803	branched-chain amino acid transport	5	3	0.48	407	0.00778	0.00778
Palmer amaranth	GO:0030245	cellulose catabolic process	31	8	3	410	0.00784	0.00784
Palmer amaranth	GO:0009607	response to biotic stimulus	1945	252	188.11	100	0.00805	6.1e-07
Palmer amaranth	GO:0061458	reproductive system development	1892	252	182.99	79	0.00884	6.2e-08
Palmer amaranth	GO:0019432	triglyceride biosynthetic process	38	9	3.68	419	0.00893	0.00893
Palmer amaranth	GO:0010411	xyloglucan metabolic process	80	15	7.74	420	0.00915	0.00915
Palmer amaranth	GO:1990169	stress response to copper ion	5	3	0.48	408	0.00935	0.00778
Palmer amaranth	GO:1900060	negative regulation of ceramide biosynth...	2	2	0.19	424	0.00935	0.00935
Palmer amaranth	GO:0071366	cellular response to indolebutyric acid ...	2	2	0.19	425	0.00935	0.00935
Palmer amaranth	GO:0033259	plastid DNA replication	2	2	0.19	426	0.00935	0.00935
Palmer amaranth	GO:0031427	response to methotrexate	2	2	0.19	427	0.00935	0.00935
Palmer amaranth	GO:0000905	sporocarp development involved in asexua...	2	2	0.19	428	0.00935	0.00935
Palmer amaranth	GO:0010914	positive regulation of sterigmatocystin ...	2	2	0.19	429	0.00935	0.00935
Palmer amaranth	GO:0075307	positive regulation of conidium formatio...	2	2	0.19	430	0.00935	0.00935
Palmer amaranth	GO:0001896	autolysis	2	2	0.19	431	0.00935	0.00935
Palmer amaranth	GO:0051666	actin cortical patch localization	2	2	0.19	432	0.00935	0.00935
Palmer amaranth	GO:1903259	exon-exon junction complex disassembly	2	2	0.19	433	0.00935	0.00935
Palmer amaranth	GO:2000623	negative regulation of nuclear-transcrib...	2	2	0.19	434	0.00935	0.00935
Palmer amaranth	GO:0015811	L-cystine transport	2	2	0.19	435	0.00935	0.00935
Palmer amaranth	GO:0099178	regulation of retrograde trans-synaptic ...	2	2	0.19	436	0.00935	0.00935
Palmer amaranth	GO:0006486	protein glycosylation	215	29	20.79	773	0.00965	0.04189
Palmer amaranth	GO:0009657	plastid organization	354	57	34.24	165	0.01072	9e-05
Palmer amaranth	GO:0030042	actin filament depolymerization	26	9	2.51	200	0.01132	0.00049
Palmer amaranth	GO:0071709	membrane assembly	16	5	1.55	510	0.01136	0.01483
Palmer amaranth	GO:0072660	maintenance of protein location in plasm...	10	4	0.97	472	0.01137	0.01137
Palmer amaranth	GO:0045838	positive regulation of membrane potentia...	10	4	0.97	473	0.01137	0.01137
Palmer amaranth	GO:0015810	aspartate transmembrane transport	10	4	0.97	474	0.01137	0.01137
Palmer amaranth	GO:0032259	methylation	590	70	57.06	782	0.01223	0.0429
Palmer amaranth	GO:0046777	protein autophosphorylation	357	48	34.53	486	0.01226	0.01226
Palmer amaranth	GO:0010310	regulation of hydrogen peroxide metaboli...	27	7	2.61	487	0.01229	0.01229
Palmer amaranth	GO:0009750	response to fructose	21	6	2.03	489	0.01233	0.01233
Palmer amaranth	GO:0055078	sodium ion homeostasis	21	6	2.03	490	0.01233	0.01233
Palmer amaranth	GO:0009938	negative regulation of gibberellic acid ...	21	6	2.03	491	0.01233	0.01233
Palmer amaranth	GO:1901568	fatty acid derivative metabolic process	166	34	16.05	135	0.01264	2e-05
Palmer amaranth	GO:0009751	response to salicylic acid	340	43	32.88	771	0.01347	0.04176
Palmer amaranth	GO:0006986	response to unfolded protein	45	11	4.35	290	0.01438	0.0031
Palmer amaranth	GO:0019878	lysine biosynthetic process via aminoadi...	6	3	0.58	508	0.01444	0.01444
Palmer amaranth	GO:0019941	modification-dependent protein catabolic...	595	74	57.55	514	0.01452	0.01486
Palmer amaranth	GO:0010102	lateral root morphogenesis	89	17	8.61	358	0.01471	0.00474
Palmer amaranth	GO:0010143	cutin biosynthetic process	34	9	3.29	320	0.01501	0.00408
Palmer amaranth	GO:0010215	cellulose microfibril organization	28	7	2.71	516	0.01505	0.01505
Palmer amaranth	GO:0090378	seed trichome elongation	22	6	2.13	520	0.01559	0.01559
Palmer amaranth	GO:2001259	positive regulation of cation channel ac...	11	4	1.06	527	0.01651	0.01651
Palmer amaranth	GO:0098901	regulation of cardiac muscle cell action...	11	4	1.06	528	0.01651	0.01651
Palmer amaranth	GO:0051603	proteolysis involved in cellular protein...	713	90	68.96	365	0.01852	0.00536
Palmer amaranth	GO:0071323	cellular response to chitin	17	5	1.64	545	0.01936	0.01936
Palmer amaranth	GO:0042372	phylloquinone biosynthetic process	17	5	1.64	546	0.01936	0.01936
Palmer amaranth	GO:0009753	response to jasmonic acid	321	44	31.05	484	0.01953	0.01162
Palmer amaranth	GO:0009686	gibberellin biosynthetic process	44	9	4.26	597	0.01953	0.023
Palmer amaranth	GO:0071215	cellular response to abscisic acid stimu...	482	70	46.62	194	0.02205	0.00038
Palmer amaranth	GO:0048759	xylem vessel member cell differentiation	12	4	1.16	588	0.02291	0.02291
Palmer amaranth	GO:0007528	neuromuscular junction development	12	4	1.16	589	0.02291	0.02291
Palmer amaranth	GO:0006572	tyrosine catabolic process	12	4	1.16	590	0.02291	0.02291
Palmer amaranth	GO:0010597	green leaf volatile biosynthetic process	44	9	4.26	598	0.023	0.023
Palmer amaranth	GO:0046148	pigment biosynthetic process	221	36	21.37	241	0.02317	0.00132
Palmer amaranth	GO:2000069	regulation of post-embryonic root develo...	40	9	3.87	493	0.0234	0.01257
Palmer amaranth	GO:0120161	regulation of cold-induced thermogenesis	13	5	1.26	367	0.02344	0.00558
Palmer amaranth	GO:0006561	proline biosynthetic process	15	5	1.45	465	0.02344	0.01106
Palmer amaranth	GO:0071475	cellular hyperosmotic salinity response	8	4	0.77	337	0.02345	0.00444
Palmer amaranth	GO:0071493	cellular response to UV-B	7	3	0.68	601	0.02347	0.02347
Palmer amaranth	GO:2000035	regulation of stem cell division	7	3	0.68	602	0.02347	0.02347
Palmer amaranth	GO:0006065	UDP-glucuronate biosynthetic process	7	3	0.68	603	0.02347	0.02347
Palmer amaranth	GO:1902000	homogentisate catabolic process	7	3	0.68	604	0.02347	0.02347
Palmer amaranth	GO:0007113	endomitotic cell cycle	7	3	0.68	605	0.02347	0.02347
Palmer amaranth	GO:0006145	purine nucleobase catabolic process	7	3	0.68	606	0.02347	0.02347
Palmer amaranth	GO:0045723	positive regulation of fatty acid biosyn...	7	3	0.68	607	0.02347	0.02347
Palmer amaranth	GO:0051026	chiasma assembly	18	5	1.74	617	0.02472	0.02472
Palmer amaranth	GO:0006265	DNA topological change	18	5	1.74	618	0.02472	0.02472
Palmer amaranth	GO:0046184	aldehyde biosynthetic process	23	6	2.22	551	0.02621	0.01941
Palmer amaranth	GO:0030834	regulation of actin filament depolymeriz...	16	5	1.55	511	0.02621	0.01483
Palmer amaranth	GO:0070879	fungal-type cell wall beta-glucan metabo...	3	2	0.29	625	0.02624	0.02624
Palmer amaranth	GO:0043335	protein unfolding	3	2	0.29	626	0.02624	0.02624
Palmer amaranth	GO:0106046	guanine deglycation, glyoxal removal	3	2	0.29	627	0.02624	0.02624
Palmer amaranth	GO:0099636	cytoplasmic streaming	3	2	0.29	628	0.02624	0.02624
Palmer amaranth	GO:0042344	indole glucosinolate catabolic process	3	2	0.29	629	0.02624	0.02624
Palmer amaranth	GO:1990575	mitochondrial L-ornithine transmembrane ...	3	2	0.29	630	0.02624	0.02624
Palmer amaranth	GO:0042595	behavioral response to starvation	3	2	0.29	631	0.02624	0.02624
Palmer amaranth	GO:0001561	fatty acid alpha-oxidation	3	2	0.29	632	0.02624	0.02624
Palmer amaranth	GO:0006788	heme oxidation	3	2	0.29	633	0.02624	0.02624
Palmer amaranth	GO:1904541	fungal-type cell wall disassembly involv...	3	2	0.29	634	0.02624	0.02624
Palmer amaranth	GO:0006542	glutamine biosynthetic process	3	2	0.29	635	0.02624	0.02624
Palmer amaranth	GO:0036529	protein deglycation, glyoxal removal	3	2	0.29	636	0.02624	0.02624
Palmer amaranth	GO:1901708	(+)-3'-hydroxylarreatricin biosynthetic ...	3	2	0.29	637	0.02624	0.02624
Palmer amaranth	GO:1901709	(+)-larreatricin metabolic process	3	2	0.29	638	0.02624	0.02624
Palmer amaranth	GO:0046942	carboxylic acid transport	211	41	20.41	126	0.02676	1.1e-05
Palmer amaranth	GO:0009813	flavonoid biosynthetic process	142	27	13.73	199	0.02835	0.00048
Palmer amaranth	GO:0010152	pollen maturation	25	6	2.42	665	0.02884	0.02884
Palmer amaranth	GO:0052325	cell wall pectin biosynthetic process	25	6	2.42	666	0.02884	0.02884
Palmer amaranth	GO:1990573	potassium ion import across plasma membr...	25	6	2.42	667	0.02884	0.02884
Palmer amaranth	GO:0042744	hydrogen peroxide catabolic process	177	26	17.12	566	0.02906	0.02065
Palmer amaranth	GO:0006995	cellular response to nitrogen starvation	32	7	3.09	674	0.0305	0.0305
Palmer amaranth	GO:0070301	cellular response to hydrogen peroxide	13	4	1.26	676	0.03061	0.03061
Palmer amaranth	GO:0110102	ribulose bisphosphate carboxylase comple...	13	4	1.26	677	0.03061	0.03061
Palmer amaranth	GO:0070475	rRNA base methylation	22	6	2.13	521	0.03092	0.01559
Palmer amaranth	GO:0006952	defense response	2374	288	229.6	138	0.03153	2.2e-05
Palmer amaranth	GO:0018105	peptidyl-serine phosphorylation	138	21	13.35	616	0.0333	0.02465
Palmer amaranth	GO:0010187	negative regulation of seed germination	26	6	2.51	703	0.03452	0.03452
Palmer amaranth	GO:0051017	actin filament bundle assembly	26	6	2.51	704	0.03452	0.03452
Palmer amaranth	GO:0055062	phosphate ion homeostasis	26	6	2.51	705	0.03452	0.03452
Palmer amaranth	GO:0010466	negative regulation of peptidase activit...	12	4	1.16	591	0.03487	0.02291
Palmer amaranth	GO:1900486	positive regulation of isopentenyl dipho...	8	3	0.77	708	0.03489	0.03489
Palmer amaranth	GO:1900153	positive regulation of nuclear-transcrib...	8	3	0.77	709	0.03489	0.03489
Palmer amaranth	GO:0051762	sesquiterpene biosynthetic process	8	3	0.77	710	0.03489	0.03489
Palmer amaranth	GO:0098712	L-glutamate import across plasma membran...	8	3	0.77	711	0.03489	0.03489
Palmer amaranth	GO:0080024	indolebutyric acid metabolic process	8	3	0.77	712	0.03489	0.03489
Palmer amaranth	GO:1904667	negative regulation of ubiquitin protein...	8	3	0.77	713	0.03489	0.03489
Palmer amaranth	GO:0080187	floral organ senescence	8	3	0.77	714	0.03489	0.03489
Palmer amaranth	GO:0080143	regulation of amino acid export	8	3	0.77	715	0.03489	0.03489
Palmer amaranth	GO:0060213	positive regulation of nuclear-transcrib...	8	3	0.77	716	0.03489	0.03489
Palmer amaranth	GO:0072583	clathrin-dependent endocytosis	49	10	4.74	537	0.03516	0.01731
Palmer amaranth	GO:0007165	signal transduction	2618	334	253.2	75	0.03547	3.6e-08
Palmer amaranth	GO:0006621	protein retention in ER lumen	20	5	1.93	744	0.03807	0.03807
Palmer amaranth	GO:0042594	response to starvation	256	39	24.76	287	0.04016	0.00298
Palmer amaranth	GO:0071456	cellular response to hypoxia	255	34	24.66	702	0.04118	0.0343
Palmer amaranth	GO:0035556	intracellular signal transduction	776	98	75.05	311	0.04387	0.00374
Palmer amaranth	GO:0009733	response to auxin	656	102	63.45	106	0.04446	1e-06
Palmer amaranth	GO:1900424	regulation of defense response to bacter...	148	22	14.31	662	0.04582	0.02778
Palmer amaranth	GO:0043001	Golgi to plasma membrane protein transpo...	21	5	2.03	789	0.04612	0.04612
Palmer amaranth	GO:0010375	stomatal complex patterning	21	5	2.03	790	0.04612	0.04612
Palmer amaranth	GO:1900426	positive regulation of defense response ...	89	14	8.61	794	0.0464	0.0464
Palmer amaranth	GO:0010311	lateral root formation	73	12	7.06	795	0.04673	0.04673
Palmer amaranth	GO:0019748	secondary metabolic process	469	81	45.36	89	0.04705	1.9e-07
Palmer amaranth	GO:0042335	cuticle development	33	8	3.19	482	0.0478	0.01161
Palmer amaranth	GO:0042547	cell wall modification involved in multi...	27	7	2.61	488	0.04854	0.01229
Palmer amaranth	GO:0040008	regulation of growth	666	87	64.41	263	0.0486	0.0024
Palmer amaranth	GO:0051555	flavonol biosynthetic process	13	4	1.26	678	0.04861	0.03061
Palmer amaranth	GO:1905786	positive regulation of anaphase-promotin...	9	3	0.87	802	0.04864	0.04864
Palmer amaranth	GO:0006024	glycosaminoglycan biosynthetic process	9	3	0.87	803	0.04864	0.04864
Palmer amaranth	GO:0045070	positive regulation of viral genome repl...	9	3	0.87	804	0.04864	0.04864
Palmer amaranth	GO:0033512	L-lysine catabolic process to acetyl-CoA...	9	3	0.87	805	0.04864	0.04864
Palmer amaranth	GO:0006654	phosphatidic acid biosynthetic process	9	3	0.87	806	0.04864	0.04864
Palmer amaranth	GO:0015691	cadmium ion transport	9	3	0.87	807	0.04864	0.04864
Palmer amaranth	GO:0050764	regulation of phagocytosis	9	3	0.87	808	0.04912	0.04864
Palmer amaranth	GO:2001106	regulation of Rho guanyl-nucleotide exch...	4	2	0.39	824	0.04914	0.04914
Palmer amaranth	GO:2001108	positive regulation of Rho guanyl-nucleo...	4	2	0.39	825	0.04914	0.04914
Palmer amaranth	GO:0010202	response to low fluence red light stimul...	4	2	0.39	826	0.04914	0.04914
Palmer amaranth	GO:0046949	fatty-acyl-CoA biosynthetic process	4	2	0.39	827	0.04914	0.04914
Palmer amaranth	GO:0072488	ammonium transmembrane transport	4	2	0.39	828	0.04914	0.04914
Palmer amaranth	GO:0032877	positive regulation of DNA endoreduplica...	4	2	0.39	829	0.04914	0.04914
Palmer amaranth	GO:2000124	regulation of endocannabinoid signaling ...	4	2	0.39	830	0.04914	0.04914
Palmer amaranth	GO:0046104	thymidine metabolic process	4	2	0.39	831	0.04914	0.04914
Palmer amaranth	GO:0046203	spermidine catabolic process	4	2	0.39	832	0.04914	0.04914
Palmer amaranth	GO:0006557	S-adenosylmethioninamine biosynthetic pr...	4	2	0.39	833	0.04914	0.04914
Palmer amaranth	GO:2001311	lysobisphosphatidic acid metabolic proce...	4	2	0.39	834	0.04914	0.04914
Palmer amaranth	GO:1903602	thermospermine catabolic process	4	2	0.39	835	0.04914	0.04914
Palmer amaranth	GO:0060292	long-term synaptic depression	4	2	0.39	836	0.04914	0.04914

## Sheet: ST2H
Supplemental Table 2F. Amaranthus palmeri SAM and mature flower comparison male biased enriched genes
Comparison	Species	Gender-bias	ID	Gene	Term	Uniprot	Annotation	Scaffold
SAM vs Mature flower	Palmer amaranth	Male	GO:0009733	TRINITY_GG_1_c26_g1	response to auxin	TET8_ARATH	Tetraspanin-8	Scaffold_6
SAM vs Mature flower	Palmer amaranth	Male	GO:0009737	TRINITY_GG_1049_c109_g1	response to abscisic acid	ASD_ARATH	AAA-ATPase ASD, mitochondrial	Scaffold_8
SAM vs Mature flower	Palmer amaranth	Male	GO:0009737	TRINITY_GG_1068_c27_g1	response to abscisic acid	MTEF5_ARATH	Transcription termination factor MTERF5, chloroplastic	Scaffold_8
SAM vs Mature flower	Palmer amaranth	Male	GO:0009733	TRINITY_GG_1078_c258_g1	response to auxin	XTH23_ARATH	Probable xyloglucan endotransglucosylase/hydrolase protein 23	Scaffold_8
SAM vs Mature flower	Palmer amaranth	Male	GO:0009737	TRINITY_GG_1080_c4_g1	response to abscisic acid	GASAE_ARATH	Gibberellin-regulated protein 14	Scaffold_8
SAM vs Mature flower	Palmer amaranth	Male	GO:0009737	TRINITY_GG_1081_c116_g1	response to abscisic acid	PYL2_ARATH	Abscisic acid receptor PYL2	Scaffold_8
SAM vs Mature flower	Palmer amaranth	Male	GO:0009737	TRINITY_GG_1081_c84_g1	response to abscisic acid	SIS8_ARATH	Probable serine/threonine-protein kinase SIS8	Scaffold_8
SAM vs Mature flower	Palmer amaranth	Male	GO:0009733	TRINITY_GG_1081_c96_g2	response to auxin	BRAT1_ARATH	Brassinosteroid-related acyltransferase 1	Scaffold_8
SAM vs Mature flower	Palmer amaranth	Male	GO:0009737	TRINITY_GG_1085_c3_g1	response to abscisic acid	DTX43_ARATH	Protein DETOXIFICATION 43	Scaffold_8
SAM vs Mature flower	Palmer amaranth	Male	GO:0009733	TRINITY_GG_1187_c0_g1	response to auxin	PID2_ARATH	Protein kinase PINOID 2	Scaffold_4
SAM vs Mature flower	Palmer amaranth	Male	GO:0009733	TRINITY_GG_1209_c12_g1	response to auxin	PLA21_ORYSJ	Probable phospholipase A2 homolog 1	Scaffold_4
SAM vs Mature flower	Palmer amaranth	Male	GO:0009737	TRINITY_GG_1209_c14_g1	response to abscisic acid	AP2L3_ARATH	AP2-like ethylene-responsive transcription factor At1g79700	Scaffold_4
SAM vs Mature flower	Palmer amaranth	Male	GO:0009733	TRINITY_GG_1209_c23_g1	response to auxin	SAU10_ARATH	Protein SMALL AUXIN UP-REGULATED RNA 10	Scaffold_4
SAM vs Mature flower	Palmer amaranth	Male	GO:0009737	TRINITY_GG_1209_c69_g1	response to abscisic acid	RGSL1_ARATH	E3 ubiquitin-protein ligase RSL1	Scaffold_4
SAM vs Mature flower	Palmer amaranth	Male	GO:0009737	TRINITY_GG_1226_c103_g1	response to abscisic acid	MBF1C_ARATH	Multiprotein-bridging factor 1c	Scaffold_4
SAM vs Mature flower	Palmer amaranth	Male	GO:0009737	TRINITY_GG_1228_c6_g1	response to abscisic acid	Y1675_ARATH	G-type lectin S-receptor-like serine/threonine-protein kinase At1g67520	Scaffold_4
SAM vs Mature flower	Palmer amaranth	Male	GO:0009737	TRINITY_GG_1242_c2_g1	response to abscisic acid	THOC6_ARATH	THO complex subunit 6	Scaffold_4
SAM vs Mature flower	Palmer amaranth	Male	GO:0009737	TRINITY_GG_1247_c126_g1	response to abscisic acid	GLO13_ORYSJ	Very-long-chain aldehyde decarbonylase GL1-3	Scaffold_4
SAM vs Mature flower	Palmer amaranth	Male	GO:0009733	TRINITY_GG_1247_c13_g1	response to auxin	AGO1B_ORYSJ	Protein argonaute 1B	Scaffold_4
SAM vs Mature flower	Palmer amaranth	Male	GO:0009733	TRINITY_GG_1247_c192_g1	response to auxin	CYSP_HEMSP	Thiol protease SEN102	Scaffold_4
SAM vs Mature flower	Palmer amaranth	Male	GO:0009733	TRINITY_GG_1247_c33_g4	response to auxin	TET8_ARATH	Tetraspanin-8	Scaffold_4
SAM vs Mature flower	Palmer amaranth	Male	GO:0009733	TRINITY_GG_1332_c82_g1	response to auxin	AB19A_PRUPE	Auxin-binding protein ABP19a	Scaffold_4
SAM vs Mature flower	Palmer amaranth	Male	GO:0009737	TRINITY_GG_1395_c65_g1	response to abscisic acid	CAR11_ARATH	Protein C2-DOMAIN ABA-RELATED 11	Scaffold_4
SAM vs Mature flower	Palmer amaranth	Male	GO:0009737	TRINITY_GG_1398_c66_g1	response to abscisic acid	CPL1_ARATH	RNA polymerase II C-terminal domain phosphatase-like 1	Scaffold_4
SAM vs Mature flower	Palmer amaranth	Male	GO:0009733	TRINITY_GG_1399_c175_g1	response to auxin	OAT_ARATH	Ornithine aminotransferase, mitochondrial	Scaffold_4
SAM vs Mature flower	Palmer amaranth	Male	GO:0009737	TRINITY_GG_1399_c24_g1	response to abscisic acid	NA	NA	Scaffold_4
SAM vs Mature flower	Palmer amaranth	Male	GO:0009733	TRINITY_GG_1399_c278_g2	response to auxin	BH084_ARATH	Transcription factor bHLH84	Scaffold_4
SAM vs Mature flower	Palmer amaranth	Male	GO:0009737	TRINITY_GG_1399_c40_g3	response to abscisic acid	NFYA5_ARATH	Nuclear transcription factor Y subunit A-5	Scaffold_4
SAM vs Mature flower	Palmer amaranth	Male	GO:0009737	TRINITY_GG_1399_c438_g1	response to abscisic acid	BH068_ARATH	Transcription factor bHLH68	Scaffold_4
SAM vs Mature flower	Palmer amaranth	Male	GO:0009733	TRINITY_GG_14_c38_g1	response to auxin	BIG1A_ARATH	Protein BIG GRAIN 1-like A	Scaffold_6
SAM vs Mature flower	Palmer amaranth	Male	GO:0009737	TRINITY_GG_1470_c0_g1	response to abscisic acid	CER3_ARATH	Very-long-chain aldehyde decarbonylase CER3	Scaffold_85
SAM vs Mature flower	Palmer amaranth	Male	GO:0009733	TRINITY_GG_1470_c11_g1	response to auxin	VAB_ARATH	VAN3-binding protein	Scaffold_85
SAM vs Mature flower	Palmer amaranth	Male	GO:0009733	TRINITY_GG_1473_c32_g1	response to auxin	TRN1_ARATH	Protein TORNADO 1	Scaffold_88
SAM vs Mature flower	Palmer amaranth	Male	GO:0009737	TRINITY_GG_1631_c1009_g2	response to abscisic acid	ABI5_ARATH	Protein ABSCISIC ACID-INSENSITIVE 5	Scaffold_14
SAM vs Mature flower	Palmer amaranth	Male	GO:0009733	TRINITY_GG_1631_c1231_g1	response to auxin	IAA13_ARATH	Auxin-responsive protein IAA13	Scaffold_14
SAM vs Mature flower	Palmer amaranth	Male	GO:0009737	TRINITY_GG_1631_c197_g1	response to abscisic acid	FBL34_ARATH	F-box/LRR-repeat protein At1g67190	Scaffold_14
SAM vs Mature flower	Palmer amaranth	Male	GO:0009737	TRINITY_GG_1631_c220_g1	response to abscisic acid	LOFG2_ARATH	Probable E3 ubiquitin-protein ligase LOG2	Scaffold_14
SAM vs Mature flower	Palmer amaranth	Male	GO:0009737	TRINITY_GG_1631_c345_g2	response to abscisic acid	MAL12_MALDO	Major allergen Mal d 1	Scaffold_14
SAM vs Mature flower	Palmer amaranth	Male	GO:0009737	TRINITY_GG_1631_c348_g1	response to abscisic acid	AI5L5_ARATH	ABSCISIC ACID-INSENSITIVE 5-like protein 5	Scaffold_14
SAM vs Mature flower	Palmer amaranth	Male	GO:0009737	TRINITY_GG_1768_c291_g1	response to abscisic acid	ELO3L_ARATH	Elongation of fatty acids protein 3-like	Scaffold_1
SAM vs Mature flower	Palmer amaranth	Male	GO:0009737	TRINITY_GG_1771_c4_g1	response to abscisic acid	PERK4_ARATH	Proline-rich receptor-like protein kinase PERK4	Scaffold_1
SAM vs Mature flower	Palmer amaranth	Male	GO:0009733	TRINITY_GG_1771_c71_g1	response to auxin	ARFQ_ARATH	Auxin response factor 17	Scaffold_1
SAM vs Mature flower	Palmer amaranth	Male	GO:0009733	TRINITY_GG_1771_c780_g1	response to auxin	MYBS3_ORYSJ	Transcription factor MYBS3	Scaffold_1
SAM vs Mature flower	Palmer amaranth	Male	GO:0009733	TRINITY_GG_1771_c83_g1	response to auxin	Y7833_ORYSJ	B3 domain-containing protein Os07g0183300/Os07g0183600	Scaffold_1
SAM vs Mature flower	Palmer amaranth	Male	GO:0009733	TRINITY_GG_1771_c83_g4	response to auxin	ARFV_ORYSJ	Auxin response factor 22	Scaffold_1
SAM vs Mature flower	Palmer amaranth	Male	GO:0009733	TRINITY_GG_1851_c198_g1	response to auxin	TET3_ARATH	Tetraspanin-3	Scaffold_1
SAM vs Mature flower	Palmer amaranth	Male	GO:0009737	TRINITY_GG_1851_c27_g1	response to abscisic acid	WSD6_ARATH	Wax ester synthase/diacylglycerol acyltransferase 6	Scaffold_1
SAM vs Mature flower	Palmer amaranth	Male	GO:0009737	TRINITY_GG_1851_c936_g1	response to abscisic acid	NHL13_ARATH	NDR1/HIN1-like protein 13	Scaffold_1
SAM vs Mature flower	Palmer amaranth	Male	GO:0009733	TRINITY_GG_1859_c52_g1	response to auxin	SAU66_ARATH	Auxin-responsive protein SAUR66	Scaffold_82
SAM vs Mature flower	Palmer amaranth	Male	GO:0009737	TRINITY_GG_1867_c29_g1	response to abscisic acid	GBB2_TOBAC	Guanine nucleotide-binding protein subunit beta-2	Scaffold_1
SAM vs Mature flower	Palmer amaranth	Male	GO:0009733	TRINITY_GG_1871_c10_g1	response to auxin	NA	NA	Scaffold_1
SAM vs Mature flower	Palmer amaranth	Male	GO:0009733	TRINITY_GG_1871_c15_g1	response to auxin	SAU22_ARATH	Auxin-responsive protein SAUR22	Scaffold_1
SAM vs Mature flower	Palmer amaranth	Male	GO:0009733	TRINITY_GG_1871_c21_g2	response to auxin	NA	NA	Scaffold_1
SAM vs Mature flower	Palmer amaranth	Male	GO:0009733	TRINITY_GG_1871_c9_g2	response to auxin	NA	NA	Scaffold_1
SAM vs Mature flower	Palmer amaranth	Male	GO:0009733	TRINITY_GG_1876_c168_g1	response to auxin	AXX15_SOYBN	Auxin-induced protein X15	Scaffold_1
SAM vs Mature flower	Palmer amaranth	Male	GO:0009733	TRINITY_GG_1876_c25_g1	response to auxin	ARG7_VIGRR	Indole-3-acetic acid-induced protein ARG7	Scaffold_1
SAM vs Mature flower	Palmer amaranth	Male	GO:0009737	TRINITY_GG_1876_c706_g1	response to abscisic acid	XERO1_ARATH	Dehydrin Xero 1	Scaffold_1
SAM vs Mature flower	Palmer amaranth	Male	GO:0009737	TRINITY_GG_1885_c19_g1	response to abscisic acid	GASA1_ARATH	Gibberellin-regulated protein 1	Scaffold_1
SAM vs Mature flower	Palmer amaranth	Male	GO:0009737	TRINITY_GG_1885_c2_g1	response to abscisic acid	LRL11_ARATH	LEAF RUST 10 DISEASE-RESISTANCE LOCUS RECEPTOR-LIKE PROTEIN KINASE-like 1.1	Scaffold_1
SAM vs Mature flower	Palmer amaranth	Male	GO:0009733	TRINITY_GG_1885_c20_g1	response to auxin	AB36G_ARATH	ABC transporter G family member 36	Scaffold_1
SAM vs Mature flower	Palmer amaranth	Male	GO:0009733	TRINITY_GG_1913_c35_g1	response to auxin	ASK4_ARATH	SKP1-like protein 4	Scaffold_1
SAM vs Mature flower	Palmer amaranth	Male	GO:0009733	TRINITY_GG_1927_c3_g1	response to auxin	ARFR_ORYSJ	Auxin response factor 18	Scaffold_1
SAM vs Mature flower	Palmer amaranth	Male	GO:0009733	TRINITY_GG_1938_c18_g1	response to auxin	SKP1B_ARATH	SKP1-like protein 1B	Scaffold_1
SAM vs Mature flower	Palmer amaranth	Male	GO:0009733	TRINITY_GG_1938_c9_g1	response to auxin	ARFM_ORYSJ	Auxin response factor 13	Scaffold_1
SAM vs Mature flower	Palmer amaranth	Male	GO:0009737	TRINITY_GG_2098_c138_g2	response to abscisic acid	PYR1_ARATH	Abscisic acid receptor PYR1	Scaffold_13
SAM vs Mature flower	Palmer amaranth	Male	GO:0009737	TRINITY_GG_2100_c26_g1	response to abscisic acid	ERLI1_ARATH	Lipid transfer protein EARLI 1	Scaffold_13
SAM vs Mature flower	Palmer amaranth	Male	GO:0009733	TRINITY_GG_2100_c3_g1	response to auxin	AIR1L_ARATH	Putative lipid-binding protein AIR1B	Scaffold_13
SAM vs Mature flower	Palmer amaranth	Male	GO:0009737	TRINITY_GG_2103_c387_g1	response to abscisic acid	DRE2A_ORYSJ	Dehydration-responsive element-binding protein 2A	Scaffold_13
SAM vs Mature flower	Palmer amaranth	Male	GO:0009737	TRINITY_GG_2108_c93_g1	response to abscisic acid	CNBL7_ORYSJ	Calcineurin B-like protein 7	Scaffold_13
SAM vs Mature flower	Palmer amaranth	Male	GO:0009733	TRINITY_GG_2109_c5_g1	response to auxin	TET10_ARATH	Tetraspanin-10	Scaffold_13
SAM vs Mature flower	Palmer amaranth	Male	GO:0009733	TRINITY_GG_2109_c6_g1	response to auxin	ERLL1_ARATH	pEARLI1-like lipid transfer protein 1	Scaffold_13
SAM vs Mature flower	Palmer amaranth	Male	GO:0009733	TRINITY_GG_2110_c45_g1	response to auxin	VAB_ARATH	VAN3-binding protein	Scaffold_13
SAM vs Mature flower	Palmer amaranth	Male	GO:0009733	TRINITY_GG_2113_c50_g1	response to auxin	VAB_ARATH	VAN3-binding protein	Scaffold_13
SAM vs Mature flower	Palmer amaranth	Male	GO:0009737	TRINITY_GG_215_c1032_g1	response to abscisic acid	ZFP3_ARATH	Zinc finger protein 3	Scaffold_6
SAM vs Mature flower	Palmer amaranth	Male	GO:0009733	TRINITY_GG_215_c151_g1	response to auxin	AB9B_ARATH	ABC transporter B family member 9	Scaffold_6
SAM vs Mature flower	Palmer amaranth	Male	GO:0009737	TRINITY_GG_215_c164_g1	response to abscisic acid	CIPKE_ARATH	CBL-interacting serine/threonine-protein kinase 14	Scaffold_6
SAM vs Mature flower	Palmer amaranth	Male	GO:0009733	TRINITY_GG_215_c186_g1	response to auxin	PPA20_ARATH	Probable purple acid phosphatase 20	Scaffold_6
SAM vs Mature flower	Palmer amaranth	Male	GO:0009733	TRINITY_GG_215_c207_g1	response to auxin	CNG18_ARATH	Cyclic nucleotide-gated ion channel 18	Scaffold_6
SAM vs Mature flower	Palmer amaranth	Male	GO:0009737	TRINITY_GG_215_c59_g1	response to abscisic acid	EDR1_ARATH	Serine/threonine-protein kinase EDR1	Scaffold_6
SAM vs Mature flower	Palmer amaranth	Male	GO:0009733	TRINITY_GG_215_c747_g1	response to auxin	ABI3_ARATH	B3 domain-containing transcription factor ABI3	Scaffold_6
SAM vs Mature flower	Palmer amaranth	Male	GO:0009733	TRINITY_GG_2210_c14_g1	response to auxin	NA	NA	Scaffold_84
SAM vs Mature flower	Palmer amaranth	Male	GO:0009733	TRINITY_GG_2527_c0_g1	response to auxin	LEUNG_ARATH	Transcriptional corepressor LEUNIG	Scaffold_17
SAM vs Mature flower	Palmer amaranth	Male	GO:0009737	TRINITY_GG_2583_c0_g1	response to abscisic acid	NAC81_ARATH	Protein ATAF2	Scaffold_10
SAM vs Mature flower	Palmer amaranth	Male	GO:0009733	TRINITY_GG_2636_c97_g1	response to auxin	PILS6_ARATH	Protein PIN-LIKES 6	Scaffold_10
SAM vs Mature flower	Palmer amaranth	Male	GO:0009733	TRINITY_GG_2653_c251_g2	response to auxin	RHM1_ARATH	Trifunctional UDP-glucose 4,6-dehydratase/UDP-4-keto-6-deoxy-D-glucose 3,5-epimerase/UDP-4-keto-L-rhamnose-reductase RHM1	Scaffold_10
SAM vs Mature flower	Palmer amaranth	Male	GO:0009733	TRINITY_GG_2653_c265_g1	response to auxin	PLDZ2_ARATH	Phospholipase D zeta 2	Scaffold_10
SAM vs Mature flower	Palmer amaranth	Male	GO:0009733	TRINITY_GG_2653_c408_g1	response to auxin	WAG2_ARATH	Serine/threonine-protein kinase WAG2	Scaffold_10
SAM vs Mature flower	Palmer amaranth	Male	GO:0009737	TRINITY_GG_2653_c49_g1	response to abscisic acid	POR_PEA	Protochlorophyllide reductase, chloroplastic	Scaffold_10
SAM vs Mature flower	Palmer amaranth	Male	GO:0009737	TRINITY_GG_2888_c205_g1	response to abscisic acid	RDUF2_ARATH	E3 ubiquitin-protein ligase RDUF2	Scaffold_80
SAM vs Mature flower	Palmer amaranth	Male	GO:0009737	TRINITY_GG_2896_c33_g1	response to abscisic acid	GASAE_ARATH	Gibberellin-regulated protein 14	Scaffold_12
SAM vs Mature flower	Palmer amaranth	Male	GO:0009737	TRINITY_GG_2896_c77_g1	response to abscisic acid	SAP12_ARATH	Zinc finger AN1 domain-containing stress-associated protein 12	Scaffold_12
SAM vs Mature flower	Palmer amaranth	Male	GO:0009733	TRINITY_GG_2898_c5_g1	response to auxin	LGUC_ARATH	Probable lactoylglutathione lyase, chloroplastic	Scaffold_12
SAM vs Mature flower	Palmer amaranth	Male	GO:0009737	TRINITY_GG_2906_c61_g1	response to abscisic acid	PYL4_ARATH	Abscisic acid receptor PYL4	Scaffold_12
SAM vs Mature flower	Palmer amaranth	Male	GO:0009737	TRINITY_GG_291_c6_g1	response to abscisic acid	AB39G_ORYSJ	ABC transporter G family member 39	Scaffold_82
SAM vs Mature flower	Palmer amaranth	Male	GO:0009733	TRINITY_GG_2915_c27_g1	response to auxin	ATHB8_ARATH	Homeobox-leucine zipper protein ATHB-8	Scaffold_12
SAM vs Mature flower	Palmer amaranth	Male	GO:0009733	TRINITY_GG_293_c7_g1	response to auxin	SAU66_ARATH	Auxin-responsive protein SAUR66	Scaffold_82
SAM vs Mature flower	Palmer amaranth	Male	GO:0009733	TRINITY_GG_293_c87_g1	response to auxin	SAU64_ARATH	Auxin-responsive protein SAUR64	Scaffold_82
SAM vs Mature flower	Palmer amaranth	Male	GO:0009737	TRINITY_GG_300_c13_g1	response to abscisic acid	LRL11_ARATH	LEAF RUST 10 DISEASE-RESISTANCE LOCUS RECEPTOR-LIKE PROTEIN KINASE-like 1.1	Scaffold_82
SAM vs Mature flower	Palmer amaranth	Male	GO:0009733	TRINITY_GG_300_c15_g1	response to auxin	AB42G_ORYSJ	ABC transporter G family member 42	Scaffold_82
SAM vs Mature flower	Palmer amaranth	Male	GO:0009737	TRINITY_GG_300_c32_g1	response to abscisic acid	GASA1_ARATH	Gibberellin-regulated protein 1	Scaffold_82
SAM vs Mature flower	Palmer amaranth	Male	GO:0009733	TRINITY_GG_3328_c3_g1	response to auxin	TRN2_ARATH	Protein TORNADO 2	Scaffold_9
SAM vs Mature flower	Palmer amaranth	Male	GO:0009733	TRINITY_GG_3330_c111_g1	response to auxin	VAB_ARATH	VAN3-binding protein	Scaffold_9
SAM vs Mature flower	Palmer amaranth	Male	GO:0009737	TRINITY_GG_3330_c72_g1	response to abscisic acid	U74E2_ARATH	UDP-glycosyltransferase 74E2	Scaffold_9
SAM vs Mature flower	Palmer amaranth	Male	GO:0009737	TRINITY_GG_3337_c128_g2	response to abscisic acid	PYL6_ARATH	Abscisic acid receptor PYL6	Scaffold_9
SAM vs Mature flower	Palmer amaranth	Male	GO:0009737	TRINITY_GG_3337_c240_g1	response to abscisic acid	HA22A_ARATH	HVA22-like protein a	Scaffold_9
SAM vs Mature flower	Palmer amaranth	Male	GO:0009737	TRINITY_GG_3337_c259_g1	response to abscisic acid	LRL12_ARATH	LEAF RUST 10 DISEASE-RESISTANCE LOCUS RECEPTOR-LIKE PROTEIN KINASE-like 1.2	Scaffold_9
SAM vs Mature flower	Palmer amaranth	Male	GO:0009733	TRINITY_GG_3337_c366_g2	response to auxin	MYB12_ARATH	Transcription factor MYB12	Scaffold_9
SAM vs Mature flower	Palmer amaranth	Male	GO:0009737	TRINITY_GG_3371_c2_g1	response to abscisic acid	REM41_ORYSJ	Remorin 4.1	Scaffold_81
SAM vs Mature flower	Palmer amaranth	Male	GO:0009733	TRINITY_GG_3457_c13_g1	response to auxin	AIL5_ARATH	AP2-like ethylene-responsive transcription factor AIL5	Scaffold_81
SAM vs Mature flower	Palmer amaranth	Male	GO:0009733	TRINITY_GG_3469_c46_g1	response to auxin	PCEP9_ARATH	Precursor of CEP9	Scaffold_81
SAM vs Mature flower	Palmer amaranth	Male	GO:0009737	TRINITY_GG_3491_c5_g1	response to abscisic acid	TTL1_ARATH	TPR repeat-containing thioredoxin TTL1	Scaffold_81
SAM vs Mature flower	Palmer amaranth	Male	GO:0009737	TRINITY_GG_3546_c0_g1	response to abscisic acid	PLP1_ARATH	Patatin-like protein 1	Scaffold_81
SAM vs Mature flower	Palmer amaranth	Male	GO:0009737	TRINITY_GG_3583_c0_g1	response to abscisic acid	TTL1_ARATH	TPR repeat-containing thioredoxin TTL1	Scaffold_81
SAM vs Mature flower	Palmer amaranth	Male	GO:0009733	TRINITY_GG_3942_c10_g1	response to auxin	PCEP9_ARATH	Precursor of CEP9	Scaffold_81
SAM vs Mature flower	Palmer amaranth	Male	GO:0009733	TRINITY_GG_3956_c12_g1	response to auxin	TET7_ARATH	Tetraspanin-7	Scaffold_81
SAM vs Mature flower	Palmer amaranth	Male	GO:0009733	TRINITY_GG_3956_c23_g1	response to auxin	DOF34_ARATH	Dof zinc finger protein DOF3.4	Scaffold_81
SAM vs Mature flower	Palmer amaranth	Male	GO:0009733	TRINITY_GG_3975_c112_g1	response to auxin	IAA8_ARATH	Auxin-responsive protein IAA8	Scaffold_81
SAM vs Mature flower	Palmer amaranth	Male	GO:0009737	TRINITY_GG_3975_c168_g1	response to abscisic acid	CAR4_ARATH	Protein C2-DOMAIN ABA-RELATED 4	Scaffold_81
SAM vs Mature flower	Palmer amaranth	Male	GO:0009737	TRINITY_GG_3980_c37_g1	response to abscisic acid	E70B1_ARATH	Exocyst complex component EXO70B1	Scaffold_81
SAM vs Mature flower	Palmer amaranth	Male	GO:0009733	TRINITY_GG_3980_c746_g1	response to auxin	SAU32_ARATH	Auxin-responsive protein SAUR32	Scaffold_81
SAM vs Mature flower	Palmer amaranth	Male	GO:0009737	TRINITY_GG_3986_c24_g1	response to abscisic acid	GRDP2_ARATH	Glycine-rich domain-containing protein 2	Scaffold_81
SAM vs Mature flower	Palmer amaranth	Male	GO:0009737	TRINITY_GG_3986_c6_g1	response to abscisic acid	KOR2_ORYSJ	Potassium channel KOR2	Scaffold_81
SAM vs Mature flower	Palmer amaranth	Male	GO:0009733	TRINITY_GG_399_c110_g1	response to auxin	ARFQ_ARATH	Auxin response factor 17	Scaffold_80
SAM vs Mature flower	Palmer amaranth	Male	GO:0009733	TRINITY_GG_3994_c22_g1	response to auxin	HLS1L_ARATH	Probable N-acetyltransferase HLS1-like	Scaffold_81
SAM vs Mature flower	Palmer amaranth	Male	GO:0009733	TRINITY_GG_3995_c28_g1	response to auxin	BIG1E_ARATH	Protein BIG GRAIN 1-like E	Scaffold_81
SAM vs Mature flower	Palmer amaranth	Male	GO:0009733	TRINITY_GG_400_c4_g1	response to auxin	CUL1_ARATH	Cullin-1	Scaffold_80
SAM vs Mature flower	Palmer amaranth	Male	GO:0009737	TRINITY_GG_410_c24_g4	response to abscisic acid	AB25G_ARATH	ABC transporter G family member 25	Scaffold_80
SAM vs Mature flower	Palmer amaranth	Male	GO:0009737	TRINITY_GG_410_c35_g1	response to abscisic acid	GLO14_ORYSJ	Very-long-chain aldehyde decarbonylase GL1-4	Scaffold_80
SAM vs Mature flower	Palmer amaranth	Male	GO:0009737	TRINITY_GG_410_c9_g1	response to abscisic acid	CDPKB_ARATH	Calcium-dependent protein kinase 11	Scaffold_80
SAM vs Mature flower	Palmer amaranth	Male	GO:0009737	TRINITY_GG_4176_c62_g1	response to abscisic acid	CRJ35_CRYJA	Pathogenesis-related thaumatin-like protein 3.5	Scaffold_2
SAM vs Mature flower	Palmer amaranth	Male	GO:0009737	TRINITY_GG_4183_c25_g2	response to abscisic acid	TSPO_ARATH	Translocator protein homolog	Scaffold_2
SAM vs Mature flower	Palmer amaranth	Male	GO:0009737	TRINITY_GG_4184_c177_g1	response to abscisic acid	P4KG3_ARATH	Phosphatidylinositol 4-kinase gamma 3	Scaffold_2
SAM vs Mature flower	Palmer amaranth	Male	GO:0009737	TRINITY_GG_4184_c24_g1	response to abscisic acid	PYL8_ARATH	Abscisic acid receptor PYL8	Scaffold_2
SAM vs Mature flower	Palmer amaranth	Male	GO:0009737	TRINITY_GG_4184_c278_g1	response to abscisic acid	WSD5_ARATH	Wax ester synthase/diacylglycerol acyltransferase 5	Scaffold_2
SAM vs Mature flower	Palmer amaranth	Male	GO:0009737	TRINITY_GG_4193_c115_g1	response to abscisic acid	MYB78_ARATH	Transcription factor MYB78	Scaffold_2
SAM vs Mature flower	Palmer amaranth	Male	GO:0009733	TRINITY_GG_4207_c29_g1	response to auxin	PIN3_ARATH	Auxin efflux carrier component 3	Scaffold_2
SAM vs Mature flower	Palmer amaranth	Male	GO:0009733	TRINITY_GG_4209_c69_g1	response to auxin	AGL15_ARATH	Agamous-like MADS-box protein AGL15	Scaffold_2
SAM vs Mature flower	Palmer amaranth	Male	GO:0009737	TRINITY_GG_4216_c36_g2	response to abscisic acid	74AC1_SIRGR	Mogroside IE synthase	Scaffold_2
SAM vs Mature flower	Palmer amaranth	Male	GO:0009737	TRINITY_GG_4372_c0_g1	response to abscisic acid	PP306_ARATH	Pentatricopeptide repeat-containing protein At4g11690	Scaffold_99
SAM vs Mature flower	Palmer amaranth	Male	GO:0009737	TRINITY_GG_44_c133_g1	response to abscisic acid	DEP1_ORYSJ	Guanine nucleotide-binding protein subunit gamma 4	Scaffold_6
SAM vs Mature flower	Palmer amaranth	Male	GO:0009733	TRINITY_GG_44_c22_g1	response to auxin	AX15A_SOYBN	Auxin-induced protein 15A	Scaffold_6
SAM vs Mature flower	Palmer amaranth	Male	GO:0009733	TRINITY_GG_44_c222_g1	response to auxin	AIR12_ARATH	Auxin-induced in root cultures protein 12	Scaffold_6
SAM vs Mature flower	Palmer amaranth	Male	GO:0009737	TRINITY_GG_44_c252_g2	response to abscisic acid	PUB9_ARATH	U-box domain-containing protein 9	Scaffold_6
SAM vs Mature flower	Palmer amaranth	Male	GO:0009737	TRINITY_GG_44_c36_g1	response to abscisic acid	AL7B4_ARATH	Aldehyde dehydrogenase family 7 member B4	Scaffold_6
SAM vs Mature flower	Palmer amaranth	Male	GO:0009733	TRINITY_GG_44_c579_g1	response to auxin	SAU71_ARATH	Auxin-responsive protein SAUR71	Scaffold_6
SAM vs Mature flower	Palmer amaranth	Male	GO:0009737	TRINITY_GG_4490_c193_g1	response to abscisic acid	YC0C_SCHPO	Uncharacterized RING finger protein C4G3.12c	Scaffold_15
SAM vs Mature flower	Palmer amaranth	Male	GO:0009737	TRINITY_GG_4490_c54_g1	response to abscisic acid	SPHK1_ARATH	Sphingosine kinase 1	Scaffold_15
SAM vs Mature flower	Palmer amaranth	Male	GO:0009737	TRINITY_GG_4503_c1379_g1	response to abscisic acid	ACER_ARATH	Alkaline ceramidase	Scaffold_15
SAM vs Mature flower	Palmer amaranth	Male	GO:0009733	TRINITY_GG_4503_c17_g1	response to auxin	AIR9_ARATH	187-kDa microtubule-associated protein AIR9	Scaffold_15
SAM vs Mature flower	Palmer amaranth	Male	GO:0009737	TRINITY_GG_4503_c188_g1	response to abscisic acid	PXG4_ARATH	Probable peroxygenase 4	Scaffold_15
SAM vs Mature flower	Palmer amaranth	Male	GO:0009733	TRINITY_GG_4503_c210_g2	response to auxin	SAG12_ARATH	Senescence-specific cysteine protease SAG12	Scaffold_15
SAM vs Mature flower	Palmer amaranth	Male	GO:0009733	TRINITY_GG_4737_c117_g1	response to auxin	PIN4_ARATH	Auxin efflux carrier component 4	Scaffold_11
SAM vs Mature flower	Palmer amaranth	Male	GO:0009737	TRINITY_GG_4737_c178_g1	response to abscisic acid	AIP2_ARATH	E3 ubiquitin-protein ligase AIP2	Scaffold_11
SAM vs Mature flower	Palmer amaranth	Male	GO:0009737	TRINITY_GG_4737_c300_g1	response to abscisic acid	U74E2_ARATH	UDP-glycosyltransferase 74E2	Scaffold_4
SAM vs Mature flower	Palmer amaranth	Male	GO:0009737	TRINITY_GG_4737_c382_g1	response to abscisic acid	OBP1A_ARATH	Oil body-associated protein 1A	Scaffold_11
SAM vs Mature flower	Palmer amaranth	Male	GO:0009733	TRINITY_GG_4737_c68_g1	response to auxin	RNR1_ARATH	Ribonuclease II, chloroplastic/mitochondrial	Scaffold_11
SAM vs Mature flower	Palmer amaranth	Male	GO:0009737	TRINITY_GG_4754_c14_g1	response to abscisic acid	WSD6_ARATH	Wax ester synthase/diacylglycerol acyltransferase 6	Scaffold_11
SAM vs Mature flower	Palmer amaranth	Male	GO:0009737	TRINITY_GG_4759_c28_g1	response to abscisic acid	ERD2B_ARATH	ER lumen protein-retaining receptor B	Scaffold_11
SAM vs Mature flower	Palmer amaranth	Male	GO:0009737	TRINITY_GG_4769_c78_g1	response to abscisic acid	P4KG3_ARATH	Phosphatidylinositol 4-kinase gamma 3	Scaffold_11
SAM vs Mature flower	Palmer amaranth	Male	GO:0009737	TRINITY_GG_4989_c0_g1	response to abscisic acid	PLDD1_ARATH	Phospholipase D delta	Scaffold_7
SAM vs Mature flower	Palmer amaranth	Male	GO:0009733	TRINITY_GG_5139_c170_g2	response to auxin	GSTUM_ARATH	Glutathione S-transferase U22	Scaffold_7
SAM vs Mature flower	Palmer amaranth	Male	GO:0009733	TRINITY_GG_5139_c43_g1	response to auxin	AB21B_ARATH	ABC transporter B family member 21	Scaffold_7
SAM vs Mature flower	Palmer amaranth	Male	GO:0009733	TRINITY_GG_5139_c68_g1	response to auxin	AGD1_ARATH	ADP-ribosylation factor GTPase-activating protein AGD1	NA
SAM vs Mature flower	Palmer amaranth	Male	GO:0009733	TRINITY_GG_5139_c732_g1	response to auxin	SAU71_ARATH	Auxin-responsive protein SAUR71	Scaffold_7
SAM vs Mature flower	Palmer amaranth	Male	GO:0009737	TRINITY_GG_5157_c140_g6	response to abscisic acid	GLYI4_ARATH	Glyoxylase I 4	Scaffold_7
SAM vs Mature flower	Palmer amaranth	Male	GO:0009737	TRINITY_GG_5157_c162_g2	response to abscisic acid	CDPKU_ARATH	Calcium-dependent protein kinase 30	Scaffold_7
SAM vs Mature flower	Palmer amaranth	Male	GO:0009737	TRINITY_GG_5157_c294_g2	response to abscisic acid	AATP9_ARATH	AAA-ATPase At3g28580	Scaffold_7
SAM vs Mature flower	Palmer amaranth	Male	GO:0009733	TRINITY_GG_5157_c46_g1	response to auxin	IAA7_ARATH	Auxin-responsive protein IAA7	Scaffold_7
SAM vs Mature flower	Palmer amaranth	Male	GO:0009733	TRINITY_GG_5158_c6_g1	response to auxin	AX6B_SOYBN	Auxin-induced protein 6B	Scaffold_7
SAM vs Mature flower	Palmer amaranth	Male	GO:0009737	TRINITY_GG_5181_c104_g2	response to abscisic acid	CAR4_ARATH	Protein C2-DOMAIN ABA-RELATED 4	Scaffold_7
SAM vs Mature flower	Palmer amaranth	Male	GO:0009733	TRINITY_GG_5181_c23_g5	response to auxin	GAT22_ARATH	Putative GATA transcription factor 22	Scaffold_7
SAM vs Mature flower	Palmer amaranth	Male	GO:0009737	TRINITY_GG_5181_c34_g1	response to abscisic acid	GTE11_ARATH	Transcription factor GTE11	Scaffold_7
SAM vs Mature flower	Palmer amaranth	Male	GO:0009733	TRINITY_GG_5281_c39_g1	response to auxin	WAG1_ARATH	Serine/threonine-protein kinase WAG1	Scaffold_5
SAM vs Mature flower	Palmer amaranth	Male	GO:0009733	TRINITY_GG_543_c0_g1	response to auxin	D6KL2_ARATH	Serine/threonine-protein kinase D6PKL2	Scaffold_80
SAM vs Mature flower	Palmer amaranth	Male	GO:0009737	TRINITY_GG_5480_c753_g1	response to abscisic acid	WRK63_ARATH	Probable WRKY transcription factor 63	Scaffold_5
SAM vs Mature flower	Palmer amaranth	Male	GO:0009733	TRINITY_GG_5496_c7_g1	response to auxin	SAU32_ARATH	Auxin-responsive protein SAUR32	Scaffold_5
SAM vs Mature flower	Palmer amaranth	Male	GO:0009737	TRINITY_GG_5497_c211_g1	response to abscisic acid	CB60B_GOSHI	Calmodulin-binding protein 60 B	Scaffold_5
SAM vs Mature flower	Palmer amaranth	Male	GO:0009733	TRINITY_GG_5497_c2317_g1	response to auxin	PLET1_ARATH	AP2-like ethylene-responsive transcription factor PLT1	Scaffold_5
SAM vs Mature flower	Palmer amaranth	Male	GO:0009737	TRINITY_GG_5497_c245_g1	response to abscisic acid	SRK2A_ARATH	Serine/threonine-protein kinase SRK2A	Scaffold_5
SAM vs Mature flower	Palmer amaranth	Male	GO:0009737	TRINITY_GG_5497_c430_g1	response to abscisic acid	NFYC4_ARATH	Nuclear transcription factor Y subunit C-4	Scaffold_5
SAM vs Mature flower	Palmer amaranth	Male	GO:0009737	TRINITY_GG_5497_c484_g2	response to abscisic acid	ZAT10_ARATH	Zinc finger protein ZAT10	Scaffold_5
SAM vs Mature flower	Palmer amaranth	Male	GO:0009737	TRINITY_GG_5497_c546_g1	response to abscisic acid	LOX1_ARATH	Linoleate 9S-lipoxygenase 1	Scaffold_5
SAM vs Mature flower	Palmer amaranth	Male	GO:0009737	TRINITY_GG_5499_c2_g1	response to abscisic acid	PR5K_ARATH	PR5-like receptor kinase	Scaffold_5
SAM vs Mature flower	Palmer amaranth	Male	GO:0009733	TRINITY_GG_5538_c77_g1	response to auxin	ESR1_ARATH	Ethylene-responsive transcription factor ESR1	Scaffold_87
SAM vs Mature flower	Palmer amaranth	Male	GO:0009733	TRINITY_GG_5600_c1_g1	response to auxin	AIR12_ARATH	Auxin-induced in root cultures protein 12	Scaffold_6
SAM vs Mature flower	Palmer amaranth	Male	GO:0009733	TRINITY_GG_5757_c16_g1	response to auxin	SKP1B_ARATH	SKP1-like protein 1B	Scaffold_3
SAM vs Mature flower	Palmer amaranth	Male	GO:0009737	TRINITY_GG_5757_c7_g1	response to abscisic acid	LRP1B_ARATH	La-related protein 1B	Scaffold_3
SAM vs Mature flower	Palmer amaranth	Male	GO:0009737	TRINITY_GG_5775_c115_g1	response to abscisic acid	PERK4_ARATH	Proline-rich receptor-like protein kinase PERK4	Scaffold_3
SAM vs Mature flower	Palmer amaranth	Male	GO:0009737	TRINITY_GG_5775_c180_g1	response to abscisic acid	AFP2_ARATH	Ninja-family protein AFP2	Scaffold_3
SAM vs Mature flower	Palmer amaranth	Male	GO:0009733	TRINITY_GG_5775_c191_g1	response to auxin	AIL5_ARATH	AP2-like ethylene-responsive transcription factor AIL5	Scaffold_3
SAM vs Mature flower	Palmer amaranth	Male	GO:0009737	TRINITY_GG_5775_c41_g1	response to abscisic acid	NIC1_ARATH	Nicotinamidase 1	Scaffold_3
SAM vs Mature flower	Palmer amaranth	Male	GO:0009737	TRINITY_GG_5775_c760_g1	response to abscisic acid	NDRP1_ARATH	Nodulin-related protein 1	Scaffold_3
SAM vs Mature flower	Palmer amaranth	Male	GO:0009737	TRINITY_GG_5781_c0_g1	response to abscisic acid	ZFP6_ARATH	Zinc finger protein 6	Scaffold_3
SAM vs Mature flower	Palmer amaranth	Male	GO:0009737	TRINITY_GG_584_c37_g1	response to abscisic acid	P2C27_ARATH	Probable protein phosphatase 2C 27	Scaffold_80
SAM vs Mature flower	Palmer amaranth	Male	GO:0009737	TRINITY_GG_588_c71_g1	response to abscisic acid	TCHQD_ARATH	Glutathione S-transferase TCHQD	Scaffold_80
SAM vs Mature flower	Palmer amaranth	Male	GO:0009737	TRINITY_GG_589_c5_g1	response to abscisic acid	HMA2_ARATH	Cadmium/zinc-transporting ATPase HMA2	Scaffold_80
SAM vs Mature flower	Palmer amaranth	Male	GO:0009733	TRINITY_GG_590_c17_g1	response to auxin	SAU50_ARATH	Auxin-responsive protein SAUR50	Scaffold_80
SAM vs Mature flower	Palmer amaranth	Male	GO:0009737	TRINITY_GG_5913_c23_g1	response to abscisic acid	AHK1_ARATH	Histidine kinase 1	Scaffold_3
SAM vs Mature flower	Palmer amaranth	Male	GO:0009737	TRINITY_GG_5913_c30_g1	response to abscisic acid	ERD7_ARATH	Protein EARLY-RESPONSIVE TO DEHYDRATION 7, chloroplastic	Scaffold_3
SAM vs Mature flower	Palmer amaranth	Male	GO:0009737	TRINITY_GG_5913_c7_g1	response to abscisic acid	FREE1_ARATH	Protein FREE1	Scaffold_3
SAM vs Mature flower	Palmer amaranth	Male	GO:0009737	TRINITY_GG_5916_c30_g1	response to abscisic acid	REM41_ORYSJ	Remorin 4.1	Scaffold_3
SAM vs Mature flower	Palmer amaranth	Male	GO:0009737	TRINITY_GG_601_c14_g1	response to abscisic acid	AL3H1_ARATH	Aldehyde dehydrogenase family 3 member H1	Scaffold_80
SAM vs Mature flower	Palmer amaranth	Male	GO:0009737	TRINITY_GG_6040_c16_g1	response to abscisic acid	OCP3_ARATH	Protein OVEREXPRESSOR OF CATIONIC PEROXIDASE 3	Scaffold_16
SAM vs Mature flower	Palmer amaranth	Male	GO:0009737	TRINITY_GG_607_c8_g2	response to abscisic acid	NLTP4_ARATH	Non-specific lipid-transfer protein 4	Scaffold_80
SAM vs Mature flower	Palmer amaranth	Male	GO:0009733	TRINITY_GG_622_c2_g1	response to auxin	CUL1_ARATH	Cullin-1	Scaffold_80
SAM vs Mature flower	Palmer amaranth	Male	GO:0009733	TRINITY_GG_6257_c22_g1	response to auxin	D6KL2_ARATH	Serine/threonine-protein kinase D6PKL2	Scaffold_16
SAM vs Mature flower	Palmer amaranth	Male	GO:0009733	TRINITY_GG_627_c13_g1	response to auxin	XTH23_ARATH	Probable xyloglucan endotransglucosylase/hydrolase protein 23	Scaffold_80
SAM vs Mature flower	Palmer amaranth	Male	GO:0009733	TRINITY_GG_630_c5_g1	response to auxin	SKP2A_ARATH	F-box protein SKP2A	Scaffold_80
SAM vs Mature flower	Palmer amaranth	Male	GO:0009733	TRINITY_GG_741_c16_g1	response to auxin	CUL1_ARATH	Cullin-1	Scaffold_80
SAM vs Mature flower	Palmer amaranth	Male	GO:0009733	TRINITY_GG_853_c120_g1	response to auxin	AFB2_ARATH	Protein AUXIN SIGNALING F-BOX 2	Scaffold_83
SAM vs Mature flower	Palmer amaranth	Male	GO:0009737	TRINITY_GG_853_c252_g1	response to abscisic acid	EF114_ARATH	Ethylene-responsive transcription factor ERF114	Scaffold_83
SAM vs Mature flower	Palmer amaranth	Male	GO:0009737	TRINITY_GG_853_c279_g1	response to abscisic acid	AATP5_ARATH	AAA-ATPase At3g28510	Scaffold_83
SAM vs Mature flower	Palmer amaranth	Male	GO:0009737	TRINITY_GG_853_c301_g1	response to abscisic acid	E70B1_ARATH	Exocyst complex component EXO70B1	Scaffold_83
SAM vs Mature flower	Palmer amaranth	Male	GO:0009737	TRINITY_GG_903_c10_g1	response to abscisic acid	CRJ35_CRYJA	Pathogenesis-related thaumatin-like protein 3.5	Scaffold_8
SAM vs Mature flower	Palmer amaranth	Male	GO:0009737	TRINITY_GG_906_c0_g1	response to abscisic acid	AHK5_ARATH	Histidine kinase 5	Scaffold_8
SAM vs Mature flower	Palmer amaranth	Male	GO:0009733	TRINITY_GG_93_c11_g1	response to auxin	CNX1_ARATH	Molybdopterin biosynthesis protein CNX1	Scaffold_6
