# Supplementary material for: Comparative transcriptomic analysis of male and females in the dioecious weeds Amaranthus palmeri and Amaranthus tuberculatus
Source: BMC Plant Biol. 2023 Jun 26;23:339. doi: 10.1186/s12870-023-04286-9 (PMC10291800; doi:10.1186/s12870-023-04286-9)
Supplement: Supplementary file 4 — Additional file 4: Supplemental table 3. A. Amaranthus palmeri WGCNA results: Tan module genes and their differentially expression significance. B. Amaranthus palmeri WGCNA results: Salmon module genes and their differentially expression significance. C. Amaranthus palmeri WGCNA results: Cyan module genes and their differentially expression significance. D. Amaranthus palmeri WGCNA results: Midnightblue module genes and their differentially expression significance. E. Amaranthus palmeri WGCNA results: Blue module genes and their differentially expression significance. F. Amaranthus palmeri WGCNA results: Turquoise module genes and their differentially expression significance. G. Amaranthus palmeri WGCNA results: Red module genes and their differentially expression significance. [file 12870_2023_4286_MOESM4_ESM.xlsx]

## Sheet: ST3A
Supplemental table 3A. Amaranthus palmeri WGCNA results: Tan module genes and their differentially expression significance
								Differential expression comparison (Fold change_expression)
gene_ID	module	Annotation	uniprot	Pfam	scaffold	Module membership	Trait significance	Female_FMvsFlower	Female_SAMvsFlower	Female_SAMvsFM	Male_FMvsFlower	Male_SAMvsFlower	Male_SAMvsFM	MaleFlowerVsFemaleFlower	MaleFMvsFemaleFM	MaleSAMvsFemaleSAM
TRINITY_GG_440_c30_g1	tan	ATPase family AAA domain-containing protein 5	ATAD5_HUMAN	ATPase family associated with various cellular activities (AAA)	Scaffold_80	0.974461	0.341732	-0.03_Unchanged	-0.1_Unchanged	-0.08_Unchanged	0.04_Unchanged	0.12_Unchanged	0.09_Unchanged	0.84_Unchanged	0.9_Unchanged	1.06_Unchanged
TRINITY_GG_630_c14_g1	tan	Protein FAM91A1	F91A1_MOUSE	FAM91 N-terminus	Scaffold_80	0.945902	0.415278	0.07_Unchanged	0.11_Unchanged	0.03_Unchanged	-0.01_Unchanged	-0.06_Unchanged	-0.04_Unchanged	0.66_Unchanged	0.57_Unchanged	0.49_Unchanged
TRINITY_GG_588_c55_g1	tan	Probable methyltransferase PMT10	PMTA_ARATH	Putative S-adenosyl-L-methionine-dependent methyltransferase	Scaffold_80	0.939123	0.477837	-0.29_Unchanged	-0.2_Unchanged	0.09_Unchanged	0.22_Unchanged	0.21_Unchanged	-0.02_Unchanged	0.18_Unchanged	0.69_Unchanged	0.59_Unchanged
TRINITY_GG_420_c30_g1	tan	Probable carboxylesterase 18	CXE18_ARATH	alpha/beta hydrolase fold	Scaffold_80	0.932775	0.336318	-0.26_Unchanged	-0.03_Unchanged	0.23_Unchanged	0.02_Unchanged	0.07_Unchanged	0.05_Unchanged	0.67_Unchanged	0.95_Unchanged	0.77_Unchanged
TRINITY_GG_601_c15_g1	tan	Proteasome assembly chaperone 4	PSMG4_MOUSE	Proteasome assembly chaperone 4	Scaffold_80	0.931675	0.537516	-0.78_Unchanged	0.15_Unchanged	0.92_Unchanged	-0.12_Unchanged	0.24_Unchanged	0.36_Unchanged	0.91_Unchanged	1.56_Unchanged	1_Unchanged
TRINITY_GG_616_c54_g1	tan	BEACH domain-containing protein B	BCHB_ARATH	Neurobeachin beta propeller domain	Scaffold_80	0.903269	0.344978	-0.02_Unchanged	-0.01_Unchanged	0.01_Unchanged	0.15_Unchanged	0.03_Unchanged	-0.11_Unchanged	0.31_Unchanged	0.47_Unchanged	0.35_Unchanged
TRINITY_GG_440_c14_g1	tan	Putative disease resistance protein RGA4	RGA4_SOLBU	NB-ARC domain	Scaffold_4	0.866693	0.496959	-0.38_Unchanged	0.32_Unchanged	0.7_Unchanged	1.06_Unchanged	1.12_Unchanged	0.07_Unchanged	0.62_Unchanged	2.05_Unchanged	1.42_Unchanged
TRINITY_GG_440_c37_g1	tan	NADPH--cytochrome P450 reductase	NCPR_VIGRR	FAD binding domain	Scaffold_80	0.862003	0.445081	0.14_Unchanged	0.07_Unchanged	-0.07_Unchanged	0.1_Unchanged	0.08_Unchanged	-0.02_Unchanged	0.28_Unchanged	0.25_Unchanged	0.29_Unchanged
TRINITY_GG_440_c37_g1	tan	NADPH--cytochrome P450 reductase	NCPR_VIGRR	FAD binding domain	Scaffold_80	0.862003	0.445081	0.14_Unchanged	0.07_Unchanged	-0.07_Unchanged	0.1_Unchanged	0.08_Unchanged	-0.02_Unchanged	0.28_Unchanged	0.25_Unchanged	0.29_Unchanged
TRINITY_GG_588_c64_g2	tan	Petal death protein	PDP_DIACA	Sulfate permease family	Scaffold_80	0.856608	0.782609	-0.05_Unchanged	-1.23_Down-regulated	-1.18_Down-regulated	0.42_Unchanged	-0.5_Unchanged	-0.92_Unchanged	1.43_Up-regulated	1.9_Up-regulated	2.17_Up-regulated
TRINITY_GG_630_c42_g1	tan	ACT domain-containing protein ACR3	ACR3_ARATH	ACT domain	Scaffold_80	0.847824	0.467291	-0.32_Unchanged	-0.68_Unchanged	-0.36_Unchanged	0.17_Unchanged	0.09_Unchanged	-0.08_Unchanged	0.1_Unchanged	0.59_Unchanged	0.87_Unchanged
TRINITY_GG_538_c0_g1	tan	Retrovirus-related Pol polyprotein from transposon TNT 1-94	POLX_TOBAC	gag-polypeptide of LTR copia-type	Scaffold_11	0.84263	0.597619	-0.06_Unchanged	-1.15_Unchanged	-1.09_Unchanged	0.79_Unchanged	0.74_Unchanged	-0.05_Unchanged	5.1_Up-regulated	5.95_Up-regulated	6.99_Up-regulated
TRINITY_GG_630_c2_g1	tan	Methyl-CpG-binding domain-containing protein 8	MBD8_ARATH	Methyl-CpG binding domain	Scaffold_80	0.832736	0.420135	0.27_Unchanged	0.41_Unchanged	0.14_Unchanged	-0.28_Unchanged	0.02_Unchanged	0.3_Unchanged	1.03_Unchanged	0.48_Unchanged	0.64_Unchanged
TRINITY_GG_589_c2_g1	tan	Bifunctional 3-dehydroquinate dehydratase/shikimate dehydrogenase, chloroplastic	DHQSD_ARATH	Type I 3-dehydroquinase	Scaffold_80	0.828332	0.456388	-0.06_Unchanged	0.18_Unchanged	0.25_Unchanged	-0.35_Unchanged	-0.6_Unchanged	-0.25_Unchanged	1.36_Unchanged	1.07_Unchanged	0.58_Unchanged
TRINITY_GG_589_c2_g1	tan	Bifunctional 3-dehydroquinate dehydratase/shikimate dehydrogenase, chloroplastic	DHQSD_ARATH	Type I 3-dehydroquinase	Scaffold_80	0.828332	0.456388	-0.06_Unchanged	0.18_Unchanged	0.25_Unchanged	-0.35_Unchanged	-0.6_Unchanged	-0.25_Unchanged	1.36_Unchanged	1.07_Unchanged	0.58_Unchanged
TRINITY_GG_630_c15_g1	tan	Phospho-2-dehydro-3-deoxyheptonate aldolase 1, chloroplastic	AROF_SOLTU	Class-II DAHP synthetase family	Scaffold_80	0.827245	0.525348	0.14_Unchanged	-0.4_Unchanged	-0.54_Unchanged	-0.42_Unchanged	-1.3_Unchanged	-0.88_Unchanged	1.8_Unchanged	1.24_Unchanged	0.9_Unchanged
TRINITY_GG_4854_c1_g1	tan	Pentatricopeptide repeat-containing protein At1g34160	PPR71_ARATH	DYW family of nucleic acid deaminases	Scaffold_20	0.786864	0.580574	-0.11_Unchanged	-0.35_Unchanged	-0.24_Unchanged	0.34_Unchanged	0.35_Unchanged	0.02_Unchanged	0.14_Unchanged	0.59_Unchanged	0.85_Unchanged
TRINITY_GG_4847_c3_g1	tan	Putative uncharacterized transposon-derived protein F52C9.6 REtrotransposon	YSM6_CAEEL	Reverse transcriptase (RNA-dependent DNA polymerase)	Scaffold_20	0.78009	0.807107	-2.25_Unchanged	-3.85_Down-regulated	-1.61_Unchanged	0.13_Unchanged	-1.06_Unchanged	-1.2_Unchanged	7.53_Up-regulated	9.91_Up-regulated	10.32_Up-regulated
TRINITY_GG_2888_c20_g1	tan	Albumin-2	ALB2_LATSA	NA	Scaffold_12	0.776354	0.591457	-0.06_Unchanged	0.19_Unchanged	0.25_Unchanged	0.31_Unchanged	0.15_Unchanged	-0.17_Unchanged	1.12_Up-regulated	1.5_Up-regulated	1.08_Unchanged
TRINITY_GG_2888_c20_g1	tan	Albumin-2	ALB2_LATSA	NA	Scaffold_12	0.776354	0.591457	-0.06_Unchanged	0.19_Unchanged	0.25_Unchanged	0.31_Unchanged	0.15_Unchanged	-0.17_Unchanged	1.12_Up-regulated	1.5_Up-regulated	1.08_Unchanged
TRINITY_GG_499_c7_g1	tan	Transcription initiation factor IIF subunit beta	T2FB_SCHPO	TFIIF, beta subunit HTH domain	Scaffold_80	0.770922	0.569724	-0.28_Unchanged	0.18_Unchanged	0.46_Unchanged	-0.08_Unchanged	0.29_Unchanged	0.38_Unchanged	0.51_Unchanged	0.71_Unchanged	0.63_Unchanged
TRINITY_GG_4349_c0_g1	tan	Pentatricopeptide repeat-containing protein At3g22470, mitochondrial	PP247_ARATH	PPR repeat family	Scaffold_20	0.767893	0.730555	0_Unchanged	0_Unchanged	0_Unchanged	-0.47_Unchanged	-0.36_Unchanged	0.12_Unchanged	8.76_Up-regulated	8.29_Up-regulated	8.41_Up-regulated
TRINITY_GG_4349_c0_g1	tan	Pentatricopeptide repeat-containing protein At3g22470, mitochondrial	PP247_ARATH	PPR repeat family	Scaffold_259	0.767893	0.730555	0_Unchanged	0_Unchanged	0_Unchanged	-0.47_Unchanged	-0.36_Unchanged	0.12_Unchanged	8.76_Up-regulated	8.29_Up-regulated	8.41_Up-regulated
TRINITY_GG_4185_c53_g1	tan	Putative ribonuclease H protein At1g65750 LTR transposon	RNHX1_ARATH	Reverse transcriptase (RNA-dependent DNA polymerase)	Scaffold_2	0.766932	0.731069	-2.35_Unchanged	-1.04_Unchanged	1.31_Unchanged	0.94_Unchanged	0.52_Unchanged	-0.42_Unchanged	4.04_Up-regulated	7.33_Up-regulated	5.61_Up-regulated
TRINITY_GG_4185_c53_g1	tan	Putative ribonuclease H protein At1g65750 LTR transposon	RNHX1_ARATH	Reverse transcriptase (RNA-dependent DNA polymerase)	Scaffold_5	0.766932	0.731069	-2.35_Unchanged	-1.04_Unchanged	1.31_Unchanged	0.94_Unchanged	0.52_Unchanged	-0.42_Unchanged	4.04_Up-regulated	7.33_Up-regulated	5.61_Up-regulated
TRINITY_GG_5139_c220_g1	tan	Retrovirus-related Pol polyprotein from transposon TNT 1-94	POLX_TOBAC	gag-polypeptide of LTR copia-type	Scaffold_7	0.765921	0.70253	0_Unchanged	0_Unchanged	0_Unchanged	0.79_Unchanged	0.31_Unchanged	-0.48_Unchanged	7.83_Up-regulated	8.62_Up-regulated	8.14_Up-regulated
TRINITY_GG_5497_c56_g1	tan	R3H domain-containing protein 1	R3HD1_HUMAN	R3H domain	Scaffold_5	0.764699	0.557251	-0.3_Unchanged	-0.29_Unchanged	0.01_Unchanged	0.16_Unchanged	0.02_Unchanged	-0.14_Unchanged	0.1_Unchanged	0.57_Unchanged	0.42_Unchanged
TRINITY_GG_630_c0_g2	tan	Serine/threonine-protein kinase SAPK9	SAPK9_ORYSJ	Protein kinase domain	Scaffold_80	0.763327	0.446535	-0.04_Unchanged	0.15_Unchanged	0.19_Unchanged	0.22_Unchanged	0.5_Unchanged	0.28_Unchanged	0.31_Unchanged	0.57_Unchanged	0.66_Unchanged
TRINITY_GG_349_c11_g2	tan	Probable rRNA-processing protein EBP2 homolog	EBP2_ARATH	Eukaryotic rRNA processing protein EBP2	Scaffold_5	0.758404	0.73541	0_Unchanged	0_Unchanged	0_Unchanged	0.6_Unchanged	0.99_Unchanged	0.38_Unchanged	8.72_Up-regulated	9.33_Up-regulated	9.71_Up-regulated
TRINITY_GG_349_c11_g2	tan	Probable rRNA-processing protein EBP2 homolog	EBP2_ARATH	Eukaryotic rRNA processing protein EBP2	Scaffold_97	0.758404	0.73541	0_Unchanged	0_Unchanged	0_Unchanged	0.6_Unchanged	0.99_Unchanged	0.38_Unchanged	8.72_Up-regulated	9.33_Up-regulated	9.71_Up-regulated
TRINITY_GG_349_c11_g2	tan	Probable rRNA-processing protein EBP2 homolog	EBP2_ARATH	Eukaryotic rRNA processing protein EBP2	Scaffold_97	0.758404	0.73541	0_Unchanged	0_Unchanged	0_Unchanged	0.6_Unchanged	0.99_Unchanged	0.38_Unchanged	8.72_Up-regulated	9.33_Up-regulated	9.71_Up-regulated
TRINITY_GG_1068_c61_g2	tan	Retrovirus-related Pol polyprotein from transposon TNT 1-94	POLX_TOBAC	Reverse transcriptase (RNA-dependent DNA polymerase)	Scaffold_14	0.752763	0.790761	0_Unchanged	0_Unchanged	0_Unchanged	-0.1_Unchanged	0.73_Unchanged	0.83_Unchanged	8.23_Up-regulated	8.13_Up-regulated	8.96_Up-regulated
TRINITY_GG_5156_c10_g1	tan	Basic leucine zipper 9	BZIP9_ARATH	bZIP transcription factor	NA	0.750189	0.499032	-0.2_Unchanged	-0.17_Unchanged	0.03_Unchanged	0.58_Unchanged	0.21_Unchanged	-0.37_Unchanged	0.39_Unchanged	1.18_Up-regulated	0.78_Unchanged
TRINITY_GG_4346_c2_g1	tan	Pentatricopeptide repeat-containing protein At1g62910	PPR94_ARATH	PPR repeat family	Scaffold_5	0.748815	0.632138	1.07_Unchanged	0.53_Unchanged	-0.53_Unchanged	-0.06_Unchanged	-0.13_Unchanged	-0.07_Unchanged	4.58_Up-regulated	3.45_Up-regulated	3.91_Up-regulated
TRINITY_GG_1076_c100_g1	tan	Retrovirus-related Pol polyprotein from transposon RE1	POLR1_ARATH	Reverse transcriptase (RNA-dependent DNA polymerase)	Scaffold_8	0.736102	0.653835	-0.78_Unchanged	-2.38_Unchanged	-1.61_Unchanged	-0.47_Unchanged	-1.24_Unchanged	-0.77_Unchanged	4.16_Unchanged	4.48_Unchanged	5.31_Unchanged
TRINITY_GG_4184_c62_g2	tan	Putative RING-H2 finger protein ATL69	ATL69_ARATH	Ring finger domain	Scaffold_2	0.721754	0.539908	-2.07_Unchanged	-3.76_Down-regulated	-1.69_Unchanged	-0.27_Unchanged	-0.66_Unchanged	-0.39_Unchanged	-0.48_Unchanged	1.32_Unchanged	2.63_Unchanged
TRINITY_GG_4184_c62_g2	tan	Putative RING-H2 finger protein ATL69	ATL69_ARATH	Ring finger domain	Scaffold_2	0.721754	0.539908	-2.07_Unchanged	-3.76_Down-regulated	-1.69_Unchanged	-0.27_Unchanged	-0.66_Unchanged	-0.39_Unchanged	-0.48_Unchanged	1.32_Unchanged	2.63_Unchanged
TRINITY_GG_4847_c21_g1	tan	Phenylalanine--tRNA ligase, chloroplastic/mitochondrial	SYFM_ARATH	tRNA synthetases class II core domain (F)	Scaffold_5	0.698295	0.513731	-0.35_Unchanged	-0.53_Unchanged	-0.17_Unchanged	0.27_Unchanged	0.12_Unchanged	-0.15_Unchanged	1.96_Up-regulated	2.57_Up-regulated	2.6_Up-regulated
TRINITY_GG_630_c23_g1	tan	Petal death protein	PDP_DIACA	Phosphoenolpyruvate phosphomutase	Scaffold_80	0.692428	0.392158	-0.74_Unchanged	-0.28_Unchanged	0.46_Unchanged	0.01_Unchanged	-0.21_Unchanged	-0.21_Unchanged	1.55_Unchanged	2.29_Unchanged	1.61_Unchanged
TRINITY_GG_2836_c3_g1	tan	Protein BONZAI 3	BON3_ARATH	Copine	Scaffold_1	0.670369	0.654474	-0.22_Unchanged	-0.49_Unchanged	-0.26_Unchanged	0.3_Unchanged	0.12_Unchanged	-0.18_Unchanged	0.42_Unchanged	0.95_Up-regulated	1.03_Up-regulated
TRINITY_GG_2836_c3_g1	tan	Protein BONZAI 3	BON3_ARATH	Copine	Scaffold_10	0.670369	0.654474	-0.22_Unchanged	-0.49_Unchanged	-0.26_Unchanged	0.3_Unchanged	0.12_Unchanged	-0.18_Unchanged	0.42_Unchanged	0.95_Up-regulated	1.03_Up-regulated
TRINITY_GG_5497_c367_g1	tan	Cytoplasmic 60S subunit biogenesis factor REI1 homolog 1	REIL1_ARATH	C2H2 type zinc-finger (2 copies)	Scaffold_5	0.626344	0.360439	-0.06_Unchanged	0.08_Unchanged	0.14_Unchanged	0_Unchanged	0.02_Unchanged	0.02_Unchanged	0.29_Unchanged	0.35_Unchanged	0.23_Unchanged
TRINITY_GG_4206_c70_g1	tan	Putative disease resistance protein RGA1	RGA1_SOLBU	NB-ARC domain	Scaffold_2	0.616321	0.457843	0_Unchanged	1.73_Unchanged	1.73_Unchanged	0.43_Unchanged	-0.03_Unchanged	-0.47_Unchanged	13.03_Unchanged	13.47_Unchanged	11.27_Unchanged
TRINITY_GG_3954_c28_g1	tan	AAA-ATPase At3g50940	AATPC_ARATH	ATPase family associated with various cellular activities (AAA)	Scaffold_81	0.597476	0.405415	-0.13_Unchanged	-0.26_Unchanged	-0.13_Unchanged	0.25_Unchanged	0.54_Unchanged	0.29_Unchanged	0.56_Unchanged	0.94_Unchanged	1.36_Unchanged
TRINITY_GG_3975_c1487_g1	tan	Retrovirus-related Pol polyprotein from transposon 17.6	POL3_DROME	RNase H-like domain found in reverse transcriptase	Scaffold_15	0.557602	0.571665	0_Unchanged	0_Unchanged	0_Unchanged	0.14_Unchanged	-2.11_Unchanged	-2.25_Unchanged	6.37_Unchanged	6.52_Unchanged	4.26_Unchanged
TRINITY_GG_3975_c1487_g1	tan	Retrovirus-related Pol polyprotein from transposon 17.6	POL3_DROME	RNase H-like domain found in reverse transcriptase	Scaffold_17	0.557602	0.571665	0_Unchanged	0_Unchanged	0_Unchanged	0.14_Unchanged	-2.11_Unchanged	-2.25_Unchanged	6.37_Unchanged	6.52_Unchanged	4.26_Unchanged
TRINITY_GG_3975_c1487_g1	tan	Retrovirus-related Pol polyprotein from transposon 17.6	POL3_DROME	RNase H-like domain found in reverse transcriptase	Scaffold_80	0.557602	0.571665	0_Unchanged	0_Unchanged	0_Unchanged	0.14_Unchanged	-2.11_Unchanged	-2.25_Unchanged	6.37_Unchanged	6.52_Unchanged	4.26_Unchanged
TRINITY_GG_3975_c1487_g1	tan	Retrovirus-related Pol polyprotein from transposon 17.6	POL3_DROME	RNase H-like domain found in reverse transcriptase	Scaffold_80	0.557602	0.571665	0_Unchanged	0_Unchanged	0_Unchanged	0.14_Unchanged	-2.11_Unchanged	-2.25_Unchanged	6.37_Unchanged	6.52_Unchanged	4.26_Unchanged
TRINITY_GG_3975_c1487_g1	tan	Retrovirus-related Pol polyprotein from transposon 17.6	POL3_DROME	RNase H-like domain found in reverse transcriptase	Scaffold_81	0.557602	0.571665	0_Unchanged	0_Unchanged	0_Unchanged	0.14_Unchanged	-2.11_Unchanged	-2.25_Unchanged	6.37_Unchanged	6.52_Unchanged	4.26_Unchanged
TRINITY_GG_3333_c81_g1	tan	Protein NRT1/ PTR FAMILY 5.6	PTR28_ARATH	POT family	Scaffold_9	0.5456	0.411318	-0.61_Unchanged	-0.36_Unchanged	0.25_Unchanged	0.06_Unchanged	0.51_Unchanged	0.45_Unchanged	0.68_Unchanged	1.35_Unchanged	1.55_Unchanged
TRINITY_GG_1867_c18_g2	tan	Retrovirus-related Pol polyprotein from transposon TNT 1-94	POLX_TOBAC	GAG-pre-integrase domain	Scaffold_1	0.519532	0.541732	0.96_Unchanged	0.1_Unchanged	-0.86_Unchanged	0.56_Unchanged	0.23_Unchanged	-0.34_Unchanged	1.27_Unchanged	0.88_Unchanged	1.4_Unchanged
TRINITY_GG_1867_c18_g2	tan	Retrovirus-related Pol polyprotein from transposon TNT 1-94	POLX_TOBAC	GAG-pre-integrase domain	Scaffold_13	0.519532	0.541732	0.96_Unchanged	0.1_Unchanged	-0.86_Unchanged	0.56_Unchanged	0.23_Unchanged	-0.34_Unchanged	1.27_Unchanged	0.88_Unchanged	1.4_Unchanged
TRINITY_GG_588_c143_g2	tan	Probable serine/threonine-protein kinase At1g54610	Y1461_ARATH	Protein kinase domain	Scaffold_80	0.509293	0.548304	0.09_Unchanged	0.3_Unchanged	0.2_Unchanged	-3.79_Down-regulated	-3.98_Down-regulated	-0.19_Unchanged	4.66_Up-regulated	0.77_Unchanged	0.38_Unchanged
TRINITY_GG_588_c143_g2	tan	Probable serine/threonine-protein kinase At1g54610	Y1461_ARATH	Protein kinase domain	Scaffold_80	0.509293	0.548304	0.09_Unchanged	0.3_Unchanged	0.2_Unchanged	-3.79_Down-regulated	-3.98_Down-regulated	-0.19_Unchanged	4.66_Up-regulated	0.77_Unchanged	0.38_Unchanged
TRINITY_GG_44_c89_g1	tan	LOB domain-containing protein 22	LBD22_ARATH	Lateral organ boundaries (LOB) domain	Scaffold_6	0.49325	0.515417	-0.03_Unchanged	0.11_Unchanged	0.14_Unchanged	-3.39_Down-regulated	-4.92_Down-regulated	-1.52_Unchanged	5.29_Up-regulated	1.93_Unchanged	0.26_Unchanged
TRINITY_GG_3330_c1_g1	tan	Retrovirus-related Pol polyprotein from transposon TNT 1-94	POLX_TOBAC	Reverse transcriptase (RNA-dependent DNA polymerase)	Scaffold_9	0.480384	0.568198	0.47_Unchanged	-0.16_Unchanged	-0.63_Unchanged	0.56_Unchanged	0.5_Unchanged	-0.05_Unchanged	0.79_Unchanged	0.88_Unchanged	1.46_Unchanged
TRINITY_GG_5497_c178_g1	tan	Type II inositol polyphosphate 5-phosphatase 15	IP5PF_ARATH	Targeting protein for Xklp2 (TPX2) domain	Scaffold_5	0.458074	0.410379	0.05_Unchanged	0.05_Unchanged	0_Unchanged	-0.14_Unchanged	-0.18_Unchanged	-0.04_Unchanged	0.49_Unchanged	0.3_Unchanged	0.26_Unchanged
TRINITY_GG_420_c13_g1	tan	Probable beta-1,3-galactosyltransferase 8	B3GT8_ARATH	Galactosyltransferase	Scaffold_80	0.449819	0.51632	-0.22_Unchanged	-0.03_Unchanged	0.19_Unchanged	-3.97_Down-regulated	-4.14_Down-regulated	-0.16_Unchanged	4.43_Up-regulated	0.67_Unchanged	0.32_Unchanged
TRINITY_GG_1078_c261_g1	tan	Protein GLUTAMINE DUMPER 4	GDU4_ARATH	NA	Scaffold_8	0.43133	0.586413	-0.65_Unchanged	-0.18_Unchanged	0.47_Unchanged	-4.56_Down-regulated	-3.96_Down-regulated	0.6_Unchanged	5.07_Up-regulated	1.16_Unchanged	1.29_Unchanged
TRINITY_GG_1876_c122_g1	tan	Putative lipid phosphate phosphatase 3, chloroplastic	LPP3_ARATH	PAP2 superfamily	Scaffold_1	0.430046	0.598974	-1_Unchanged	-0.92_Unchanged	0.09_Unchanged	-5.2_Down-regulated	-6.27_Down-regulated	-1.07_Unchanged	5.54_Up-regulated	1.34_Unchanged	0.18_Unchanged
TRINITY_GG_584_c11_g1	tan	MLO-like protein 5	MLO5_ARATH	Mlo family	Scaffold_80	0.413586	0.547015	0_Unchanged	0.12_Unchanged	0.12_Unchanged	-2.62_Down-regulated	-2.49_Down-regulated	0.13_Unchanged	2.84_Up-regulated	0.21_Unchanged	0.22_Unchanged
TRINITY_GG_853_c101_g1	tan	4-coumarate--CoA ligase-like 1	4CLL1_ARATH	AMP-binding enzyme	Scaffold_83	0.413413	0.478708	-0.04_Unchanged	-0.02_Unchanged	0.03_Unchanged	-2.77_Unchanged	-9.65_Down-regulated	-6.88_Down-regulated	10.2_Up-regulated	7.47_Unchanged	0.56_Unchanged
TRINITY_GG_588_c97_g1	tan	Probable galacturan 1,4-alpha-galacturonidase SALK6	SALK6_KALTU	Glycosyl hydrolases family 28	Scaffold_80	0.407408	0.465863	-0.25_Unchanged	-0.12_Unchanged	0.13_Unchanged	-5.47_Down-regulated	-5.7_Down-regulated	-0.23_Unchanged	5.84_Up-regulated	0.63_Unchanged	0.27_Unchanged
TRINITY_GG_5497_c419_g2	tan	Cellulose synthase-like protein D4	CSLD4_ARATH	Cellulose synthase	Scaffold_5	0.398008	0.729558	3.45_Unchanged	0_Unchanged	-3.45_Unchanged	-8.08_Down-regulated	-8.23_Down-regulated	-0.14_Unchanged	13.63_Up-regulated	2.09_Unchanged	5.4_Unchanged
TRINITY_GG_5497_c419_g2	tan	Cellulose synthase-like protein D4	CSLD4_ARATH	Cellulose synthase	Scaffold_5	0.398008	0.729558	3.45_Unchanged	0_Unchanged	-3.45_Unchanged	-8.08_Down-regulated	-8.23_Down-regulated	-0.14_Unchanged	13.63_Up-regulated	2.09_Unchanged	5.4_Unchanged
TRINITY_GG_5480_c281_g1	tan	Cytochrome b	CYB_ARATH	Cytochrome b(C-terminal)/b6/petD	Scaffold_5	0.11351	0.654152	-4.38_Down-regulated	-4.96_Down-regulated	-0.58_Unchanged	0.1_Unchanged	0.68_Unchanged	0.58_Unchanged	-3.6_Down-regulated	0.87_Unchanged	2.03_Unchanged

## Sheet: ST3B
Supplemental table 3B. Amaranthus palmeri WGCNA results: Salmon module genes and their differentially expression significance
								Differential expression comparison (Fold change_expression)
gene_ID	module	uniprot	Annotation	Pfam	scaffold	Module membership	Trait significance	Female_FMvsFlower	Female_SAMvsFlower	Female_SAMvsFM	Male_FMvsFlower	Male_SAMvsFlower	Male_SAMvsFM	MaleFlowerVsFemaleFlower	MaleFMvsFemaleFM	MaleSAMvsFemaleSAM
TRINITY_GG_1011_c0_g1	salmon	POLX_TOBAC	Retrovirus-related Pol polyprotein from transposon TNT 1-94	GAG-pre-integrase domain	Scaffold_7	-0.0331442	0.448461	5.34_Unchanged	3.4_Unchanged	-1.94_Unchanged	1.73_Unchanged	-3.25_Unchanged	-4.98_Unchanged	3.25_Unchanged	-0.37_Unchanged	-3.4_Unchanged
TRINITY_GG_1068_c12_g1	salmon	PLY_LILLO	Pectate lyase	Pectate lyase	Scaffold_8	0.995891	0.998858	1.28_Unchanged	-6_Unchanged	-7.28_Down-regulated	-8.12_Down-regulated	-17.75_Down-regulated	-9.63_Down-regulated	11.75_Up-regulated	2.35_Unchanged	0_Unchanged
TRINITY_GG_1070_c23_g1	salmon	POLR2_ARATH	Retrovirus-related Pol polyprotein from transposon RE2	Reverse transcriptase (RNA-dependent DNA polymerase)	Scaffold_8	0.0848646	0.96575	0.63_Unchanged	-0.23_Unchanged	-0.86_Unchanged	1.1_Unchanged	0.14_Unchanged	-0.96_Unchanged	0.39_Unchanged	0.86_Unchanged	0.75_Unchanged
TRINITY_GG_1076_c10_g1	salmon	RIK_MAIZE	Protein RIK	NA	Scaffold_8	-0.168032	0.77653	0.21_Unchanged	-0.1_Unchanged	-0.32_Unchanged	0.54_Unchanged	0.23_Unchanged	-0.31_Unchanged	-0.02_Unchanged	0.31_Unchanged	0.31_Unchanged
TRINITY_GG_1078_c146_g1	salmon	FK111_ARATH	F-box/kelch-repeat protein At5g15710	F-box domain	Scaffold_8	-0.0929048	0.772309	0.18_Unchanged	0.04_Unchanged	-0.14_Unchanged	0.39_Unchanged	0.16_Unchanged	-0.23_Unchanged	0.13_Unchanged	0.34_Unchanged	0.25_Unchanged
TRINITY_GG_1080_c124_g1	salmon	TIP13_ARATH	Aquaporin TIP1-3	Major intrinsic protein	Scaffold_8	0.996091	0.992784	0.79_Unchanged	0.3_Unchanged	-0.49_Unchanged	-7.63_Down-regulated	-10.98_Down-regulated	-3.35_Down-regulated	11.11_Up-regulated	2.69_Unchanged	-0.18_Unchanged
TRINITY_GG_1080_c34_g1	salmon	PRK1_ARATH	Pollen receptor-like kinase 1	Protein kinase domain	Scaffold_8	0.994513	0.982438	1.31_Unchanged	-0.64_Unchanged	-1.95_Unchanged	-7.5_Down-regulated	-13.63_Down-regulated	-6.13_Down-regulated	11.26_Up-regulated	2.45_Unchanged	-1.72_Unchanged
TRINITY_GG_1080_c34_g2	salmon	PRK1_ARATH	Pollen receptor-like kinase 1	Protein tyrosine and serine/threonine kinase	Scaffold_8	0.99598	0.988634	2.01_Unchanged	0.11_Unchanged	-1.9_Unchanged	-7.9_Down-regulated	-13.12_Down-regulated	-5.23_Down-regulated	12.6_Up-regulated	2.7_Unchanged	-0.63_Unchanged
TRINITY_GG_1080_c86_g1	salmon	PPME1_ARATH	Pectinesterase PPME1	Pectinesterase	Scaffold_8	0.997347	0.998858	1.08_Unchanged	-5.99_Unchanged	-7.07_Down-regulated	-8.03_Down-regulated	-17.38_Down-regulated	-9.34_Down-regulated	11.38_Up-regulated	2.28_Unchanged	0_Unchanged
TRINITY_GG_1081_c38_g1	salmon	HD16N_ORYSJ	Casein kinase 1-like protein HD16	Protein kinase domain	Scaffold_8	0.17258	0.896458	0.19_Unchanged	0.24_Unchanged	0.05_Unchanged	0.11_Unchanged	-0.06_Unchanged	-0.17_Unchanged	0.25_Unchanged	0.17_Unchanged	-0.06_Unchanged
TRINITY_GG_1209_c38_g2	salmon	PIRL6_ARATH	Plant intracellular Ras-group-related LRR protein 6	Leucine rich repeat	Scaffold_4	0.986328	0.992276	-1.27_Unchanged	-1.05_Unchanged	0.22_Unchanged	-6.33_Down-regulated	-8.31_Down-regulated	-1.98_Unchanged	8.49_Up-regulated	3.43_Unchanged	1.23_Unchanged
TRINITY_GG_1247_c79_g2	salmon	AB19A_PRUPE	Auxin-binding protein ABP19a	Cupin	Scaffold_4	0.363853	0.980007	-0.03_Unchanged	-9.82_Down-regulated	-9.79_Down-regulated	2.2_Unchanged	-7.18_Down-regulated	-9.38_Down-regulated	0.02_Unchanged	2.26_Unchanged	2.67_Unchanged
TRINITY_GG_1269_c0_g1	salmon	PMA8_ARATH	ATPase 8, plasma membrane-type	E1-E2 ATPase	Scaffold_4	0.994038	0.995353	1.23_Unchanged	-6.52_Unchanged	-7.75_Down-regulated	-7.7_Down-regulated	-14.81_Down-regulated	-7.11_Down-regulated	10.95_Up-regulated	2.01_Unchanged	2.66_Unchanged
TRINITY_GG_1399_c112_g1	salmon	GLP1_SINAL	Germin-like protein 1	Cupin	Scaffold_4	0.250014	0.971422	-0.63_Unchanged	-7.36_Down-regulated	-6.74_Down-regulated	2.76_Unchanged	-7.36_Down-regulated	-10.12_Down-regulated	-0.95_Unchanged	2.44_Unchanged	-0.95_Unchanged
TRINITY_GG_1597_c35_g2	salmon	PPP7L_ARATH	Serine/threonine-protein phosphatase 7 long form homolog	Plant mobile domain	Scaffold_84	-0.000424473	0.364397	4.23_Unchanged	2.82_Unchanged	-1.41_Unchanged	2.85_Unchanged	1.06_Unchanged	-1.79_Unchanged	3.55_Unchanged	2.18_Unchanged	1.79_Unchanged
TRINITY_GG_1602_c37_g1	salmon	CHX3_ARATH	Cation/H(+) antiporter 3	Sodium/hydrogen exchanger family	Scaffold_14	0.998461	0.989463	-0.11_Unchanged	-3.32_Unchanged	-3.21_Down-regulated	-7.48_Down-regulated	-11.99_Down-regulated	-4.52_Down-regulated	9.96_Up-regulated	2.6_Unchanged	1.29_Unchanged
TRINITY_GG_1631_c1_g3	salmon	CARA_ARATH	Carbamoyl-phosphate synthase small chain, chloroplastic	Carbamoyl-phosphate synthase small chain, CPSase domain	Scaffold_14	-0.257227	0.758946	0.15_Unchanged	0.14_Unchanged	-0.01_Unchanged	0.21_Unchanged	0.11_Unchanged	-0.1_Unchanged	0.07_Unchanged	0.13_Unchanged	0.04_Unchanged
TRINITY_GG_1631_c12_g1	salmon	AAH2_SOYBN	Allantoate deiminase 2	Peptidase family M20/M25/M40	Scaffold_14	-0.0260154	0.775871	0.14_Unchanged	0.03_Unchanged	-0.11_Unchanged	0.59_Unchanged	0.37_Unchanged	-0.21_Unchanged	0.13_Unchanged	0.58_Unchanged	0.47_Unchanged
TRINITY_GG_1631_c16_g1	salmon	BRPF3_HUMAN	Bromodomain and PHD finger-containing protein 3	Bromodomain	Scaffold_3	-0.253302	0.454747	0.39_Unchanged	0.11_Unchanged	-0.28_Unchanged	0.63_Unchanged	0.28_Unchanged	-0.36_Unchanged	-0.03_Unchanged	0.21_Unchanged	0.13_Unchanged
TRINITY_GG_1631_c177_g2	salmon	PGLR1_ARATH	Exopolygalacturonase clone GBGE184	Glycosyl hydrolases family 28	Scaffold_14	0.99519	0.991065	0.13_Unchanged	-0.11_Unchanged	-0.23_Unchanged	-7.26_Down-regulated	-11.03_Down-regulated	-3.77_Down-regulated	9.47_Up-regulated	2.09_Unchanged	-1.45_Unchanged
TRINITY_GG_1631_c233_g2	salmon	NOI4_ARATH	Protein NOI4	Cleavage site for pathogenic type III effector avirulence factor Avr	Scaffold_14	0.995638	0.980018	0.48_Unchanged	-4.43_Unchanged	-4.91_Unchanged	-6.6_Down-regulated	-13.66_Down-regulated	-7.06_Down-regulated	9.23_Up-regulated	2.15_Unchanged	0_Unchanged
TRINITY_GG_1631_c535_g1	salmon	RNHX1_ARATH	Putative ribonuclease H protein At1g65750	Reverse transcriptase (RNA-dependent DNA polymerase)	Scaffold_14	0.963071	0.969657	1.28_Unchanged	0.11_Unchanged	-1.17_Unchanged	-4.98_Down-regulated	-9.05_Down-regulated	-4.08_Down-regulated	9.9_Up-regulated	3.64_Unchanged	0.74_Unchanged
TRINITY_GG_1631_c93_g1	salmon	S40A1_ARATH	Solute carrier family 40 member 1	Ferroportin1 (FPN1)	Scaffold_14	0.147966	0.513258	0.09_Unchanged	-0.02_Unchanged	-0.11_Unchanged	0.13_Unchanged	0.03_Unchanged	-0.09_Unchanged	0.17_Unchanged	0.21_Unchanged	0.23_Unchanged
TRINITY_GG_1637_c124_g1	salmon	PPME1_ARATH	Pectinesterase PPME1	Pectinesterase	Scaffold_14	0.99492	0.994699	1.02_Unchanged	-6.6_Unchanged	-7.63_Down-regulated	-7.82_Down-regulated	-15.64_Down-regulated	-7.82_Down-regulated	10.9_Up-regulated	2.06_Unchanged	1.86_Unchanged
TRINITY_GG_1698_c11_g1	salmon	DCE3_ARATH	Glutamate decarboxylase 3	Pyridoxal-dependent decarboxylase conserved domain	Scaffold_1	0.978718	0.978048	0.59_Unchanged	0.63_Unchanged	0.04_Unchanged	-4.63_Down-regulated	-5.74_Down-regulated	-1.11_Unchanged	5.73_Up-regulated	0.5_Unchanged	-0.65_Unchanged
TRINITY_GG_1767_c11_g2	salmon	GDI_ARATH	Guanosine nucleotide diphosphate dissociation inhibitor At5g09550	GDP dissociation inhibitor	Scaffold_1	0.993573	0.992244	1.72_Unchanged	-0.79_Unchanged	-2.52_Unchanged	-8.57_Down-regulated	-13.82_Down-regulated	-5.25_Down-regulated	12.7_Up-regulated	2.4_Unchanged	-0.33_Unchanged
TRINITY_GG_1767_c38_g1	salmon	C76AD_BETVU	Cytochrome P450 76AD1	Cytochrome P450	Scaffold_1	0.988607	0.974219	-0.03_Unchanged	-2.36_Unchanged	-2.33_Unchanged	-8.54_Down-regulated	-13.94_Down-regulated	-5.41_Down-regulated	11.58_Up-regulated	3.07_Unchanged	0_Unchanged
TRINITY_GG_1768_c208_g1	salmon	PRX2_POPTR	Peroxiredoxin-2	Redoxin	Scaffold_1	0.9982	0.998858	0.61_Unchanged	-5.99_Unchanged	-6.6_Down-regulated	-7.64_Down-regulated	-16.61_Down-regulated	-8.97_Down-regulated	10.62_Up-regulated	2.37_Unchanged	0_Unchanged
TRINITY_GG_1771_c4_g1	salmon	PERK4_ARATH	Proline-rich receptor-like protein kinase PERK4	Protein tyrosine and serine/threonine kinase	Scaffold_1	0.996139	0.987526	0.12_Unchanged	-2.44_Unchanged	-2.56_Unchanged	-7.46_Down-regulated	-11.17_Down-regulated	-3.71_Down-regulated	9.5_Up-regulated	1.93_Unchanged	0.78_Unchanged
TRINITY_GG_1771_c46_g1	salmon	LYK3_ARATH	LysM domain receptor-like kinase 3	Protein tyrosine and serine/threonine kinase	Scaffold_1	-0.213006	0.564025	0.34_Unchanged	0.36_Unchanged	0.01_Unchanged	0.37_Unchanged	0.25_Unchanged	-0.12_Unchanged	0.21_Unchanged	0.24_Unchanged	0.1_Unchanged
TRINITY_GG_1771_c796_g1	salmon	POLX_TOBAC	Retrovirus-related Pol polyprotein from transposon TNT 1-94	Reverse transcriptase (RNA-dependent DNA polymerase)	Scaffold_5	-0.129395	0.499787	5.51_Unchanged	4.9_Unchanged	-0.61_Unchanged	2.53_Unchanged	1.54_Unchanged	-0.98_Unchanged	3.8_Unchanged	0.81_Unchanged	0.44_Unchanged
TRINITY_GG_1833_c2_g1	salmon	IAP3_NPVOP	E3 ubiquitin-protein ligase IAP-3	Zinc finger, C3HC4 type (RING finger)	Scaffold_1	0.318398	0.8476	0.19_Unchanged	-0.2_Unchanged	-0.39_Unchanged	0.35_Unchanged	-0.14_Unchanged	-0.49_Unchanged	0.34_Unchanged	0.49_Unchanged	0.39_Unchanged
TRINITY_GG_1851_c116_g1	salmon	RLT2_ARATH	Homeobox-DDT domain protein RLT2	DDT domain	Scaffold_1	-0.235195	0.686767	0.17_Unchanged	0.15_Unchanged	-0.02_Unchanged	0.34_Unchanged	0.17_Unchanged	-0.17_Unchanged	0.07_Unchanged	0.24_Unchanged	0.09_Unchanged
TRINITY_GG_1851_c227_g1	salmon	AIR3_ARATH	Subtilisin-like protease SBT5.3	Subtilase family	Scaffold_1	-0.307959	0.843609	-0.06_Unchanged	-0.47_Unchanged	-0.41_Unchanged	1.13_Unchanged	0.5_Unchanged	-0.63_Unchanged	-0.59_Unchanged	0.61_Unchanged	0.39_Unchanged
TRINITY_GG_1854_c43_g1	salmon	POLX_TOBAC	Retrovirus-related Pol polyprotein from transposon TNT 1-94	Reverse transcriptase (RNA-dependent DNA polymerase)	Scaffold_10	0.102621	0.471405	4.47_Unchanged	0_Unchanged	-4.47_Unchanged	0.44_Unchanged	-0.14_Unchanged	-0.58_Unchanged	4.36_Unchanged	0.34_Unchanged	4.23_Unchanged
TRINITY_GG_1865_c0_g1	salmon	MAD23_ORYSJ	MADS-box transcription factor 23	SRF-type transcription factor (DNA-binding and dimerisation domain)	Scaffold_1	0.481789	0.926565	3.1_Unchanged	-0.73_Unchanged	-3.83_Down-regulated	1.01_Unchanged	-4.28_Down-regulated	-5.29_Down-regulated	3.81_Unchanged	1.72_Unchanged	0.26_Unchanged
TRINITY_GG_1867_c47_g2	salmon	PERK7_ARATH	Proline-rich receptor-like protein kinase PERK7	Protein tyrosine and serine/threonine kinase	Scaffold_1	0.993338	0.980747	4.52_Unchanged	2.48_Unchanged	-2.04_Unchanged	-8.65_Down-regulated	-14.97_Down-regulated	-6.32_Down-regulated	14.97_Up-regulated	1.8_Unchanged	-2.48_Unchanged
TRINITY_GG_1876_c119_g1	salmon	LEA1_CICAR	Late embryogenesis abundant protein 1	Apolipoprotein A1/A4/E domain	Scaffold_1	0.99507	0.995907	0.9_Unchanged	-0.56_Unchanged	-1.46_Unchanged	-8.33_Down-regulated	-14.37_Down-regulated	-6.04_Down-regulated	11.8_Up-regulated	2.57_Unchanged	-2.02_Unchanged
TRINITY_GG_1885_c9_g1	salmon	BGA13_ARATH	Beta-galactosidase 13	Glycosyl hydrolases family 35	Scaffold_1	0.995588	0.991254	-0.04_Unchanged	-1.2_Unchanged	-1.16_Unchanged	-6.84_Down-regulated	-8.63_Down-regulated	-1.78_Down-regulated	8.08_Up-regulated	1.28_Unchanged	0.66_Unchanged
TRINITY_GG_2103_c214_g1	salmon	CNGC7_ARATH	Putative cyclic nucleotide-gated ion channel 7	Ion transport protein	Scaffold_13	0.991053	0.981746	1.05_Unchanged	0.27_Unchanged	-0.78_Unchanged	-6.83_Down-regulated	-10.06_Down-regulated	-3.23_Down-regulated	8.94_Up-regulated	1.06_Unchanged	-1.39_Unchanged
TRINITY_GG_2108_c25_g1	salmon	EDR4_ARATH	Protein ENHANCED DISEASE RESISTANCE 4	Probable zinc-ribbon domain	Scaffold_13	0.0289165	0.694632	0.27_Unchanged	0.23_Unchanged	-0.04_Unchanged	0.31_Unchanged	-0.06_Unchanged	-0.37_Unchanged	0.3_Unchanged	0.33_Unchanged	0_Unchanged
TRINITY_GG_2109_c13_g1	salmon	TBB3_GOSHI	Tubulin beta-3 chain	Pyridoxal-phosphate dependent enzyme	Scaffold_13	0.136353	0.907798	0.53_Unchanged	0.36_Unchanged	-0.17_Unchanged	0.46_Unchanged	-0.21_Unchanged	-0.67_Unchanged	0.54_Unchanged	0.47_Unchanged	-0.03_Unchanged
TRINITY_GG_2109_c13_g2	salmon	TBB2_ELEIN	Tubulin beta-2 chain	Tubulin/FtsZ family, GTPase domain	Scaffold_13	0.989526	0.986708	-0.55_Unchanged	-0.08_Unchanged	0.47_Unchanged	-6.58_Down-regulated	-7.21_Down-regulated	-0.63_Unchanged	7.16_Up-regulated	1.13_Unchanged	0.03_Unchanged
TRINITY_GG_2109_c17_g1	salmon	EDR1_ARATH	Serine/threonine-protein kinase EDR1	Protein tyrosine and serine/threonine kinase	Scaffold_13	-0.275512	0.689941	0.13_Unchanged	-0.12_Unchanged	-0.25_Unchanged	0.64_Unchanged	0.39_Unchanged	-0.25_Unchanged	-0.15_Unchanged	0.36_Unchanged	0.36_Unchanged
TRINITY_GG_2109_c36_g1	salmon	WLI2A_ARATH	LIM domain-containing protein WLIM2a	LIM domain	Scaffold_13	0.999275	0.9907	-0.15_Unchanged	-5.26_Down-regulated	-5.11_Down-regulated	-7.55_Down-regulated	-14.95_Down-regulated	-7.4_Down-regulated	9.69_Up-regulated	2.29_Unchanged	0_Unchanged
TRINITY_GG_2113_c13_g1	salmon	VP13C_HUMAN	Vacuolar protein sorting-associated protein 13C	Vacuolar sorting-associated protein 13, N-terminal	Scaffold_13	-0.240714	0.637652	0.21_Unchanged	0.18_Unchanged	-0.02_Unchanged	0.23_Unchanged	0.22_Unchanged	-0.01_Unchanged	0.1_Unchanged	0.13_Unchanged	0.14_Unchanged
TRINITY_GG_215_c175_g1	salmon	TBL8_ARATH	Protein trichome birefringence-like 8	GDSL/SGNH-like Acyl-Esterase family found in Pmr5 and Cas1p	Scaffold_6	0.528021	0.983942	0.36_Unchanged	-0.25_Unchanged	-0.61_Unchanged	0.17_Unchanged	-0.6_Unchanged	-0.77_Down-regulated	0.55_Unchanged	0.36_Unchanged	0.21_Unchanged
TRINITY_GG_215_c354_g1	salmon	CHX15_ARATH	Cation/H(+) antiporter 15	Sodium/hydrogen exchanger family	Scaffold_6	0.991178	0.977466	1.3_Unchanged	0.09_Unchanged	-1.2_Unchanged	-8.33_Down-regulated	-13.76_Down-regulated	-5.43_Down-regulated	11.38_Up-regulated	1.75_Unchanged	-2.47_Unchanged
TRINITY_GG_215_c376_g4	salmon	P2C73_ORYSJ	Probable protein phosphatase 2C 73	Protein phosphatase 2C	Scaffold_6	0.991922	0.983858	0.44_Unchanged	0.09_Unchanged	-0.35_Unchanged	-7.4_Down-regulated	-11.33_Down-regulated	-3.93_Down-regulated	10.86_Up-regulated	3.02_Unchanged	-0.57_Unchanged
TRINITY_GG_215_c81_g1	salmon	TAUE4_ARATH	Sulfite exporter TauE/SafE family protein 4	Sulfite exporter TauE/SafE	Scaffold_6	0.524442	0.896905	0.03_Unchanged	-0.96_Down-regulated	-0.99_Down-regulated	0.23_Unchanged	-0.82_Down-regulated	-1.04_Down-regulated	0.46_Unchanged	0.65_Unchanged	0.6_Unchanged
TRINITY_GG_215_c891_g1	salmon	E70H1_ARATH	Exocyst complex component EXO70H1	Exo70 exocyst complex subunit	Scaffold_6	0.997227	0.9905	-0.06_Unchanged	-4.43_Unchanged	-4.37_Unchanged	-7.86_Down-regulated	-14.46_Down-regulated	-6.6_Down-regulated	10.03_Up-regulated	2.23_Unchanged	0_Unchanged
TRINITY_GG_2214_c1_g1	salmon	ABAH2_ARATH	Abscisic acid 8'-hydroxylase 2	Cytochrome P450	Scaffold_6	-0.0540964	0.967572	0.84_Unchanged	1.35_Up-regulated	0.51_Unchanged	0.74_Unchanged	-1.09_Down-regulated	-1.83_Down-regulated	0.42_Unchanged	0.32_Unchanged	-2.02_Unchanged
TRINITY_GG_2286_c3_g1	salmon	GPDL7_ARATH	Glycerophosphodiester phosphodiesterase GDPDL7	Glycerophosphoryl diester phosphodiesterase family	Scaffold_17	0.996009	0.991571	0.54_Unchanged	-0.14_Unchanged	-0.69_Unchanged	-7.35_Down-regulated	-9.16_Down-regulated	-1.81_Down-regulated	9.3_Up-regulated	1.4_Unchanged	0.28_Unchanged
TRINITY_GG_2567_c0_g1	salmon	SBT54_ARATH	Subtilisin-like protease SBT5.4	Subtilase family	Scaffold_10	0.994497	0.991163	2.11_Unchanged	-1.06_Unchanged	-3.17_Unchanged	-8.48_Down-regulated	-13.09_Down-regulated	-4.61_Down-regulated	12.66_Up-regulated	2.07_Unchanged	0.63_Unchanged
TRINITY_GG_2636_c124_g1	salmon	GDIR_ARATH	Rho GDP-dissociation inhibitor 1	RHO protein GDP dissociation inhibitor	Scaffold_10	0.988731	0.990281	2.01_Unchanged	-2.37_Unchanged	-4.38_Unchanged	-8.95_Down-regulated	-14.81_Down-regulated	-5.85_Down-regulated	12.44_Up-regulated	1.48_Unchanged	0_Unchanged
TRINITY_GG_2636_c40_g1	salmon	Y5586_ARATH	WEB family protein At5g55860	NA	Scaffold_10	-0.35814	0.773352	0.38_Unchanged	0.26_Unchanged	-0.13_Unchanged	0.3_Unchanged	0.13_Unchanged	-0.17_Unchanged	0.11_Unchanged	0.02_Unchanged	-0.02_Unchanged
TRINITY_GG_2653_c0_g1	salmon	AIR3_ARATH	Subtilisin-like protease SBT5.3	Subtilase family	Scaffold_149	0.993959	0.991167	0.58_Unchanged	-0.79_Unchanged	-1.37_Unchanged	-8.25_Down-regulated	-11.95_Down-regulated	-3.69_Down-regulated	10.54_Up-regulated	1.71_Unchanged	-0.61_Unchanged
TRINITY_GG_2653_c203_g1	salmon	Y1684_ARATH	Probable LRR receptor-like serine/threonine-protein kinase At1g06840	Protein kinase domain	Scaffold_10	0.231769	0.76901	0.12_Unchanged	-0.5_Unchanged	-0.62_Unchanged	0.43_Unchanged	-0.28_Unchanged	-0.71_Down-regulated	0.06_Unchanged	0.37_Unchanged	0.28_Unchanged
TRINITY_GG_2653_c213_g1	salmon	INT3_MOUSE	Integrator complex subunit 3	Integrator complex subunit 3 N-terminal	Scaffold_10	-0.282805	0.635758	0.27_Unchanged	0.15_Unchanged	-0.12_Unchanged	0.33_Unchanged	0.07_Unchanged	-0.27_Unchanged	0.01_Unchanged	0.08_Unchanged	-0.07_Unchanged
TRINITY_GG_2653_c261_g1	salmon	PER5_VITVI	Peroxidase 5	Peroxidase	Scaffold_10	0.998096	0.989278	-0.53_Unchanged	-3.2_Unchanged	-2.66_Unchanged	-7.09_Down-regulated	-14.91_Down-regulated	-7.82_Down-regulated	10_Up-regulated	3.44_Unchanged	-1.71_Unchanged
TRINITY_GG_2653_c282_g1	salmon	RLF4_ARATH	Protein RALF-like 4	Rapid ALkalinization Factor (RALF)	Scaffold_10	0.996841	0.989774	-0.24_Unchanged	-2.6_Unchanged	-2.36_Unchanged	-7.1_Down-regulated	-12.65_Down-regulated	-5.55_Down-regulated	9.44_Up-regulated	2.58_Unchanged	-0.61_Unchanged
TRINITY_GG_2653_c492_g1	salmon	CAP4_ARATH	Putative clathrin assembly protein At1g03050	ANTH domain	Scaffold_10	0.995819	0.985275	3.27_Unchanged	-3.23_Unchanged	-6.5_Down-regulated	-7.81_Down-regulated	-12.48_Down-regulated	-4.67_Down-regulated	12.4_Up-regulated	1.31_Unchanged	3.14_Unchanged
TRINITY_GG_2882_c5_g1	salmon	BBE21_ARATH	Berberine bridge enzyme-like 21	FAD binding domain	Scaffold_12	0.996714	0.998035	0.96_Unchanged	-5.55_Unchanged	-6.52_Down-regulated	-8.56_Down-regulated	-17.39_Down-regulated	-8.83_Down-regulated	11.84_Up-regulated	2.31_Unchanged	0_Unchanged
TRINITY_GG_2888_c135_g1	salmon	RPO1A_TOBAC	DNA-directed RNA polymerase 1A	DNA-dependent RNA polymerase	Scaffold_12	-0.044472	0.898056	0.09_Unchanged	-0.1_Unchanged	-0.19_Unchanged	0.5_Unchanged	0.35_Unchanged	-0.15_Unchanged	0.12_Unchanged	0.53_Unchanged	0.57_Unchanged
TRINITY_GG_2888_c313_g1	salmon	POLX_TOBAC	Retrovirus-related Pol polyprotein from transposon TNT 1-94	NA	Scaffold_80	-0.0981745	0.575387	0_Unchanged	0_Unchanged	0_Unchanged	5.59_Unchanged	4.93_Unchanged	-0.66_Unchanged	0.03_Unchanged	5.62_Unchanged	4.96_Unchanged
TRINITY_GG_2888_c346_g1	salmon	SPH2_ARATH	S-protein homolog 2	Plant self-incompatibility protein S1	Scaffold_12	0.998483	0.991562	1.45_Unchanged	-4.45_Unchanged	-5.9_Down-regulated	-7.83_Down-regulated	-15.51_Down-regulated	-7.67_Down-regulated	11.06_Up-regulated	1.77_Unchanged	0_Unchanged
TRINITY_GG_2888_c4_g1	salmon	NTAN1_ARATH	Protein N-terminal asparagine amidohydrolase	Protein N-terminal asparagine amidohydrolase	Scaffold_12	0.297688	0.795262	0.03_Unchanged	-0.21_Unchanged	-0.24_Unchanged	0.24_Unchanged	-0.13_Unchanged	-0.37_Unchanged	0.11_Unchanged	0.32_Unchanged	0.19_Unchanged
TRINITY_GG_2888_c509_g1	salmon	CXE17_ARATH	Probable carboxylesterase 17	alpha/beta hydrolase fold	Scaffold_12	0.384593	0.877135	1.47_Unchanged	-0.28_Unchanged	-1.75_Unchanged	0.67_Unchanged	-1.54_Unchanged	-2.21_Down-regulated	1.48_Unchanged	0.68_Unchanged	0.22_Unchanged
TRINITY_GG_2893_c13_g1	salmon	LRKS7_ARATH	Probable L-type lectin-domain containing receptor kinase S.7	Protein kinase domain	Scaffold_12	-0.346902	0.729348	0.5_Unchanged	0.04_Unchanged	-0.47_Unchanged	0.99_Up-regulated	0.61_Unchanged	-0.38_Unchanged	-0.18_Unchanged	0.3_Unchanged	0.39_Unchanged
TRINITY_GG_2896_c1_g1	salmon	AL11A_OLEEU	Pectinesterase 1	Pectinesterase	Scaffold_12	0.995423	0.996381	0.29_Unchanged	-2.22_Down-regulated	-2.51_Down-regulated	-7.89_Down-regulated	-12.16_Down-regulated	-4.27_Down-regulated	10.22_Up-regulated	2.04_Unchanged	0.28_Unchanged
TRINITY_GG_290_c3_g1	salmon	PRB1_ARATH	Pathogenesis-related protein 1	Cysteine-rich secretory protein family	Scaffold_1	0.995133	0.994957	0.23_Unchanged	-5.07_Down-regulated	-5.3_Down-regulated	-7.75_Down-regulated	-17.36_Down-regulated	-9.61_Down-regulated	10.19_Up-regulated	2.21_Unchanged	-2.1_Unchanged
TRINITY_GG_300_c30_g2	salmon	LRL11_ARATH	LEAF RUST 10 DISEASE-RESISTANCE LOCUS RECEPTOR-LIKE PROTEIN KINASE-like 1.1	Protein tyrosine and serine/threonine kinase	Scaffold_82	0.134821	0.788091	0.39_Unchanged	0.59_Unchanged	0.2_Unchanged	0.48_Unchanged	-0.03_Unchanged	-0.5_Unchanged	0.56_Unchanged	0.65_Unchanged	-0.05_Unchanged
TRINITY_GG_303_c96_g1	salmon	DIR23_ARATH	Dirigent protein 23	Dirigent-like protein	Scaffold_82	0.210672	0.762925	0.78_Unchanged	1.32_Unchanged	0.54_Unchanged	0.75_Unchanged	-0.24_Unchanged	-0.99_Unchanged	1.44_Unchanged	1.41_Unchanged	-0.12_Unchanged
TRINITY_GG_3118_c0_g1	salmon	Y3475_ARATH	Probable LRR receptor-like serine/threonine-protein kinase At3g47570	Protein kinase domain	Scaffold_9	-0.208878	0.547031	0.39_Unchanged	-0.46_Unchanged	-0.86_Unchanged	0.92_Unchanged	1.04_Unchanged	0.12_Unchanged	-0.61_Unchanged	-0.09_Unchanged	0.89_Unchanged
TRINITY_GG_3172_c52_g1	salmon	P4KG4_ARATH	Phosphatidylinositol 4-kinase gamma 4	Phosphatidylinositol 3- and 4-kinase	Scaffold_9	0.998071	0.991399	0.01_Unchanged	-3.34_Down-regulated	-3.34_Down-regulated	-7.18_Down-regulated	-11.99_Down-regulated	-4.81_Down-regulated	9.66_Up-regulated	2.48_Unchanged	1.01_Unchanged
TRINITY_GG_3178_c9_g1	salmon	ENL1_ARATH	Early nodulin-like protein 1	Plastocyanin-like domain	Scaffold_9	0.997449	0.984044	2.01_Unchanged	-3.23_Unchanged	-5.25_Down-regulated	-7.1_Down-regulated	-14.08_Down-regulated	-6.98_Down-regulated	10.85_Up-regulated	1.73_Unchanged	0_Unchanged
TRINITY_GG_33_c105_g1	salmon	POLX_TOBAC	Retrovirus-related Pol polyprotein from transposon TNT 1-94	Reverse transcriptase (RNA-dependent DNA polymerase)	Scaffold_16	0.182746	0.924349	8.09_Unchanged	7.64_Unchanged	-0.45_Unchanged	1.03_Unchanged	1.12_Unchanged	0.09_Unchanged	7.97_Unchanged	0.91_Unchanged	1.45_Unchanged
TRINITY_GG_33_c59_g2	salmon	POLX_TOBAC	Retrovirus-related Pol polyprotein from transposon TNT 1-94	NA	Scaffold_1	-0.265927	0.424718	5.94_Unchanged	4.72_Unchanged	-1.23_Unchanged	6.45_Unchanged	6.16_Unchanged	-0.29_Unchanged	0_Unchanged	0.51_Unchanged	1.45_Unchanged
TRINITY_GG_3327_c138_g1	salmon	RNH_HALSA	Ribonuclease HI	Reverse transcriptase-like	Scaffold_1	-0.168555	0.623252	4.71_Unchanged	2.9_Unchanged	-1.8_Unchanged	5.44_Unchanged	3.2_Unchanged	-2.24_Unchanged	1.14_Unchanged	1.87_Unchanged	1.44_Unchanged
TRINITY_GG_3327_c77_g1	salmon	GSTT1_ARATH	Glutathione S-transferase T1	Glutathione S-transferase, N-terminal domain	Scaffold_9	0.990742	0.981333	-0.85_Unchanged	-1.11_Unchanged	-0.26_Unchanged	-5.32_Down-regulated	-7.71_Down-regulated	-2.39_Down-regulated	6.04_Up-regulated	1.57_Unchanged	-0.56_Unchanged
TRINITY_GG_3330_c72_g1	salmon	U74E2_ARATH	UDP-glycosyltransferase 74E2	UDP-glucoronosyl and UDP-glucosyl transferase	Scaffold_9	0.17537	0.931548	0.49_Unchanged	-0.78_Unchanged	-1.27_Down-regulated	1.63_Up-regulated	-1.23_Down-regulated	-2.85_Down-regulated	0.37_Unchanged	1.5_Unchanged	-0.08_Unchanged
TRINITY_GG_3337_c1387_g1	salmon	COBRA_ARATH	Protein COBRA	COBRA-like protein	Scaffold_9	0.0120391	0.663449	5.69_Unchanged	4.12_Unchanged	-1.57_Unchanged	1.39_Unchanged	-0.34_Unchanged	-1.73_Unchanged	4.97_Unchanged	0.67_Unchanged	0.52_Unchanged
TRINITY_GG_3337_c150_g1	salmon	PGLR5_ARATH	Probable polygalacturonase At1g80170	Multicopper oxidase	Scaffold_9	-0.0914658	0.898412	0.49_Unchanged	-0.16_Unchanged	-0.65_Unchanged	0.73_Unchanged	0.54_Unchanged	-0.19_Unchanged	0.31_Unchanged	0.55_Unchanged	1.02_Unchanged
TRINITY_GG_3337_c245_g2	salmon	PLY3_ARATH	Probable pectate lyase 3	Pectate lyase	Scaffold_9	0.998257	0.987685	1.77_Unchanged	-4.14_Unchanged	-5.91_Down-regulated	-7.54_Down-regulated	-13.9_Down-regulated	-6.36_Down-regulated	11.64_Up-regulated	2.33_Unchanged	1.87_Unchanged
TRINITY_GG_3337_c250_g1	salmon	PTR52_ARATH	Protein NRT1/ PTR FAMILY 2.8	POT family	Scaffold_9	0.976012	0.995106	1.87_Unchanged	0.98_Unchanged	-0.88_Unchanged	-6.12_Down-regulated	-7.67_Down-regulated	-1.55_Unchanged	8.89_Up-regulated	0.9_Unchanged	0.24_Unchanged
TRINITY_GG_3337_c296_g1	salmon	AB14G_ARATH	ABC transporter G family member 14	ABC-2 type transporter	Scaffold_9	-0.093557	0.551452	0.05_Unchanged	0.24_Unchanged	0.18_Unchanged	0.54_Unchanged	0.15_Unchanged	-0.39_Unchanged	0.11_Unchanged	0.59_Unchanged	0.02_Unchanged
TRINITY_GG_349_c4_g1	salmon	SRC2_SOYBN	Protein SRC2	C2 domain	Scaffold_97	0.999223	0.995522	0.98_Unchanged	-4.92_Unchanged	-5.9_Down-regulated	-7.35_Down-regulated	-15.48_Down-regulated	-8.13_Down-regulated	10.56_Up-regulated	2.23_Unchanged	0_Unchanged
TRINITY_GG_3951_c4_g1	salmon	RU17_ARATH	U1 small nuclear ribonucleoprotein 70 kDa	RNA recognition motif. (a.k.a. RRM, RBD, or RNP domain)	Scaffold_81	0.0459266	0.549497	0.16_Unchanged	0.08_Unchanged	-0.08_Unchanged	0.2_Unchanged	0.03_Unchanged	-0.17_Unchanged	0.16_Unchanged	0.2_Unchanged	0.12_Unchanged
TRINITY_GG_3956_c101_g1	salmon	PGML4_ARATH	Phosphoglycerate mutase-like protein 4	Histidine phosphatase superfamily (branch 1)	Scaffold_81	-0.108106	0.589178	-0.12_Unchanged	-0.04_Unchanged	0.08_Unchanged	0.82_Unchanged	0.29_Unchanged	-0.53_Unchanged	-0.21_Unchanged	0.73_Unchanged	0.11_Unchanged
TRINITY_GG_3966_c12_g2	salmon	HSF24_SOLPE	Heat shock factor protein HSF24	HSF-type DNA-binding	Scaffold_81	0.475937	0.884657	0.22_Unchanged	-0.93_Unchanged	-1.15_Down-regulated	0.48_Unchanged	-1.24_Down-regulated	-1.72_Down-regulated	0.73_Unchanged	0.99_Unchanged	0.42_Unchanged
TRINITY_GG_3967_c11_g1	salmon	PRB1_ARATH	Pathogenesis-related protein 1	Cysteine-rich secretory protein family	Scaffold_81	0.992803	0.978658	0.23_Unchanged	-2.44_Unchanged	-2.68_Unchanged	-7.04_Down-regulated	-10.09_Down-regulated	-3.05_Down-regulated	9.64_Up-regulated	2.36_Unchanged	1.99_Unchanged
TRINITY_GG_3972_c72_g1	salmon	HAK23_ORYSJ	Potassium transporter 23	K+ potassium transporter	Scaffold_81	0.422889	0.788741	0.38_Unchanged	-0.81_Unchanged	-1.18_Down-regulated	0.35_Unchanged	-0.87_Unchanged	-1.21_Down-regulated	0.57_Unchanged	0.54_Unchanged	0.51_Unchanged
TRINITY_GG_3972_c89_g1	salmon	FTIP1_ARATH	FT-interacting protein 1	Glycosyl hydrolases family 28	Scaffold_81	0.953428	0.988241	0.01_Unchanged	-0.17_Unchanged	-0.19_Unchanged	-1.13_Down-regulated	-1.7_Down-regulated	-0.57_Unchanged	1.76_Up-regulated	0.62_Unchanged	0.23_Unchanged
TRINITY_GG_3973_c0_g1	salmon	HNRPQ_ARATH	Heterogeneous nuclear ribonucleoprotein Q	RNA recognition motif. (a.k.a. RRM, RBD, or RNP domain)	Scaffold_81	0.0225529	0.76311	0.29_Unchanged	-0.01_Unchanged	-0.3_Unchanged	0.56_Unchanged	0.13_Unchanged	-0.43_Unchanged	0.27_Unchanged	0.54_Unchanged	0.4_Unchanged
TRINITY_GG_3975_c143_g1	salmon	MOR2_SCHPO	Cell polarity protein mor2	Cell morphogenesis central region	Scaffold_81	-0.00747601	0.603356	0.22_Unchanged	0.07_Unchanged	-0.15_Unchanged	0.22_Unchanged	0.13_Unchanged	-0.1_Unchanged	0.16_Unchanged	0.17_Unchanged	0.22_Unchanged
TRINITY_GG_3975_c63_g1	salmon	DEXH5_ARATH	DExH-box ATP-dependent RNA helicase DExH5, mitochondrial	Helicase associated domain (HA2)	Scaffold_81	0.130917	0.840642	0.19_Unchanged	0.09_Unchanged	-0.1_Unchanged	0.18_Unchanged	-0.01_Unchanged	-0.19_Unchanged	0.21_Unchanged	0.2_Unchanged	0.11_Unchanged
TRINITY_GG_3975_c65_g1	salmon	ACS_ARATH	Acetyl-coenzyme A synthetase, chloroplastic/glyoxysomal	AMP-binding enzyme	Scaffold_81	0.0348969	0.720251	0.43_Unchanged	0.32_Unchanged	-0.11_Unchanged	0.15_Unchanged	-0.22_Unchanged	-0.36_Unchanged	0.24_Unchanged	-0.05_Unchanged	-0.3_Unchanged
TRINITY_GG_3978_c0_g1	salmon	Y1790_ARATH	BTB/POZ domain-containing protein At1g67900	NPH3 family	Scaffold_81	0.0252674	0.9008	0.49_Unchanged	0.71_Unchanged	0.22_Unchanged	0.36_Unchanged	-0.14_Unchanged	-0.5_Unchanged	0.5_Unchanged	0.38_Unchanged	-0.34_Unchanged
TRINITY_GG_3980_c38_g2	salmon	TTI1_MOUSE	TELO2-interacting protein 1 homolog	NA	Scaffold_81	0.0160176	0.823043	0.27_Unchanged	0.06_Unchanged	-0.2_Unchanged	0.18_Unchanged	0.05_Unchanged	-0.13_Unchanged	0.15_Unchanged	0.06_Unchanged	0.14_Unchanged
TRINITY_GG_3995_c23_g1	salmon	NDRP1_ARATH	Nodulin-related protein 1	Ribosomal L18 of archaea, bacteria, mitoch. and chloroplast	Scaffold_81	0.388504	0.979595	-0.32_Unchanged	-1.19_Down-regulated	-0.87_Down-regulated	0.54_Unchanged	-0.76_Down-regulated	-1.3_Down-regulated	-0.04_Unchanged	0.82_Unchanged	0.39_Unchanged
TRINITY_GG_3995_c47_g1	salmon	GPX4_ARATH	Probable glutathione peroxidase 4	Glutathione peroxidase	Scaffold_81	0.99509	0.98977	0.8_Unchanged	-3.69_Unchanged	-4.49_Down-regulated	-6.64_Down-regulated	-13.42_Down-regulated	-6.77_Down-regulated	9.88_Up-regulated	2.43_Unchanged	0.15_Unchanged
TRINITY_GG_403_c10_g1	salmon	MSK1_TOBAC	Shaggy-related protein kinase NtK-1	Protein kinase domain	Scaffold_80	0.997645	0.991381	1.29_Unchanged	-3.83_Unchanged	-5.12_Down-regulated	-7.46_Down-regulated	-13.57_Down-regulated	-6.11_Down-regulated	10.66_Up-regulated	1.92_Unchanged	0.93_Unchanged
TRINITY_GG_4030_c7_g2	salmon	SMXL3_ARATH	Protein SMAX1-LIKE 3	NA	Scaffold_81	-0.149891	0.850578	-0.71_Unchanged	-1.51_Unchanged	-0.8_Unchanged	2.02_Unchanged	-1.23_Unchanged	-3.25_Unchanged	-1.53_Unchanged	1.19_Unchanged	-1.26_Unchanged
TRINITY_GG_4098_c166_g1	salmon	RRM3_YEAST	ATP-dependent DNA helicase RRM3	PIF1-like helicase	Scaffold_2	0.264532	0.715159	1.21_Unchanged	0.83_Unchanged	-0.38_Unchanged	0.59_Unchanged	-0.08_Unchanged	-0.67_Unchanged	2.01_Unchanged	1.38_Unchanged	1.09_Unchanged
TRINITY_GG_4183_c134_g1	salmon	PME58_ARATH	Probable pectinesterase/pectinesterase inhibitor 58	Pectinesterase	Scaffold_2	0.994725	0.994938	0.13_Unchanged	-2.62_Down-regulated	-2.76_Down-regulated	-7.69_Down-regulated	-12.62_Down-regulated	-4.93_Down-regulated	10.53_Up-regulated	2.7_Unchanged	0.53_Unchanged
TRINITY_GG_4183_c43_g1	salmon	U1148_ARATH	U11/U12 small nuclear ribonucleoprotein 48 kDa protein	NA	Scaffold_2	0.0405254	0.745443	0.4_Unchanged	0.38_Unchanged	-0.03_Unchanged	0.28_Unchanged	0.09_Unchanged	-0.19_Unchanged	0.41_Unchanged	0.29_Unchanged	0.13_Unchanged
TRINITY_GG_4206_c340_g1	salmon	CML13_ARATH	Probable calcium-binding protein CML13	EF-hand domain pair	Scaffold_2	0.995273	0.978791	-1.03_Unchanged	-2.45_Unchanged	-1.42_Unchanged	-7.38_Down-regulated	-12.2_Down-regulated	-4.83_Down-regulated	9.29_Up-regulated	2.95_Unchanged	-0.46_Unchanged
TRINITY_GG_4209_c56_g1	salmon	PP279_ARATH	Pentatricopeptide repeat-containing protein At3g53170	NA	Scaffold_17	0.27987	0.74204	0.7_Unchanged	0.15_Unchanged	-0.55_Unchanged	0.56_Unchanged	-0.2_Unchanged	-0.76_Unchanged	1.19_Unchanged	1.05_Unchanged	0.84_Unchanged
TRINITY_GG_4209_c87_g1	salmon	GLTB_SPIOL	Ferredoxin-dependent glutamate synthase, chloroplastic	Glutamine amidotransferases class-II	Scaffold_2	-0.0649169	0.805693	0.39_Unchanged	0.19_Unchanged	-0.2_Unchanged	0.38_Unchanged	0.04_Unchanged	-0.34_Unchanged	0.17_Unchanged	0.16_Unchanged	0.02_Unchanged
TRINITY_GG_4216_c96_g1	salmon	PME45_ARATH	Putative pectinesterase/pectinesterase inhibitor 45	Pectinesterase	Scaffold_2	0.998274	0.988506	0.37_Unchanged	-1.45_Unchanged	-1.82_Unchanged	-7.32_Down-regulated	-10.18_Down-regulated	-2.87_Down-regulated	9.4_Up-regulated	1.71_Unchanged	0.67_Unchanged
TRINITY_GG_44_c698_g1	salmon	ACT1_ORYSJ	Actin-1	Actin	Scaffold_6	0.989112	0.988563	0.54_Unchanged	0.87_Unchanged	0.33_Unchanged	-6.71_Down-regulated	-7.74_Down-regulated	-1.04_Unchanged	8.65_Up-regulated	1.4_Unchanged	0.04_Unchanged
TRINITY_GG_44_c76_g1	salmon	CSLC6_ARATH	Probable xyloglucan glycosyltransferase 6	Glycosyl transferase family group 2	Scaffold_6	0.107998	0.643256	0.21_Unchanged	0.2_Unchanged	-0.02_Unchanged	0.12_Unchanged	-0.02_Unchanged	-0.13_Unchanged	0.21_Unchanged	0.12_Unchanged	0_Unchanged
TRINITY_GG_4483_c9_g1	salmon	GLOX1_ARATH	Aldehyde oxidase GLOX1	Glyoxal oxidase N-terminus	Scaffold_15	0.996974	0.988486	-0.14_Unchanged	-6.39_Unchanged	-6.25_Down-regulated	-7.39_Down-regulated	-16.54_Down-regulated	-9.15_Down-regulated	10.15_Up-regulated	2.9_Unchanged	0_Unchanged
TRINITY_GG_450_c22_g1	salmon	RHIE_DICD3	Rhamnogalacturonate lyase	Rhamnogalacturonate lyase family	Scaffold_80	0.984161	0.973587	0.63_Unchanged	0.94_Unchanged	0.31_Unchanged	-6.32_Down-regulated	-7.96_Down-regulated	-1.64_Unchanged	9.71_Up-regulated	2.75_Unchanged	0.8_Unchanged
TRINITY_GG_4503_c2243_g1	salmon	KCS11_ARATH	3-ketoacyl-CoA synthase 11	FAE1/Type III polyketide synthase-like protein	Scaffold_15	-0.253774	0.545366	1.97_Unchanged	1.67_Unchanged	-0.3_Unchanged	1.98_Unchanged	0.66_Unchanged	-1.32_Unchanged	0.59_Unchanged	0.6_Unchanged	-0.42_Unchanged
TRINITY_GG_4503_c247_g1	salmon	WRK28_ARATH	WRKY transcription factor 28	WRKY DNA -binding domain	Scaffold_15	-0.032044	0.514141	-0.28_Unchanged	-0.12_Unchanged	0.16_Unchanged	0.89_Unchanged	0.24_Unchanged	-0.65_Unchanged	-0.11_Unchanged	1.06_Unchanged	0.25_Unchanged
TRINITY_GG_4503_c309_g1	salmon	PME13_ARATH	Probable pectinesterase/pectinesterase inhibitor 13	Pectinesterase	Scaffold_15	0.997634	0.991156	0.85_Unchanged	-5.4_Unchanged	-6.25_Down-regulated	-7.51_Down-regulated	-16.17_Down-regulated	-8.65_Down-regulated	10.76_Up-regulated	2.4_Unchanged	0_Unchanged
TRINITY_GG_4503_c344_g1	salmon	RLP51_ARATH	Receptor-like protein 51	Leucine rich repeat	Scaffold_15	-0.325079	0.745814	0.59_Unchanged	0.31_Unchanged	-0.28_Unchanged	0.43_Unchanged	0.07_Unchanged	-0.36_Unchanged	0.1_Unchanged	-0.05_Unchanged	-0.13_Unchanged
TRINITY_GG_4503_c348_g1	salmon	CIPK5_ORYSJ	CBL-interacting protein kinase 5	Protein kinase domain	Scaffold_15	0.997913	0.988617	-0.65_Unchanged	-4.9_Down-regulated	-4.25_Down-regulated	-7.44_Down-regulated	-14.35_Down-regulated	-6.92_Down-regulated	9.45_Up-regulated	2.67_Unchanged	0_Unchanged
TRINITY_GG_4503_c426_g2	salmon	PM19L_ORYSJ	Membrane protein PM19L	AWPM-19-like family	Scaffold_15	0.129981	0.881754	0.6_Unchanged	0.31_Unchanged	-0.29_Unchanged	0.54_Unchanged	-0.11_Unchanged	-0.65_Unchanged	0.49_Unchanged	0.42_Unchanged	0.07_Unchanged
TRINITY_GG_4503_c50_g1	salmon	SUA_ARATH	SUPPRESSOR OF ABI3-5	OCRE domain	Scaffold_15	-0.0836642	0.79027	0.44_Unchanged	0.43_Unchanged	-0.02_Unchanged	0.4_Unchanged	0.17_Unchanged	-0.24_Unchanged	0.37_Unchanged	0.33_Unchanged	0.11_Unchanged
TRINITY_GG_4503_c79_g2	salmon	CHE1_CHEAL	Pollen allergen Che a 1	Pollen protein Ole e 1 like	Scaffold_15	0.997709	0.99354	0.82_Unchanged	-4.45_Unchanged	-5.27_Unchanged	-7.26_Down-regulated	-15.55_Down-regulated	-8.29_Down-regulated	11.1_Up-regulated	3.02_Unchanged	0_Unchanged
TRINITY_GG_456_c6_g1	salmon	EAR1_ORYSI	Protein terminal ear1 homolog	RNA recognition motif 2	Scaffold_80	-0.367622	0.716023	2.84_Unchanged	1.41_Unchanged	-1.43_Unchanged	3.35_Up-regulated	2.41_Unchanged	-0.94_Unchanged	-0.16_Unchanged	0.35_Unchanged	0.84_Unchanged
TRINITY_GG_469_c0_g1	salmon	LBD31_ARATH	LOB domain-containing protein 31	Lateral organ boundaries (LOB) domain	Scaffold_80	0.157511	0.905083	1.4_Unchanged	1.07_Unchanged	-0.34_Unchanged	0.49_Unchanged	-0.41_Unchanged	-0.9_Unchanged	1.2_Unchanged	0.3_Unchanged	-0.27_Unchanged
TRINITY_GG_469_c2_g1	salmon	POLX_TOBAC	Retrovirus-related Pol polyprotein from transposon TNT 1-94	Reverse transcriptase (RNA-dependent DNA polymerase)	Scaffold_80	0.314234	0.985075	4.76_Unchanged	4.5_Unchanged	-0.26_Unchanged	0.45_Unchanged	0.03_Unchanged	-0.42_Unchanged	5.32_Unchanged	1.01_Unchanged	0.84_Unchanged
TRINITY_GG_4737_c332_g2	salmon	E13B_NICPL	Glucan endo-1,3-beta-glucosidase, basic vacuolar isoform	Glycosyl hydrolases family 17	Scaffold_11	0.992244	0.991732	0.41_Unchanged	-3.62_Down-regulated	-4.02_Down-regulated	-6.99_Down-regulated	-12.38_Down-regulated	-5.39_Down-regulated	9.68_Up-regulated	2.28_Unchanged	0.91_Unchanged
TRINITY_GG_4737_c42_g1	salmon	SEC_ARATH	Probable UDP-N-acetylglucosamine--peptide N-acetylglucosaminyltransferase SEC	Glycosyl transferase family 41	Scaffold_11	-0.0161448	0.758738	0.24_Unchanged	0.19_Unchanged	-0.06_Unchanged	0.19_Unchanged	0_Unchanged	-0.19_Unchanged	0.17_Unchanged	0.12_Unchanged	-0.01_Unchanged
TRINITY_GG_4737_c470_g1	salmon	DEXH3_ARATH	DExH-box ATP-dependent RNA helicase DExH3	Helicase associated domain (HA2)	Scaffold_11	0.115929	0.904881	0.33_Unchanged	0.27_Unchanged	-0.06_Unchanged	0.3_Unchanged	0.03_Unchanged	-0.26_Unchanged	0.37_Unchanged	0.33_Unchanged	0.13_Unchanged
TRINITY_GG_4759_c85_g1	salmon	XYLL2_ARATH	D-xylose-proton symporter-like 2	Sugar (and other) transporter	Scaffold_11	0.00874867	0.509176	0.33_Unchanged	0.03_Unchanged	-0.3_Unchanged	0.39_Unchanged	0.09_Unchanged	-0.3_Unchanged	0.22_Unchanged	0.29_Unchanged	0.29_Unchanged
TRINITY_GG_4772_c25_g1	salmon	Y4399_DICDI	Probable helicase DDB_G0274399	AAA domain	Scaffold_11	-0.0588681	0.836407	0.12_Unchanged	0.13_Unchanged	0.01_Unchanged	0.91_Up-regulated	0.34_Unchanged	-0.57_Unchanged	0.14_Unchanged	0.94_Unchanged	0.36_Unchanged
TRINITY_GG_4784_c53_g1	salmon	PME67_ARATH	Probable pectinesterase 67	Pectinesterase	Scaffold_11	0.99768	0.99118	2.41_Unchanged	-2.04_Unchanged	-4.45_Down-regulated	-7.63_Down-regulated	-15.54_Down-regulated	-7.91_Down-regulated	11.78_Up-regulated	1.75_Unchanged	-1.71_Unchanged
TRINITY_GG_4857_c0_g1	salmon	LORF2_HUMAN	LINE-1 retrotransposable element ORF2 protein	Reverse transcriptase (RNA-dependent DNA polymerase)	Scaffold_20	0.347393	0.825948	-0.46_Unchanged	-0.34_Unchanged	0.12_Unchanged	0.73_Unchanged	0.25_Unchanged	-0.48_Unchanged	1.54_Unchanged	2.73_Unchanged	2.13_Unchanged
TRINITY_GG_4905_c16_g1	salmon	GUN16_ARATH	Endoglucanase 16	Glycosyl hydrolase family 9	Scaffold_21	0.995172	0.992243	1.09_Unchanged	-1.9_Unchanged	-2.99_Down-regulated	-7.44_Down-regulated	-10.95_Down-regulated	-3.51_Down-regulated	10.85_Up-regulated	2.32_Unchanged	1.81_Unchanged
TRINITY_GG_5139_c131_g1	salmon	POLX_TOBAC	Retrovirus-related Pol polyprotein from transposon TNT 1-94	gag-polypeptide of LTR copia-type	Scaffold_7	-0.181599	0.41994	2.33_Unchanged	1.58_Unchanged	-0.75_Unchanged	1.6_Unchanged	0.14_Unchanged	-1.46_Unchanged	1.15_Unchanged	0.43_Unchanged	-0.28_Unchanged
TRINITY_GG_5139_c34_g2	salmon	PME21_ARATH	Probable pectinesterase/pectinesterase inhibitor 21	Plant invertase/pectin methylesterase inhibitor	Scaffold_7	0.998482	0.992168	-0.6_Unchanged	-3.1_Down-regulated	-2.5_Unchanged	-7.58_Down-regulated	-12.85_Down-regulated	-5.26_Down-regulated	9.61_Up-regulated	2.63_Unchanged	-0.14_Unchanged
TRINITY_GG_5139_c341_g1	salmon	PME4_ARATH	Pectinesterase 4	Pectinesterase	Scaffold_7	0.992747	0.992988	1.35_Unchanged	-4.46_Unchanged	-5.81_Down-regulated	-7.71_Down-regulated	-14.53_Down-regulated	-6.83_Down-regulated	11.14_Up-regulated	2.08_Unchanged	1.06_Unchanged
TRINITY_GG_5139_c64_g1	salmon	Y1461_ARATH	Probable serine/threonine-protein kinase At1g54610	Protein kinase domain	Scaffold_7	-0.240457	0.753054	0.32_Unchanged	0.18_Unchanged	-0.13_Unchanged	0.34_Unchanged	0.27_Unchanged	-0.06_Unchanged	0.12_Unchanged	0.13_Unchanged	0.2_Unchanged
TRINITY_GG_5157_c161_g1	salmon	LEA31_ARATH	Late embryogenesis abundant protein 31	Seed maturation protein	Scaffold_7	0.997846	0.984318	0.15_Unchanged	-3.74_Unchanged	-3.9_Unchanged	-7.48_Down-regulated	-14.41_Down-regulated	-6.93_Down-regulated	10.67_Up-regulated	3.03_Unchanged	0_Unchanged
TRINITY_GG_5157_c66_g1	salmon	CHX14_ARATH	Cation/H(+) antiporter 14	Sodium/hydrogen exchanger family	Scaffold_7	0.99519	0.999965	0.68_Unchanged	-3.22_Unchanged	-3.91_Down-regulated	-8.53_Down-regulated	-14.88_Down-regulated	-6.34_Down-regulated	11.65_Up-regulated	2.44_Unchanged	0_Unchanged
TRINITY_GG_5281_c102_g1	salmon	KLCR2_ARATH	Protein KINESIN LIGHT CHAIN-RELATED 2	Tetratricopeptide repeat	Scaffold_7	0.994065	0.978439	0.76_Unchanged	-3.74_Unchanged	-4.5_Unchanged	-7.39_Down-regulated	-14.12_Down-regulated	-6.74_Down-regulated	10.38_Up-regulated	2.24_Unchanged	0_Unchanged
TRINITY_GG_5430_c1_g1	salmon	TIC20_PEA	Protein TIC 20, chloroplastic	Chloroplast import apparatus Tic20-like	Scaffold_5	0.994408	0.97956	0.26_Unchanged	-4.15_Unchanged	-4.41_Down-regulated	-7.53_Down-regulated	-13.3_Down-regulated	-5.77_Down-regulated	9.15_Up-regulated	1.36_Unchanged	0_Unchanged
TRINITY_GG_544_c13_g1	salmon	RHIE_DICD3	Rhamnogalacturonate lyase	Rhamnogalacturonate lyase family	Scaffold_80	0.985558	0.976223	-0.86_Unchanged	0.56_Unchanged	1.42_Unchanged	-6.56_Down-regulated	-7.65_Down-regulated	-1.09_Unchanged	8.8_Up-regulated	3.1_Unchanged	0.59_Unchanged
TRINITY_GG_5469_c19_g1	salmon	DTX19_ARATH	Protein DETOXIFICATION 19	MatE	Scaffold_5	0.996266	0.991274	0.23_Unchanged	-2.41_Unchanged	-2.64_Unchanged	-7.56_Down-regulated	-11.71_Down-regulated	-4.15_Down-regulated	10.26_Up-regulated	2.47_Unchanged	0.96_Unchanged
TRINITY_GG_5476_c125_g1	salmon	YI31B_YEAST	Transposon Ty3-I Gag-Pol polyprotein	RNase H-like domain found in reverse transcriptase	Scaffold_5	0.142842	0.687662	5.92_Unchanged	4.82_Unchanged	-1.1_Unchanged	1.46_Unchanged	0.68_Unchanged	-0.79_Unchanged	6.55_Unchanged	2.09_Unchanged	2.4_Unchanged
TRINITY_GG_5497_c1338_g1	salmon	LOX4_SOYBN	Linoleate 9S-lipoxygenase-4	Lipoxygenase	Scaffold_5	0.21164	0.840986	0.27_Unchanged	0.04_Unchanged	-0.23_Unchanged	0.21_Unchanged	0.04_Unchanged	-0.17_Unchanged	0.33_Unchanged	0.26_Unchanged	0.33_Unchanged
TRINITY_GG_5497_c270_g1	salmon	CB60B_GOSHI	Calmodulin-binding protein 60 B	Calmodulin binding protein-like N-terminal domain	Scaffold_5	-0.111853	0.691903	0.42_Unchanged	0.05_Unchanged	-0.37_Unchanged	0.31_Unchanged	0.25_Unchanged	-0.07_Unchanged	0.14_Unchanged	0.04_Unchanged	0.34_Unchanged
TRINITY_GG_5497_c283_g1	salmon	RDR1_ARATH	RNA-dependent RNA polymerase 1	RNA dependent RNA polymerase	Scaffold_5	-0.432129	0.568124	0.2_Unchanged	0.01_Unchanged	-0.19_Unchanged	0.66_Unchanged	0.49_Unchanged	-0.16_Unchanged	-0.23_Unchanged	0.23_Unchanged	0.26_Unchanged
TRINITY_GG_5497_c38_g1	salmon	PTM_ARATH	DDT domain-containing protein PTM	DDT domain	Scaffold_5	-0.220418	0.749378	0.14_Unchanged	0.15_Unchanged	0_Unchanged	0.15_Unchanged	0.02_Unchanged	-0.13_Unchanged	0.06_Unchanged	0.06_Unchanged	-0.07_Unchanged
TRINITY_GG_5497_c421_g1	salmon	PME21_ARATH	Probable pectinesterase/pectinesterase inhibitor 21	Pectinesterase	Scaffold_5	0.997669	0.992215	0.94_Unchanged	-4.06_Unchanged	-5_Down-regulated	-7.8_Down-regulated	-13.72_Down-regulated	-5.92_Down-regulated	11.49_Up-regulated	2.74_Unchanged	1.83_Unchanged
TRINITY_GG_5538_c29_g1	salmon	Y5181_ARATH	Probable LRR receptor-like serine/threonine-protein kinase At1g51810	Malectin-like domain	Scaffold_87	0.988917	0.980321	1.86_Unchanged	0.97_Unchanged	-0.89_Unchanged	-7.84_Down-regulated	-10.69_Down-regulated	-2.85_Unchanged	10.98_Up-regulated	1.29_Unchanged	-0.67_Unchanged
TRINITY_GG_5767_c381_g2	salmon	M810_ARATH	Uncharacterized mitochondrial protein AtMg00810	NA	Scaffold_12	-0.110647	0.828684	-0.37_Unchanged	-2.37_Unchanged	-2_Unchanged	1.69_Unchanged	1.09_Unchanged	-0.6_Unchanged	0.88_Unchanged	2.95_Unchanged	4.34_Unchanged
TRINITY_GG_5775_c264_g1	salmon	NDRP1_ARATH	Nodulin-related protein 1	NA	Scaffold_3	-0.17709	0.767626	-0.31_Unchanged	-0.53_Unchanged	-0.22_Unchanged	0.79_Up-regulated	0.26_Unchanged	-0.53_Unchanged	-0.55_Unchanged	0.55_Unchanged	0.25_Unchanged
TRINITY_GG_5775_c371_g1	salmon	TAUE3_ARATH	Sulfite exporter TauE/SafE family protein 3	Sulfite exporter TauE/SafE	Scaffold_3	-0.0744469	0.549883	0.44_Unchanged	0.18_Unchanged	-0.26_Unchanged	0.77_Unchanged	0.39_Unchanged	-0.38_Unchanged	0.18_Unchanged	0.51_Unchanged	0.39_Unchanged
TRINITY_GG_588_c104_g1	salmon	CML44_ARATH	Probable calcium-binding protein CML44	EF-hand domain pair	Scaffold_80	0.129286	0.9676	-0.25_Unchanged	-0.48_Unchanged	-0.23_Unchanged	1.89_Unchanged	0.59_Unchanged	-1.3_Unchanged	0.96_Unchanged	3.09_Unchanged	2.03_Unchanged
TRINITY_GG_588_c15_g1	salmon	ZAT5_ARATH	Zinc finger protein ZAT5	C2H2-type zinc finger	Scaffold_80	0.993321	0.993181	4.13_Unchanged	1.74_Unchanged	-2.38_Unchanged	-8.38_Down-regulated	-14.77_Down-regulated	-6.4_Down-regulated	14.77_Up-regulated	2.27_Unchanged	-1.74_Unchanged
TRINITY_GG_588_c28_g1	salmon	TGA7_ARATH	Transcription factor TGA7	Seed dormancy control	Scaffold_80	-0.260897	0.468181	0.34_Unchanged	-0.02_Unchanged	-0.36_Unchanged	0.58_Unchanged	0.46_Unchanged	-0.12_Unchanged	-0.15_Unchanged	0.09_Unchanged	0.33_Unchanged
TRINITY_GG_588_c8_g1	salmon	SALK6_KALTU	Probable galacturan 1,4-alpha-galacturonidase SALK6	Glycosyl hydrolases family 28	Scaffold_80	0.996669	0.995436	1.99_Unchanged	-4.62_Unchanged	-6.61_Down-regulated	-8.24_Down-regulated	-15.06_Down-regulated	-6.82_Down-regulated	12.31_Up-regulated	2.07_Unchanged	1.87_Unchanged
TRINITY_GG_5906_c3_g1	salmon	CHX15_ARATH	Cation/H(+) antiporter 15	Sodium/hydrogen exchanger family	Scaffold_3	0.993191	0.982083	2.56_Unchanged	-2.37_Unchanged	-4.92_Unchanged	-7.84_Down-regulated	-14.38_Down-regulated	-6.54_Down-regulated	12.02_Up-regulated	1.61_Unchanged	0_Unchanged
TRINITY_GG_5917_c24_g1	salmon	PABPB_XENLA	Polyadenylate-binding protein 1-B	RNA recognition motif. (a.k.a. RRM, RBD, or RNP domain)	Scaffold_3	0.94219	0.970249	3.42_Unchanged	2.94_Unchanged	-0.48_Unchanged	-5.14_Down-regulated	-8.87_Down-regulated	-3.74_Unchanged	11.54_Up-regulated	2.98_Unchanged	-0.27_Unchanged
TRINITY_GG_595_c9_g1	salmon	GIGAN_ARATH	Protein GIGANTEA	NA	Scaffold_80	-0.0511467	0.833144	0.38_Unchanged	0.18_Unchanged	-0.21_Unchanged	0.37_Unchanged	-0.03_Unchanged	-0.4_Unchanged	0.18_Unchanged	0.17_Unchanged	-0.03_Unchanged
TRINITY_GG_5981_c1_g1	salmon	CLASR_HUMAN	CLK4-associating serine/arginine rich protein	Alternative splicing regulator	Scaffold_3	-0.246107	0.786715	0.19_Unchanged	0.17_Unchanged	-0.02_Unchanged	0.4_Unchanged	0.31_Unchanged	-0.09_Unchanged	0.11_Unchanged	0.32_Unchanged	0.25_Unchanged
TRINITY_GG_6038_c6_g1	salmon	GLR27_ARATH	Glutamate receptor 2.7	Receptor family ligand binding region	Scaffold_16	-0.158773	0.489612	1.03_Unchanged	0.75_Unchanged	-0.28_Unchanged	1.11_Unchanged	0.56_Unchanged	-0.55_Unchanged	0.66_Unchanged	0.74_Unchanged	0.47_Unchanged
TRINITY_GG_6074_c0_g1	salmon	ATX2_ARATH	Histone-lysine N-methyltransferase ATX2	Enhancer of polycomb-like	Scaffold_16	-0.173563	0.627589	0.26_Unchanged	0.17_Unchanged	-0.08_Unchanged	0.22_Unchanged	0.04_Unchanged	-0.18_Unchanged	0.13_Unchanged	0.09_Unchanged	0_Unchanged
TRINITY_GG_6076_c23_g1	salmon	LORF2_HUMAN	LINE-1 retrotransposable element ORF2 protein	Reverse transcriptase (RNA-dependent DNA polymerase)	Scaffold_16	-0.165402	0.677387	0.77_Unchanged	0.04_Unchanged	-0.72_Unchanged	0.76_Unchanged	0.39_Unchanged	-0.37_Unchanged	0.16_Unchanged	0.15_Unchanged	0.5_Unchanged
TRINITY_GG_6112_c0_g1	salmon	ZFY26_MOUSE	Zinc finger FYVE domain-containing protein 26	NA	Scaffold_16	-0.106223	0.916906	0.28_Unchanged	0.19_Unchanged	-0.1_Unchanged	0.26_Unchanged	0.2_Unchanged	-0.06_Unchanged	0.23_Unchanged	0.21_Unchanged	0.24_Unchanged
TRINITY_GG_6257_c13_g1	salmon	PLY3_ARATH	Probable pectate lyase 3	Pectate lyase	Scaffold_16	0.99302	0.976943	0.72_Unchanged	-0.07_Unchanged	-0.8_Unchanged	-7.67_Down-regulated	-9.2_Down-regulated	-1.52_Unchanged	9.83_Up-regulated	1.44_Unchanged	0.71_Unchanged
TRINITY_GG_630_c10_g1	salmon	SALK6_KALTU	Probable galacturan 1,4-alpha-galacturonidase SALK6	Glycosyl hydrolases family 28	Scaffold_80	0.991681	0.987488	0.19_Unchanged	0.01_Unchanged	-0.18_Unchanged	-7.89_Down-regulated	-8.94_Down-regulated	-1.05_Unchanged	9.24_Up-regulated	1.17_Unchanged	0.3_Unchanged
TRINITY_GG_701_c0_g1	salmon	YTX2_XENLA	Transposon TX1 uncharacterized 149 kDa protein	Reverse transcriptase (RNA-dependent DNA polymerase)	Scaffold_80	0.965115	0.969556	0.51_Unchanged	-3.74_Unchanged	-4.25_Unchanged	-4.75_Unchanged	-5.65_Down-regulated	-0.9_Unchanged	8.39_Unchanged	3.13_Unchanged	6.48_Unchanged
TRINITY_GG_853_c489_g1	salmon	LYK2_ARATH	Protein LYK2	Protein kinase domain	Scaffold_83	-0.100763	0.550806	1.22_Unchanged	0.81_Unchanged	-0.42_Unchanged	0.57_Unchanged	0_Unchanged	-0.57_Unchanged	0.8_Unchanged	0.15_Unchanged	0_Unchanged
TRINITY_GG_927_c14_g2	salmon	SPH1_ARATH	S-protein homolog 1	Plant self-incompatibility protein S1	Scaffold_8	0.99611	0.989389	-0.24_Unchanged	-2.42_Unchanged	-2.18_Unchanged	-7.92_Down-regulated	-12.32_Down-regulated	-4.41_Down-regulated	10.03_Up-regulated	2.35_Unchanged	0.12_Unchanged

## Sheet: ST3C
Supplemental table 3C. Amaranthus palmeri WGCNA results: Cyan module genes and their differentially expression significance
								Differential expression comparison (Fold change_expression)
gene_ID	module	uniprot	Annotation	Pfam	scaffold	Module membership	Trait significance	Female_FMvsFlower	Female_SAMvsFlower	Female_SAMvsFM	Male_FMvsFlower	Male_SAMvsFlower	Male_SAMvsFM	MaleFlowerVsFemaleFlower	MaleFMvsFemaleFM	MaleSAMvsFemaleSAM
TRINITY_GG_293_c92_g1	cyan	RHL1_LOTJA	bHLH transcription factor RHL1	Helix-loop-helix DNA-binding domain	Scaffold_82	0.961457	0.627315	0.83_Unchanged	2.55_Unchanged	1.71_Unchanged	-3.58_Down-regulated	-3.63_Down-regulated	-0.06_Unchanged	6.23_Up-regulated	1.82_Unchanged	0.05_Unchanged
TRINITY_GG_3329_c0_g1	cyan	ATG8F_ARATH	Autophagy-related protein 8f	Autophagy protein Atg8 ubiquitin like	Scaffold_9	0.961045	0.6952	-0.47_Unchanged	-0.07_Unchanged	0.4_Unchanged	-1.31_Down-regulated	-1.47_Down-regulated	-0.17_Unchanged	1.34_Up-regulated	0.5_Unchanged	-0.06_Unchanged
TRINITY_GG_3994_c14_g1	cyan	ACR1_ARATH	ACT domain-containing protein ACR1	ACT domain	Scaffold_81	0.958264	0.523416	-0.8_Unchanged	0.7_Unchanged	1.5_Unchanged	-3.37_Unchanged	-6.21_Down-regulated	-2.84_Unchanged	7.32_Unchanged	4.75_Unchanged	0.41_Unchanged
TRINITY_GG_3956_c1_g1	cyan	LBD6_ORYSJ	LOB domain-containing protein 6	Lateral organ boundaries (LOB) domain	Scaffold_81	0.956967	0.485097	-0.05_Unchanged	0.35_Unchanged	0.4_Unchanged	-2.23_Down-regulated	-2.6_Down-regulated	-0.37_Unchanged	2.79_Up-regulated	0.61_Unchanged	-0.17_Unchanged
TRINITY_GG_5497_c91_g1	cyan	DSP3_ARATH	Tyrosine-protein phosphatase DSP3	Tyrosine phosphatase family	Scaffold_5	0.946341	0.711168	-0.44_Unchanged	-0.24_Unchanged	0.2_Unchanged	-0.97_Down-regulated	-1.22_Down-regulated	-0.25_Unchanged	0.93_Up-regulated	0.4_Unchanged	-0.06_Unchanged
TRINITY_GG_2653_c258_g1	cyan	ARAD1_ARATH	Probable arabinosyltransferase ARAD1	Exostosin family	Scaffold_10	0.945342	0.648524	0.03_Unchanged	0.68_Unchanged	0.64_Unchanged	-2.66_Down-regulated	-2.78_Down-regulated	-0.12_Unchanged	3.27_Up-regulated	0.58_Unchanged	-0.19_Unchanged
TRINITY_GG_44_c222_g1	cyan	AIR12_ARATH	Auxin-induced in root cultures protein 12	Protein of unknown function (DUF568)	Scaffold_6	0.944456	0.679714	-1.45_Unchanged	-0.52_Unchanged	0.93_Unchanged	-2.68_Down-regulated	-3.71_Down-regulated	-1.03_Unchanged	2.25_Up-regulated	1.03_Unchanged	-0.94_Unchanged
TRINITY_GG_215_c151_g1	cyan	AB9B_ARATH	ABC transporter B family member 9	ABC transporter transmembrane region	Scaffold_6	0.944261	0.526997	0.61_Unchanged	0.46_Unchanged	-0.16_Unchanged	-5.19_Down-regulated	-7.1_Down-regulated	-1.9_Unchanged	6.76_Up-regulated	0.95_Unchanged	-0.8_Unchanged
TRINITY_GG_853_c158_g1	cyan	RNS1_ARATH	Ribonuclease 1	Ribonuclease T2 family	Scaffold_83	0.941203	0.648176	-0.75_Unchanged	-0.31_Unchanged	0.44_Unchanged	-4.16_Down-regulated	-4.46_Down-regulated	-0.3_Unchanged	5.91_Up-regulated	2.5_Unchanged	1.76_Unchanged
TRINITY_GG_5600_c1_g1	cyan	AIR12_ARATH	Auxin-induced in root cultures protein 12	Protein of unknown function (DUF568)	Scaffold_6	0.937791	0.667335	-1.43_Unchanged	-0.51_Unchanged	0.92_Unchanged	-2.67_Down-regulated	-3.35_Down-regulated	-0.68_Unchanged	2.06_Up-regulated	0.82_Unchanged	-0.78_Unchanged
TRINITY_GG_396_c47_g1	cyan	IPYR_SOLTU	Soluble inorganic pyrophosphatase PPA1	Inorganic pyrophosphatase	Scaffold_80	0.933619	0.647196	-2.65_Unchanged	-1.57_Unchanged	1.09_Unchanged	-5.96_Down-regulated	-5.58_Down-regulated	0.38_Unchanged	5.01_Up-regulated	1.7_Unchanged	0.99_Unchanged
TRINITY_GG_2891_c58_g1	cyan	CDC21_ARATH	Cell division cycle 20.1, cofactor of APC complex	Anaphase-promoting complex subunit 4 WD40 domain	Scaffold_12	0.933043	0.491893	-0.63_Unchanged	-0.01_Unchanged	0.62_Unchanged	-2.95_Down-regulated	-4.17_Down-regulated	-1.22_Unchanged	4_Unchanged	1.67_Unchanged	-0.16_Unchanged
TRINITY_GG_2891_c58_g1	cyan	CDC21_ARATH	Cell division cycle 20.1, cofactor of APC complex	Anaphase-promoting complex subunit 4 WD40 domain	Scaffold_12	0.933043	0.491893	-0.63_Unchanged	-0.01_Unchanged	0.62_Unchanged	-2.95_Down-regulated	-4.17_Down-regulated	-1.22_Unchanged	4_Unchanged	1.67_Unchanged	-0.16_Unchanged
TRINITY_GG_1867_c88_g1	cyan	U496A_ARATH	UPF0496 protein At4g34320	Protein of unknown function (DUF677)	Scaffold_1	0.932909	0.561768	-0.91_Unchanged	-0.15_Unchanged	0.76_Unchanged	-1.99_Down-regulated	-1.71_Down-regulated	0.28_Unchanged	1.61_Up-regulated	0.53_Unchanged	0.05_Unchanged
TRINITY_GG_584_c31_g3	cyan	EXP29_ORYSJ	Expansin-A29	Expansin C-terminal domain	Scaffold_80	0.930975	0.68823	-0.79_Unchanged	0.61_Unchanged	1.4_Up-regulated	-2.5_Down-regulated	-2.56_Down-regulated	-0.06_Unchanged	3.43_Up-regulated	1.72_Unchanged	0.26_Unchanged
TRINITY_GG_450_c7_g1	cyan	RHIE_DICD3	Rhamnogalacturonate lyase	Rhamnogalacturonate lyase family	Scaffold_80	0.929341	0.510598	-0.22_Unchanged	0.19_Unchanged	0.41_Unchanged	-1.42_Down-regulated	-1.37_Down-regulated	0.05_Unchanged	1.83_Up-regulated	0.63_Unchanged	0.26_Unchanged
TRINITY_GG_3703_c9_g1	cyan	AB3C_ARATH	ABC transporter C family member 3	ABC transporter transmembrane region	Scaffold_81	0.928464	0.494718	0.39_Unchanged	1.14_Unchanged	0.75_Unchanged	-2.86_Down-regulated	-3.04_Down-regulated	-0.17_Unchanged	4.34_Up-regulated	1.09_Unchanged	0.16_Unchanged
TRINITY_GG_3469_c46_g1	cyan	PCEP9_ARATH	Precursor of CEP9	NA	Scaffold_81	0.918914	0.587342	0.05_Unchanged	0.41_Unchanged	0.36_Unchanged	-1.3_Down-regulated	-1.04_Down-regulated	0.25_Unchanged	1.49_Up-regulated	0.14_Unchanged	0.03_Unchanged
TRINITY_GG_4737_c155_g1	cyan	SUVH2_ARATH	Histone-lysine N-methyltransferase family member SUVH2	SAD/SRA domain	Scaffold_11	0.918857	0.651687	0.18_Unchanged	1.08_Unchanged	0.9_Unchanged	-2.21_Down-regulated	-2.29_Down-regulated	-0.08_Unchanged	3.58_Up-regulated	1.19_Unchanged	0.21_Unchanged
TRINITY_GG_4737_c448_g1	cyan	ZOG_PHALU	Zeatin O-glucosyltransferase	UDP-glucoronosyl and UDP-glucosyl transferase	Scaffold_11	0.916931	0.70074	-0.51_Unchanged	0.82_Unchanged	1.34_Up-regulated	-1.63_Down-regulated	-1.74_Down-regulated	-0.12_Unchanged	2.94_Up-regulated	1.83_Unchanged	0.38_Unchanged
TRINITY_GG_295_c54_g2	cyan	NFD4_ARATH	Protein NUCLEAR FUSION DEFECTIVE 4	Nodulin-like	Scaffold_1	0.915598	0.558026	0.14_Unchanged	0.44_Unchanged	0.3_Unchanged	-1.42_Down-regulated	-1.12_Down-regulated	0.3_Unchanged	1.76_Up-regulated	0.2_Unchanged	0.2_Unchanged
TRINITY_GG_291_c13_g1	cyan	SUT34_ARATH	Probable sulfate transporter 3.4	Sulfate permease family	Scaffold_82	0.914582	0.936505	-2.32_Unchanged	0.91_Unchanged	3.23_Up-regulated	-3.74_Down-regulated	-4.72_Down-regulated	-0.98_Unchanged	3.67_Up-regulated	2.25_Unchanged	-1.97_Unchanged
TRINITY_GG_1877_c34_g1	cyan	RHL1_LOTJA	bHLH transcription factor RHL1	Helix-loop-helix DNA-binding domain	Scaffold_1	0.914525	0.615221	2.65_Unchanged	3.94_Unchanged	1.29_Unchanged	-3.89_Down-regulated	-3.96_Down-regulated	-0.07_Unchanged	7.57_Up-regulated	1.03_Unchanged	-0.33_Unchanged
TRINITY_GG_854_c18_g1	cyan	BH090_ARATH	Transcription factor bHLH90	bHLH-MYC and R2R3-MYB transcription factors N-terminal	Scaffold_83	0.914307	0.738842	-1.07_Unchanged	0.64_Unchanged	1.71_Up-regulated	-1.4_Down-regulated	-1.94_Down-regulated	-0.53_Unchanged	2.49_Up-regulated	2.16_Unchanged	-0.09_Unchanged
TRINITY_GG_5157_c244_g1	cyan	ARI7_ARATH	Probable E3 ubiquitin-protein ligase ARI7	IBR domain, a half RING-finger domain	Scaffold_7	0.912041	0.467463	-0.86_Unchanged	-0.79_Unchanged	0.07_Unchanged	-3.05_Down-regulated	-3.68_Down-regulated	-0.63_Unchanged	2.88_Unchanged	0.69_Unchanged	-0.01_Unchanged
TRINITY_GG_4216_c99_g1	cyan	AKRC9_ARATH	NADPH-dependent aldo-keto reductase, chloroplastic	Aldo/keto reductase family	Scaffold_2	0.907862	0.496318	-0.37_Unchanged	-0.11_Unchanged	0.26_Unchanged	-1.17_Down-regulated	-1.27_Down-regulated	-0.1_Unchanged	1.16_Up-regulated	0.36_Unchanged	-0.01_Unchanged
TRINITY_GG_1399_c35_g1	cyan	ILK1_ARATH	Integrin-linked protein kinase 1	Protein tyrosine and serine/threonine kinase	Scaffold_4	0.90646	0.661927	-0.1_Unchanged	0.23_Unchanged	0.33_Unchanged	-0.52_Unchanged	-0.48_Unchanged	0.04_Unchanged	0.65_Unchanged	0.23_Unchanged	-0.06_Unchanged
TRINITY_GG_630_c8_g1	cyan	SALK6_KALTU	Probable galacturan 1,4-alpha-galacturonidase SALK6	Glycosyl hydrolases family 28	Scaffold_80	0.905092	0.650011	-0.65_Unchanged	1.17_Unchanged	1.82_Unchanged	-5.47_Down-regulated	-6.07_Down-regulated	-0.59_Unchanged	7.79_Up-regulated	2.97_Unchanged	0.55_Unchanged
TRINITY_GG_4772_c42_g1	cyan	AB2G_ARATH	ABC transporter G family member 2	ABC-2 type transporter	Scaffold_11	0.904894	0.562616	-0.99_Unchanged	-0.09_Unchanged	0.89_Unchanged	-3.05_Down-regulated	-2.54_Down-regulated	0.51_Unchanged	2.43_Up-regulated	0.37_Unchanged	-0.02_Unchanged
TRINITY_GG_4772_c42_g1	cyan	AB2G_ARATH	ABC transporter G family member 2	ABC-2 type transporter	Scaffold_11	0.904894	0.562616	-0.99_Unchanged	-0.09_Unchanged	0.89_Unchanged	-3.05_Down-regulated	-2.54_Down-regulated	0.51_Unchanged	2.43_Up-regulated	0.37_Unchanged	-0.02_Unchanged
TRINITY_GG_1900_c24_g1	cyan	SUT34_ARATH	Probable sulfate transporter 3.4	Sulfate permease family	Scaffold_82	0.904417	0.739309	-1.86_Unchanged	0.48_Unchanged	2.34_Up-regulated	-4.09_Down-regulated	-4.21_Down-regulated	-0.13_Unchanged	2.78_Up-regulated	0.55_Unchanged	-1.91_Unchanged
TRINITY_GG_4503_c78_g1	cyan	CDKC1_ORYSJ	Cyclin-dependent kinase C-1	Protein kinase domain	Scaffold_15	0.90374	0.63775	0.09_Unchanged	0.37_Unchanged	0.28_Unchanged	-0.49_Unchanged	-0.46_Unchanged	0.02_Unchanged	0.81_Up-regulated	0.22_Unchanged	-0.03_Unchanged
TRINITY_GG_4503_c1379_g1	cyan	ACER_ARATH	Alkaline ceramidase	Ceramidase	Scaffold_15	0.901014	0.644512	-0.15_Unchanged	0_Unchanged	0.15_Unchanged	-0.82_Down-regulated	-1.12_Down-regulated	-0.31_Unchanged	0.88_Up-regulated	0.21_Unchanged	-0.24_Unchanged
TRINITY_GG_3980_c529_g1	cyan	BAG5_ARATH	BAG family molecular chaperone regulator 5, mitochondrial	BAG domain	Scaffold_81	0.899656	0.730075	0.95_Unchanged	1.96_Up-regulated	1.01_Unchanged	-2_Down-regulated	-2.2_Down-regulated	-0.19_Unchanged	3.76_Up-regulated	0.81_Unchanged	-0.4_Unchanged
TRINITY_GG_1631_c114_g1	cyan	CTNS_ARATH	Cystinosin homolog	PQ loop repeat	Scaffold_14	0.898325	0.598718	-1.47_Unchanged	0.65_Unchanged	2.12_Unchanged	-2.77_Unchanged	-4.2_Down-regulated	-1.43_Unchanged	3.56_Unchanged	2.27_Unchanged	-1.28_Unchanged
TRINITY_GG_853_c63_g1	cyan	PHO1A_ARATH	Phosphate transporter PHO1 homolog 10	EXS family	Scaffold_83	0.895379	0.520104	-0.25_Unchanged	0.22_Unchanged	0.47_Unchanged	-2.05_Unchanged	-4.92_Down-regulated	-2.87_Unchanged	5.44_Up-regulated	3.65_Unchanged	0.31_Unchanged
TRINITY_GG_2640_c0_g1	cyan	FQRL1_ARATH	Probable NAD(P)H dehydrogenase (quinone) FQR1-like 1	NADPH-dependent FMN reductase	Scaffold_10	0.890561	0.557724	-0.29_Unchanged	-0.03_Unchanged	0.25_Unchanged	-1.08_Down-regulated	-1.15_Down-regulated	-0.07_Unchanged	1.02_Up-regulated	0.23_Unchanged	-0.09_Unchanged
TRINITY_GG_3770_c0_g1	cyan	LVR_LEIAQ	Levodione reductase	Enoyl-(Acyl carrier protein) reductase	Scaffold_81	0.889151	0.52161	-0.03_Unchanged	0.15_Unchanged	0.18_Unchanged	-0.83_Down-regulated	-1.22_Down-regulated	-0.39_Unchanged	1.32_Up-regulated	0.53_Unchanged	-0.04_Unchanged
TRINITY_GG_4184_c177_g1	cyan	P4KG3_ARATH	Phosphatidylinositol 4-kinase gamma 3	Phosphatidylinositol 3- and 4-kinase	Scaffold_2	0.888681	0.388735	-0.08_Unchanged	0.21_Unchanged	0.29_Unchanged	-1.55_Down-regulated	-1.38_Down-regulated	0.17_Unchanged	1.74_Unchanged	0.27_Unchanged	0.14_Unchanged
TRINITY_GG_1631_c118_g1	cyan	Y1677_ARATH	Probable LRR receptor-like serine/threonine-protein kinase At1g67720	Malectin-like domain	Scaffold_14	0.888665	0.744157	0.2_Unchanged	0.4_Unchanged	0.2_Unchanged	-0.52_Unchanged	-0.74_Down-regulated	-0.21_Unchanged	0.99_Up-regulated	0.26_Unchanged	-0.14_Unchanged
TRINITY_GG_2100_c25_g1	cyan	HS23C_OXYRB	Small heat shock protein, chloroplastic	Hsp20/alpha crystallin family	Scaffold_13	0.887061	0.602941	-0.26_Unchanged	0.08_Unchanged	0.34_Unchanged	-1.43_Down-regulated	-2.41_Down-regulated	-0.98_Unchanged	1.72_Unchanged	0.55_Unchanged	-0.77_Unchanged
TRINITY_GG_5497_c1741_g1	cyan	PRA1E_ARATH	PRA1 family protein E	PRA1 family protein	Scaffold_5	0.885225	0.645666	0.01_Unchanged	0.21_Unchanged	0.2_Unchanged	-0.51_Unchanged	-0.59_Unchanged	-0.08_Unchanged	0.9_Up-regulated	0.38_Unchanged	0.1_Unchanged
TRINITY_GG_5497_c1741_g1	cyan	PRA1E_ARATH	PRA1 family protein E	PRA1 family protein	Scaffold_5	0.885225	0.645666	0.01_Unchanged	0.21_Unchanged	0.2_Unchanged	-0.51_Unchanged	-0.59_Unchanged	-0.08_Unchanged	0.9_Up-regulated	0.38_Unchanged	0.1_Unchanged
TRINITY_GG_104_c1_g1	cyan	SSL3_ARATH	Protein STRICTOSIDINE SYNTHASE-LIKE 3	Strictosidine synthase	Scaffold_6	0.884866	0.591623	0.39_Unchanged	0.73_Unchanged	0.34_Unchanged	-1.22_Down-regulated	-1.47_Down-regulated	-0.25_Unchanged	2.34_Up-regulated	0.73_Unchanged	0.14_Unchanged
TRINITY_GG_1913_c30_g1	cyan	SYT1_ARATH	Synaptotagmin-1	C2 domain	Scaffold_1	0.884319	0.635124	0.01_Unchanged	0.61_Unchanged	0.59_Unchanged	-1.53_Down-regulated	-1.28_Down-regulated	0.24_Unchanged	2.26_Up-regulated	0.72_Unchanged	0.37_Unchanged
TRINITY_GG_6109_c2_g1	cyan	CID6_ARATH	Polyadenylate-binding protein-interacting protein 6	NA	Scaffold_16	0.883925	0.542192	-0.87_Unchanged	-0.12_Unchanged	0.75_Unchanged	-2.59_Down-regulated	-3.34_Down-regulated	-0.75_Unchanged	2.15_Unchanged	0.44_Unchanged	-1.06_Unchanged
TRINITY_GG_1631_c1506_g1	cyan	ZAT5_ARATH	Zinc finger protein ZAT5	C2H2-type zinc finger	Scaffold_14	0.880073	0.556478	0.29_Unchanged	0.58_Unchanged	0.29_Unchanged	-0.97_Unchanged	-1.2_Down-regulated	-0.23_Unchanged	2.05_Up-regulated	0.8_Unchanged	0.27_Unchanged
TRINITY_GG_2653_c342_g1	cyan	SRP_VITRI	Stress-related protein	Rubber elongation factor protein (REF)	Scaffold_10	0.878583	0.662821	-0.14_Unchanged	0.31_Unchanged	0.45_Unchanged	-1.36_Down-regulated	-1.62_Down-regulated	-0.26_Unchanged	1.59_Up-regulated	0.36_Unchanged	-0.34_Unchanged
TRINITY_GG_2653_c342_g1	cyan	SRP_VITRI	Stress-related protein	Rubber elongation factor protein (REF)	Scaffold_10	0.878583	0.662821	-0.14_Unchanged	0.31_Unchanged	0.45_Unchanged	-1.36_Down-regulated	-1.62_Down-regulated	-0.26_Unchanged	1.59_Up-regulated	0.36_Unchanged	-0.34_Unchanged
TRINITY_GG_1209_c69_g1	cyan	RGSL1_ARATH	E3 ubiquitin-protein ligase RSL1	IBR domain, a half RING-finger domain	Scaffold_4	0.878541	0.61747	0.07_Unchanged	0.33_Unchanged	0.26_Unchanged	-1.43_Down-regulated	-1.13_Down-regulated	0.3_Unchanged	1.32_Up-regulated	-0.18_Unchanged	-0.14_Unchanged
TRINITY_GG_1768_c410_g1	cyan	PER27_ARATH	Peroxidase 27	Peroxidase	Scaffold_1	0.878253	0.540161	-0.19_Unchanged	0.6_Unchanged	0.79_Unchanged	-1.63_Unchanged	-2.13_Down-regulated	-0.5_Unchanged	2.98_Up-regulated	1.54_Unchanged	0.25_Unchanged
TRINITY_GG_2103_c33_g1	cyan	SGR2_ARATH	Magnesium dechelatase SGR2, chloroplastic	Staygreen protein	Scaffold_13	0.876297	0.620632	-0.39_Unchanged	0.3_Unchanged	0.69_Unchanged	-1.09_Down-regulated	-1.05_Down-regulated	0.04_Unchanged	1.59_Up-regulated	0.89_Unchanged	0.24_Unchanged
TRINITY_GG_4737_c409_g1	cyan	MCA9_ARATH	Metacaspase-9	Caspase domain	Scaffold_11	0.874447	0.618768	-0.69_Unchanged	-0.28_Unchanged	0.41_Unchanged	-1.03_Down-regulated	-0.87_Down-regulated	0.16_Unchanged	0.54_Unchanged	0.2_Unchanged	-0.05_Unchanged
TRINITY_GG_1768_c314_g1	cyan	FH5_ARATH	Formin-like protein 5	Formin Homology 2 Domain	Scaffold_1	0.870338	0.671592	0.3_Unchanged	0.73_Unchanged	0.43_Unchanged	-2.62_Down-regulated	-2.01_Down-regulated	0.62_Unchanged	2.59_Up-regulated	-0.33_Unchanged	-0.15_Unchanged
TRINITY_GG_44_c29_g1	cyan	ACA9_ARATH	Calcium-transporting ATPase 9, plasma membrane-type	Cation transporting ATPase, C-terminus	Scaffold_6	0.869301	0.611438	-0.06_Unchanged	0.23_Unchanged	0.3_Unchanged	-0.76_Down-regulated	-0.84_Down-regulated	-0.08_Unchanged	0.93_Up-regulated	0.23_Unchanged	-0.14_Unchanged
TRINITY_GG_4490_c89_g2	cyan	CSPL2_RICCO	CASP-like protein 1C2	Casparian strip membrane protein domain	Scaffold_15	0.867888	0.631847	-1.04_Unchanged	0.26_Unchanged	1.3_Unchanged	-1.29_Unchanged	-1.85_Down-regulated	-0.56_Unchanged	1.58_Unchanged	1.32_Unchanged	-0.54_Unchanged
TRINITY_GG_4183_c851_g1	cyan	GDL78_ARATH	GDSL esterase/lipase At5g22810	GDSL-like Lipase/Acylhydrolase	Scaffold_2	0.867583	0.459184	-0.68_Unchanged	-0.3_Unchanged	0.38_Unchanged	-3.46_Down-regulated	-2.78_Unchanged	0.68_Unchanged	2.97_Unchanged	0.18_Unchanged	0.49_Unchanged
TRINITY_GG_2653_c319_g1	cyan	OCT4_ARATH	Organic cation/carnitine transporter 4	Sugar (and other) transporter	Scaffold_10	0.867205	0.645149	0.08_Unchanged	1.72_Up-regulated	1.64_Up-regulated	-1.87_Down-regulated	-1.73_Down-regulated	0.14_Unchanged	3.33_Up-regulated	1.38_Unchanged	-0.12_Unchanged
TRINITY_GG_2653_c319_g1	cyan	OCT4_ARATH	Organic cation/carnitine transporter 4	Sugar (and other) transporter	Scaffold_10	0.867205	0.645149	0.08_Unchanged	1.72_Up-regulated	1.64_Up-regulated	-1.87_Down-regulated	-1.73_Down-regulated	0.14_Unchanged	3.33_Up-regulated	1.38_Unchanged	-0.12_Unchanged
TRINITY_GG_4989_c0_g1	cyan	PLDD1_ARATH	Phospholipase D delta	Phospholipase D C terminal	Scaffold_7	0.866694	0.717774	-1.91_Unchanged	-0.59_Unchanged	1.32_Up-regulated	-4_Down-regulated	-2.92_Down-regulated	1.09_Unchanged	2.82_Up-regulated	0.72_Unchanged	0.49_Unchanged
TRINITY_GG_3967_c9_g1	cyan	GEM_ARATH	GLABRA2 expression modulator	GRAM domain	Scaffold_81	0.866266	0.434735	-0.28_Unchanged	0_Unchanged	0.28_Unchanged	-1.72_Down-regulated	-1.61_Down-regulated	0.11_Unchanged	1.35_Unchanged	-0.09_Unchanged	-0.26_Unchanged
TRINITY_GG_2103_c114_g1	cyan	YAI5_SCHPO	Uncharacterized protein C24B11.05	Haloacid dehalogenase-like hydrolase	Scaffold_13	0.864607	0.738393	-1.69_Unchanged	-0.81_Unchanged	0.88_Unchanged	-3.18_Down-regulated	-4.6_Down-regulated	-1.42_Unchanged	2.38_Unchanged	0.89_Unchanged	-1.42_Unchanged
TRINITY_GG_1008_c1_g1	cyan	MES17_ARATH	Methylesterase 17	Alpha/beta hydrolase family	Scaffold_8	0.863016	0.705917	-0.76_Unchanged	0.03_Unchanged	0.79_Up-regulated	-0.69_Unchanged	-1.07_Down-regulated	-0.38_Unchanged	1.18_Up-regulated	1.25_Up-regulated	0.08_Unchanged
TRINITY_GG_4490_c44_g1	cyan	ENDO1_ARATH	Endonuclease 1	S1/P1 Nuclease	Scaffold_15	0.862071	0.518155	-0.68_Unchanged	0.01_Unchanged	0.68_Unchanged	-1.44_Unchanged	-2.02_Down-regulated	-0.57_Unchanged	2.09_Unchanged	1.33_Unchanged	0.07_Unchanged
TRINITY_GG_5289_c26_g1	cyan	TBL42_ARATH	Protein trichome birefringence-like 42	GDSL/SGNH-like Acyl-Esterase family found in Pmr5 and Cas1p	Scaffold_5	0.860528	0.689252	0.23_Unchanged	0.54_Unchanged	0.31_Unchanged	-1.55_Down-regulated	-2.39_Down-regulated	-0.84_Unchanged	2.88_Up-regulated	1.11_Unchanged	-0.05_Unchanged
TRINITY_GG_2836_c24_g1	cyan	LACS6_ARATH	Long chain acyl-CoA synthetase 6, peroxisomal	AMP-binding enzyme	Scaffold_10	0.856737	0.76913	0.1_Unchanged	0.35_Unchanged	0.26_Unchanged	-0.58_Unchanged	-0.67_Unchanged	-0.09_Unchanged	0.88_Up-regulated	0.2_Unchanged	-0.15_Unchanged
TRINITY_GG_4866_c6_g1	cyan	INVA_ARATH	Alkaline/neutral invertase A, mitochondrial	Alkaline and neutral invertase	Scaffold_20	0.855813	0.69176	-0.17_Unchanged	0.16_Unchanged	0.32_Unchanged	-0.84_Down-regulated	-0.52_Unchanged	0.32_Unchanged	0.76_Up-regulated	0.08_Unchanged	0.09_Unchanged
TRINITY_GG_5139_c228_g1	cyan	MBP2C_TOBAC	Protein MICROTUBULE BINDING PROTEIN 2C	Anaphase-promoting complex subunit 5	Scaffold_7	0.853719	0.581647	-0.19_Unchanged	0.12_Unchanged	0.31_Unchanged	-1.45_Down-regulated	-0.98_Down-regulated	0.47_Unchanged	1.11_Up-regulated	-0.15_Unchanged	0.01_Unchanged
TRINITY_GG_741_c11_g1	cyan	ZDH14_ARATH	Probable protein S-acyltransferase 14	DHHC palmitoyltransferase	Scaffold_80	0.851183	0.677716	0.09_Unchanged	0.24_Unchanged	0.15_Unchanged	-0.44_Unchanged	-0.65_Unchanged	-0.21_Unchanged	0.75_Up-regulated	0.21_Unchanged	-0.15_Unchanged
TRINITY_GG_436_c0_g1	cyan	FAH_ARATH	Fumarylacetoacetase	Fumarylacetoacetate (FAA) hydrolase family	Scaffold_4	0.844046	0.505111	-0.46_Unchanged	-0.07_Unchanged	0.39_Unchanged	-1.04_Down-regulated	-0.88_Down-regulated	0.16_Unchanged	0.72_Unchanged	0.14_Unchanged	-0.09_Unchanged
TRINITY_GG_436_c0_g1	cyan	FAH_ARATH	Fumarylacetoacetase	Fumarylacetoacetate (FAA) hydrolase family	Scaffold_4	0.844046	0.505111	-0.46_Unchanged	-0.07_Unchanged	0.39_Unchanged	-1.04_Down-regulated	-0.88_Down-regulated	0.16_Unchanged	0.72_Unchanged	0.14_Unchanged	-0.09_Unchanged
TRINITY_GG_4073_c1_g1	cyan	SBT22_ARATH	Subtilisin-like protease SBT2.2	Subtilase family	Scaffold_81	0.843478	0.559207	0.01_Unchanged	1.01_Unchanged	1_Unchanged	-2.31_Down-regulated	-2.03_Down-regulated	0.28_Unchanged	3.15_Up-regulated	0.83_Unchanged	0.12_Unchanged
TRINITY_GG_1395_c7_g1	cyan	FAH_ARATH	Fumarylacetoacetase	Fumarylacetoacetate (FAA) hydrolase family	Scaffold_4	0.841607	0.398434	-0.23_Unchanged	0_Unchanged	0.23_Unchanged	-1.02_Down-regulated	-0.88_Down-regulated	0.14_Unchanged	0.89_Unchanged	0.1_Unchanged	0_Unchanged
TRINITY_GG_410_c35_g1	cyan	GLO14_ORYSJ	Very-long-chain aldehyde decarbonylase GL1-4	WAX2 C-terminal domain	Scaffold_80	0.840477	0.554817	-0.23_Unchanged	0.63_Unchanged	0.85_Unchanged	-1.03_Unchanged	-1.22_Down-regulated	-0.19_Unchanged	1.86_Up-regulated	1.06_Unchanged	0.01_Unchanged
TRINITY_GG_3337_c277_g1	cyan	NC100_ARATH	NAC domain-containing protein 100	No apical meristem (NAM) protein	Scaffold_9	0.835795	0.492717	-0.17_Unchanged	0.65_Unchanged	0.82_Unchanged	-1.12_Unchanged	-1.11_Unchanged	0.01_Unchanged	1.87_Unchanged	0.92_Unchanged	0.11_Unchanged
TRINITY_GG_2906_c7_g1	cyan	PMTN_ARATH	Probable methyltransferase PMT23	Putative S-adenosyl-L-methionine-dependent methyltransferase	Scaffold_12	0.834591	0.595823	-0.4_Unchanged	0_Unchanged	0.4_Unchanged	-0.8_Down-regulated	-0.6_Unchanged	0.2_Unchanged	0.42_Unchanged	0.02_Unchanged	-0.18_Unchanged
TRINITY_GG_1247_c33_g4	cyan	TET8_ARATH	Tetraspanin-8	Tetraspanin family	Scaffold_4	0.834452	0.620632	-0.65_Unchanged	-0.14_Unchanged	0.52_Unchanged	-0.96_Down-regulated	-0.98_Down-regulated	-0.01_Unchanged	0.63_Unchanged	0.32_Unchanged	-0.21_Unchanged
TRINITY_GG_1768_c138_g2	cyan	PGML1_ARATH	Phosphoglycerate mutase-like protein 1	Histidine phosphatase superfamily (branch 1)	Scaffold_1	0.833927	0.604489	-0.42_Unchanged	1.35_Unchanged	1.77_Unchanged	-2.54_Down-regulated	-2.56_Down-regulated	-0.02_Unchanged	4.11_Up-regulated	2_Unchanged	0.21_Unchanged
TRINITY_GG_15_c61_g1	cyan	TF2AA_PONAB	Transcription initiation factor IIA subunit 1	Transcription factor IIA, alpha/beta subunit	Scaffold_6	0.833339	0.711444	0.08_Unchanged	0.33_Unchanged	0.25_Unchanged	-0.29_Unchanged	-0.3_Unchanged	-0.01_Unchanged	0.61_Unchanged	0.24_Unchanged	-0.03_Unchanged
TRINITY_GG_215_c794_g1	cyan	CERK1_ORYSJ	Chitin elicitor receptor kinase 1	Protein tyrosine and serine/threonine kinase	Scaffold_6	0.830967	0.537982	0.1_Unchanged	0.26_Unchanged	0.16_Unchanged	-0.73_Unchanged	-1.55_Down-regulated	-0.82_Unchanged	1.64_Unchanged	0.81_Unchanged	-0.17_Unchanged
TRINITY_GG_3947_c16_g1	cyan	RSS3_ORYSJ	Protein RICE SALT SENSITIVE 3	bHLH-MYC and R2R3-MYB transcription factors N-terminal	Scaffold_81	0.830312	0.628363	-0.22_Unchanged	0.66_Unchanged	0.88_Up-regulated	-0.93_Down-regulated	-0.97_Down-regulated	-0.04_Unchanged	1.54_Up-regulated	0.83_Unchanged	-0.09_Unchanged
TRINITY_GG_4206_c158_g1	cyan	ZIFL1_ARATH	Protein ZINC INDUCED FACILITATOR-LIKE 1	Major Facilitator Superfamily	Scaffold_2	0.830055	0.648065	-0.09_Unchanged	0.37_Unchanged	0.46_Unchanged	-0.91_Down-regulated	-1.07_Down-regulated	-0.16_Unchanged	0.9_Up-regulated	0.08_Unchanged	-0.54_Unchanged
TRINITY_GG_32_c5_g1	cyan	POLR2_ARATH	Retrovirus-related Pol polyprotein from transposon RE2	GAG-pre-integrase domain	Scaffold_6	0.825574	0.54401	-0.27_Unchanged	-0.13_Unchanged	0.14_Unchanged	-1.05_Down-regulated	-1.41_Down-regulated	-0.36_Unchanged	0.8_Unchanged	0.02_Unchanged	-0.48_Unchanged
TRINITY_GG_1631_c68_g1	cyan	PPA22_ARATH	Purple acid phosphatase 22	Calcineurin-like phosphoesterase	Scaffold_14	0.822113	0.61616	-0.91_Unchanged	0_Unchanged	0.91_Unchanged	-1.13_Unchanged	-2.57_Down-regulated	-1.44_Unchanged	2.24_Unchanged	2.02_Unchanged	-0.33_Unchanged
TRINITY_GG_215_c367_g1	cyan	NFD4_ARATH	Protein NUCLEAR FUSION DEFECTIVE 4	Nodulin-like	Scaffold_6	0.821481	0.490486	-0.26_Unchanged	0.19_Unchanged	0.45_Unchanged	-1.7_Down-regulated	-1.47_Down-regulated	0.23_Unchanged	1.53_Up-regulated	0.09_Unchanged	-0.13_Unchanged
TRINITY_GG_3951_c6_g1	cyan	RD21A_ARATH	Cysteine proteinase RD21A	Papain family cysteine protease	Scaffold_81	0.819814	0.676967	-2.32_Unchanged	0.43_Unchanged	2.75_Up-regulated	-2.62_Unchanged	-3.95_Down-regulated	-1.34_Unchanged	1.69_Unchanged	1.38_Unchanged	-2.7_Unchanged
TRINITY_GG_3951_c6_g1	cyan	RD21A_ARATH	Cysteine proteinase RD21A	Papain family cysteine protease	Scaffold_81	0.819814	0.676967	-2.32_Unchanged	0.43_Unchanged	2.75_Up-regulated	-2.62_Unchanged	-3.95_Down-regulated	-1.34_Unchanged	1.69_Unchanged	1.38_Unchanged	-2.7_Unchanged
TRINITY_GG_215_c912_g2	cyan	PER1_ARAHY	Cationic peroxidase 1	Peroxidase	Scaffold_6	0.819376	0.706169	-3.75_Unchanged	-2.01_Unchanged	1.74_Unchanged	-1.98_Unchanged	-6.21_Down-regulated	-4.23_Unchanged	2.46_Unchanged	4.23_Unchanged	-1.74_Unchanged
TRINITY_GG_2653_c292_g1	cyan	BGL41_ARATH	Putative beta-glucosidase 41	Glycosyl hydrolase family 1	Scaffold_10	0.819257	0.528845	0.11_Unchanged	0.71_Unchanged	0.6_Unchanged	-1.07_Unchanged	-1.18_Unchanged	-0.1_Unchanged	2.28_Up-regulated	1.1_Unchanged	0.4_Unchanged
TRINITY_GG_1296_c5_g1	cyan	PTR27_ARATH	Protein NRT1/ PTR FAMILY 6.2	POT family	Scaffold_4	0.816588	0.6691	-1.59_Unchanged	-0.32_Unchanged	1.27_Up-regulated	-1.88_Down-regulated	-1.23_Unchanged	0.65_Unchanged	1.42_Unchanged	1.13_Unchanged	0.51_Unchanged
TRINITY_GG_2653_c104_g1	cyan	TLP7_ARATH	Tubby-like F-box protein 7	Tub family	Scaffold_10	0.816163	0.600526	0.48_Unchanged	0.85_Unchanged	0.37_Unchanged	-1.2_Down-regulated	-1_Down-regulated	0.2_Unchanged	1.76_Up-regulated	0.08_Unchanged	-0.09_Unchanged
TRINITY_GG_1399_c175_g1	cyan	OAT_ARATH	Ornithine aminotransferase, mitochondrial	Aminotransferase class-III	Scaffold_4	0.813888	0.577324	-0.57_Unchanged	-0.3_Unchanged	0.27_Unchanged	-0.78_Down-regulated	-0.76_Down-regulated	0.02_Unchanged	0.41_Unchanged	0.2_Unchanged	-0.05_Unchanged
TRINITY_GG_853_c304_g1	cyan	LAZY1_ARATH	Protein LAZY 1	NA	Scaffold_83	0.813159	0.773117	-3.34_Down-regulated	-1.95_Down-regulated	1.39_Unchanged	-2.47_Down-regulated	-1.97_Down-regulated	0.5_Unchanged	0.91_Unchanged	1.78_Unchanged	0.89_Unchanged
TRINITY_GG_853_c304_g1	cyan	LAZY1_ARATH	Protein LAZY 1	NA	Scaffold_83	0.813159	0.773117	-3.34_Down-regulated	-1.95_Down-regulated	1.39_Unchanged	-2.47_Down-regulated	-1.97_Down-regulated	0.5_Unchanged	0.91_Unchanged	1.78_Unchanged	0.89_Unchanged
TRINITY_GG_1913_c53_g1	cyan	VITH2_ARATH	Vacuolar iron transporter homolog 2	VIT family	Scaffold_1	0.812028	0.513438	-0.29_Unchanged	0.42_Unchanged	0.71_Unchanged	-2.84_Down-regulated	-2.82_Down-regulated	0.02_Unchanged	2.36_Unchanged	-0.19_Unchanged	-0.88_Unchanged
TRINITY_GG_1913_c53_g1	cyan	VITH2_ARATH	Vacuolar iron transporter homolog 2	VIT family	Scaffold_1	0.812028	0.513438	-0.29_Unchanged	0.42_Unchanged	0.71_Unchanged	-2.84_Down-regulated	-2.82_Down-regulated	0.02_Unchanged	2.36_Unchanged	-0.19_Unchanged	-0.88_Unchanged
TRINITY_GG_1631_c147_g1	cyan	KPK1_ARATH	Serine/threonine-protein kinase AtPK1/AtPK6	Protein kinase domain	Scaffold_14	0.809662	0.627621	0.02_Unchanged	0.29_Unchanged	0.28_Unchanged	-1.13_Down-regulated	-1.43_Down-regulated	-0.3_Unchanged	1.1_Up-regulated	-0.05_Unchanged	-0.62_Unchanged
TRINITY_GG_1768_c91_g1	cyan	APX1_PEA	L-ascorbate peroxidase, cytosolic	Peroxidase	Scaffold_1	0.807356	0.513385	0_Unchanged	0.22_Unchanged	0.22_Unchanged	-1.42_Down-regulated	-1.34_Down-regulated	0.08_Unchanged	1.2_Up-regulated	-0.22_Unchanged	-0.37_Unchanged
TRINITY_GG_1395_c21_g1	cyan	SSY3_SOLTU	Soluble starch synthase 3, chloroplastic/amyloplastic	Starch synthase catalytic domain	Scaffold_4	0.803052	0.523551	0.6_Unchanged	1.25_Unchanged	0.64_Unchanged	-1.88_Unchanged	-2.19_Down-regulated	-0.31_Unchanged	2.96_Up-regulated	0.48_Unchanged	-0.47_Unchanged
TRINITY_GG_3986_c22_g1	cyan	RRG_ARATH	Protein RETARDED ROOT GROWTH, mitochondrial	RMND1/Sif2-Sif3/Mrx10, DUF155	Scaffold_2	0.800638	0.485833	-0.16_Unchanged	0.06_Unchanged	0.22_Unchanged	-0.82_Down-regulated	-0.56_Unchanged	0.26_Unchanged	0.64_Unchanged	-0.02_Unchanged	0.02_Unchanged
TRINITY_GG_3986_c22_g1	cyan	RRG_ARATH	Protein RETARDED ROOT GROWTH, mitochondrial	RMND1/Sif2-Sif3/Mrx10, DUF155	Scaffold_81	0.800638	0.485833	-0.16_Unchanged	0.06_Unchanged	0.22_Unchanged	-0.82_Down-regulated	-0.56_Unchanged	0.26_Unchanged	0.64_Unchanged	-0.02_Unchanged	0.02_Unchanged
TRINITY_GG_4207_c29_g1	cyan	PIN3_ARATH	Auxin efflux carrier component 3	Membrane transport protein	Scaffold_2	0.793497	0.581048	0.03_Unchanged	0.33_Unchanged	0.31_Unchanged	-0.65_Unchanged	-0.81_Down-regulated	-0.16_Unchanged	1.35_Up-regulated	0.68_Unchanged	0.21_Unchanged
TRINITY_GG_4206_c35_g1	cyan	XPO7_CHICK	Exportin-7	Importin-beta N-terminal domain	Scaffold_2	0.792863	0.508636	-0.24_Unchanged	0.05_Unchanged	0.29_Unchanged	-0.56_Unchanged	-0.8_Down-regulated	-0.24_Unchanged	0.72_Unchanged	0.4_Unchanged	-0.14_Unchanged
TRINITY_GG_2103_c21_g1	cyan	ZDHC6_ARATH	Probable protein S-acyltransferase 16	DHHC palmitoyltransferase	Scaffold_13	0.792652	0.655074	0.14_Unchanged	0.22_Unchanged	0.08_Unchanged	-0.31_Unchanged	-0.59_Unchanged	-0.27_Unchanged	0.69_Unchanged	0.24_Unchanged	-0.12_Unchanged
TRINITY_GG_3975_c43_g1	cyan	ECT2_ARATH	YTH domain-containing protein ECT2	YT521-B-like domain	Scaffold_81	0.790636	0.606768	-0.31_Unchanged	-0.1_Unchanged	0.21_Unchanged	-0.5_Unchanged	-0.72_Down-regulated	-0.22_Unchanged	0.96_Up-regulated	0.78_Unchanged	0.35_Unchanged
TRINITY_GG_5463_c10_g1	cyan	TPSVS_VITVI	Valencene synthase	Terpene synthase family, metal binding domain	Scaffold_5	0.78795	0.601248	-1.04_Unchanged	0.15_Unchanged	1.19_Unchanged	-1.56_Unchanged	-3.19_Down-regulated	-1.62_Unchanged	1.95_Unchanged	1.43_Unchanged	-1.38_Unchanged
TRINITY_GG_44_c221_g1	cyan	SYNC2_ARATH	Asparagine--tRNA ligase, cytoplasmic 2	tRNA synthetases class II (D, K and N)	Scaffold_6	0.784852	0.603368	0.19_Unchanged	1.16_Unchanged	0.97_Unchanged	-0.78_Unchanged	-0.81_Unchanged	-0.03_Unchanged	1.96_Up-regulated	0.99_Unchanged	0_Unchanged
TRINITY_GG_3905_c0_g2	cyan	UP1_HELAN	Unknown protein 1	Domain of unknown function (DUF4283)	Scaffold_81	0.774611	0.701647	0.23_Unchanged	0.43_Unchanged	0.21_Unchanged	-0.37_Unchanged	-0.56_Unchanged	-0.18_Unchanged	0.87_Up-regulated	0.27_Unchanged	-0.12_Unchanged
TRINITY_GG_49_c18_g2	cyan	PWD_ARATH	Phosphoglucan, water dikinase, chloroplastic	Starch binding domain	Scaffold_6	0.770988	0.593521	-0.04_Unchanged	0.5_Unchanged	0.54_Unchanged	-1.25_Down-regulated	-0.58_Unchanged	0.67_Unchanged	1.65_Up-regulated	0.45_Unchanged	0.57_Unchanged
TRINITY_GG_3975_c24_g1	cyan	ALFL4_ORYSJ	PHD finger protein ALFIN-LIKE 4	Alfin	Scaffold_81	0.770639	0.597255	0.32_Unchanged	0.43_Unchanged	0.11_Unchanged	-0.68_Unchanged	-0.41_Unchanged	0.27_Unchanged	1.2_Up-regulated	0.2_Unchanged	0.36_Unchanged
TRINITY_GG_215_c114_g1	cyan	DTX19_ARATH	Protein DETOXIFICATION 19	MatE	Scaffold_6	0.767416	0.598914	0.32_Unchanged	0.52_Unchanged	0.2_Unchanged	-0.54_Unchanged	-0.51_Unchanged	0.02_Unchanged	1.15_Up-regulated	0.3_Unchanged	0.12_Unchanged
TRINITY_GG_544_c1_g1	cyan	CIPK8_ARATH	CBL-interacting serine/threonine-protein kinase 8	Protein kinase domain	Scaffold_80	0.765148	0.557919	-0.36_Unchanged	0.06_Unchanged	0.43_Unchanged	-0.7_Unchanged	-0.35_Unchanged	0.35_Unchanged	1.05_Unchanged	0.71_Unchanged	0.63_Unchanged
TRINITY_GG_854_c33_g1	cyan	CRK2_ARATH	Cysteine-rich receptor-like protein kinase 2	Protein kinase domain	Scaffold_83	0.758443	0.637382	-0.99_Unchanged	-0.52_Unchanged	0.47_Unchanged	-0.87_Unchanged	-1.1_Down-regulated	-0.24_Unchanged	0.47_Unchanged	0.6_Unchanged	-0.11_Unchanged
TRINITY_GG_1631_c744_g1	cyan	AMT13_ORYSJ	Ammonium transporter 1 member 3	Ammonium Transporter Family	Scaffold_14	0.756893	0.501697	0.28_Unchanged	2.18_Unchanged	1.9_Unchanged	-5.86_Down-regulated	-4.78_Down-regulated	1.08_Unchanged	5.35_Unchanged	-0.79_Unchanged	-1.61_Unchanged
TRINITY_GG_2100_c2_g1	cyan	ORP2B_ARATH	Oxysterol-binding protein-related protein 2B	Oxysterol-binding protein	Scaffold_13	0.746406	0.571628	-0.59_Unchanged	-0.08_Unchanged	0.51_Unchanged	-0.73_Down-regulated	-0.6_Unchanged	0.13_Unchanged	0.38_Unchanged	0.23_Unchanged	-0.15_Unchanged
TRINITY_GG_6547_c0_g1	cyan	YTX2_XENLA	Transposon TX1 uncharacterized 149 kDa protein	NA	Scaffold_18	0.742459	0.663833	-5.25_Unchanged	-2.77_Unchanged	2.48_Unchanged	-4.3_Unchanged	-7.85_Down-regulated	-3.55_Unchanged	2.61_Unchanged	3.55_Unchanged	-2.48_Unchanged
TRINITY_GG_215_c1350_g1	cyan	ALKBH_SCHPO	Alpha-ketoglutarate-dependent dioxygenase abh1	2OG-Fe(II) oxygenase superfamily	Scaffold_6	0.734775	0.567871	-0.39_Unchanged	-0.08_Unchanged	0.3_Unchanged	-0.64_Unchanged	-0.79_Down-regulated	-0.15_Unchanged	0.36_Unchanged	0.11_Unchanged	-0.35_Unchanged
TRINITY_GG_215_c1350_g1	cyan	ALKBH_SCHPO	Alpha-ketoglutarate-dependent dioxygenase abh1	2OG-Fe(II) oxygenase superfamily	Scaffold_6	0.734775	0.567871	-0.39_Unchanged	-0.08_Unchanged	0.3_Unchanged	-0.64_Unchanged	-0.79_Down-regulated	-0.15_Unchanged	0.36_Unchanged	0.11_Unchanged	-0.35_Unchanged
TRINITY_GG_1851_c813_g1	cyan	Y4648_ARATH	Uncharacterized protein At4g26485	rRNA (uridine-N3-)-methyltransferase BTM5-like	Scaffold_1	0.71958	0.430403	1.62_Unchanged	3.01_Unchanged	1.39_Unchanged	-3.98_Unchanged	-4.46_Down-regulated	-0.48_Unchanged	8.06_Unchanged	2.46_Unchanged	0.59_Unchanged
TRINITY_GG_410_c13_g1	cyan	FLZ1_ARATH	FCS-Like Zinc finger 1	zinc-finger of the FCS-type, C2-C2	Scaffold_80	0.689179	0.551562	-1.11_Unchanged	-0.71_Unchanged	0.4_Unchanged	-1.25_Down-regulated	-0.93_Unchanged	0.33_Unchanged	0.33_Unchanged	0.19_Unchanged	0.11_Unchanged
TRINITY_GG_5767_c35_g1	cyan	RGLG1_ARATH	E3 ubiquitin-protein ligase RGLG1	Copine	NA	0.647165	0.536251	-0.03_Unchanged	0.16_Unchanged	0.19_Unchanged	-0.31_Unchanged	-0.07_Unchanged	0.23_Unchanged	0.47_Unchanged	0.19_Unchanged	0.24_Unchanged
TRINITY_GG_5156_c19_g1	cyan	NC2B_ARATH	Protein Dr1 homolog	Histone-like transcription factor (CBF/NF-Y) and archaeal histone	Scaffold_7	0.639961	0.510391	-0.16_Unchanged	0.06_Unchanged	0.22_Unchanged	-0.35_Unchanged	-0.22_Unchanged	0.13_Unchanged	0.49_Unchanged	0.29_Unchanged	0.2_Unchanged
TRINITY_GG_2835_c14_g1	cyan	ILVH2_ARATH	Acetolactate synthase small subunit 2, chloroplastic	Small subunit of acetolactate synthase	Scaffold_10	0.421518	0.698032	-0.14_Unchanged	0.33_Unchanged	0.47_Unchanged	-0.04_Unchanged	0.3_Unchanged	0.35_Unchanged	0.58_Unchanged	0.68_Unchanged	0.56_Unchanged
TRINITY_GG_6068_c28_g1	cyan	ARR17_ARATH	Two-component response regulator ARR17	Response regulator receiver domain	Scaffold_16	0.394549	0.451635	1.07_Unchanged	1.83_Unchanged	0.76_Unchanged	-0.42_Unchanged	0.29_Unchanged	0.71_Unchanged	2.95_Unchanged	1.46_Unchanged	1.4_Unchanged
TRINITY_GG_1080_c74_g1	cyan	SUT41_ARATH	Sulfate transporter 4.1, chloroplastic	Sulfate permease family	Scaffold_8	0.347586	0.53955	-0.01_Unchanged	1.51_Up-regulated	1.51_Up-regulated	-0.36_Unchanged	-0.38_Unchanged	-0.02_Unchanged	0.68_Unchanged	0.33_Unchanged	-1.21_Unchanged

## Sheet: ST3D
Supplemental table 3D. Amaranthus palmeri WGCNA results: Midnightblue module genes and their differentially expression significance
								Differential expression comparison (Fold change_expression)
gene_ID	module	uniprot	Annotation	Pfam	scaffold	Module membership	Trait significance	Female_FMvsFlower	Female_SAMvsFlower	Female_SAMvsFM	Male_FMvsFlower	Male_SAMvsFlower	Male_SAMvsFM	MaleFlowerVsFemaleFlower	MaleFMvsFemaleFM	MaleSAMvsFemaleSAM
TRINITY_GG_104_c2_g1	midnightblue	FOLB2_ARATH	Dihydroneopterin aldolase 2	Dihydroneopterin aldolase	Scaffold_6	0.564288	0.612564	0.32_Unchanged	0.56_Unchanged	0.24_Unchanged	0.22_Unchanged	0.43_Unchanged	0.22_Unchanged	0.58_Unchanged	0.47_Unchanged	0.45_Unchanged
TRINITY_GG_1076_c143_g1	midnightblue	PPA29_ARATH	Probable inactive purple acid phosphatase 29	Calcineurin-like phosphoesterase	Scaffold_8	0.635034	0.498062	0.27_Unchanged	0.5_Unchanged	0.24_Unchanged	0.53_Unchanged	0.37_Unchanged	-0.17_Unchanged	0.32_Unchanged	0.59_Unchanged	0.19_Unchanged
TRINITY_GG_1242_c1_g1	midnightblue	CKL2_ARATH	Casein kinase 1-like protein 2	Protein kinase domain	Scaffold_4	0.748963	0.454252	0.08_Unchanged	0.02_Unchanged	-0.06_Unchanged	0.12_Unchanged	0.08_Unchanged	-0.04_Unchanged	0.07_Unchanged	0.11_Unchanged	0.13_Unchanged
TRINITY_GG_1254_c18_g1	midnightblue	YI31B_YEAST	Transposon Ty3-I Gag-Pol polyprotein	RNase H-like domain found in reverse transcriptase	Scaffold_4	0.71608	0.331921	1.06_Unchanged	1.23_Unchanged	0.17_Unchanged	0.25_Unchanged	0.3_Unchanged	0.05_Unchanged	1.48_Unchanged	0.66_Unchanged	0.55_Unchanged
TRINITY_GG_1271_c1_g1	midnightblue	PIF1_XENLA	ATP-dependent DNA helicase PIF1	PIF1-like helicase	Scaffold_4	0.834481	0.425518	1.1_Unchanged	0.75_Unchanged	-0.35_Unchanged	0.87_Unchanged	0.22_Unchanged	-0.64_Unchanged	1.4_Unchanged	1.17_Unchanged	0.88_Unchanged
TRINITY_GG_1282_c42_g1	midnightblue	RNHX1_ARATH	Putative ribonuclease H protein At1g65750	zinc-binding in reverse transcriptase	Scaffold_4	0.782217	0.313419	0.62_Unchanged	0.75_Unchanged	0.12_Unchanged	-0.14_Unchanged	-1.08_Unchanged	-0.94_Unchanged	1.52_Unchanged	0.76_Unchanged	-0.31_Unchanged
TRINITY_GG_1282_c42_g1	midnightblue	RNHX1_ARATH	Putative ribonuclease H protein At1g65750	zinc-binding in reverse transcriptase	Scaffold_9	0.782217	0.313419	0.62_Unchanged	0.75_Unchanged	0.12_Unchanged	-0.14_Unchanged	-1.08_Unchanged	-0.94_Unchanged	1.52_Unchanged	0.76_Unchanged	-0.31_Unchanged
TRINITY_GG_1394_c27_g1	midnightblue	Y1133_ARATH	G-type lectin S-receptor-like serine/threonine-protein kinase At1g11330	Protein tyrosine and serine/threonine kinase	Scaffold_4	0.716032	0.551281	1.08_Unchanged	0.79_Unchanged	-0.29_Unchanged	0.92_Unchanged	0.34_Unchanged	-0.58_Unchanged	1.08_Unchanged	0.92_Unchanged	0.63_Unchanged
TRINITY_GG_1398_c331_g1	midnightblue	HAC1_ARATH	Histone acetyltransferase HAC1	Histone acetylation protein	Scaffold_4	0.776538	0.579088	1.09_Unchanged	0.79_Unchanged	-0.29_Unchanged	0.26_Unchanged	-0.11_Unchanged	-0.37_Unchanged	1.72_Up-regulated	0.89_Unchanged	0.82_Unchanged
TRINITY_GG_1398_c84_g1	midnightblue	CRK34_ARATH	Cysteine-rich receptor-like protein kinase 34	Protein kinase domain	Scaffold_4	0.615055	0.589862	3.33_Unchanged	2.81_Unchanged	-0.52_Unchanged	1.3_Unchanged	0.01_Unchanged	-1.29_Unchanged	3.49_Unchanged	1.46_Unchanged	0.69_Unchanged
TRINITY_GG_143_c0_g1	midnightblue	RGA4_SOLBU	Putative disease resistance protein RGA4	NB-ARC domain	Scaffold_13	0.632835	0.432082	0.77_Unchanged	0.6_Unchanged	-0.16_Unchanged	0.97_Unchanged	-0.17_Unchanged	-1.14_Unchanged	1.11_Unchanged	1.32_Unchanged	0.34_Unchanged
TRINITY_GG_143_c0_g1	midnightblue	RGA4_SOLBU	Putative disease resistance protein RGA4	NB-ARC domain	Scaffold_6	0.632835	0.432082	0.77_Unchanged	0.6_Unchanged	-0.16_Unchanged	0.97_Unchanged	-0.17_Unchanged	-1.14_Unchanged	1.11_Unchanged	1.32_Unchanged	0.34_Unchanged
TRINITY_GG_1489_c3_g1	midnightblue	CDPKL_ARATH	Calcium-dependent protein kinase 21	NA	Scaffold_14	0.833594	0.560686	1.91_Unchanged	1.37_Unchanged	-0.54_Unchanged	0.34_Unchanged	0.97_Unchanged	0.62_Unchanged	2.61_Unchanged	1.05_Unchanged	2.21_Unchanged
TRINITY_GG_15_c76_g1	midnightblue	LRK21_ARATH	Probable L-type lectin-domain containing receptor kinase II.1	Legume lectin domain	Scaffold_6	0.745674	0.581532	6.24_Unchanged	4.76_Unchanged	-1.48_Unchanged	1.59_Unchanged	1.55_Unchanged	-0.04_Unchanged	5.26_Unchanged	0.61_Unchanged	2.06_Unchanged
TRINITY_GG_1544_c34_g1	midnightblue	PPP7L_ARATH	Serine/threonine-protein phosphatase 7 long form homolog	Plant mobile domain	Scaffold_14	0.487595	0.339866	-1.6_Unchanged	-0.67_Unchanged	0.93_Unchanged	-1.49_Unchanged	-0.83_Unchanged	0.66_Unchanged	3.46_Unchanged	3.57_Unchanged	3.3_Unchanged
TRINITY_GG_1544_c34_g1	midnightblue	PPP7L_ARATH	Serine/threonine-protein phosphatase 7 long form homolog	Plant mobile domain	Scaffold_80	0.487595	0.339866	-1.6_Unchanged	-0.67_Unchanged	0.93_Unchanged	-1.49_Unchanged	-0.83_Unchanged	0.66_Unchanged	3.46_Unchanged	3.57_Unchanged	3.3_Unchanged
TRINITY_GG_1602_c12_g1	midnightblue	LORF2_HUMAN	LINE-1 retrotransposable element ORF2 protein	Reverse transcriptase (RNA-dependent DNA polymerase)	Scaffold_80	0.89345	0.476881	2.91_Unchanged	1.38_Unchanged	-1.53_Unchanged	0.49_Unchanged	-0.16_Unchanged	-0.65_Unchanged	4.48_Unchanged	2.05_Unchanged	2.94_Unchanged
TRINITY_GG_1602_c71_g1	midnightblue	YI31B_YEAST	Transposon Ty3-I Gag-Pol polyprotein	RNase H-like domain found in reverse transcriptase	Scaffold_14	0.844719	0.441308	8.52_Unchanged	8.05_Unchanged	-0.47_Unchanged	0.38_Unchanged	0.48_Unchanged	0.1_Unchanged	11.26_Unchanged	3.12_Unchanged	3.69_Unchanged
TRINITY_GG_1602_c71_g1	midnightblue	YI31B_YEAST	Transposon Ty3-I Gag-Pol polyprotein	RNase H-like domain found in reverse transcriptase	Scaffold_14	0.844719	0.441308	8.52_Unchanged	8.05_Unchanged	-0.47_Unchanged	0.38_Unchanged	0.48_Unchanged	0.1_Unchanged	11.26_Unchanged	3.12_Unchanged	3.69_Unchanged
TRINITY_GG_1758_c8_g1	midnightblue	POLX_TOBAC	Retrovirus-related Pol polyprotein from transposon TNT 1-94	Reverse transcriptase (RNA-dependent DNA polymerase)	Scaffold_12	0.920967	0.347839	3.18_Unchanged	2.87_Unchanged	-0.31_Unchanged	0.16_Unchanged	0.07_Unchanged	-0.09_Unchanged	4.65_Unchanged	1.63_Unchanged	1.85_Unchanged
TRINITY_GG_1768_c383_g1	midnightblue	TPST_ARATH	Protein-tyrosine sulfotransferase	Sulfotransferase domain	Scaffold_1	0.59448	0.348878	-0.13_Unchanged	-0.03_Unchanged	0.11_Unchanged	0.15_Unchanged	0.02_Unchanged	-0.13_Unchanged	0.05_Unchanged	0.34_Unchanged	0.1_Unchanged
TRINITY_GG_1768_c97_g1	midnightblue	Y3482_ARATH	BTB/POZ domain-containing protein At3g44820	NPH3 family	Scaffold_1	0.875535	0.485033	0.1_Unchanged	-0.04_Unchanged	-0.15_Unchanged	0.02_Unchanged	-0.16_Unchanged	-0.19_Unchanged	0.58_Unchanged	0.5_Unchanged	0.46_Unchanged
TRINITY_GG_1840_c19_g1	midnightblue	PP321_ARATH	Pentatricopeptide repeat-containing protein At4g18840	PPR repeat family	Scaffold_1	0.847572	0.281864	5.17_Unchanged	5.93_Unchanged	0.77_Unchanged	0.08_Unchanged	0.17_Unchanged	0.1_Unchanged	7.05_Unchanged	1.95_Unchanged	1.29_Unchanged
TRINITY_GG_1840_c5_g1	midnightblue	POLX_TOBAC	Retrovirus-related Pol polyprotein from transposon TNT 1-94	gag-polypeptide of LTR copia-type	Scaffold_1	0.865165	0.414877	5.21_Unchanged	4.53_Unchanged	-0.68_Unchanged	0.3_Unchanged	-0.54_Unchanged	-0.84_Unchanged	6.6_Unchanged	1.7_Unchanged	1.54_Unchanged
TRINITY_GG_1856_c78_g1	midnightblue	CFDP2_BOVIN	Craniofacial development protein 2	NA	Scaffold_1	0.913337	0.570882	8.63_Unchanged	6.92_Unchanged	-1.7_Unchanged	0.62_Unchanged	0.23_Unchanged	-0.38_Unchanged	9.66_Unchanged	1.65_Unchanged	2.96_Unchanged
TRINITY_GG_1856_c78_g1	midnightblue	CFDP2_BOVIN	Craniofacial development protein 2	NA	Scaffold_10	0.913337	0.570882	8.63_Unchanged	6.92_Unchanged	-1.7_Unchanged	0.62_Unchanged	0.23_Unchanged	-0.38_Unchanged	9.66_Unchanged	1.65_Unchanged	2.96_Unchanged
TRINITY_GG_1871_c12_g1	midnightblue	PUB44_ARATH	U-box domain-containing protein 44	U-box domain	Scaffold_1	0.697314	0.502451	0.13_Unchanged	-0.13_Unchanged	-0.26_Unchanged	-0.03_Unchanged	-0.29_Unchanged	-0.26_Unchanged	0.44_Unchanged	0.28_Unchanged	0.28_Unchanged
TRINITY_GG_1876_c304_g1	midnightblue	Y4597_ARATH	Uncharacterized protein At4g15970	Nucleotide-diphospho-sugar transferase	Scaffold_1	0.765153	0.297102	-0.01_Unchanged	-0.16_Unchanged	-0.15_Unchanged	0.31_Unchanged	-0.4_Unchanged	-0.71_Unchanged	1.12_Unchanged	1.43_Unchanged	0.87_Unchanged
TRINITY_GG_2065_c2_g1	midnightblue	AXYLT_ARATH	Anthocyanidin 3-O-glucoside 2'''-O-xylosyltransferase	UDP-glucoronosyl and UDP-glucosyl transferase	Scaffold_124	0.655552	0.501344	0.52_Unchanged	0.7_Unchanged	0.18_Unchanged	0.15_Unchanged	-0.03_Unchanged	-0.18_Unchanged	0.69_Unchanged	0.32_Unchanged	-0.03_Unchanged
TRINITY_GG_2103_c10_g1	midnightblue	CNGC9_ARATH	Putative cyclic nucleotide-gated ion channel 9	Ion transport protein	Scaffold_13	0.789157	0.507981	0.2_Unchanged	0.02_Unchanged	-0.17_Unchanged	0.3_Unchanged	0.02_Unchanged	-0.28_Unchanged	0.12_Unchanged	0.22_Unchanged	0.11_Unchanged
TRINITY_GG_2103_c156_g1	midnightblue	SCL9_ARATH	Scarecrow-like protein 9	GRAS domain family	Scaffold_13	0.640877	0.443608	0.27_Unchanged	0.2_Unchanged	-0.07_Unchanged	0.28_Unchanged	0.36_Unchanged	0.08_Unchanged	0.2_Unchanged	0.21_Unchanged	0.36_Unchanged
TRINITY_GG_2103_c156_g1	midnightblue	SCL9_ARATH	Scarecrow-like protein 9	GRAS domain family	Scaffold_13	0.640877	0.443608	0.27_Unchanged	0.2_Unchanged	-0.07_Unchanged	0.28_Unchanged	0.36_Unchanged	0.08_Unchanged	0.2_Unchanged	0.21_Unchanged	0.36_Unchanged
TRINITY_GG_2174_c0_g1	midnightblue	YI31B_YEAST	Transposon Ty3-I Gag-Pol polyprotein	Retroviral aspartyl protease	Scaffold_84	0.611989	0.381395	0.18_Unchanged	-0.34_Unchanged	-0.52_Unchanged	0.51_Unchanged	0.43_Unchanged	-0.08_Unchanged	0.3_Unchanged	0.64_Unchanged	1.07_Unchanged
TRINITY_GG_2174_c0_g1	midnightblue	YI31B_YEAST	Transposon Ty3-I Gag-Pol polyprotein	Retroviral aspartyl protease	Scaffold_84	0.611989	0.381395	0.18_Unchanged	-0.34_Unchanged	-0.52_Unchanged	0.51_Unchanged	0.43_Unchanged	-0.08_Unchanged	0.3_Unchanged	0.64_Unchanged	1.07_Unchanged
TRINITY_GG_2174_c16_g1	midnightblue	TF211_SCHPO	Transposon Tf2-11 polyprotein	RNase H-like domain found in reverse transcriptase	Scaffold_19	0.921266	0.510488	2.52_Unchanged	1.92_Unchanged	-0.6_Unchanged	0.92_Unchanged	0.15_Unchanged	-0.77_Unchanged	3.17_Unchanged	1.56_Unchanged	1.4_Unchanged
TRINITY_GG_2174_c16_g1	midnightblue	TF211_SCHPO	Transposon Tf2-11 polyprotein	RNase H-like domain found in reverse transcriptase	Scaffold_84	0.921266	0.510488	2.52_Unchanged	1.92_Unchanged	-0.6_Unchanged	0.92_Unchanged	0.15_Unchanged	-0.77_Unchanged	3.17_Unchanged	1.56_Unchanged	1.4_Unchanged
TRINITY_GG_2178_c77_g1	midnightblue	CHIT2_TULSB	Chitinase 2	Glycosyl hydrolases family 18	Scaffold_14	0.629598	0.366124	-0.05_Unchanged	0.37_Unchanged	0.42_Unchanged	0.22_Unchanged	-0.19_Unchanged	-0.41_Unchanged	0.81_Unchanged	1.08_Unchanged	0.25_Unchanged
TRINITY_GG_2199_c12_g1	midnightblue	POLR1_ARATH	Retrovirus-related Pol polyprotein from transposon RE1	Reverse transcriptase (RNA-dependent DNA polymerase)	Scaffold_84	0.846295	0.328321	0.65_Unchanged	0.28_Unchanged	-0.37_Unchanged	-0.15_Unchanged	-0.82_Unchanged	-0.67_Unchanged	1.84_Unchanged	1.05_Unchanged	0.75_Unchanged
TRINITY_GG_2653_c134_g1	midnightblue	E138_ARATH	Glucan endo-1,3-beta-glucosidase 8	Glycosyl hydrolases family 17	NA	0.362808	0.689327	1.72_Unchanged	1.88_Up-regulated	0.16_Unchanged	-3.94_Down-regulated	-4.64_Down-regulated	-0.7_Unchanged	6.77_Up-regulated	1.1_Unchanged	0.25_Unchanged
TRINITY_GG_2653_c382_g1	midnightblue	PRP2_SOLLC	Pathogenesis-related protein P2	Barwin family	Scaffold_10	0.62553	0.337569	0.17_Unchanged	-0.05_Unchanged	-0.22_Unchanged	1.36_Unchanged	1.52_Unchanged	0.16_Unchanged	0.92_Unchanged	2.11_Unchanged	2.49_Unchanged
TRINITY_GG_2764_c1_g1	midnightblue	CFDP2_BOVIN	Craniofacial development protein 2	NA	Scaffold_1	0.903703	0.560532	7_Unchanged	6.45_Unchanged	-0.55_Unchanged	1.26_Unchanged	0.5_Unchanged	-0.75_Unchanged	8.11_Unchanged	2.36_Unchanged	2.17_Unchanged
TRINITY_GG_2764_c1_g1	midnightblue	CFDP2_BOVIN	Craniofacial development protein 2	NA	Scaffold_2	0.903703	0.560532	7_Unchanged	6.45_Unchanged	-0.55_Unchanged	1.26_Unchanged	0.5_Unchanged	-0.75_Unchanged	8.11_Unchanged	2.36_Unchanged	2.17_Unchanged
TRINITY_GG_2797_c76_g1	midnightblue	BAME1_ARATH	Leucine-rich repeat receptor-like serine/threonine-protein kinase BAM1	Leucine Rich Repeat	Scaffold_83	0.713392	0.434703	0_Unchanged	0_Unchanged	0_Unchanged	0.92_Unchanged	1.28_Unchanged	0.37_Unchanged	8.8_Unchanged	9.72_Unchanged	10.08_Unchanged
TRINITY_GG_2798_c3_g1	midnightblue	PCS2_CAMPL	Probable 7-methylxanthine methyltransferase PCS2	SAM dependent carboxyl methyltransferase	Scaffold_10	0.701184	0.420323	0.2_Unchanged	1.38_Unchanged	1.18_Unchanged	0.23_Unchanged	-0.13_Unchanged	-0.36_Unchanged	1.83_Unchanged	1.86_Unchanged	0.32_Unchanged
TRINITY_GG_2806_c1_g1	midnightblue	LEUC_ARATH	3-isopropylmalate dehydratase large subunit, chloroplastic	Aconitase family (aconitate hydratase)	Scaffold_10	0.732384	0.401447	0.09_Unchanged	-0.68_Unchanged	-0.77_Unchanged	0.68_Unchanged	0.07_Unchanged	-0.61_Unchanged	0.11_Unchanged	0.71_Unchanged	0.87_Unchanged
TRINITY_GG_2888_c156_g2	midnightblue	PTR28_ARATH	Protein NRT1/ PTR FAMILY 5.6	POT family	Scaffold_12	0.697125	0.295278	0.16_Unchanged	0.83_Unchanged	0.67_Unchanged	-0.21_Unchanged	-0.17_Unchanged	0.04_Unchanged	1.73_Unchanged	1.36_Unchanged	0.73_Unchanged
TRINITY_GG_2888_c80_g1	midnightblue	FDM2_ARATH	Factor of DNA methylation 2	XH domain	Scaffold_12	0.656347	0.348813	-0.04_Unchanged	-0.07_Unchanged	-0.03_Unchanged	0.26_Unchanged	0.31_Unchanged	0.05_Unchanged	0.4_Unchanged	0.7_Unchanged	0.78_Unchanged
TRINITY_GG_2919_c27_g1	midnightblue	SD25_ARATH	G-type lectin S-receptor-like serine/threonine-protein kinase SD2-5	Protein kinase domain	Scaffold_12	0.611706	0.39091	-0.72_Unchanged	-0.5_Unchanged	0.21_Unchanged	-0.15_Unchanged	-0.7_Unchanged	-0.56_Unchanged	0.36_Unchanged	0.92_Unchanged	0.16_Unchanged
TRINITY_GG_3138_c128_g1	midnightblue	RNHX1_ARATH	Putative ribonuclease H protein At1g65750	zinc-binding in reverse transcriptase	Scaffold_12	0.590073	0.341208	6.63_Unchanged	6.11_Unchanged	-0.51_Unchanged	0.4_Unchanged	-0.47_Unchanged	-0.87_Unchanged	6.92_Unchanged	0.69_Unchanged	0.34_Unchanged
TRINITY_GG_3172_c84_g1	midnightblue	SAC4_ARATH	Phosphoinositide phosphatase SAC4	NA	Scaffold_14	0.794826	0.429671	0.97_Unchanged	0.84_Unchanged	-0.13_Unchanged	0.66_Unchanged	0.27_Unchanged	-0.39_Unchanged	1.26_Unchanged	0.95_Unchanged	0.69_Unchanged
TRINITY_GG_3230_c9_g1	midnightblue	RFA1B_ORYSJ	Replication protein A 70 kDa DNA-binding subunit B	Replication factor-A C terminal domain	Scaffold_2	0.855734	0.283682	1.54_Unchanged	1.79_Unchanged	0.25_Unchanged	0.51_Unchanged	-0.16_Unchanged	-0.67_Unchanged	1.96_Unchanged	0.92_Unchanged	0.01_Unchanged
TRINITY_GG_3230_c9_g1	midnightblue	RFA1B_ORYSJ	Replication protein A 70 kDa DNA-binding subunit B	Replication factor-A C terminal domain	Scaffold_9	0.855734	0.283682	1.54_Unchanged	1.79_Unchanged	0.25_Unchanged	0.51_Unchanged	-0.16_Unchanged	-0.67_Unchanged	1.96_Unchanged	0.92_Unchanged	0.01_Unchanged
TRINITY_GG_3333_c99_g1	midnightblue	POLX_TOBAC	Retrovirus-related Pol polyprotein from transposon TNT 1-94	Reverse transcriptase (RNA-dependent DNA polymerase)	Scaffold_9	0.650891	0.598987	0.86_Unchanged	0.3_Unchanged	-0.56_Unchanged	-0.17_Unchanged	1.68_Unchanged	1.86_Unchanged	2.25_Unchanged	1.22_Unchanged	3.64_Unchanged
TRINITY_GG_3337_c176_g1	midnightblue	CHR8_ARATH	Protein CHROMATIN REMODELING 8	SNF2-related domain	Scaffold_9	0.739413	0.430564	0.12_Unchanged	-0.05_Unchanged	-0.17_Unchanged	0.04_Unchanged	-0.01_Unchanged	-0.05_Unchanged	0.16_Unchanged	0.07_Unchanged	0.2_Unchanged
TRINITY_GG_3337_c176_g1	midnightblue	CHR8_ARATH	Protein CHROMATIN REMODELING 8	SNF2-related domain	Scaffold_9	0.739413	0.430564	0.12_Unchanged	-0.05_Unchanged	-0.17_Unchanged	0.04_Unchanged	-0.01_Unchanged	-0.05_Unchanged	0.16_Unchanged	0.07_Unchanged	0.2_Unchanged
TRINITY_GG_3337_c28_g1	midnightblue	PP316_ARATH	Pentatricopeptide repeat-containing protein At4g16835, mitochondrial	DYW family of nucleic acid deaminases	Scaffold_9	0.488625	0.605731	0.24_Unchanged	0.36_Unchanged	0.11_Unchanged	0.16_Unchanged	0.23_Unchanged	0.07_Unchanged	0.32_Unchanged	0.23_Unchanged	0.19_Unchanged
TRINITY_GG_3363_c7_g1	midnightblue	RNHX1_ARATH	Putative ribonuclease H protein At1g65750	Reverse transcriptase-like	Scaffold_2	0.903193	0.474475	2.39_Unchanged	0.61_Unchanged	-1.78_Unchanged	0.49_Unchanged	-1.14_Unchanged	-1.64_Unchanged	3.01_Unchanged	1.12_Unchanged	1.27_Unchanged
TRINITY_GG_3370_c8_g1	midnightblue	POLX_TOBAC	Retrovirus-related Pol polyprotein from transposon TNT 1-94	Zinc knuckle	Scaffold_9	0.72647	0.252414	2.6_Unchanged	3.19_Unchanged	0.59_Unchanged	0.13_Unchanged	0.22_Unchanged	0.09_Unchanged	4.03_Unchanged	1.56_Unchanged	1.07_Unchanged
TRINITY_GG_3554_c0_g1	midnightblue	CCX4_ARATH	Cation/calcium exchanger 4	Sodium/calcium exchanger protein	Scaffold_15	0.714349	0.423561	0.79_Unchanged	0.76_Unchanged	-0.03_Unchanged	0.12_Unchanged	0.12_Unchanged	0_Unchanged	1.72_Unchanged	1.04_Unchanged	1.07_Unchanged
TRINITY_GG_3627_c2_g1	midnightblue	POLX_TOBAC	Retrovirus-related Pol polyprotein from transposon TNT 1-94	gag-polypeptide of LTR copia-type	Scaffold_5	0.721785	0.342499	3.67_Unchanged	4.41_Unchanged	0.74_Unchanged	0.64_Unchanged	0.74_Unchanged	0.1_Unchanged	5.38_Unchanged	2.35_Unchanged	1.72_Unchanged
TRINITY_GG_3627_c2_g1	midnightblue	POLX_TOBAC	Retrovirus-related Pol polyprotein from transposon TNT 1-94	gag-polypeptide of LTR copia-type	Scaffold_81	0.721785	0.342499	3.67_Unchanged	4.41_Unchanged	0.74_Unchanged	0.64_Unchanged	0.74_Unchanged	0.1_Unchanged	5.38_Unchanged	2.35_Unchanged	1.72_Unchanged
TRINITY_GG_3872_c0_g1	midnightblue	CFDP2_BOVIN	Craniofacial development protein 2	NA	Scaffold_14	0.707346	0.500385	-3.05_Unchanged	-3.05_Unchanged	0_Unchanged	0.22_Unchanged	-0.93_Unchanged	-1.15_Unchanged	5.09_Unchanged	8.36_Unchanged	7.21_Unchanged
TRINITY_GG_3872_c0_g1	midnightblue	CFDP2_BOVIN	Craniofacial development protein 2	NA	Scaffold_16	0.707346	0.500385	-3.05_Unchanged	-3.05_Unchanged	0_Unchanged	0.22_Unchanged	-0.93_Unchanged	-1.15_Unchanged	5.09_Unchanged	8.36_Unchanged	7.21_Unchanged
TRINITY_GG_3872_c0_g1	midnightblue	CFDP2_BOVIN	Craniofacial development protein 2	NA	Scaffold_2	0.707346	0.500385	-3.05_Unchanged	-3.05_Unchanged	0_Unchanged	0.22_Unchanged	-0.93_Unchanged	-1.15_Unchanged	5.09_Unchanged	8.36_Unchanged	7.21_Unchanged
TRINITY_GG_3872_c0_g1	midnightblue	CFDP2_BOVIN	Craniofacial development protein 2	NA	Scaffold_80	0.707346	0.500385	-3.05_Unchanged	-3.05_Unchanged	0_Unchanged	0.22_Unchanged	-0.93_Unchanged	-1.15_Unchanged	5.09_Unchanged	8.36_Unchanged	7.21_Unchanged
TRINITY_GG_3872_c0_g1	midnightblue	CFDP2_BOVIN	Craniofacial development protein 2	NA	Scaffold_81	0.707346	0.500385	-3.05_Unchanged	-3.05_Unchanged	0_Unchanged	0.22_Unchanged	-0.93_Unchanged	-1.15_Unchanged	5.09_Unchanged	8.36_Unchanged	7.21_Unchanged
TRINITY_GG_3887_c5_g1	midnightblue	PPP7L_ARATH	Serine/threonine-protein phosphatase 7 long form homolog	Plant mobile domain	Scaffold_15	0.714114	0.284309	0.79_Unchanged	1.05_Unchanged	0.26_Unchanged	0.4_Unchanged	-0.1_Unchanged	-0.5_Unchanged	1.59_Unchanged	1.2_Unchanged	0.44_Unchanged
TRINITY_GG_3887_c5_g1	midnightblue	PPP7L_ARATH	Serine/threonine-protein phosphatase 7 long form homolog	Plant mobile domain	Scaffold_3	0.714114	0.284309	0.79_Unchanged	1.05_Unchanged	0.26_Unchanged	0.4_Unchanged	-0.1_Unchanged	-0.5_Unchanged	1.59_Unchanged	1.2_Unchanged	0.44_Unchanged
TRINITY_GG_396_c1_g3	midnightblue	DCL1_ARATH	Endoribonuclease Dicer homolog 1	NA	Scaffold_80	0.740052	0.523385	0.33_Unchanged	0.02_Unchanged	-0.31_Unchanged	0.21_Unchanged	-0.17_Unchanged	-0.38_Unchanged	0.57_Unchanged	0.44_Unchanged	0.38_Unchanged
TRINITY_GG_3966_c10_g1	midnightblue	RKP_ARATH	E3 ubiquitin-protein ligase RKP	E3 ubiquitin-protein ligase RKP N-terminus	Scaffold_81	0.699663	0.442228	0.31_Unchanged	0.09_Unchanged	-0.21_Unchanged	0.24_Unchanged	0.06_Unchanged	-0.18_Unchanged	0.51_Unchanged	0.44_Unchanged	0.47_Unchanged
TRINITY_GG_3967_c4_g1	midnightblue	NRAM4_ARATH	Metal transporter Nramp4	Natural resistance-associated macrophage protein	Scaffold_81	0.872934	0.540714	0.37_Unchanged	0.01_Unchanged	-0.36_Unchanged	0.28_Unchanged	0.42_Unchanged	0.14_Unchanged	1.07_Unchanged	0.98_Unchanged	1.48_Unchanged
TRINITY_GG_3980_c212_g1	midnightblue	ITPK1_ARATH	Inositol-tetrakisphosphate 1-kinase 1	Inositol 1,3,4-trisphosphate 5/6-kinase ATP-grasp domain	Scaffold_81	0.62097	0.370646	0.95_Unchanged	1.34_Unchanged	0.39_Unchanged	0.49_Unchanged	0.19_Unchanged	-0.3_Unchanged	1.09_Unchanged	0.62_Unchanged	-0.06_Unchanged
TRINITY_GG_399_c0_g1	midnightblue	PP279_ARATH	Pentatricopeptide repeat-containing protein At3g53170	NA	Scaffold_5	0.859147	0.362074	0.87_Unchanged	0.62_Unchanged	-0.25_Unchanged	0.62_Unchanged	-0.15_Unchanged	-0.77_Unchanged	1.45_Unchanged	1.21_Unchanged	0.69_Unchanged
TRINITY_GG_399_c24_g2	midnightblue	NTF3_TOBAC	Mitogen-activated protein kinase homolog NTF3	Protein kinase domain	Scaffold_80	0.639753	0.372068	0.16_Unchanged	0.15_Unchanged	-0.01_Unchanged	0.15_Unchanged	0.09_Unchanged	-0.06_Unchanged	0.14_Unchanged	0.13_Unchanged	0.08_Unchanged
TRINITY_GG_399_c24_g2	midnightblue	NTF3_TOBAC	Mitogen-activated protein kinase homolog NTF3	Protein kinase domain	Scaffold_80	0.639753	0.372068	0.16_Unchanged	0.15_Unchanged	-0.01_Unchanged	0.15_Unchanged	0.09_Unchanged	-0.06_Unchanged	0.14_Unchanged	0.13_Unchanged	0.08_Unchanged
TRINITY_GG_403_c14_g1	midnightblue	ANL2_ARATH	Homeobox-leucine zipper protein ANTHOCYANINLESS 2	START domain	Scaffold_80	0.499576	0.498542	0.14_Unchanged	0.17_Unchanged	0.03_Unchanged	0.32_Unchanged	0.27_Unchanged	-0.06_Unchanged	0.08_Unchanged	0.26_Unchanged	0.17_Unchanged
TRINITY_GG_4051_c2_g1	midnightblue	ALB2_PEA	Albumin-2	NA	Scaffold_81	0.75159	0.388152	-0.15_Unchanged	-0.08_Unchanged	0.07_Unchanged	0.69_Unchanged	0.13_Unchanged	-0.55_Unchanged	0.27_Unchanged	1.1_Unchanged	0.48_Unchanged
TRINITY_GG_4069_c29_g1	midnightblue	POLX_TOBAC	Retrovirus-related Pol polyprotein from transposon TNT 1-94	Reverse transcriptase (RNA-dependent DNA polymerase)	Scaffold_1	0.883978	0.508762	2.14_Unchanged	0.08_Unchanged	-2.06_Unchanged	0.97_Unchanged	-0.64_Unchanged	-1.61_Unchanged	2.87_Unchanged	1.7_Unchanged	2.15_Unchanged
TRINITY_GG_4069_c29_g1	midnightblue	POLX_TOBAC	Retrovirus-related Pol polyprotein from transposon TNT 1-94	Reverse transcriptase (RNA-dependent DNA polymerase)	Scaffold_14	0.883978	0.508762	2.14_Unchanged	0.08_Unchanged	-2.06_Unchanged	0.97_Unchanged	-0.64_Unchanged	-1.61_Unchanged	2.87_Unchanged	1.7_Unchanged	2.15_Unchanged
TRINITY_GG_4069_c29_g1	midnightblue	POLX_TOBAC	Retrovirus-related Pol polyprotein from transposon TNT 1-94	Reverse transcriptase (RNA-dependent DNA polymerase)	Scaffold_16	0.883978	0.508762	2.14_Unchanged	0.08_Unchanged	-2.06_Unchanged	0.97_Unchanged	-0.64_Unchanged	-1.61_Unchanged	2.87_Unchanged	1.7_Unchanged	2.15_Unchanged
TRINITY_GG_4069_c29_g1	midnightblue	POLX_TOBAC	Retrovirus-related Pol polyprotein from transposon TNT 1-94	Reverse transcriptase (RNA-dependent DNA polymerase)	Scaffold_16	0.883978	0.508762	2.14_Unchanged	0.08_Unchanged	-2.06_Unchanged	0.97_Unchanged	-0.64_Unchanged	-1.61_Unchanged	2.87_Unchanged	1.7_Unchanged	2.15_Unchanged
TRINITY_GG_4069_c29_g1	midnightblue	POLX_TOBAC	Retrovirus-related Pol polyprotein from transposon TNT 1-94	Reverse transcriptase (RNA-dependent DNA polymerase)	Scaffold_3	0.883978	0.508762	2.14_Unchanged	0.08_Unchanged	-2.06_Unchanged	0.97_Unchanged	-0.64_Unchanged	-1.61_Unchanged	2.87_Unchanged	1.7_Unchanged	2.15_Unchanged
TRINITY_GG_4180_c11_g1	midnightblue	DMR6_ARATH	Protein DOWNY MILDEW RESISTANCE 6	2OG-Fe(II) oxygenase superfamily	Scaffold_2	0.690342	0.261186	0.38_Unchanged	0.37_Unchanged	0_Unchanged	0.52_Unchanged	-0.36_Unchanged	-0.88_Unchanged	0.94_Unchanged	1.09_Unchanged	0.21_Unchanged
TRINITY_GG_4180_c46_g1	midnightblue	RTBS_DROME	Probable RNA-directed DNA polymerase from transposon BS	Reverse transcriptase (RNA-dependent DNA polymerase)	Scaffold_1	0.780568	0.563216	5.23_Unchanged	4.16_Unchanged	-1.07_Unchanged	1.93_Unchanged	0.08_Unchanged	-1.85_Unchanged	4.84_Unchanged	1.54_Unchanged	0.76_Unchanged
TRINITY_GG_4180_c46_g1	midnightblue	RTBS_DROME	Probable RNA-directed DNA polymerase from transposon BS	Reverse transcriptase (RNA-dependent DNA polymerase)	Scaffold_2	0.780568	0.563216	5.23_Unchanged	4.16_Unchanged	-1.07_Unchanged	1.93_Unchanged	0.08_Unchanged	-1.85_Unchanged	4.84_Unchanged	1.54_Unchanged	0.76_Unchanged
TRINITY_GG_4193_c5_g1	midnightblue	E134_MAIZE	Endo-1,3;1,4-beta-D-glucanase	Dienelactone hydrolase family	Scaffold_2	0.50801	0.389956	0.38_Unchanged	0.23_Unchanged	-0.15_Unchanged	0.42_Unchanged	-0.03_Unchanged	-0.46_Unchanged	0.32_Unchanged	0.36_Unchanged	0.06_Unchanged
TRINITY_GG_4206_c177_g1	midnightblue	PSI2_ARATH	Protein PSK SIMULATOR 2	Protein of unknown function (DUF668)	Scaffold_2	0.751648	0.576865	0.06_Unchanged	0.32_Unchanged	0.26_Unchanged	-0.26_Unchanged	-0.73_Unchanged	-0.47_Unchanged	1.38_Up-regulated	1.07_Unchanged	0.34_Unchanged
TRINITY_GG_4209_c31_g1	midnightblue	AB1A_ARATH	ABC transporter A family member 1	ABC-2 family transporter protein	Scaffold_2	0.796274	0.630203	0.38_Unchanged	0.25_Unchanged	-0.13_Unchanged	0.36_Unchanged	0.01_Unchanged	-0.35_Unchanged	0.52_Unchanged	0.5_Unchanged	0.28_Unchanged
TRINITY_GG_4209_c36_g3	midnightblue	DRL42_ARATH	Probable disease resistance protein At5g66900	Leucine Rich Repeat	Scaffold_2	0.82291	0.577278	4.81_Unchanged	3.61_Unchanged	-1.19_Unchanged	1.92_Unchanged	1.37_Unchanged	-0.55_Unchanged	5.63_Unchanged	2.75_Unchanged	3.39_Unchanged
TRINITY_GG_4216_c6_g1	midnightblue	GFS12_ARATH	Protein GFS12	Beige/BEACH domain	Scaffold_2	0.600162	0.525524	0.18_Unchanged	0.09_Unchanged	-0.09_Unchanged	0.02_Unchanged	-0.12_Unchanged	-0.15_Unchanged	0.26_Unchanged	0.1_Unchanged	0.05_Unchanged
TRINITY_GG_4240_c24_g1	midnightblue	RER1_ARATH	Protein RETICULATA-RELATED 1, chloroplastic	Protein RETICULATA-related	Scaffold_3	0.886419	0.370532	1.22_Unchanged	1.51_Unchanged	0.29_Unchanged	0.25_Unchanged	0.21_Unchanged	-0.04_Unchanged	2.15_Unchanged	1.18_Unchanged	0.85_Unchanged
TRINITY_GG_4250_c44_g1	midnightblue	POLX_TOBAC	Retrovirus-related Pol polyprotein from transposon TNT 1-94	NA	Scaffold_15	0.755716	0.527387	3.78_Unchanged	4.51_Unchanged	0.73_Unchanged	2.47_Unchanged	3.63_Unchanged	1.16_Unchanged	2.6_Unchanged	1.29_Unchanged	1.72_Unchanged
TRINITY_GG_4250_c44_g1	midnightblue	POLX_TOBAC	Retrovirus-related Pol polyprotein from transposon TNT 1-94	NA	Scaffold_2	0.755716	0.527387	3.78_Unchanged	4.51_Unchanged	0.73_Unchanged	2.47_Unchanged	3.63_Unchanged	1.16_Unchanged	2.6_Unchanged	1.29_Unchanged	1.72_Unchanged
TRINITY_GG_4250_c44_g1	midnightblue	POLX_TOBAC	Retrovirus-related Pol polyprotein from transposon TNT 1-94	NA	Scaffold_2	0.755716	0.527387	3.78_Unchanged	4.51_Unchanged	0.73_Unchanged	2.47_Unchanged	3.63_Unchanged	1.16_Unchanged	2.6_Unchanged	1.29_Unchanged	1.72_Unchanged
TRINITY_GG_4250_c44_g1	midnightblue	POLX_TOBAC	Retrovirus-related Pol polyprotein from transposon TNT 1-94	NA	Scaffold_4	0.755716	0.527387	3.78_Unchanged	4.51_Unchanged	0.73_Unchanged	2.47_Unchanged	3.63_Unchanged	1.16_Unchanged	2.6_Unchanged	1.29_Unchanged	1.72_Unchanged
TRINITY_GG_4250_c44_g1	midnightblue	POLX_TOBAC	Retrovirus-related Pol polyprotein from transposon TNT 1-94	NA	Scaffold_80	0.755716	0.527387	3.78_Unchanged	4.51_Unchanged	0.73_Unchanged	2.47_Unchanged	3.63_Unchanged	1.16_Unchanged	2.6_Unchanged	1.29_Unchanged	1.72_Unchanged
TRINITY_GG_4252_c9_g1	midnightblue	RFA1B_ORYSJ	Replication protein A 70 kDa DNA-binding subunit B	Replication factor-A C terminal domain	Scaffold_9	0.831745	0.402452	1.08_Unchanged	0.14_Unchanged	-0.94_Unchanged	0.55_Unchanged	-0.19_Unchanged	-0.74_Unchanged	1.64_Unchanged	1.1_Unchanged	1.31_Unchanged
TRINITY_GG_431_c7_g1	midnightblue	FRS5_ARATH	Protein FAR1-RELATED SEQUENCE 5	FAR1 DNA-binding domain	Scaffold_80	0.666931	0.415342	0.42_Unchanged	0.45_Unchanged	0.03_Unchanged	0.65_Unchanged	0.37_Unchanged	-0.28_Unchanged	0.17_Unchanged	0.41_Unchanged	0.1_Unchanged
TRINITY_GG_44_c148_g1	midnightblue	MAA3_ARATH	Probable helicase MAGATAMA 3	AAA domain	Scaffold_6	0.587063	0.444714	0.29_Unchanged	0.46_Unchanged	0.17_Unchanged	0_Unchanged	-0.03_Unchanged	-0.03_Unchanged	0.43_Unchanged	0.14_Unchanged	-0.06_Unchanged
TRINITY_GG_44_c61_g1	midnightblue	CATB1_ARATH	Cathepsin B-like protease 1	Papain family cysteine protease	Scaffold_6	0.801818	0.54627	0.19_Unchanged	-0.07_Unchanged	-0.26_Unchanged	-0.17_Unchanged	-0.41_Unchanged	-0.25_Unchanged	0.8_Unchanged	0.45_Unchanged	0.46_Unchanged
TRINITY_GG_44_c834_g1	midnightblue	TMK4_ARATH	Receptor-like kinase TMK4	Protein tyrosine and serine/threonine kinase	Scaffold_6	0.422979	0.677236	0.74_Unchanged	0.02_Unchanged	-0.73_Unchanged	-4.25_Down-regulated	-5_Down-regulated	-0.76_Unchanged	5.77_Up-regulated	0.78_Unchanged	0.75_Unchanged
TRINITY_GG_4490_c25_g1	midnightblue	Y1155_ARATH	G-type lectin S-receptor-like serine/threonine-protein kinase At1g61550	Protein tyrosine and serine/threonine kinase	Scaffold_15	0.682451	0.395567	0.06_Unchanged	0.02_Unchanged	-0.05_Unchanged	0.38_Unchanged	0.23_Unchanged	-0.15_Unchanged	-0.02_Unchanged	0.3_Unchanged	0.2_Unchanged
TRINITY_GG_450_c15_g1	midnightblue	POLX_TOBAC	Retrovirus-related Pol polyprotein from transposon TNT 1-94	gag-polypeptide of LTR copia-type	Scaffold_80	0.806806	0.507601	-0.18_Unchanged	-2.03_Unchanged	-1.85_Unchanged	0.2_Unchanged	-2.83_Unchanged	-3.03_Unchanged	1.6_Unchanged	1.97_Unchanged	0.8_Unchanged
TRINITY_GG_4503_c207_g1	midnightblue	PRK3_ARATH	Pollen receptor-like kinase 3	Protein kinase domain	Scaffold_15	0.340334	0.647189	1.42_Unchanged	1.27_Unchanged	-0.15_Unchanged	-6.26_Down-regulated	-7.4_Down-regulated	-1.14_Unchanged	9.47_Up-regulated	1.79_Unchanged	0.8_Unchanged
TRINITY_GG_4503_c985_g1	midnightblue	NPR1_ORYSJ	BTB/POZ domain and ankyrin repeat-containing protein NPR1	NPR1/NIM1 like defence protein C terminal	Scaffold_15	0.665215	0.28949	-0.05_Unchanged	-0.15_Unchanged	-0.1_Unchanged	0.02_Unchanged	-0.02_Unchanged	-0.04_Unchanged	-0.01_Unchanged	0.06_Unchanged	0.12_Unchanged
TRINITY_GG_4574_c29_g1	midnightblue	YSM6_CAEEL	Putative uncharacterized transposon-derived protein F52C9.6	Reverse transcriptase (RNA-dependent DNA polymerase)	Scaffold_1	0.639284	0.239194	0.96_Unchanged	-1.12_Unchanged	-2.08_Unchanged	1.46_Unchanged	-0.15_Unchanged	-1.61_Unchanged	-0.37_Unchanged	0.13_Unchanged	0.6_Unchanged
TRINITY_GG_4574_c29_g1	midnightblue	YSM6_CAEEL	Putative uncharacterized transposon-derived protein F52C9.6	Reverse transcriptase (RNA-dependent DNA polymerase)	Scaffold_10	0.639284	0.239194	0.96_Unchanged	-1.12_Unchanged	-2.08_Unchanged	1.46_Unchanged	-0.15_Unchanged	-1.61_Unchanged	-0.37_Unchanged	0.13_Unchanged	0.6_Unchanged
TRINITY_GG_4574_c29_g1	midnightblue	YSM6_CAEEL	Putative uncharacterized transposon-derived protein F52C9.6	Reverse transcriptase (RNA-dependent DNA polymerase)	Scaffold_14	0.639284	0.239194	0.96_Unchanged	-1.12_Unchanged	-2.08_Unchanged	1.46_Unchanged	-0.15_Unchanged	-1.61_Unchanged	-0.37_Unchanged	0.13_Unchanged	0.6_Unchanged
TRINITY_GG_4574_c29_g1	midnightblue	YSM6_CAEEL	Putative uncharacterized transposon-derived protein F52C9.6	Reverse transcriptase (RNA-dependent DNA polymerase)	Scaffold_5	0.639284	0.239194	0.96_Unchanged	-1.12_Unchanged	-2.08_Unchanged	1.46_Unchanged	-0.15_Unchanged	-1.61_Unchanged	-0.37_Unchanged	0.13_Unchanged	0.6_Unchanged
TRINITY_GG_4574_c29_g1	midnightblue	YSM6_CAEEL	Putative uncharacterized transposon-derived protein F52C9.6	Reverse transcriptase (RNA-dependent DNA polymerase)	Scaffold_7	0.639284	0.239194	0.96_Unchanged	-1.12_Unchanged	-2.08_Unchanged	1.46_Unchanged	-0.15_Unchanged	-1.61_Unchanged	-0.37_Unchanged	0.13_Unchanged	0.6_Unchanged
TRINITY_GG_4682_c1_g1	midnightblue	POLR1_ARATH	Retrovirus-related Pol polyprotein from transposon RE1	Reverse transcriptase (RNA-dependent DNA polymerase)	Scaffold_80	0.802364	0.458589	0.31_Unchanged	-0.4_Unchanged	-0.71_Unchanged	-0.24_Unchanged	-1.24_Unchanged	-0.99_Unchanged	2.05_Unchanged	1.5_Unchanged	1.22_Unchanged
TRINITY_GG_4689_c18_g1	midnightblue	POLX_TOBAC	Retrovirus-related Pol polyprotein from transposon TNT 1-94	gag-polypeptide of LTR copia-type	Scaffold_12	0.664234	0.366808	-0.06_Unchanged	0.3_Unchanged	0.35_Unchanged	1.37_Unchanged	0.65_Unchanged	-0.71_Unchanged	-0.09_Unchanged	1.33_Unchanged	0.27_Unchanged
TRINITY_GG_4689_c18_g1	midnightblue	POLX_TOBAC	Retrovirus-related Pol polyprotein from transposon TNT 1-94	gag-polypeptide of LTR copia-type	Scaffold_14	0.664234	0.366808	-0.06_Unchanged	0.3_Unchanged	0.35_Unchanged	1.37_Unchanged	0.65_Unchanged	-0.71_Unchanged	-0.09_Unchanged	1.33_Unchanged	0.27_Unchanged
TRINITY_GG_4689_c18_g1	midnightblue	POLX_TOBAC	Retrovirus-related Pol polyprotein from transposon TNT 1-94	gag-polypeptide of LTR copia-type	Scaffold_4	0.664234	0.366808	-0.06_Unchanged	0.3_Unchanged	0.35_Unchanged	1.37_Unchanged	0.65_Unchanged	-0.71_Unchanged	-0.09_Unchanged	1.33_Unchanged	0.27_Unchanged
TRINITY_GG_4689_c18_g1	midnightblue	POLX_TOBAC	Retrovirus-related Pol polyprotein from transposon TNT 1-94	gag-polypeptide of LTR copia-type	Scaffold_7	0.664234	0.366808	-0.06_Unchanged	0.3_Unchanged	0.35_Unchanged	1.37_Unchanged	0.65_Unchanged	-0.71_Unchanged	-0.09_Unchanged	1.33_Unchanged	0.27_Unchanged
TRINITY_GG_4689_c18_g1	midnightblue	POLX_TOBAC	Retrovirus-related Pol polyprotein from transposon TNT 1-94	gag-polypeptide of LTR copia-type	Scaffold_81	0.664234	0.366808	-0.06_Unchanged	0.3_Unchanged	0.35_Unchanged	1.37_Unchanged	0.65_Unchanged	-0.71_Unchanged	-0.09_Unchanged	1.33_Unchanged	0.27_Unchanged
TRINITY_GG_4737_c243_g1	midnightblue	ESD4_ARATH	Ubiquitin-like-specific protease ESD4	Ulp1 protease family, C-terminal catalytic domain	Scaffold_11	0.661181	0.380443	0.03_Unchanged	0.03_Unchanged	0_Unchanged	0_Unchanged	0.09_Unchanged	0.09_Unchanged	0.12_Unchanged	0.09_Unchanged	0.18_Unchanged
TRINITY_GG_4847_c41_g1	midnightblue	HD3A_ORYSJ	Protein HEADING DATE 3A	Phosphatidylethanolamine-binding protein	Scaffold_20	0.831308	0.460719	-0.17_Unchanged	-2.38_Unchanged	-2.21_Unchanged	0.23_Unchanged	-1.81_Unchanged	-2.04_Unchanged	1.11_Unchanged	1.51_Unchanged	1.68_Unchanged
TRINITY_GG_5102_c33_g1	midnightblue	POLX_TOBAC	Retrovirus-related Pol polyprotein from transposon TNT 1-94	gag-polypeptide of LTR copia-type	Scaffold_17	0.899995	0.325469	3.43_Unchanged	2.62_Unchanged	-0.81_Unchanged	-0.27_Unchanged	-0.32_Unchanged	-0.05_Unchanged	4.57_Unchanged	0.86_Unchanged	1.62_Unchanged
TRINITY_GG_5112_c7_g1	midnightblue	RRM3_YEAST	ATP-dependent DNA helicase RRM3	PIF1-like helicase	Scaffold_4	0.73612	0.299016	1.75_Unchanged	1.46_Unchanged	-0.3_Unchanged	1.72_Unchanged	1.11_Unchanged	-0.61_Unchanged	1.25_Unchanged	1.21_Unchanged	0.9_Unchanged
TRINITY_GG_5115_c0_g1	midnightblue	YI31B_YEAST	Transposon Ty3-I Gag-Pol polyprotein	RNase H-like domain found in reverse transcriptase	Scaffold_7	0.621672	0.459826	-0.09_Unchanged	-0.63_Unchanged	-0.54_Unchanged	0.54_Unchanged	0.3_Unchanged	-0.23_Unchanged	0.09_Unchanged	0.72_Unchanged	1.02_Unchanged
TRINITY_GG_5115_c0_g1	midnightblue	YI31B_YEAST	Transposon Ty3-I Gag-Pol polyprotein	RNase H-like domain found in reverse transcriptase	Scaffold_7	0.621672	0.459826	-0.09_Unchanged	-0.63_Unchanged	-0.54_Unchanged	0.54_Unchanged	0.3_Unchanged	-0.23_Unchanged	0.09_Unchanged	0.72_Unchanged	1.02_Unchanged
TRINITY_GG_5157_c149_g1	midnightblue	NFD4_ARATH	Protein NUCLEAR FUSION DEFECTIVE 4	Nodulin-like	Scaffold_7	0.748249	0.248226	1.76_Unchanged	1.89_Unchanged	0.13_Unchanged	-0.06_Unchanged	-0.63_Unchanged	-0.57_Unchanged	3.22_Unchanged	1.41_Unchanged	0.7_Unchanged
TRINITY_GG_5157_c1505_g2	midnightblue	POLX_TOBAC	Retrovirus-related Pol polyprotein from transposon TNT 1-94	Integrase core domain	Scaffold_3	0.777445	0.394003	2.24_Unchanged	2.88_Unchanged	0.64_Unchanged	0.29_Unchanged	-0.57_Unchanged	-0.86_Unchanged	3.9_Unchanged	1.95_Unchanged	0.45_Unchanged
TRINITY_GG_5157_c1505_g2	midnightblue	POLX_TOBAC	Retrovirus-related Pol polyprotein from transposon TNT 1-94	Integrase core domain	Scaffold_7	0.777445	0.394003	2.24_Unchanged	2.88_Unchanged	0.64_Unchanged	0.29_Unchanged	-0.57_Unchanged	-0.86_Unchanged	3.9_Unchanged	1.95_Unchanged	0.45_Unchanged
TRINITY_GG_5157_c192_g1	midnightblue	ZIP6_ARATH	Zinc transporter 6, chloroplastic	ZIP Zinc transporter	Scaffold_7	0.784243	0.325378	0.12_Unchanged	-0.04_Unchanged	-0.17_Unchanged	0.6_Unchanged	0.54_Unchanged	-0.06_Unchanged	0.03_Unchanged	0.5_Unchanged	0.62_Unchanged
TRINITY_GG_5169_c83_g1	midnightblue	LORF2_HUMAN	LINE-1 retrotransposable element ORF2 protein	Reverse transcriptase (RNA-dependent DNA polymerase)	Scaffold_14	0.904008	0.537419	7.48_Unchanged	6.54_Unchanged	-0.94_Unchanged	0.59_Unchanged	0.15_Unchanged	-0.45_Unchanged	9.11_Unchanged	2.22_Unchanged	2.72_Unchanged
TRINITY_GG_5169_c83_g1	midnightblue	LORF2_HUMAN	LINE-1 retrotransposable element ORF2 protein	Reverse transcriptase (RNA-dependent DNA polymerase)	Scaffold_7	0.904008	0.537419	7.48_Unchanged	6.54_Unchanged	-0.94_Unchanged	0.59_Unchanged	0.15_Unchanged	-0.45_Unchanged	9.11_Unchanged	2.22_Unchanged	2.72_Unchanged
TRINITY_GG_5281_c36_g2	midnightblue	GCNA_MOUSE	Germ cell nuclear acidic protein	NA	Scaffold_5	0.406999	0.583458	0.03_Unchanged	0.23_Unchanged	0.19_Unchanged	-3.97_Down-regulated	-7.25_Down-regulated	-3.28_Unchanged	8.83_Up-regulated	4.82_Unchanged	1.35_Unchanged
TRINITY_GG_5281_c515_g1	midnightblue	RNHX1_ARATH	Putative ribonuclease H protein At1g65750	NA	Scaffold_5	0.810192	0.550591	3.16_Unchanged	3.61_Unchanged	0.46_Unchanged	0.73_Unchanged	-1.77_Unchanged	-2.5_Unchanged	6.41_Unchanged	3.98_Unchanged	1.02_Unchanged
TRINITY_GG_5281_c54_g1	midnightblue	RING1_GOSHI	E3 ubiquitin-protein ligase RING1	Ring finger domain	Scaffold_5	0.833434	0.472946	0.76_Unchanged	0.87_Unchanged	0.11_Unchanged	-1.16_Unchanged	-1.27_Unchanged	-0.12_Unchanged	4.03_Unchanged	2.12_Unchanged	1.89_Unchanged
TRINITY_GG_5281_c9_g1	midnightblue	FB117_ARATH	F-box protein At2g26160	F-box-like	Scaffold_5	0.906549	0.431699	0.36_Unchanged	0.28_Unchanged	-0.07_Unchanged	0.4_Unchanged	0.56_Unchanged	0.16_Unchanged	0.81_Unchanged	0.85_Unchanged	1.09_Unchanged
TRINITY_GG_5281_c96_g3	midnightblue	SC35_ARATH	Serine/arginine-rich splicing factor SC35	RNA recognition motif. (a.k.a. RRM, RBD, or RNP domain)	Scaffold_5	0.869635	0.514251	2.78_Unchanged	3.32_Unchanged	0.54_Unchanged	1.02_Unchanged	-0.81_Unchanged	-1.82_Unchanged	6.13_Unchanged	4.36_Unchanged	2_Unchanged
TRINITY_GG_5281_c96_g3	midnightblue	SC35_ARATH	Serine/arginine-rich splicing factor SC35	RNA recognition motif. (a.k.a. RRM, RBD, or RNP domain)	Scaffold_5	0.869635	0.514251	2.78_Unchanged	3.32_Unchanged	0.54_Unchanged	1.02_Unchanged	-0.81_Unchanged	-1.82_Unchanged	6.13_Unchanged	4.36_Unchanged	2_Unchanged
TRINITY_GG_5289_c36_g1	midnightblue	ZRK1_ARATH	Serine/threonine-protein kinase ZRK1	Protein tyrosine and serine/threonine kinase	Scaffold_5	0.907249	0.495038	1.19_Unchanged	-0.52_Unchanged	-1.71_Unchanged	0.54_Unchanged	-0.33_Unchanged	-0.87_Unchanged	2.48_Unchanged	1.83_Unchanged	2.66_Unchanged
TRINITY_GG_541_c14_g1	midnightblue	LIN1_NYCCO	LINE-1 reverse transcriptase homolog	Reverse transcriptase (RNA-dependent DNA polymerase)	Scaffold_11	0.686539	0.384009	2.34_Unchanged	2.54_Unchanged	0.21_Unchanged	0.34_Unchanged	-1.01_Unchanged	-1.35_Unchanged	8.01_Unchanged	6.01_Unchanged	4.45_Unchanged
TRINITY_GG_541_c14_g1	midnightblue	LIN1_NYCCO	LINE-1 reverse transcriptase homolog	Reverse transcriptase (RNA-dependent DNA polymerase)	Scaffold_13	0.686539	0.384009	2.34_Unchanged	2.54_Unchanged	0.21_Unchanged	0.34_Unchanged	-1.01_Unchanged	-1.35_Unchanged	8.01_Unchanged	6.01_Unchanged	4.45_Unchanged
TRINITY_GG_541_c14_g1	midnightblue	LIN1_NYCCO	LINE-1 reverse transcriptase homolog	Reverse transcriptase (RNA-dependent DNA polymerase)	Scaffold_14	0.686539	0.384009	2.34_Unchanged	2.54_Unchanged	0.21_Unchanged	0.34_Unchanged	-1.01_Unchanged	-1.35_Unchanged	8.01_Unchanged	6.01_Unchanged	4.45_Unchanged
TRINITY_GG_541_c14_g1	midnightblue	LIN1_NYCCO	LINE-1 reverse transcriptase homolog	Reverse transcriptase (RNA-dependent DNA polymerase)	Scaffold_15	0.686539	0.384009	2.34_Unchanged	2.54_Unchanged	0.21_Unchanged	0.34_Unchanged	-1.01_Unchanged	-1.35_Unchanged	8.01_Unchanged	6.01_Unchanged	4.45_Unchanged
TRINITY_GG_541_c14_g1	midnightblue	LIN1_NYCCO	LINE-1 reverse transcriptase homolog	Reverse transcriptase (RNA-dependent DNA polymerase)	Scaffold_4	0.686539	0.384009	2.34_Unchanged	2.54_Unchanged	0.21_Unchanged	0.34_Unchanged	-1.01_Unchanged	-1.35_Unchanged	8.01_Unchanged	6.01_Unchanged	4.45_Unchanged
TRINITY_GG_5413_c1_g1	midnightblue	YG31B_YEAST	Transposon Ty3-G Gag-Pol polyprotein	NA	Scaffold_81	0.751359	0.31763	0.63_Unchanged	0.63_Unchanged	0_Unchanged	0.2_Unchanged	0.37_Unchanged	0.16_Unchanged	1.37_Unchanged	0.95_Unchanged	1.11_Unchanged
TRINITY_GG_5441_c3_g1	midnightblue	TBL31_ARATH	Protein trichome birefringence-like 31	GDSL/SGNH-like Acyl-Esterase family found in Pmr5 and Cas1p	Scaffold_5	0.616413	0.603215	0.28_Unchanged	0.3_Unchanged	0.03_Unchanged	0.04_Unchanged	-0.08_Unchanged	-0.12_Unchanged	0.35_Unchanged	0.11_Unchanged	-0.03_Unchanged
TRINITY_GG_5447_c1_g1	midnightblue	EXP12_ARATH	Expansin-A12	Expansin C-terminal domain	Scaffold_5	0.726464	0.340538	-0.77_Unchanged	1.06_Unchanged	1.82_Unchanged	-0.39_Unchanged	0.46_Unchanged	0.84_Unchanged	1.69_Unchanged	2.07_Unchanged	1.09_Unchanged
TRINITY_GG_5465_c21_g1	midnightblue	CML43_ARATH	Probable calcium-binding protein CML43	EF-hand domain pair	Scaffold_5	0.75258	0.501152	1.12_Unchanged	1.2_Unchanged	0.08_Unchanged	-0.66_Unchanged	-0.8_Unchanged	-0.14_Unchanged	2.88_Unchanged	1.1_Unchanged	0.88_Unchanged
TRINITY_GG_5480_c102_g2	midnightblue	SPG1_SCHPO	Septum-promoting GTP-binding protein 1	Ras family	Scaffold_5	0.749707	0.606414	0.79_Unchanged	-0.14_Unchanged	-0.94_Unchanged	-0.13_Unchanged	-0.77_Unchanged	-0.64_Unchanged	1.81_Unchanged	0.89_Unchanged	1.19_Unchanged
TRINITY_GG_5480_c22_g1	midnightblue	PHO34_ARATH	Universal stress protein PHOS34	Divergent PAP2 family	Scaffold_5	0.770433	0.341606	0.8_Unchanged	0.89_Unchanged	0.09_Unchanged	0.07_Unchanged	0.21_Unchanged	0.13_Unchanged	1.5_Unchanged	0.78_Unchanged	0.82_Unchanged
TRINITY_GG_5480_c58_g3	midnightblue	POLR1_ARATH	Retrovirus-related Pol polyprotein from transposon RE1	Reverse transcriptase (RNA-dependent DNA polymerase)	Scaffold_1	0.939861	0.42866	1.7_Unchanged	0.78_Unchanged	-0.92_Unchanged	0.55_Unchanged	-0.62_Unchanged	-1.16_Unchanged	2.24_Unchanged	1.09_Unchanged	0.85_Unchanged
TRINITY_GG_5480_c58_g3	midnightblue	POLR1_ARATH	Retrovirus-related Pol polyprotein from transposon RE1	Reverse transcriptase (RNA-dependent DNA polymerase)	Scaffold_5	0.939861	0.42866	1.7_Unchanged	0.78_Unchanged	-0.92_Unchanged	0.55_Unchanged	-0.62_Unchanged	-1.16_Unchanged	2.24_Unchanged	1.09_Unchanged	0.85_Unchanged
TRINITY_GG_5480_c649_g1	midnightblue	OCT4_ARATH	Organic cation/carnitine transporter 4	Sugar (and other) transporter	Scaffold_5	0.807623	0.415559	1.33_Unchanged	1.55_Unchanged	0.22_Unchanged	-0.28_Unchanged	-0.23_Unchanged	0.05_Unchanged	3.27_Unchanged	1.65_Unchanged	1.49_Unchanged
TRINITY_GG_5480_c649_g1	midnightblue	OCT4_ARATH	Organic cation/carnitine transporter 4	Sugar (and other) transporter	Scaffold_5	0.807623	0.415559	1.33_Unchanged	1.55_Unchanged	0.22_Unchanged	-0.28_Unchanged	-0.23_Unchanged	0.05_Unchanged	3.27_Unchanged	1.65_Unchanged	1.49_Unchanged
TRINITY_GG_5497_c15_g1	midnightblue	EPN1_ARATH	Clathrin interactor EPSIN 1	NA	Scaffold_5	0.887219	0.29541	4.54_Unchanged	4.31_Unchanged	-0.23_Unchanged	0.65_Unchanged	-0.16_Unchanged	-0.81_Unchanged	5.8_Unchanged	1.9_Unchanged	1.32_Unchanged
TRINITY_GG_5497_c169_g1	midnightblue	JMJ25_ARATH	Lysine-specific demethylase JMJ25	WRC	Scaffold_5	0.739006	0.493232	0.26_Unchanged	0.04_Unchanged	-0.22_Unchanged	0.19_Unchanged	-0.06_Unchanged	-0.25_Unchanged	0.35_Unchanged	0.28_Unchanged	0.25_Unchanged
TRINITY_GG_5497_c20_g1	midnightblue	BB_ARATH	E3 ubiquitin-protein ligase BIG BROTHER	PPR repeat family	Scaffold_5	0.733178	0.669838	0.24_Unchanged	0.59_Unchanged	0.35_Unchanged	0.48_Unchanged	0.16_Unchanged	-0.32_Unchanged	0.68_Unchanged	0.92_Up-regulated	0.25_Unchanged
TRINITY_GG_5497_c212_g1	midnightblue	PSI1_ARATH	Protein PSK SIMULATOR 1	Protein of unknown function (DUF668)	Scaffold_5	0.611814	0.380317	-0.07_Unchanged	0.1_Unchanged	0.17_Unchanged	0.16_Unchanged	0.06_Unchanged	-0.1_Unchanged	0.18_Unchanged	0.41_Unchanged	0.14_Unchanged
TRINITY_GG_5497_c253_g1	midnightblue	NEC1_PETHY	Bidirectional sugar transporter NEC1	Sugar efflux transporter for intercellular exchange	Scaffold_5	0.315678	0.687616	0.19_Unchanged	0.35_Unchanged	0.16_Unchanged	-3.35_Down-regulated	-3.34_Down-regulated	0.01_Unchanged	3.86_Up-regulated	0.32_Unchanged	0.17_Unchanged
TRINITY_GG_5497_c397_g3	midnightblue	PUS1_ARATH	RNA pseudouridine synthase 1	RNA pseudouridylate synthase	Scaffold_5	0.7173	0.557297	0.08_Unchanged	0.23_Unchanged	0.15_Unchanged	0.1_Unchanged	-0.05_Unchanged	-0.15_Unchanged	0.24_Unchanged	0.25_Unchanged	-0.04_Unchanged
TRINITY_GG_5497_c4196_g1	midnightblue	POLR1_ARATH	Retrovirus-related Pol polyprotein from transposon RE1	NA	Scaffold_5	0.85634	0.363201	3.86_Unchanged	2.46_Unchanged	-1.4_Unchanged	0.05_Unchanged	-1.33_Unchanged	-1.38_Unchanged	5.81_Unchanged	2_Unchanged	2.02_Unchanged
TRINITY_GG_5537_c0_g1	midnightblue	Y4597_ARATH	Uncharacterized protein At4g15970	Nucleotide-diphospho-sugar transferase	Scaffold_1	0.653077	0.286573	0.2_Unchanged	-0.22_Unchanged	-0.42_Unchanged	-0.17_Unchanged	-1.02_Unchanged	-0.85_Unchanged	1.77_Unchanged	1.4_Unchanged	0.97_Unchanged
TRINITY_GG_5765_c8_g1	midnightblue	ATB40_ARATH	Homeobox-leucine zipper protein ATHB-40	Homeodomain	Scaffold_3	0.788121	0.534716	-0.29_Unchanged	-2.49_Unchanged	-2.21_Unchanged	1.08_Unchanged	-0.84_Unchanged	-1.92_Unchanged	0.49_Unchanged	1.86_Unchanged	2.14_Unchanged
TRINITY_GG_5767_c138_g1	midnightblue	CCR1_PETHY	Cinnamoyl-CoA reductase 1	NAD dependent epimerase/dehydratase family	Scaffold_3	0.665903	0.491245	0.3_Unchanged	0.44_Unchanged	0.13_Unchanged	-0.16_Unchanged	0_Unchanged	0.16_Unchanged	0.88_Unchanged	0.41_Unchanged	0.44_Unchanged
TRINITY_GG_5768_c161_g1	midnightblue	VRN1_ARATH	B3 domain-containing transcription factor VRN1	B3 DNA binding domain	Scaffold_3	0.749093	0.453555	1.71_Unchanged	1.85_Unchanged	0.14_Unchanged	0.24_Unchanged	-1.84_Unchanged	-2.08_Unchanged	3.37_Unchanged	1.91_Unchanged	-0.32_Unchanged
TRINITY_GG_5768_c20_g1	midnightblue	ATL37_ARATH	Putative RING-H2 finger protein ATL37	Ring finger domain	Scaffold_3	0.715451	0.306444	-0.14_Unchanged	-0.38_Unchanged	-0.23_Unchanged	0.89_Unchanged	0.14_Unchanged	-0.75_Unchanged	-0.26_Unchanged	0.77_Unchanged	0.25_Unchanged
TRINITY_GG_5768_c29_g1	midnightblue	U71E1_STERE	UDP-glycosyltransferase 71E1	UDP-glucoronosyl and UDP-glucosyl transferase	Scaffold_3	0.647673	0.294569	-0.05_Unchanged	-0.13_Unchanged	-0.08_Unchanged	0.74_Unchanged	-0.08_Unchanged	-0.82_Unchanged	0.28_Unchanged	1.08_Unchanged	0.34_Unchanged
TRINITY_GG_5768_c35_g1	midnightblue	ACFR3_ARATH	Probable transmembrane ascorbate ferrireductase 3	Eukaryotic cytochrome b561	Scaffold_3	0.793771	0.465597	0.68_Unchanged	0.51_Unchanged	-0.17_Unchanged	0.64_Unchanged	0.51_Unchanged	-0.13_Unchanged	0.7_Unchanged	0.67_Unchanged	0.71_Unchanged
TRINITY_GG_5775_c104_g1	midnightblue	TMCO4_MOUSE	Transmembrane and coiled-coil domain-containing protein 4	Protein of unknown function (DUF726)	Scaffold_3	0.930535	0.356673	0.14_Unchanged	0.15_Unchanged	0.01_Unchanged	0.06_Unchanged	0.01_Unchanged	-0.05_Unchanged	0.41_Unchanged	0.33_Unchanged	0.27_Unchanged
TRINITY_GG_5775_c1140_g1	midnightblue	POLR1_ARATH	Retrovirus-related Pol polyprotein from transposon RE1	Reverse transcriptase (RNA-dependent DNA polymerase)	Scaffold_3	0.780503	0.300401	0.67_Unchanged	0.79_Unchanged	0.11_Unchanged	0.48_Unchanged	-0.1_Unchanged	-0.57_Unchanged	0.7_Unchanged	0.5_Unchanged	-0.19_Unchanged
TRINITY_GG_5775_c15_g1	midnightblue	WDR83_XENTR	WD repeat domain-containing protein 83	WD domain, G-beta repeat	Scaffold_3	0.688639	0.307088	-0.05_Unchanged	0.04_Unchanged	0.09_Unchanged	0.04_Unchanged	-0.11_Unchanged	-0.15_Unchanged	0.15_Unchanged	0.24_Unchanged	0_Unchanged
TRINITY_GG_5775_c160_g1	midnightblue	BRI1_SOLPE	Systemin receptor SR160	Protein kinase domain	Scaffold_3	0.783638	0.449238	0.38_Unchanged	-0.08_Unchanged	-0.46_Unchanged	0.31_Unchanged	-0.07_Unchanged	-0.38_Unchanged	0.32_Unchanged	0.25_Unchanged	0.33_Unchanged
TRINITY_GG_5775_c1867_g1	midnightblue	IAA32_ARATH	Auxin-responsive protein IAA32	AUX/IAA family	Scaffold_3	0.860207	0.4122	1.36_Unchanged	2.15_Unchanged	0.79_Unchanged	-0.84_Unchanged	-0.9_Unchanged	-0.06_Unchanged	3.89_Unchanged	1.7_Unchanged	0.85_Unchanged
TRINITY_GG_5775_c1867_g1	midnightblue	IAA32_ARATH	Auxin-responsive protein IAA32	AUX/IAA family	Scaffold_3	0.860207	0.4122	1.36_Unchanged	2.15_Unchanged	0.79_Unchanged	-0.84_Unchanged	-0.9_Unchanged	-0.06_Unchanged	3.89_Unchanged	1.7_Unchanged	0.85_Unchanged
TRINITY_GG_5775_c202_g1	midnightblue	RK16_SPIOL	50S ribosomal protein L16, chloroplastic	Ribosomal protein L16p/L10e	Scaffold_3	0.828065	0.380731	0.46_Unchanged	-0.17_Unchanged	-0.63_Unchanged	0.21_Unchanged	-0.33_Unchanged	-0.54_Unchanged	0.62_Unchanged	0.38_Unchanged	0.47_Unchanged
TRINITY_GG_5775_c241_g1	midnightblue	TM1R_SOLLC	ToMV resistance protein Tm-1(GCR237)	Ureide permease	Scaffold_3	0.66649	0.495708	0.42_Unchanged	0.31_Unchanged	-0.11_Unchanged	0.22_Unchanged	0.23_Unchanged	0.01_Unchanged	0.27_Unchanged	0.07_Unchanged	0.19_Unchanged
TRINITY_GG_5775_c25_g1	midnightblue	LCV2_ARATH	Protein LIKE COV 2	Protein of unknown function (DUF502)	Scaffold_3	0.850663	0.316027	0.05_Unchanged	-0.35_Unchanged	-0.4_Unchanged	0.29_Unchanged	-0.02_Unchanged	-0.31_Unchanged	0.27_Unchanged	0.51_Unchanged	0.6_Unchanged
TRINITY_GG_5775_c302_g1	midnightblue	ATL51_ARATH	RING-H2 finger protein ATL51	Ring finger domain	Scaffold_3	0.743435	0.257253	0.22_Unchanged	-0.5_Unchanged	-0.71_Unchanged	0.23_Unchanged	-0.29_Unchanged	-0.53_Unchanged	0.37_Unchanged	0.39_Unchanged	0.58_Unchanged
TRINITY_GG_5775_c47_g1	midnightblue	Y3725_ARATH	GTP-binding protein At3g49725, chloroplastic	50S ribosome-binding GTPase	Scaffold_3	0.847454	0.396307	0.65_Unchanged	0.26_Unchanged	-0.39_Unchanged	0.58_Unchanged	-0.23_Unchanged	-0.81_Unchanged	1.53_Unchanged	1.45_Unchanged	1.03_Unchanged
TRINITY_GG_5775_c47_g1	midnightblue	Y3725_ARATH	GTP-binding protein At3g49725, chloroplastic	50S ribosome-binding GTPase	Scaffold_3	0.847454	0.396307	0.65_Unchanged	0.26_Unchanged	-0.39_Unchanged	0.58_Unchanged	-0.23_Unchanged	-0.81_Unchanged	1.53_Unchanged	1.45_Unchanged	1.03_Unchanged
TRINITY_GG_5775_c7_g1	midnightblue	CD48B_ARATH	Cell division control protein 48 homolog B	ATPase family associated with various cellular activities (AAA)	Scaffold_3	0.818652	0.410074	0.52_Unchanged	0.73_Unchanged	0.21_Unchanged	0.42_Unchanged	0.41_Unchanged	-0.01_Unchanged	0.63_Unchanged	0.52_Unchanged	0.31_Unchanged
TRINITY_GG_5775_c86_g1	midnightblue	RER1D_ARATH	Protein RER1D	Rer1 family	Scaffold_3	0.598976	0.442686	-0.12_Unchanged	-0.3_Unchanged	-0.18_Unchanged	-0.19_Unchanged	-0.35_Unchanged	-0.16_Unchanged	0.41_Unchanged	0.34_Unchanged	0.36_Unchanged
TRINITY_GG_5783_c7_g2	midnightblue	POLX_TOBAC	Retrovirus-related Pol polyprotein from transposon TNT 1-94	Integrase core domain	Scaffold_3	0.909812	0.384262	0.86_Unchanged	0.1_Unchanged	-0.76_Unchanged	0.36_Unchanged	-0.38_Unchanged	-0.74_Unchanged	1.79_Unchanged	1.29_Unchanged	1.3_Unchanged
TRINITY_GG_584_c31_g4	midnightblue	BAK1_ARATH	BRASSINOSTEROID INSENSITIVE 1-associated receptor kinase 1	Protein kinase domain	Scaffold_80	0.869853	0.443734	0.06_Unchanged	0.05_Unchanged	-0.01_Unchanged	0.05_Unchanged	-0.09_Unchanged	-0.14_Unchanged	0.23_Unchanged	0.21_Unchanged	0.09_Unchanged
TRINITY_GG_5855_c0_g1	midnightblue	FPP7_ARATH	Filament-like plant protein 7	Filament-like plant protein, long coiled-coil	Scaffold_3	0.621055	0.470407	0.12_Unchanged	-0.2_Unchanged	-0.32_Unchanged	0.27_Unchanged	0.51_Unchanged	0.24_Unchanged	-0.08_Unchanged	0.07_Unchanged	0.63_Unchanged
TRINITY_GG_5893_c13_g1	midnightblue	ZFP7_ARATH	Zinc finger protein 7	C2H2-type zinc finger	Scaffold_3	0.819558	0.326697	0.54_Unchanged	0.43_Unchanged	-0.11_Unchanged	0.39_Unchanged	0_Unchanged	-0.39_Unchanged	0.72_Unchanged	0.57_Unchanged	0.29_Unchanged
TRINITY_GG_5893_c5_g1	midnightblue	POT5_ARATH	Potassium transporter 5	K+ potassium transporter	Scaffold_3	0.347395	0.483006	0.38_Unchanged	1.41_Unchanged	1.03_Unchanged	-8.73_Down-regulated	-8.91_Down-regulated	-0.18_Unchanged	10.85_Up-regulated	1.74_Unchanged	0.53_Unchanged
TRINITY_GG_5897_c1_g1	midnightblue	ECA4_ARATH	Calcium-transporting ATPase 4, endoplasmic reticulum-type	NA	Scaffold_6	0.630304	0.617633	1.91_Unchanged	1.43_Unchanged	-0.48_Unchanged	0.99_Unchanged	0.96_Unchanged	-0.03_Unchanged	1.72_Unchanged	0.8_Unchanged	1.25_Unchanged
TRINITY_GG_5897_c1_g1	midnightblue	ECA4_ARATH	Calcium-transporting ATPase 4, endoplasmic reticulum-type	NA	Scaffold_6	0.630304	0.617633	1.91_Unchanged	1.43_Unchanged	-0.48_Unchanged	0.99_Unchanged	0.96_Unchanged	-0.03_Unchanged	1.72_Unchanged	0.8_Unchanged	1.25_Unchanged
TRINITY_GG_5906_c1_g2	midnightblue	DCAF4_BOVIN	DDB1- and CUL4-associated factor 4	WD domain, G-beta repeat	Scaffold_3	0.715277	0.439622	0.14_Unchanged	0.22_Unchanged	0.09_Unchanged	0.18_Unchanged	0.06_Unchanged	-0.12_Unchanged	0.16_Unchanged	0.2_Unchanged	-0.01_Unchanged
TRINITY_GG_5921_c5_g1	midnightblue	POLX_TOBAC	Retrovirus-related Pol polyprotein from transposon TNT 1-94	gag-polypeptide of LTR copia-type	Scaffold_216	0.869028	0.488334	0.96_Unchanged	-0.96_Unchanged	-1.93_Unchanged	0.09_Unchanged	-2.29_Unchanged	-2.38_Unchanged	2.32_Unchanged	1.44_Unchanged	0.99_Unchanged
TRINITY_GG_5930_c8_g1	midnightblue	POLR1_ARATH	Retrovirus-related Pol polyprotein from transposon RE1	gag-polypeptide of LTR copia-type	Scaffold_3	0.800492	0.575127	3.28_Unchanged	4.14_Unchanged	0.86_Unchanged	0.23_Unchanged	1.73_Unchanged	1.5_Unchanged	5.43_Unchanged	2.38_Unchanged	3.02_Unchanged
TRINITY_GG_5957_c3_g1	midnightblue	SD25_ARATH	G-type lectin S-receptor-like serine/threonine-protein kinase SD2-5	Protein kinase domain	Scaffold_3	0.674162	0.360556	0.27_Unchanged	0.71_Unchanged	0.44_Unchanged	0.3_Unchanged	0.53_Unchanged	0.23_Unchanged	0.7_Unchanged	0.72_Unchanged	0.51_Unchanged
TRINITY_GG_5998_c1_g1	midnightblue	RNHX1_ARATH	Putative ribonuclease H protein At1g65750	Reverse transcriptase-like	Scaffold_9	0.524016	0.257713	3.14_Unchanged	4.7_Unchanged	1.57_Unchanged	-0.57_Unchanged	-0.17_Unchanged	0.39_Unchanged	6.86_Unchanged	3.15_Unchanged	1.98_Unchanged
TRINITY_GG_603_c24_g1	midnightblue	CRF4_ARATH	Ethylene-responsive transcription factor CRF4	AP2 domain	Scaffold_80	0.626615	0.380153	0.76_Unchanged	0.88_Unchanged	0.12_Unchanged	-0.18_Unchanged	-0.6_Unchanged	-0.42_Unchanged	1.14_Unchanged	0.2_Unchanged	-0.34_Unchanged
TRINITY_GG_6071_c15_g1	midnightblue	MES17_ARATH	Methylesterase 17	Alpha/beta hydrolase family	Scaffold_16	0.607878	0.391658	0.03_Unchanged	-0.69_Unchanged	-0.73_Unchanged	0.84_Unchanged	1.48_Unchanged	0.64_Unchanged	-0.11_Unchanged	0.7_Unchanged	2.07_Unchanged
TRINITY_GG_6076_c10_g2	midnightblue	POLX_TOBAC	Retrovirus-related Pol polyprotein from transposon TNT 1-94	Reverse transcriptase (RNA-dependent DNA polymerase)	Scaffold_1	0.672581	0.293921	7.99_Unchanged	8.04_Unchanged	0.05_Unchanged	0.85_Unchanged	1_Unchanged	0.14_Unchanged	8.07_Unchanged	0.94_Unchanged	1.03_Unchanged
TRINITY_GG_616_c19_g1	midnightblue	PUB33_ARATH	U-box domain-containing protein 33	Protein kinase domain	Scaffold_80	0.735422	0.378283	0.18_Unchanged	0.07_Unchanged	-0.11_Unchanged	0.51_Unchanged	0.17_Unchanged	-0.33_Unchanged	0.03_Unchanged	0.35_Unchanged	0.13_Unchanged
TRINITY_GG_6233_c24_g1	midnightblue	RFA1B_ORYSJ	Replication protein A 70 kDa DNA-binding subunit B	Domain of unknown function DUF223	Scaffold_16	0.830063	0.312449	1.29_Unchanged	0.97_Unchanged	-0.32_Unchanged	0.56_Unchanged	-0.28_Unchanged	-0.84_Unchanged	1.56_Unchanged	0.83_Unchanged	0.31_Unchanged
TRINITY_GG_6233_c24_g1	midnightblue	RFA1B_ORYSJ	Replication protein A 70 kDa DNA-binding subunit B	Domain of unknown function DUF223	Scaffold_21	0.830063	0.312449	1.29_Unchanged	0.97_Unchanged	-0.32_Unchanged	0.56_Unchanged	-0.28_Unchanged	-0.84_Unchanged	1.56_Unchanged	0.83_Unchanged	0.31_Unchanged
TRINITY_GG_6266_c29_g2	midnightblue	SOT15_ARATH	Cytosolic sulfotransferase 15	Sulfotransferase domain	Scaffold_16	0.593994	0.373518	-0.2_Unchanged	0.19_Unchanged	0.39_Unchanged	0.4_Unchanged	0.46_Unchanged	0.06_Unchanged	0.12_Unchanged	0.73_Unchanged	0.39_Unchanged
TRINITY_GG_634_c139_g1	midnightblue	POLR1_ARATH	Retrovirus-related Pol polyprotein from transposon RE1	Reverse transcriptase (RNA-dependent DNA polymerase)	Scaffold_80	0.843404	0.531969	3.29_Unchanged	5.18_Unchanged	1.9_Unchanged	1.28_Unchanged	2.07_Unchanged	0.79_Unchanged	4.88_Unchanged	2.87_Unchanged	1.76_Unchanged
TRINITY_GG_6435_c1_g1	midnightblue	TF29_SCHPO	Transposon Tf2-9 polyprotein	Integrase zinc binding domain	Scaffold_19	0.662086	0.359922	0.56_Unchanged	0.47_Unchanged	-0.09_Unchanged	1.32_Unchanged	0.52_Unchanged	-0.8_Unchanged	0.97_Unchanged	1.72_Unchanged	1.02_Unchanged
TRINITY_GG_6435_c1_g1	midnightblue	TF29_SCHPO	Transposon Tf2-9 polyprotein	Integrase zinc binding domain	Scaffold_22	0.662086	0.359922	0.56_Unchanged	0.47_Unchanged	-0.09_Unchanged	1.32_Unchanged	0.52_Unchanged	-0.8_Unchanged	0.97_Unchanged	1.72_Unchanged	1.02_Unchanged
TRINITY_GG_6435_c1_g1	midnightblue	TF29_SCHPO	Transposon Tf2-9 polyprotein	Integrase zinc binding domain	Scaffold_7	0.662086	0.359922	0.56_Unchanged	0.47_Unchanged	-0.09_Unchanged	1.32_Unchanged	0.52_Unchanged	-0.8_Unchanged	0.97_Unchanged	1.72_Unchanged	1.02_Unchanged
TRINITY_GG_6435_c1_g1	midnightblue	TF29_SCHPO	Transposon Tf2-9 polyprotein	Integrase zinc binding domain	Scaffold_84	0.662086	0.359922	0.56_Unchanged	0.47_Unchanged	-0.09_Unchanged	1.32_Unchanged	0.52_Unchanged	-0.8_Unchanged	0.97_Unchanged	1.72_Unchanged	1.02_Unchanged
TRINITY_GG_6465_c1_g1	midnightblue	POL2_DROME	Retrovirus-related Pol polyprotein from transposon 297	RNase H-like domain found in reverse transcriptase	Scaffold_11	0.853735	0.427822	7.37_Unchanged	7.11_Unchanged	-0.26_Unchanged	0.6_Unchanged	0.37_Unchanged	-0.23_Unchanged	9.45_Unchanged	2.68_Unchanged	2.71_Unchanged
TRINITY_GG_6465_c1_g1	midnightblue	POL2_DROME	Retrovirus-related Pol polyprotein from transposon 297	RNase H-like domain found in reverse transcriptase	Scaffold_14	0.853735	0.427822	7.37_Unchanged	7.11_Unchanged	-0.26_Unchanged	0.6_Unchanged	0.37_Unchanged	-0.23_Unchanged	9.45_Unchanged	2.68_Unchanged	2.71_Unchanged
TRINITY_GG_6465_c1_g1	midnightblue	POL2_DROME	Retrovirus-related Pol polyprotein from transposon 297	RNase H-like domain found in reverse transcriptase	Scaffold_19	0.853735	0.427822	7.37_Unchanged	7.11_Unchanged	-0.26_Unchanged	0.6_Unchanged	0.37_Unchanged	-0.23_Unchanged	9.45_Unchanged	2.68_Unchanged	2.71_Unchanged
TRINITY_GG_6639_c5_g1	midnightblue	TF26_SCHPO	Transposon Tf2-6 polyprotein	Integrase zinc binding domain	Scaffold_2	0.884282	0.428741	0.89_Unchanged	0.96_Unchanged	0.07_Unchanged	0.74_Unchanged	-0.31_Unchanged	-1.06_Unchanged	2.07_Unchanged	1.93_Unchanged	0.8_Unchanged
TRINITY_GG_853_c203_g1	midnightblue	WRK75_ARATH	Probable WRKY transcription factor 75	WRKY DNA -binding domain	Scaffold_83	0.758173	0.407346	-0.69_Unchanged	0.67_Unchanged	1.35_Unchanged	0.14_Unchanged	-0.74_Unchanged	-0.88_Unchanged	2.19_Unchanged	3.01_Unchanged	0.78_Unchanged
TRINITY_GG_853_c31_g1	midnightblue	ATB13_ARATH	Homeobox-leucine zipper protein ATHB-13	Homeobox associated leucine zipper	Scaffold_83	0.605644	0.422297	0.32_Unchanged	-0.02_Unchanged	-0.35_Unchanged	0.31_Unchanged	0.14_Unchanged	-0.17_Unchanged	0.11_Unchanged	0.09_Unchanged	0.27_Unchanged
TRINITY_GG_853_c473_g1	midnightblue	ACD6_ARATH	Protein ACCELERATED CELL DEATH 6	Domain of unknown function	Scaffold_83	0.601792	0.327287	0.29_Unchanged	-0.22_Unchanged	-0.51_Unchanged	1.3_Unchanged	0.78_Unchanged	-0.51_Unchanged	-0.47_Unchanged	0.53_Unchanged	0.52_Unchanged
TRINITY_GG_854_c95_g1	midnightblue	PUB19_ARATH	U-box domain-containing protein 19	U-box domain	Scaffold_83	0.7509	0.362677	-0.02_Unchanged	-0.07_Unchanged	-0.05_Unchanged	0.43_Unchanged	0.81_Unchanged	0.38_Unchanged	0.15_Unchanged	0.6_Unchanged	1.04_Unchanged
TRINITY_GG_899_c37_g2	midnightblue	RNHX1_ARATH	Putative ribonuclease H protein At1g65750	zinc-binding in reverse transcriptase	Scaffold_81	0.841365	0.35263	1.27_Unchanged	0.12_Unchanged	-1.14_Unchanged	1.07_Unchanged	0.82_Unchanged	-0.25_Unchanged	0.75_Unchanged	0.56_Unchanged	1.45_Unchanged
TRINITY_GG_899_c37_g2	midnightblue	RNHX1_ARATH	Putative ribonuclease H protein At1g65750	zinc-binding in reverse transcriptase	Scaffold_9	0.841365	0.35263	1.27_Unchanged	0.12_Unchanged	-1.14_Unchanged	1.07_Unchanged	0.82_Unchanged	-0.25_Unchanged	0.75_Unchanged	0.56_Unchanged	1.45_Unchanged
TRINITY_GG_899_c37_g2	midnightblue	RNHX1_ARATH	Putative ribonuclease H protein At1g65750	zinc-binding in reverse transcriptase	Scaffold_9	0.841365	0.35263	1.27_Unchanged	0.12_Unchanged	-1.14_Unchanged	1.07_Unchanged	0.82_Unchanged	-0.25_Unchanged	0.75_Unchanged	0.56_Unchanged	1.45_Unchanged
TRINITY_GG_953_c5_g2	midnightblue	SAC2_ARATH	Phosphoinositide phosphatase SAC2	SacI homology domain	Scaffold_14	0.780184	0.489105	0.88_Unchanged	0.54_Unchanged	-0.35_Unchanged	-0.32_Unchanged	-0.73_Unchanged	-0.41_Unchanged	1.75_Unchanged	0.55_Unchanged	0.48_Unchanged

## Sheet: ST3E
Supplemental table 3E. Amaranthus palmeri WGCNA results: Blue module genes and their differentially expression significance
						Differential expression comparison (Fold change_expression)
gene	uniprot	blastP	scaffold	Module membership	Trait significance	Female_FMvsFlower	Female_SAMvsFlower	Female_SAMvsFM	Male_FMvsFlower	Male_SAMvsFlower	Male_SAMvsFM	MaleFlowerVsFemaleFlower	MaleFMvsFemaleFM	MaleSAMvsFemaleSAM
TRINITY_GG_1078_c136_g1	YIE2_SCHPO	SH3 domain-containing protein PJ696.02	Scaffold_8	0.982318	0.79879	-0.13_Unchanged	-0.63_Unchanged	-0.49_Unchanged	-0.53_Unchanged	-1.15_Down-regulated	-0.62_Unchanged	0.66_Unchanged	0.26_Unchanged	0.14_Unchanged
TRINITY_GG_5476_c160_g1	NAC56_ARATH	NAC transcription factor 56	Scaffold_5	0.980516	0.84744	-1.66_Unchanged	-3.46_Down-regulated	-1.8_Down-regulated	-2.35_Down-regulated	-5.81_Down-regulated	-3.46_Down-regulated	2.38_Up-regulated	1.69_Up-regulated	0.03_Unchanged
TRINITY_GG_4784_c19_g1	UBC32_ARATH	Ubiquitin-conjugating enzyme E2 32	Scaffold_11	0.980119	0.823595	-0.07_Unchanged	-0.49_Unchanged	-0.41_Unchanged	-0.61_Unchanged	-1.07_Down-regulated	-0.46_Unchanged	0.68_Unchanged	0.15_Unchanged	0.1_Unchanged
TRINITY_GG_5497_c366_g1	MYOB1_ARATH	Myosin-binding protein 1	Scaffold_5	0.977142	0.790588	-0.2_Unchanged	-0.94_Down-regulated	-0.74_Down-regulated	-0.72_Down-regulated	-1.77_Down-regulated	-1.05_Down-regulated	0.92_Up-regulated	0.39_Unchanged	0.09_Unchanged
TRINITY_GG_5497_c366_g1	MYOB1_ARATH	Myosin-binding protein 1	Scaffold_5	0.977142	0.790588	-0.2_Unchanged	-0.94_Down-regulated	-0.74_Down-regulated	-0.72_Down-regulated	-1.77_Down-regulated	-1.05_Down-regulated	0.92_Up-regulated	0.39_Unchanged	0.09_Unchanged
TRINITY_GG_3333_c40_g1	XTH30_ARATH	Probable xyloglucan endotransglucosylase/hydrolase protein 30	Scaffold_9	0.973822	0.739976	0.08_Unchanged	-1.71_Down-regulated	-1.79_Down-regulated	-1.74_Down-regulated	-3.98_Down-regulated	-2.24_Down-regulated	2.73_Up-regulated	0.9_Unchanged	0.46_Unchanged
TRINITY_GG_6211_c1_g1	P2C59_ORYSJ	Probable protein phosphatase 2C 59	Scaffold_16	0.972811	0.868931	-0.27_Unchanged	-0.55_Unchanged	-0.28_Unchanged	-0.7_Down-regulated	-1.15_Down-regulated	-0.45_Unchanged	0.67_Unchanged	0.24_Unchanged	0.07_Unchanged
TRINITY_GG_4741_c1_g1	SYMC_ARATH	Methionine--tRNA ligase, cytoplasmic	Scaffold_11	0.971712	0.855151	-1.11_Unchanged	-4.51_Down-regulated	-3.4_Down-regulated	-2.54_Unchanged	-5.26_Down-regulated	-2.72_Down-regulated	3.35_Unchanged	1.92_Unchanged	2.59_Unchanged
TRINITY_GG_4737_c99_g2	ILK1_ARATH	Integrin-linked protein kinase 1	Scaffold_11	0.970993	0.829314	-0.45_Unchanged	-1.79_Down-regulated	-1.34_Down-regulated	-1.39_Down-regulated	-3.18_Down-regulated	-1.79_Down-regulated	1.73_Up-regulated	0.79_Unchanged	0.34_Unchanged
TRINITY_GG_4737_c99_g2	ILK1_ARATH	Integrin-linked protein kinase 1	Scaffold_11	0.970993	0.829314	-0.45_Unchanged	-1.79_Down-regulated	-1.34_Down-regulated	-1.39_Down-regulated	-3.18_Down-regulated	-1.79_Down-regulated	1.73_Up-regulated	0.79_Unchanged	0.34_Unchanged
TRINITY_GG_4136_c9_g1	PTR3_ARATH	Protein NRT1/ PTR FAMILY 5.2	Scaffold_2	0.969762	0.745418	0.15_Unchanged	-2.11_Down-regulated	-2.26_Down-regulated	-2.46_Down-regulated	-4.6_Down-regulated	-2.15_Down-regulated	3.07_Up-regulated	0.46_Unchanged	0.58_Unchanged
TRINITY_GG_2653_c271_g1	THA1_ARATH	Low-specificity L-threonine aldolase 1	Scaffold_10	0.965936	0.832448	-1.72_Unchanged	-8.11_Down-regulated	-6.39_Down-regulated	-5.14_Down-regulated	-10.17_Down-regulated	-5.02_Down-regulated	4.25_Up-regulated	0.83_Unchanged	2.19_Unchanged
TRINITY_GG_2100_c4_g1	ATG8F_ARATH	Autophagy-related protein 8f	Scaffold_13	0.965625	0.832497	-0.37_Unchanged	-0.81_Down-regulated	-0.44_Unchanged	-0.65_Unchanged	-1.2_Down-regulated	-0.55_Unchanged	0.66_Unchanged	0.39_Unchanged	0.28_Unchanged
TRINITY_GG_584_c143_g1	Y1607_ARATH	Uncharacterized protein At1g76070	Scaffold_80	0.965292	0.768247	-0.4_Unchanged	-2.52_Down-regulated	-2.11_Down-regulated	-1.35_Unchanged	-4.2_Down-regulated	-2.85_Down-regulated	2.25_Unchanged	1.3_Unchanged	0.56_Unchanged
TRINITY_GG_5913_c7_g1	FREE1_ARATH	Protein FREE1	Scaffold_3	0.964733	0.835707	-0.1_Unchanged	-0.6_Unchanged	-0.49_Unchanged	-0.4_Unchanged	-1.02_Down-regulated	-0.62_Unchanged	0.65_Unchanged	0.35_Unchanged	0.22_Unchanged
TRINITY_GG_4183_c123_g1	FB346_ARATH	F-box protein At3g44326	Scaffold_2	0.963786	0.701474	0.08_Unchanged	-0.63_Unchanged	-0.72_Down-regulated	-1.29_Down-regulated	-2.71_Down-regulated	-1.42_Down-regulated	2.04_Up-regulated	0.67_Unchanged	-0.03_Unchanged
TRINITY_GG_2653_c61_g1	LST2_CULQU	Lateral signaling target protein 2 homolog	Scaffold_10	0.963527	0.699593	-0.03_Unchanged	-0.59_Unchanged	-0.56_Unchanged	-0.68_Unchanged	-1.27_Down-regulated	-0.59_Unchanged	0.79_Up-regulated	0.14_Unchanged	0.11_Unchanged
TRINITY_GG_1844_c21_g1	C86B1_ARATH	Cytochrome P450 86B1	Scaffold_1	0.963191	0.812795	-1.71_Unchanged	-4.36_Down-regulated	-2.66_Down-regulated	-2.55_Down-regulated	-5.97_Down-regulated	-3.43_Down-regulated	2.01_Unchanged	1.17_Unchanged	0.4_Unchanged
TRINITY_GG_634_c40_g1	FRO2_ARATH	Ferric reduction oxidase 2	Scaffold_80	0.962316	0.857798	-1.25_Unchanged	-8.23_Down-regulated	-6.98_Down-regulated	-2.82_Down-regulated	-7.66_Down-regulated	-4.84_Down-regulated	3.52_Unchanged	1.95_Unchanged	4.1_Unchanged
TRINITY_GG_5497_c162_g1	DTX42_ARATH	Protein DETOXIFICATION 42	Scaffold_5	0.962255	0.787235	0.22_Unchanged	-0.88_Down-regulated	-1.1_Down-regulated	-1.17_Down-regulated	-2.69_Down-regulated	-1.52_Down-regulated	1.91_Up-regulated	0.52_Unchanged	0.11_Unchanged
TRINITY_GG_5497_c491_g1	STKLU_ARATH	Probable transcription factor At5g28040	Scaffold_5	0.961967	0.737992	-0.01_Unchanged	-0.48_Unchanged	-0.46_Unchanged	-0.78_Down-regulated	-1.24_Down-regulated	-0.46_Unchanged	0.9_Up-regulated	0.13_Unchanged	0.14_Unchanged
TRINITY_GG_5913_c9_g1	GDL52_ARATH	GDSL esterase/lipase At3g14820	Scaffold_3	0.960685	0.890887	-0.49_Unchanged	-0.96_Down-regulated	-0.48_Unchanged	-0.59_Unchanged	-1.3_Down-regulated	-0.71_Down-regulated	0.45_Unchanged	0.35_Unchanged	0.12_Unchanged
TRINITY_GG_5906_c4_g1	PILS3_ARATH	Protein PIN-LIKES 3	Scaffold_3	0.959761	0.754161	-1.12_Unchanged	-4.27_Down-regulated	-3.15_Down-regulated	-3.43_Down-regulated	-7.46_Down-regulated	-4.03_Down-regulated	3.35_Unchanged	1.04_Unchanged	0.16_Unchanged
TRINITY_GG_215_c23_g1	RIC1_ARATH	CRIB domain-containing protein RIC1	Scaffold_6	0.958337	0.65945	0.02_Unchanged	-0.85_Unchanged	-0.87_Down-regulated	-1.75_Down-regulated	-2.71_Down-regulated	-0.96_Unchanged	2.07_Up-regulated	0.29_Unchanged	0.21_Unchanged
TRINITY_GG_1851_c35_g2	UBC26_ARATH	Probable ubiquitin-conjugating enzyme E2 26	Scaffold_1	0.956071	0.849688	-0.33_Unchanged	-1.13_Down-regulated	-0.8_Down-regulated	-0.63_Unchanged	-1.31_Down-regulated	-0.67_Unchanged	0.51_Unchanged	0.21_Unchanged	0.34_Unchanged
TRINITY_GG_2919_c19_g1	KEG_ARATH	E3 ubiquitin-protein ligase KEG	Scaffold_12	0.955809	0.747085	-0.06_Unchanged	-0.96_Down-regulated	-0.91_Down-regulated	-0.7_Down-regulated	-1.67_Down-regulated	-0.97_Down-regulated	1.1_Up-regulated	0.45_Unchanged	0.39_Unchanged
TRINITY_GG_2113_c64_g1	GLYT3_ARATH	Probable glycosyltransferase At5g03795	Scaffold_13	0.955778	0.797783	-1.43_Unchanged	-5_Down-regulated	-3.57_Down-regulated	-2.66_Unchanged	-6.12_Down-regulated	-3.46_Down-regulated	1.95_Unchanged	0.72_Unchanged	0.83_Unchanged
TRINITY_GG_2653_c324_g1	STKLU_ARATH	Probable transcription factor At5g28040	Scaffold_10	0.955536	0.822711	-0.17_Unchanged	-0.52_Unchanged	-0.35_Unchanged	-0.44_Unchanged	-0.79_Down-regulated	-0.35_Unchanged	0.41_Unchanged	0.14_Unchanged	0.14_Unchanged
TRINITY_GG_5281_c27_g1	ERF1Z_ARATH	Eukaryotic peptide chain release factor subunit 1-3	Scaffold_5	0.955122	0.789147	-0.48_Unchanged	-1.18_Down-regulated	-0.7_Down-regulated	-1.02_Down-regulated	-2.2_Down-regulated	-1.19_Down-regulated	1.02_Up-regulated	0.48_Unchanged	-0.01_Unchanged
TRINITY_GG_1395_c44_g1	RNP1_ARATH	Heterogeneous nuclear ribonucleoprotein 1	Scaffold_4	0.954767	0.70565	-0.07_Unchanged	-0.47_Unchanged	-0.4_Unchanged	-0.97_Down-regulated	-1.52_Down-regulated	-0.54_Unchanged	1.07_Up-regulated	0.17_Unchanged	0.02_Unchanged
TRINITY_GG_3327_c51_g1	PYRP2_ARATH	5-amino-6-(5-phospho-D-ribitylamino)uracil phosphatase, chloroplastic	Scaffold_9	0.954089	0.768471	-0.2_Unchanged	-0.93_Down-regulated	-0.73_Down-regulated	-0.72_Down-regulated	-1.34_Down-regulated	-0.63_Unchanged	0.76_Unchanged	0.25_Unchanged	0.35_Unchanged
TRINITY_GG_854_c21_g1	BALDH_ANTMA	Benzaldehyde dehydrogenase, mitochondrial	Scaffold_83	0.954056	0.740632	0.19_Unchanged	-0.42_Unchanged	-0.62_Unchanged	-0.57_Unchanged	-1.74_Down-regulated	-1.17_Down-regulated	1.27_Up-regulated	0.51_Unchanged	-0.05_Unchanged
TRINITY_GG_317_c0_g1	IP5P5_ARATH	Type I inositol polyphosphate 5-phosphatase 5	Scaffold_90	0.953284	0.711672	-0.7_Unchanged	-2.86_Down-regulated	-2.16_Unchanged	-3.67_Down-regulated	-6.77_Down-regulated	-3.09_Down-regulated	3.87_Unchanged	0.89_Unchanged	-0.04_Unchanged
TRINITY_GG_853_c144_g1	SKI11_ARATH	F-box/kelch-repeat protein SKIP11	Scaffold_83	0.951893	0.805575	-0.42_Unchanged	-0.73_Down-regulated	-0.31_Unchanged	-1.14_Down-regulated	-1.64_Down-regulated	-0.5_Unchanged	1.08_Up-regulated	0.36_Unchanged	0.17_Unchanged
TRINITY_GG_1078_c41_g1	YIPL_SOLTU	Protein yippee-like	Scaffold_8	0.951822	0.778532	-0.3_Unchanged	-0.94_Down-regulated	-0.64_Unchanged	-0.82_Down-regulated	-1.6_Down-regulated	-0.77_Down-regulated	0.72_Up-regulated	0.2_Unchanged	0.07_Unchanged
TRINITY_GG_2888_c87_g2	TRP4_ARATH	Telomere repeat-binding protein 4	Scaffold_12	0.950825	0.707001	0.1_Unchanged	-1.21_Down-regulated	-1.31_Down-regulated	-1.11_Down-regulated	-2.27_Down-regulated	-1.16_Down-regulated	1.34_Up-regulated	0.13_Unchanged	0.28_Unchanged
TRINITY_GG_5294_c1_g1	MRS27_ARATH	Magnesium transporter MRS2-7	Scaffold_5	0.950607	0.7997	-0.16_Unchanged	-0.4_Unchanged	-0.23_Unchanged	-0.33_Unchanged	-0.72_Down-regulated	-0.39_Unchanged	0.5_Unchanged	0.33_Unchanged	0.18_Unchanged
TRINITY_GG_1214_c0_g1	UBP1_NICPL	Oligouridylate-binding protein 1	Scaffold_80	0.950515	0.830997	-0.08_Unchanged	-0.44_Unchanged	-0.36_Unchanged	-1.18_Down-regulated	-1.58_Down-regulated	-0.39_Unchanged	1.31_Up-regulated	0.21_Unchanged	0.18_Unchanged
TRINITY_GG_2103_c1_g2	TGT3A_ARATH	Trihelix transcription factor GT-3a	Scaffold_13	0.950363	0.852901	-0.97_Unchanged	-2.43_Down-regulated	-1.46_Down-regulated	-0.99_Unchanged	-3.3_Down-regulated	-2.3_Down-regulated	1.5_Unchanged	1.48_Unchanged	0.63_Unchanged
TRINITY_GG_1360_c13_g1	MICU_ARATH	Calcium uptake protein, mitochondrial	Scaffold_4	0.949458	0.839037	-0.68_Unchanged	-2.64_Down-regulated	-1.96_Down-regulated	-3.41_Down-regulated	-5.41_Down-regulated	-2_Down-regulated	3.94_Up-regulated	1.21_Unchanged	1.17_Unchanged
TRINITY_GG_5480_c5_g1	LEC_PARPC	Mannose/glucose-specific lectin	Scaffold_5	0.949167	0.786633	-2.75_Unchanged	-9.25_Down-regulated	-6.5_Down-regulated	-2.38_Unchanged	-14.58_Down-regulated	-12.2_Down-regulated	3.62_Unchanged	4_Unchanged	-1.71_Unchanged
TRINITY_GG_5480_c20_g1	LEC_PARPC	Mannose/glucose-specific lectin	Scaffold_5	0.948503	0.748056	-1.14_Unchanged	-9.88_Down-regulated	-8.73_Down-regulated	-2.17_Unchanged	-10.31_Down-regulated	-8.14_Down-regulated	3.05_Unchanged	2.03_Unchanged	2.63_Unchanged
TRINITY_GG_4737_c188_g2	DBR_TOBAC	2-alkenal reductase (NADP(+)-dependent)	Scaffold_11	0.94846	0.73881	-0.21_Unchanged	-1.12_Down-regulated	-0.91_Down-regulated	-0.95_Down-regulated	-1.99_Down-regulated	-1.04_Down-regulated	1.14_Up-regulated	0.4_Unchanged	0.26_Unchanged
TRINITY_GG_1049_c15_g1	ACA11_ARATH	Putative calcium-transporting ATPase 11, plasma membrane-type	Scaffold_8	0.948409	0.727042	-0.46_Unchanged	-4.21_Down-regulated	-3.74_Down-regulated	-4.05_Down-regulated	-8.78_Down-regulated	-4.73_Down-regulated	4.38_Up-regulated	0.8_Unchanged	-0.19_Unchanged
TRINITY_GG_1078_c247_g1	Y1648_ARATH	Uncharacterized protein At1g66480	Scaffold_8	0.947954	0.859813	-0.28_Unchanged	-2.32_Down-regulated	-2.04_Down-regulated	-1.12_Unchanged	-4.67_Down-regulated	-3.55_Down-regulated	3.21_Up-regulated	2.37_Up-regulated	0.85_Unchanged
TRINITY_GG_5538_c17_g1	PLRX1_ARATH	Pollen-specific leucine-rich repeat extensin-like protein 1	Scaffold_87	0.94788	0.766172	0.77_Unchanged	-7.88_Down-regulated	-8.65_Down-regulated	-7.29_Down-regulated	-14.8_Down-regulated	-7.5_Down-regulated	10.46_Up-regulated	2.4_Unchanged	3.55_Unchanged
TRINITY_GG_1631_c258_g1	VSR1_ARATH	Vacuolar-sorting receptor 1	Scaffold_14	0.947082	0.671488	-0.05_Unchanged	-1.41_Down-regulated	-1.35_Down-regulated	-1.09_Down-regulated	-2.37_Down-regulated	-1.28_Down-regulated	1.16_Up-regulated	0.13_Unchanged	0.21_Unchanged
TRINITY_GG_5892_c0_g2	PTR2_ARATH	Protein NRT1/ PTR FAMILY 8.3	Scaffold_3	0.94701	0.776124	-0.14_Unchanged	-0.36_Unchanged	-0.21_Unchanged	-1.29_Down-regulated	-1.93_Down-regulated	-0.64_Unchanged	1.56_Up-regulated	0.41_Unchanged	-0.01_Unchanged
TRINITY_GG_5480_c106_g1	AT18F_ARATH	Autophagy-related protein 18f	Scaffold_5	0.946969	0.77039	-0.13_Unchanged	-0.59_Unchanged	-0.46_Unchanged	-0.45_Unchanged	-0.95_Down-regulated	-0.51_Unchanged	0.6_Unchanged	0.28_Unchanged	0.24_Unchanged
TRINITY_GG_2653_c222_g1	OCT7_ARATH	Organic cation/carnitine transporter 7	Scaffold_10	0.946659	0.675869	0.65_Unchanged	-0.71_Unchanged	-1.37_Down-regulated	-2.18_Down-regulated	-3.83_Down-regulated	-1.65_Down-regulated	3.62_Up-regulated	0.78_Unchanged	0.49_Unchanged
TRINITY_GG_3951_c3_g1	DAR1_ARATH	Protein DA1-related 1	Scaffold_81	0.946655	0.785341	0.01_Unchanged	-0.59_Unchanged	-0.6_Unchanged	-0.27_Unchanged	-1.01_Down-regulated	-0.75_Down-regulated	0.71_Up-regulated	0.43_Unchanged	0.28_Unchanged
TRINITY_GG_1076_c64_g1	GAUTD_ARATH	Probable galacturonosyltransferase 13	Scaffold_8	0.946517	0.709522	0.08_Unchanged	-0.24_Unchanged	-0.32_Unchanged	-0.66_Unchanged	-1.04_Down-regulated	-0.38_Unchanged	0.87_Up-regulated	0.13_Unchanged	0.07_Unchanged
TRINITY_GG_5497_c322_g1	NIPA6_ARATH	Probable magnesium transporter NIPA6	Scaffold_5	0.946185	0.814924	-0.05_Unchanged	-0.31_Unchanged	-0.26_Unchanged	-0.3_Unchanged	-0.63_Unchanged	-0.33_Unchanged	0.53_Unchanged	0.27_Unchanged	0.21_Unchanged
TRINITY_GG_4208_c202_g3	REMO_SOLTU	Remorin	Scaffold_2	0.946155	0.856899	-0.67_Unchanged	-3.27_Down-regulated	-2.6_Down-regulated	-1.09_Unchanged	-4.34_Down-regulated	-3.25_Down-regulated	2.17_Up-regulated	1.75_Unchanged	1.1_Unchanged
TRINITY_GG_624_c85_g2	FRO2_ARATH	Ferric reduction oxidase 2	Scaffold_80	0.94604	0.76656	-1.42_Unchanged	-4.68_Down-regulated	-3.26_Unchanged	-3.1_Unchanged	-8.03_Down-regulated	-4.93_Down-regulated	4.75_Unchanged	3.08_Unchanged	1.41_Unchanged
TRINITY_GG_4503_c6_g1	APA1_ARATH	Aspartic proteinase A1	Scaffold_15	0.945234	0.813837	-1.6_Unchanged	-3.26_Down-regulated	-1.67_Down-regulated	-1.6_Unchanged	-4.99_Down-regulated	-3.39_Down-regulated	2.12_Unchanged	2.12_Unchanged	0.4_Unchanged
TRINITY_GG_4490_c90_g1	SD17_ARATH	Receptor-like serine/threonine-protein kinase SD1-7	Scaffold_15	0.945072	0.764779	-0.85_Unchanged	-1.72_Down-regulated	-0.87_Unchanged	-1.74_Down-regulated	-3.58_Down-regulated	-1.83_Down-regulated	1.59_Unchanged	0.7_Unchanged	-0.26_Unchanged
TRINITY_GG_5775_c1141_g1	SUD1_ARATH	Probable E3 ubiquitin ligase SUD1	Scaffold_3	0.945015	0.682733	-0.47_Unchanged	-1.27_Unchanged	-0.81_Unchanged	-1.58_Down-regulated	-2.85_Down-regulated	-1.27_Unchanged	1.67_Unchanged	0.56_Unchanged	0.09_Unchanged
TRINITY_GG_1768_c345_g1	REL2_ORYSJ	Protein ROLLING AND ERECT LEAF 2	Scaffold_1	0.944258	0.771568	-0.54_Unchanged	-1.91_Down-regulated	-1.37_Down-regulated	-0.71_Unchanged	-2.81_Down-regulated	-2.1_Down-regulated	1.15_Unchanged	0.98_Unchanged	0.25_Unchanged
TRINITY_GG_2888_c298_g1	IST1L_DICDI	IST1-like protein	Scaffold_12	0.943912	0.818164	-0.49_Unchanged	-3.13_Down-regulated	-2.64_Down-regulated	-1.57_Down-regulated	-4.6_Down-regulated	-3.04_Down-regulated	1.99_Up-regulated	0.91_Unchanged	0.51_Unchanged
TRINITY_GG_1631_c65_g1	SAPL1_MOUSE	Proactivator polypeptide-like 1	Scaffold_14	0.942983	0.843658	-0.26_Unchanged	-0.99_Down-regulated	-0.73_Down-regulated	-0.32_Unchanged	-1.25_Down-regulated	-0.92_Down-regulated	0.65_Unchanged	0.59_Unchanged	0.39_Unchanged
TRINITY_GG_1247_c6_g1	XB32_ARATH	E3 ubiquitin-protein ligase XBAT32	Scaffold_4	0.942657	0.868687	-0.45_Unchanged	-1.46_Down-regulated	-1.02_Down-regulated	-0.59_Unchanged	-1.78_Down-regulated	-1.19_Down-regulated	0.51_Unchanged	0.36_Unchanged	0.19_Unchanged
TRINITY_GG_1768_c142_g1	AB2A_ARATH	ABC transporter A family member 2	Scaffold_1	0.942468	0.691149	0.34_Unchanged	-0.26_Unchanged	-0.59_Unchanged	-0.89_Down-regulated	-1.78_Down-regulated	-0.88_Down-regulated	1.53_Up-regulated	0.3_Unchanged	0.01_Unchanged
TRINITY_GG_1767_c46_g1	SKI22_ARATH	F-box protein SKIP22	Scaffold_1	0.942388	0.805936	-0.13_Unchanged	-0.48_Unchanged	-0.35_Unchanged	-0.86_Down-regulated	-1.34_Down-regulated	-0.47_Unchanged	0.89_Up-regulated	0.16_Unchanged	0.04_Unchanged
TRINITY_GG_2274_c11_g1	STA_RICCO	Sugar carrier protein A	Scaffold_17	0.94134	0.866153	-0.66_Unchanged	-1.13_Down-regulated	-0.47_Unchanged	-0.95_Down-regulated	-1.36_Down-regulated	-0.4_Unchanged	0.63_Unchanged	0.34_Unchanged	0.41_Unchanged
TRINITY_GG_602_c33_g1	DOF35_ARATH	Dof zinc finger protein DOF3.5	Scaffold_80	0.941214	0.752051	-0.91_Unchanged	-2.84_Down-regulated	-1.92_Down-regulated	-1.7_Unchanged	-4.49_Down-regulated	-2.79_Down-regulated	1.77_Unchanged	0.99_Unchanged	0.12_Unchanged
TRINITY_GG_394_c5_g1	NPC4_ARATH	Non-specific phospholipase C4	Scaffold_80	0.940971	0.755251	-1.31_Unchanged	-2.36_Down-regulated	-1.06_Unchanged	-2.97_Down-regulated	-5.24_Down-regulated	-2.26_Down-regulated	2.92_Up-regulated	1.25_Unchanged	0.04_Unchanged
TRINITY_GG_3951_c22_g1	ST14_SOLTU	STS14 protein	Scaffold_81	0.94024	0.783237	-0.82_Unchanged	-1.53_Down-regulated	-0.72_Down-regulated	-1.44_Down-regulated	-2.38_Down-regulated	-0.94_Down-regulated	1.09_Up-regulated	0.47_Unchanged	0.25_Unchanged
TRINITY_GG_4206_c66_g1	RGAPX_ARATH	Uncharacterized Rho GTPase-activating protein At5g61530	Scaffold_2	0.940168	0.79396	0.23_Unchanged	-0.2_Unchanged	-0.42_Unchanged	-0.51_Unchanged	-1.11_Down-regulated	-0.6_Unchanged	0.9_Up-regulated	0.16_Unchanged	-0.01_Unchanged
TRINITY_GG_5139_c211_g1	P2C02_ORYSJ	Probable protein phosphatase 2C 2	Scaffold_7	0.939727	0.740826	-0.23_Unchanged	-0.64_Unchanged	-0.41_Unchanged	-1.03_Down-regulated	-1.69_Down-regulated	-0.66_Unchanged	0.92_Up-regulated	0.11_Unchanged	-0.13_Unchanged
TRINITY_GG_1631_c395_g1	PER5_VITVI	Peroxidase 5	Scaffold_14	0.939538	0.818198	0.01_Unchanged	-7.01_Down-regulated	-7.02_Down-regulated	-6.74_Down-regulated	-16.83_Down-regulated	-10.09_Down-regulated	9.82_Up-regulated	3.07_Unchanged	0_Unchanged
TRINITY_GG_2888_c28_g3	GGAP1_ARATH	GDP-L-galactose phosphorylase 1	Scaffold_12	0.939131	0.695092	-0.01_Unchanged	-0.53_Unchanged	-0.53_Unchanged	-0.53_Unchanged	-1.46_Down-regulated	-0.92_Down-regulated	1.14_Up-regulated	0.61_Unchanged	0.21_Unchanged
TRINITY_GG_1471_c12_g1	SIS8_ARATH	Probable serine/threonine-protein kinase SIS8	Scaffold_85	0.938904	0.774751	-0.07_Unchanged	-1.12_Down-regulated	-1.05_Down-regulated	-0.6_Unchanged	-1.52_Down-regulated	-0.92_Down-regulated	0.73_Up-regulated	0.2_Unchanged	0.33_Unchanged
TRINITY_GG_2103_c82_g1	PNS1_ASHGO	Protein PNS1	Scaffold_13	0.938734	0.7406	-0.15_Unchanged	-0.82_Unchanged	-0.67_Unchanged	-2.5_Down-regulated	-3.95_Down-regulated	-1.45_Down-regulated	3.46_Up-regulated	1.1_Unchanged	0.33_Unchanged
TRINITY_GG_3327_c4_g1	GPX4_SPIOL	Probable phospholipid hydroperoxide glutathione peroxidase	Scaffold_9	0.938619	0.680065	-0.24_Unchanged	-0.4_Unchanged	-0.15_Unchanged	-0.63_Unchanged	-1.48_Down-regulated	-0.85_Down-regulated	0.97_Up-regulated	0.59_Unchanged	-0.12_Unchanged
TRINITY_GG_3337_c971_g1	FBK4_ARATH	Putative F-box/kelch-repeat protein At1g15680	Scaffold_9	0.938585	0.77503	-0.15_Unchanged	-1.9_Down-regulated	-1.75_Down-regulated	-1.26_Down-regulated	-2.4_Down-regulated	-1.14_Down-regulated	1.34_Unchanged	0.23_Unchanged	0.84_Unchanged
TRINITY_GG_1394_c75_g1	NAC73_ARATH	NAC domain-containing protein 73	Scaffold_4	0.938247	0.764665	-0.39_Unchanged	-2.26_Down-regulated	-1.87_Down-regulated	-0.93_Unchanged	-3.58_Down-regulated	-2.65_Down-regulated	1.61_Unchanged	1.07_Unchanged	0.29_Unchanged
TRINITY_GG_567_c4_g1	ERF34_ARATH	Ethylene-responsive transcription factor ERF034	Scaffold_80	0.937827	0.829868	-0.66_Unchanged	-2.26_Down-regulated	-1.6_Down-regulated	-0.7_Unchanged	-2.41_Down-regulated	-1.71_Down-regulated	0.84_Unchanged	0.8_Unchanged	0.69_Unchanged
TRINITY_GG_567_c4_g1	ERF34_ARATH	Ethylene-responsive transcription factor ERF034	Scaffold_80	0.937827	0.829868	-0.66_Unchanged	-2.26_Down-regulated	-1.6_Down-regulated	-0.7_Unchanged	-2.41_Down-regulated	-1.71_Down-regulated	0.84_Unchanged	0.8_Unchanged	0.69_Unchanged
TRINITY_GG_853_c207_g1	KINGL_ARATH	SNF1-related protein kinase regulatory subunit gamma-1-like	Scaffold_83	0.937775	0.717738	0.13_Unchanged	-0.72_Unchanged	-0.86_Down-regulated	-1.58_Down-regulated	-2.14_Down-regulated	-0.56_Unchanged	1.77_Up-regulated	0.05_Unchanged	0.35_Unchanged
TRINITY_GG_2108_c89_g1	ROH1_ARATH	Protein ROH1	Scaffold_13	0.937696	0.749983	-0.37_Unchanged	-3.64_Down-regulated	-3.27_Down-regulated	-3.5_Down-regulated	-5.64_Down-regulated	-2.15_Down-regulated	3.34_Up-regulated	0.21_Unchanged	1.33_Unchanged
TRINITY_GG_44_c36_g1	AL7B4_ARATH	Aldehyde dehydrogenase family 7 member B4	Scaffold_6	0.937365	0.766823	-0.15_Unchanged	-0.53_Unchanged	-0.38_Unchanged	-0.96_Down-regulated	-1.43_Down-regulated	-0.46_Unchanged	1.07_Up-regulated	0.25_Unchanged	0.17_Unchanged
TRINITY_GG_3959_c7_g1	MADS4_VITVI	Agamous-like MADS-box protein MADS4	Scaffold_81	0.936951	0.747786	-2_Unchanged	-5.66_Down-regulated	-3.66_Down-regulated	-2.32_Unchanged	-7.15_Down-regulated	-4.83_Down-regulated	1.85_Unchanged	1.54_Unchanged	0.36_Unchanged
TRINITY_GG_215_c17_g1	RAB1C_ARATH	Ras-related protein RABB1c	Scaffold_6	0.936877	0.638869	-0.13_Unchanged	-0.36_Unchanged	-0.23_Unchanged	-0.67_Unchanged	-0.97_Down-regulated	-0.29_Unchanged	0.67_Unchanged	0.13_Unchanged	0.06_Unchanged
TRINITY_GG_853_c285_g1	BIA1_ARATH	BAHD acyltransferase BIA1	Scaffold_83	0.936465	0.741108	-0.38_Unchanged	-1.57_Down-regulated	-1.19_Down-regulated	-2.53_Down-regulated	-3.52_Down-regulated	-0.99_Unchanged	2.32_Up-regulated	0.17_Unchanged	0.36_Unchanged
TRINITY_GG_215_c131_g2	YKT61_ARATH	VAMP-like protein YKT61	Scaffold_6	0.936003	0.632331	-0.05_Unchanged	-0.31_Unchanged	-0.26_Unchanged	-0.72_Down-regulated	-1.04_Down-regulated	-0.32_Unchanged	0.76_Up-regulated	0.09_Unchanged	0.03_Unchanged
TRINITY_GG_3151_c5_g1	PTR14_ARATH	Protein NRT1/ PTR FAMILY 7.3	Scaffold_9	0.935869	0.780751	-0.8_Unchanged	-4.42_Down-regulated	-3.62_Down-regulated	-6.21_Down-regulated	-10.47_Down-regulated	-4.26_Down-regulated	5.66_Up-regulated	0.25_Unchanged	-0.39_Unchanged
TRINITY_GG_5181_c84_g1	C3H39_ARATH	Zinc finger CCCH domain-containing protein 39	Scaffold_7	0.935417	0.760712	0.24_Unchanged	-1.95_Down-regulated	-2.19_Down-regulated	-3.01_Down-regulated	-4.62_Down-regulated	-1.62_Unchanged	3.89_Up-regulated	0.64_Unchanged	1.22_Unchanged
TRINITY_GG_1851_c123_g1	ASP36_ARATH	Aspartic proteinase 36	Scaffold_1	0.935244	0.788627	-0.64_Unchanged	-1.26_Down-regulated	-0.62_Unchanged	-0.53_Unchanged	-1.5_Down-regulated	-0.97_Down-regulated	0.36_Unchanged	0.46_Unchanged	0.12_Unchanged
TRINITY_GG_400_c9_g1	ORML1_MOUSE	ORM1-like protein 1	Scaffold_80	0.934934	0.74889	-0.21_Unchanged	-0.58_Unchanged	-0.37_Unchanged	-0.35_Unchanged	-0.88_Down-regulated	-0.53_Unchanged	0.35_Unchanged	0.2_Unchanged	0.05_Unchanged
TRINITY_GG_4209_c54_g1	HSFB3_ARATH	Heat stress transcription factor B-3	Scaffold_2	0.934672	0.721442	0.06_Unchanged	-2.47_Down-regulated	-2.53_Down-regulated	-0.93_Unchanged	-6.76_Down-regulated	-5.83_Down-regulated	3.38_Up-regulated	2.39_Unchanged	-0.91_Unchanged
TRINITY_GG_215_c331_g1	PGLR1_ARATH	Exopolygalacturonase clone GBGE184	Scaffold_6	0.934481	0.771975	-0.14_Unchanged	-6.05_Down-regulated	-5.91_Down-regulated	-7.24_Down-regulated	-14.62_Down-regulated	-7.38_Down-regulated	9.51_Up-regulated	2.41_Unchanged	0.93_Unchanged
TRINITY_GG_2110_c39_g1	GLYT3_ARATH	Probable glycosyltransferase At5g03795	Scaffold_13	0.934289	0.707014	-0.82_Unchanged	-4.45_Down-regulated	-3.63_Down-regulated	-2.5_Unchanged	-6.68_Down-regulated	-4.18_Down-regulated	2.52_Unchanged	0.85_Unchanged	0.29_Unchanged
TRINITY_GG_1631_c59_g2	PAL1_TOBAC	Phenylalanine ammonia-lyase	Scaffold_14	0.934075	0.825294	0.6_Unchanged	-0.6_Unchanged	-1.2_Down-regulated	-0.85_Down-regulated	-2.3_Down-regulated	-1.45_Down-regulated	1.95_Up-regulated	0.5_Unchanged	0.26_Unchanged
TRINITY_GG_3951_c9_g1	CSPLN_ARALL	CASP-like protein ARALYDRAFT_485429	Scaffold_81	0.934071	0.642077	-0.17_Unchanged	-0.65_Unchanged	-0.48_Unchanged	-0.58_Unchanged	-1.15_Down-regulated	-0.57_Unchanged	0.56_Unchanged	0.15_Unchanged	0.06_Unchanged
TRINITY_GG_1851_c322_g1	ZAT5_ARATH	Zinc finger protein ZAT5	Scaffold_1	0.933887	0.723092	-0.36_Unchanged	-0.75_Unchanged	-0.39_Unchanged	-1.02_Unchanged	-2.67_Down-regulated	-1.64_Down-regulated	1.56_Up-regulated	0.89_Unchanged	-0.36_Unchanged
TRINITY_GG_2108_c96_g1	CHX18_ARATH	Cation/H(+) antiporter 18	Scaffold_13	0.933097	0.792023	0.44_Unchanged	-0.72_Unchanged	-1.16_Down-regulated	-2.29_Down-regulated	-4.09_Down-regulated	-1.8_Down-regulated	3.29_Up-regulated	0.56_Unchanged	-0.08_Unchanged
TRINITY_GG_1399_c75_g1	RMD5_ARATH	Protein RMD5 homolog	Scaffold_4	0.933009	0.795404	-0.3_Unchanged	-0.58_Unchanged	-0.28_Unchanged	-0.58_Unchanged	-0.9_Down-regulated	-0.32_Unchanged	0.47_Unchanged	0.19_Unchanged	0.15_Unchanged
TRINITY_GG_4503_c13_g1	RBOHE_ARATH	Respiratory burst oxidase homolog protein E	Scaffold_15	0.932632	0.699128	0.86_Unchanged	-0.24_Unchanged	-1.1_Down-regulated	-1.69_Down-regulated	-3.39_Down-regulated	-1.7_Down-regulated	3.2_Up-regulated	0.66_Unchanged	0.06_Unchanged
TRINITY_GG_2653_c212_g1	WEB1_ARATH	Protein WEAK CHLOROPLAST MOVEMENT UNDER BLUE LIGHT 1	Scaffold_10	0.93248	0.731058	-0.07_Unchanged	-1.37_Down-regulated	-1.31_Down-regulated	-1.3_Down-regulated	-2.46_Down-regulated	-1.16_Down-regulated	1.48_Up-regulated	0.25_Unchanged	0.39_Unchanged
TRINITY_GG_3337_c34_g1	AGL65_ARATH	Agamous-like MADS-box protein AGL65	Scaffold_9	0.932134	0.805083	0.07_Unchanged	-0.54_Unchanged	-0.61_Unchanged	-1.62_Down-regulated	-2.05_Down-regulated	-0.43_Unchanged	1.75_Up-regulated	0.06_Unchanged	0.24_Unchanged
TRINITY_GG_4503_c54_g1	CDA1_ARATH	Cytidine deaminase 1	Scaffold_15	0.931954	0.904033	-0.73_Down-regulated	-1.47_Down-regulated	-0.75_Down-regulated	-0.89_Down-regulated	-1.56_Down-regulated	-0.67_Unchanged	0.38_Unchanged	0.21_Unchanged	0.29_Unchanged
TRINITY_GG_3980_c112_g1	ASR3_ARATH	Trihelix transcription factor ASR3	Scaffold_81	0.931919	0.68286	-0.64_Unchanged	-1.7_Down-regulated	-1.07_Unchanged	-1.45_Down-regulated	-2.78_Down-regulated	-1.32_Down-regulated	1.11_Unchanged	0.3_Unchanged	0.04_Unchanged
TRINITY_GG_1078_c143_g1	PGLR_ACTDE	Polygalacturonase	Scaffold_8	0.93191	0.786419	-0.57_Unchanged	-6.07_Down-regulated	-5.5_Down-regulated	-2.06_Down-regulated	-6.05_Down-regulated	-3.99_Down-regulated	1.73_Unchanged	0.23_Unchanged	1.75_Unchanged
TRINITY_GG_853_c41_g1	CHSY_DIAMO	Chalcone synthase	Scaffold_83	0.931289	0.646417	0.14_Unchanged	-1.52_Down-regulated	-1.67_Down-regulated	-1.26_Down-regulated	-3.02_Down-regulated	-1.77_Down-regulated	1.77_Up-regulated	0.37_Unchanged	0.27_Unchanged
TRINITY_GG_5159_c29_g1	FLP2_ARATH	Flowering-promoting factor 1-like protein 2	Scaffold_7	0.931143	0.834289	-1.28_Unchanged	-6.42_Down-regulated	-5.14_Down-regulated	-1.76_Unchanged	-11.3_Down-regulated	-9.54_Down-regulated	4.88_Unchanged	4.4_Unchanged	0_Unchanged
TRINITY_GG_215_c307_g1	HA22I_ARATH	HVA22-like protein i	Scaffold_6	0.930747	0.841117	-0.64_Unchanged	-1.83_Down-regulated	-1.19_Down-regulated	-0.76_Down-regulated	-1.88_Down-regulated	-1.11_Down-regulated	0.48_Unchanged	0.36_Unchanged	0.44_Unchanged
TRINITY_GG_4208_c143_g1	SCL8_ARATH	Scarecrow-like protein 8	Scaffold_2	0.930655	0.684512	0.05_Unchanged	-0.72_Down-regulated	-0.76_Down-regulated	-0.56_Unchanged	-1.26_Down-regulated	-0.7_Down-regulated	0.66_Unchanged	0.06_Unchanged	0.12_Unchanged
TRINITY_GG_853_c92_g1	HERC2_DROME	Probable E3 ubiquitin-protein ligase HERC2	Scaffold_83	0.930588	0.763318	-0.07_Unchanged	-1.31_Down-regulated	-1.24_Down-regulated	-0.55_Unchanged	-1.71_Down-regulated	-1.16_Down-regulated	0.9_Up-regulated	0.42_Unchanged	0.5_Unchanged
TRINITY_GG_4737_c178_g1	AIP2_ARATH	E3 ubiquitin-protein ligase AIP2	Scaffold_11	0.930483	0.683778	-0.05_Unchanged	-0.19_Unchanged	-0.14_Unchanged	-0.53_Unchanged	-0.98_Down-regulated	-0.45_Unchanged	0.82_Up-regulated	0.34_Unchanged	0.03_Unchanged
TRINITY_GG_1_c125_g2	C90D1_ARATH	3-epi-6-deoxocathasterone 23-monooxygenase CYP90D1	Scaffold_6	0.930307	0.688036	0.15_Unchanged	-3.69_Down-regulated	-3.84_Down-regulated	-2.34_Down-regulated	-5.48_Down-regulated	-3.14_Down-regulated	2.51_Up-regulated	0.01_Unchanged	0.71_Unchanged
TRINITY_GG_5157_c245_g1	MPO1_SCHPO	2-hydroxy-palmitic acid dioxygenase mpo1	Scaffold_7	0.929853	0.65805	-0.19_Unchanged	-0.5_Unchanged	-0.31_Unchanged	-0.52_Unchanged	-1.07_Down-regulated	-0.55_Unchanged	0.61_Unchanged	0.27_Unchanged	0.04_Unchanged
TRINITY_GG_3333_c58_g1	PAE8_ARATH	Pectin acetylesterase 8	Scaffold_9	0.929803	0.732552	-0.98_Unchanged	-2.12_Down-regulated	-1.14_Down-regulated	-1.17_Down-regulated	-2.85_Down-regulated	-1.68_Down-regulated	0.64_Unchanged	0.45_Unchanged	-0.09_Unchanged
TRINITY_GG_5157_c215_g1	ELC_ARATH	Protein ELC	Scaffold_7	0.928953	0.77434	-0.86_Unchanged	-1.81_Down-regulated	-0.94_Down-regulated	-1.53_Down-regulated	-2.86_Down-regulated	-1.33_Down-regulated	0.82_Unchanged	0.15_Unchanged	-0.23_Unchanged
TRINITY_GG_5497_c461_g1	AHP1_ARATH	Histidine-containing phosphotransfer protein 1	Scaffold_5	0.928864	0.802072	-1.28_Unchanged	-1.98_Down-regulated	-0.7_Unchanged	-1_Unchanged	-2.85_Down-regulated	-1.85_Down-regulated	0.6_Unchanged	0.87_Unchanged	-0.27_Unchanged
TRINITY_GG_5775_c102_g1	HAT22_ARATH	Homeobox-leucine zipper protein HAT22	Scaffold_3	0.928462	0.894313	-0.94_Unchanged	-1.61_Down-regulated	-0.67_Unchanged	-0.65_Unchanged	-1.76_Down-regulated	-1.11_Down-regulated	0.75_Unchanged	1.04_Up-regulated	0.61_Unchanged
TRINITY_GG_1209_c8_g1	PXG4_ARATH	Probable peroxygenase 4	Scaffold_4	0.92812	0.874761	-1.44_Unchanged	-7.52_Down-regulated	-6.08_Down-regulated	-7_Down-regulated	-15.87_Down-regulated	-8.86_Down-regulated	8.35_Up-regulated	2.78_Unchanged	0_Unchanged
TRINITY_GG_215_c69_g1	PAAS_ARATH	Phenylacetaldehyde synthase	Scaffold_6	0.928065	0.67292	-0.33_Unchanged	-1.22_Down-regulated	-0.88_Unchanged	-1.81_Down-regulated	-3.1_Down-regulated	-1.29_Down-regulated	1.87_Up-regulated	0.39_Unchanged	-0.02_Unchanged
TRINITY_GG_3967_c42_g2	CAP16_ARATH	Putative clathrin assembly protein At4g40080	Scaffold_81	0.927473	0.701362	-0.16_Unchanged	-1.11_Down-regulated	-0.96_Down-regulated	-0.93_Down-regulated	-1.84_Down-regulated	-0.91_Down-regulated	0.82_Up-regulated	0.04_Unchanged	0.09_Unchanged
TRINITY_GG_1078_c225_g2	TCP12_ARATH	Transcription factor TCP12	Scaffold_8	0.926937	0.825482	-1.75_Unchanged	-4.13_Down-regulated	-2.38_Down-regulated	-1.61_Down-regulated	-4.63_Down-regulated	-3.02_Down-regulated	0.53_Unchanged	0.67_Unchanged	0.03_Unchanged
TRINITY_GG_5497_c520_g1	DRPE_CRAPL	Desiccation-related protein PCC13-62	Scaffold_5	0.926493	0.827165	-3.44_Down-regulated	-8.49_Down-regulated	-5.05_Down-regulated	-2.76_Down-regulated	-9.2_Down-regulated	-6.43_Down-regulated	0.55_Unchanged	1.23_Unchanged	-0.15_Unchanged
TRINITY_GG_1886_c8_g1	AB1K7_ARATH	Protein ACTIVITY OF BC1 COMPLEX KINASE 7, chloroplastic	Scaffold_1	0.926401	0.67962	-0.07_Unchanged	-0.95_Down-regulated	-0.88_Down-regulated	-0.46_Unchanged	-1.39_Down-regulated	-0.93_Down-regulated	0.57_Unchanged	0.18_Unchanged	0.13_Unchanged
TRINITY_GG_2888_c58_g1	FBL63_ARATH	F-box/LRR-repeat protein At3g59190	Scaffold_12	0.926243	0.849567	-0.31_Unchanged	-0.95_Down-regulated	-0.64_Unchanged	-0.5_Unchanged	-1.07_Down-regulated	-0.56_Unchanged	0.41_Unchanged	0.21_Unchanged	0.29_Unchanged
TRINITY_GG_5775_c110_g2	OPR7_ORYSJ	12-oxophytodienoate reductase 7	Scaffold_3	0.925949	0.799845	-1.97_Unchanged	-4.18_Down-regulated	-2.21_Unchanged	-2_Unchanged	-4.87_Down-regulated	-2.88_Down-regulated	1.76_Unchanged	1.74_Unchanged	1.07_Unchanged
TRINITY_GG_4216_c49_g1	ATG4A_ARATH	Cysteine protease ATG4a	Scaffold_2	0.925927	0.720607	-0.06_Unchanged	-0.18_Unchanged	-0.12_Unchanged	-0.19_Unchanged	-0.41_Unchanged	-0.22_Unchanged	0.36_Unchanged	0.23_Unchanged	0.13_Unchanged
TRINITY_GG_3337_c172_g1	RING1_GOSHI	E3 ubiquitin-protein ligase RING1	Scaffold_9	0.925394	0.684179	-0.26_Unchanged	-1.52_Unchanged	-1.26_Unchanged	-1.46_Unchanged	-2.79_Down-regulated	-1.33_Unchanged	2.18_Unchanged	0.99_Unchanged	0.91_Unchanged
TRINITY_GG_853_c97_g1	NIP1_ARATH	NEP1-interacting protein 1	Scaffold_83	0.925334	0.778277	-0.51_Unchanged	-0.89_Down-regulated	-0.39_Unchanged	-0.63_Unchanged	-1.06_Down-regulated	-0.42_Unchanged	0.37_Unchanged	0.25_Unchanged	0.21_Unchanged
TRINITY_GG_3975_c64_g1	NIPL1_ARATH	NEP1-interacting protein-like 1	Scaffold_81	0.925332	0.808969	-0.55_Unchanged	-1.1_Down-regulated	-0.54_Unchanged	-0.98_Down-regulated	-1.48_Down-regulated	-0.51_Unchanged	0.61_Unchanged	0.19_Unchanged	0.23_Unchanged
TRINITY_GG_4737_c62_g1	HMGCL_ARATH	Hydroxymethylglutaryl-CoA lyase, mitochondrial	Scaffold_11	0.925064	0.764928	-0.2_Unchanged	-0.55_Unchanged	-0.34_Unchanged	-0.41_Unchanged	-0.86_Down-regulated	-0.44_Unchanged	0.54_Unchanged	0.33_Unchanged	0.23_Unchanged
TRINITY_GG_1867_c19_g1	PRB1_ARATH	Pathogenesis-related protein 1	Scaffold_1	0.925057	0.742335	0.33_Unchanged	-4.67_Unchanged	-5_Down-regulated	-7.33_Down-regulated	-17.1_Down-regulated	-9.77_Down-regulated	10.25_Up-regulated	2.59_Unchanged	-2.18_Unchanged
TRINITY_GG_3333_c15_g1	AMO_ARATH	Primary amine oxidase	Scaffold_9	0.924767	0.692461	0.1_Unchanged	-1.3_Down-regulated	-1.41_Down-regulated	-0.92_Down-regulated	-2.5_Down-regulated	-1.58_Down-regulated	1.31_Up-regulated	0.29_Unchanged	0.11_Unchanged
TRINITY_GG_1851_c57_g1	DGK5_ARATH	Diacylglycerol kinase 5	Scaffold_1	0.924595	0.746113	-0.1_Unchanged	-0.91_Down-regulated	-0.81_Down-regulated	-0.45_Unchanged	-1.19_Down-regulated	-0.74_Down-regulated	0.72_Unchanged	0.37_Unchanged	0.44_Unchanged
TRINITY_GG_3337_c156_g1	CDPKA_ARATH	Calcium-dependent protein kinase 10	Scaffold_9	0.924325	0.706715	-0.22_Unchanged	-1.22_Down-regulated	-1_Down-regulated	-1_Down-regulated	-2.35_Down-regulated	-1.35_Down-regulated	1.36_Up-regulated	0.58_Unchanged	0.23_Unchanged
TRINITY_GG_5168_c30_g1	LOB_ARATH	Protein LATERAL ORGAN BOUNDARIES	Scaffold_7	0.923782	0.765528	0.51_Unchanged	-0.78_Unchanged	-1.29_Unchanged	-1.43_Unchanged	-3.68_Down-regulated	-2.25_Down-regulated	2.85_Up-regulated	0.91_Unchanged	-0.06_Unchanged
TRINITY_GG_5450_c0_g1	DUF3_ARATH	DUF724 domain-containing protein 3	Scaffold_5	0.923776	0.722144	-0.06_Unchanged	-1.21_Down-regulated	-1.15_Down-regulated	-0.72_Down-regulated	-1.57_Down-regulated	-0.85_Down-regulated	0.7_Unchanged	0.05_Unchanged	0.35_Unchanged
TRINITY_GG_2653_c251_g4	IP5PA_ARATH	Type I inositol polyphosphate 5-phosphatase 10	Scaffold_10	0.92357	0.684537	-0.06_Unchanged	-0.53_Unchanged	-0.47_Unchanged	-1.79_Down-regulated	-2.93_Down-regulated	-1.14_Down-regulated	2.69_Up-regulated	0.97_Unchanged	0.3_Unchanged
TRINITY_GG_5495_c20_g1	VQ31_ARATH	VQ motif-containing protein 31	Scaffold_5	0.923532	0.657054	-0.08_Unchanged	-2.81_Unchanged	-2.73_Unchanged	-1.9_Unchanged	-6.34_Down-regulated	-4.44_Down-regulated	3.69_Unchanged	1.87_Unchanged	0.15_Unchanged
TRINITY_GG_4225_c5_g1	BPA1_ARATH	Binding partner of ACD11 1	Scaffold_2	0.923309	0.696134	-0.06_Unchanged	-0.29_Unchanged	-0.23_Unchanged	-0.34_Unchanged	-0.69_Unchanged	-0.35_Unchanged	0.52_Unchanged	0.24_Unchanged	0.12_Unchanged
TRINITY_GG_3337_c1190_g1	RRBP1_HUMAN	Ribosome-binding protein 1	Scaffold_9	0.923243	0.677444	-0.49_Unchanged	-1.39_Unchanged	-0.9_Unchanged	-2.06_Down-regulated	-2.93_Down-regulated	-0.87_Unchanged	1.73_Unchanged	0.16_Unchanged	0.18_Unchanged
TRINITY_GG_2898_c13_g1	AATC_ORYSJ	Aspartate aminotransferase, cytoplasmic	Scaffold_12	0.923212	0.745005	-0.05_Unchanged	-0.83_Down-regulated	-0.78_Down-regulated	-0.6_Unchanged	-1.16_Down-regulated	-0.56_Unchanged	0.77_Up-regulated	0.23_Unchanged	0.44_Unchanged
TRINITY_GG_3980_c35_g1	PLY59_SOLLC	Probable pectate lyase P59	Scaffold_81	0.922708	0.749402	0.8_Unchanged	-3.5_Unchanged	-4.3_Down-regulated	-7.36_Down-regulated	-17.02_Down-regulated	-9.66_Down-regulated	10.56_Up-regulated	2.39_Unchanged	-2.97_Unchanged
TRINITY_GG_2895_c24_g1	NANA_ARATH	Aspartic proteinase NANA, chloroplast	Scaffold_12	0.922629	0.661895	-0.02_Unchanged	-2_Down-regulated	-1.98_Down-regulated	-4.23_Down-regulated	-6.11_Down-regulated	-1.88_Down-regulated	4.35_Up-regulated	0.13_Unchanged	0.24_Unchanged
TRINITY_GG_396_c32_g1	TCP11_MOUSE	T-complex protein 11	Scaffold_80	0.922577	0.741979	-0.01_Unchanged	-0.57_Unchanged	-0.55_Unchanged	-0.58_Unchanged	-1.29_Down-regulated	-0.71_Down-regulated	1.23_Up-regulated	0.66_Unchanged	0.51_Unchanged
TRINITY_GG_215_c147_g2	ATL3_ARATH	RING-H2 finger protein ATL3	Scaffold_6	0.92251	0.677936	-0.69_Unchanged	-4.02_Down-regulated	-3.33_Down-regulated	-2.56_Unchanged	-4.98_Down-regulated	-2.42_Unchanged	1.87_Unchanged	0.01_Unchanged	0.92_Unchanged
TRINITY_GG_1900_c19_g1	IST1L_DICDI	IST1-like protein	Scaffold_1	0.922002	0.745969	1.17_Unchanged	-2.28_Down-regulated	-3.44_Down-regulated	-3.37_Down-regulated	-5.77_Down-regulated	-2.4_Down-regulated	4.12_Up-regulated	-0.42_Unchanged	0.63_Unchanged
TRINITY_GG_1900_c19_g1	IST1L_DICDI	IST1-like protein	Scaffold_82	0.922002	0.745969	1.17_Unchanged	-2.28_Down-regulated	-3.44_Down-regulated	-3.37_Down-regulated	-5.77_Down-regulated	-2.4_Down-regulated	4.12_Up-regulated	-0.42_Unchanged	0.63_Unchanged
TRINITY_GG_5465_c9_g1	WEL2_ARATH	Protein WEAK CHLOROPLAST MOVEMENT UNDER BLUE LIGHT-like 2	Scaffold_5	0.921753	0.702394	0.22_Unchanged	-0.29_Unchanged	-0.51_Unchanged	-0.58_Unchanged	-1.19_Down-regulated	-0.61_Unchanged	1.02_Up-regulated	0.22_Unchanged	0.12_Unchanged
TRINITY_GG_5139_c190_g1	RING1_GOSHI	E3 ubiquitin-protein ligase RING1	Scaffold_7	0.921694	0.624617	0.07_Unchanged	-0.29_Unchanged	-0.35_Unchanged	-1.08_Down-regulated	-1.55_Down-regulated	-0.47_Unchanged	1.25_Up-regulated	0.11_Unchanged	-0.01_Unchanged
TRINITY_GG_1081_c1_g1	2ABB_ARATH	Serine/threonine protein phosphatase 2A 55 kDa regulatory subunit B beta isoform	Scaffold_8	0.921636	0.724815	0.1_Unchanged	-0.18_Unchanged	-0.29_Unchanged	-0.54_Unchanged	-0.98_Down-regulated	-0.44_Unchanged	0.71_Up-regulated	0.08_Unchanged	-0.08_Unchanged
TRINITY_GG_1771_c154_g1	PME11_ARATH	Putative pectinesterase 11	Scaffold_1	0.921606	0.686389	0.09_Unchanged	-3.41_Unchanged	-3.5_Unchanged	-1.26_Unchanged	-7.05_Down-regulated	-5.79_Down-regulated	3.84_Unchanged	2.5_Unchanged	0.2_Unchanged
TRINITY_GG_5342_c3_g1	TLP7_ARATH	Tubby-like F-box protein 7	Scaffold_5	0.921568	0.709985	-0.14_Unchanged	-0.33_Unchanged	-0.19_Unchanged	-0.56_Unchanged	-0.79_Down-regulated	-0.24_Unchanged	0.5_Unchanged	0.08_Unchanged	0.03_Unchanged
TRINITY_GG_5157_c272_g1	ZAT4_ARATH	Zinc finger protein ZAT4	Scaffold_7	0.921395	0.675557	0.42_Unchanged	-1.01_Unchanged	-1.42_Down-regulated	-1.02_Unchanged	-2.69_Down-regulated	-1.67_Down-regulated	1.76_Up-regulated	0.33_Unchanged	0.08_Unchanged
TRINITY_GG_1399_c226_g1	ZAT10_ARATH	Zinc finger protein ZAT10	Scaffold_4	0.920949	0.764549	-0.54_Unchanged	-1.98_Down-regulated	-1.44_Down-regulated	-1.29_Unchanged	-2.28_Down-regulated	-0.98_Unchanged	1.21_Unchanged	0.46_Unchanged	0.92_Unchanged
TRINITY_GG_1399_c226_g1	ZAT10_ARATH	Zinc finger protein ZAT10	Scaffold_6	0.920949	0.764549	-0.54_Unchanged	-1.98_Down-regulated	-1.44_Down-regulated	-1.29_Unchanged	-2.28_Down-regulated	-0.98_Unchanged	1.21_Unchanged	0.46_Unchanged	0.92_Unchanged
TRINITY_GG_4172_c18_g1	PRAF1_ARATH	PH, RCC1 and FYVE domains-containing protein 1	Scaffold_2	0.920562	0.645626	0.69_Unchanged	-0.89_Unchanged	-1.58_Down-regulated	-3.48_Down-regulated	-5.67_Down-regulated	-2.19_Down-regulated	4.61_Up-regulated	0.44_Unchanged	-0.17_Unchanged
TRINITY_GG_2653_c136_g1	OCT7_ARATH	Organic cation/carnitine transporter 7	Scaffold_10	0.920549	0.664338	0.2_Unchanged	-0.6_Unchanged	-0.8_Down-regulated	-1.03_Down-regulated	-1.89_Down-regulated	-0.85_Down-regulated	1.47_Up-regulated	0.24_Unchanged	0.18_Unchanged
TRINITY_GG_4183_c116_g1	CSPL1_BETVM	CASP-like protein Ni6	Scaffold_2	0.920306	0.669131	-0.8_Unchanged	-1.59_Unchanged	-0.79_Unchanged	-1.69_Unchanged	-3.72_Down-regulated	-2.04_Unchanged	2.66_Unchanged	1.77_Unchanged	0.53_Unchanged
TRINITY_GG_1394_c115_g1	HT1_ARATH	Serine/threonine/tyrosine-protein kinase HT1	Scaffold_4	0.920182	0.644226	-0.06_Unchanged	-0.58_Unchanged	-0.52_Unchanged	-0.61_Unchanged	-1.12_Down-regulated	-0.5_Unchanged	0.78_Unchanged	0.23_Unchanged	0.25_Unchanged
TRINITY_GG_5775_c352_g1	C90B1_ARATH	Cytochrome P450 90B1	Scaffold_3	0.919873	0.692706	-0.18_Unchanged	-0.93_Down-regulated	-0.75_Down-regulated	-1.28_Down-regulated	-1.74_Down-regulated	-0.46_Unchanged	1.02_Up-regulated	-0.08_Unchanged	0.21_Unchanged
TRINITY_GG_1851_c391_g1	FBL80_ARATH	Putative F-box/LRR-repeat protein At5g02930	Scaffold_1	0.919861	0.72613	0.06_Unchanged	-0.31_Unchanged	-0.37_Unchanged	-0.45_Unchanged	-0.71_Down-regulated	-0.27_Unchanged	0.55_Unchanged	0.04_Unchanged	0.14_Unchanged
TRINITY_GG_742_c2_g3	UNE10_ARATH	Transcription factor UNE10	Scaffold_80	0.91985	0.760629	-0.79_Unchanged	-5.27_Down-regulated	-4.48_Down-regulated	-1.24_Unchanged	-4.3_Down-regulated	-3.06_Down-regulated	1.51_Unchanged	1.06_Unchanged	2.48_Unchanged
TRINITY_GG_853_c169_g2	MGAT3_RAT	Beta-1,4-mannosyl-glycoprotein 4-beta-N-acetylglucosaminyltransferase	Scaffold_83	0.919088	0.819887	-0.24_Unchanged	-0.61_Unchanged	-0.36_Unchanged	-1.36_Down-regulated	-1.78_Down-regulated	-0.42_Unchanged	1.25_Up-regulated	0.13_Unchanged	0.08_Unchanged
TRINITY_GG_588_c19_g1	Y1601_CHLCH	UPF0301 protein Cag_1601	Scaffold_80	0.918867	0.757883	-0.19_Unchanged	-0.86_Down-regulated	-0.67_Unchanged	-0.39_Unchanged	-1.07_Down-regulated	-0.69_Unchanged	0.35_Unchanged	0.15_Unchanged	0.13_Unchanged
TRINITY_GG_4183_c50_g1	PLDZ1_ARATH	Phospholipase D zeta 1	Scaffold_2	0.918574	0.691154	0.07_Unchanged	-0.05_Unchanged	-0.12_Unchanged	-0.4_Unchanged	-0.67_Unchanged	-0.28_Unchanged	0.68_Unchanged	0.21_Unchanged	0.06_Unchanged
TRINITY_GG_3907_c0_g1	Y2794_ARATH	WEB family protein At2g17940	Scaffold_81	0.918458	0.626776	-0.05_Unchanged	-1.08_Unchanged	-1.03_Unchanged	-2.79_Down-regulated	-4.06_Down-regulated	-1.26_Down-regulated	2.9_Up-regulated	0.15_Unchanged	-0.08_Unchanged
TRINITY_GG_1068_c5_g1	PMA11_ARATH	ATPase 11, plasma membrane-type	NA	0.918351	0.794831	-0.2_Unchanged	-0.84_Down-regulated	-0.65_Unchanged	-0.35_Unchanged	-1.18_Down-regulated	-0.83_Down-regulated	0.75_Unchanged	0.59_Unchanged	0.42_Unchanged
TRINITY_GG_1855_c5_g1	SUVR1_ARATH	Probable inactive histone-lysine N-methyltransferase SUVR1	Scaffold_1	0.918264	0.797409	-1.32_Unchanged	-2.37_Down-regulated	-1.05_Unchanged	-1.93_Down-regulated	-3.84_Down-regulated	-1.91_Down-regulated	1.35_Unchanged	0.74_Unchanged	-0.12_Unchanged
TRINITY_GG_215_c188_g1	HMA7_ARATH	Copper-transporting ATPase RAN1	Scaffold_6	0.918203	0.64389	0_Unchanged	-0.1_Unchanged	-0.11_Unchanged	-0.32_Unchanged	-0.66_Unchanged	-0.34_Unchanged	0.63_Unchanged	0.31_Unchanged	0.07_Unchanged
TRINITY_GG_1771_c110_g1	CHUP1_ARATH	Protein CHUP1, chloroplastic	Scaffold_1	0.918045	0.633703	-0.07_Unchanged	-0.7_Unchanged	-0.63_Unchanged	-2.09_Down-regulated	-3.03_Down-regulated	-0.94_Unchanged	2.37_Up-regulated	0.34_Unchanged	0.04_Unchanged
TRINITY_GG_5775_c16_g1	SCL15_ARATH	Scarecrow-like protein 15	Scaffold_3	0.918021	0.855043	-0.63_Unchanged	-1.35_Down-regulated	-0.71_Down-regulated	-0.34_Unchanged	-1.78_Down-regulated	-1.44_Down-regulated	0.69_Unchanged	0.99_Up-regulated	0.26_Unchanged
TRINITY_GG_4180_c117_g1	BZP44_ARATH	bZIP transcription factor 44	Scaffold_2	0.917715	0.705791	-0.31_Unchanged	-1.34_Down-regulated	-1.03_Down-regulated	-2.05_Down-regulated	-3.74_Down-regulated	-1.69_Down-regulated	1.82_Up-regulated	0.08_Unchanged	-0.58_Unchanged
TRINITY_GG_4216_c0_g1	ILK1_ARATH	Integrin-linked protein kinase 1	Scaffold_2	0.917615	0.770994	-0.95_Unchanged	-2.99_Down-regulated	-2.04_Down-regulated	-1.89_Down-regulated	-3.73_Down-regulated	-1.84_Down-regulated	1.26_Unchanged	0.32_Unchanged	0.53_Unchanged
TRINITY_GG_3337_c1543_g1	SWT12_ARATH	Bidirectional sugar transporter SWEET12	Scaffold_9	0.917578	0.697993	-0.54_Unchanged	-4.98_Down-regulated	-4.45_Down-regulated	-1.87_Unchanged	-7.71_Down-regulated	-5.83_Down-regulated	3.11_Unchanged	1.77_Unchanged	0.39_Unchanged
TRINITY_GG_4216_c76_g1	PDK_ARATH	[Pyruvate dehydrogenase (acetyl-transferring)] kinase, mitochondrial	Scaffold_2	0.91752	0.713449	-0.27_Unchanged	-0.6_Unchanged	-0.33_Unchanged	-0.39_Unchanged	-1.14_Down-regulated	-0.75_Down-regulated	0.61_Unchanged	0.49_Unchanged	0.07_Unchanged
TRINITY_GG_4216_c76_g1	PDK_ARATH	[Pyruvate dehydrogenase (acetyl-transferring)] kinase, mitochondrial	Scaffold_2	0.91752	0.713449	-0.27_Unchanged	-0.6_Unchanged	-0.33_Unchanged	-0.39_Unchanged	-1.14_Down-regulated	-0.75_Down-regulated	0.61_Unchanged	0.49_Unchanged	0.07_Unchanged
TRINITY_GG_3980_c109_g1	PLY3_ARATH	Probable pectate lyase 3	Scaffold_81	0.917308	0.802963	-0.09_Unchanged	-6.32_Down-regulated	-6.23_Down-regulated	-7.19_Down-regulated	-15.59_Down-regulated	-8.4_Down-regulated	9.28_Up-regulated	2.17_Unchanged	0_Unchanged
TRINITY_GG_49_c2_g1	NPC1_ARATH	Non-specific phospholipase C1	Scaffold_6	0.916955	0.679438	-0.14_Unchanged	-0.79_Down-regulated	-0.65_Unchanged	-0.54_Unchanged	-1.16_Down-regulated	-0.63_Unchanged	0.52_Unchanged	0.13_Unchanged	0.15_Unchanged
TRINITY_GG_49_c2_g1	NPC1_ARATH	Non-specific phospholipase C1	Scaffold_6	0.916955	0.679438	-0.14_Unchanged	-0.79_Down-regulated	-0.65_Unchanged	-0.54_Unchanged	-1.16_Down-regulated	-0.63_Unchanged	0.52_Unchanged	0.13_Unchanged	0.15_Unchanged
TRINITY_GG_1076_c18_g1	CM1_PETHY	Chorismate mutase 1, chloroplastic	Scaffold_8	0.916874	0.733451	-0.07_Unchanged	-0.46_Unchanged	-0.39_Unchanged	-0.38_Unchanged	-1.5_Down-regulated	-1.13_Down-regulated	0.83_Up-regulated	0.53_Unchanged	-0.21_Unchanged
TRINITY_GG_4208_c43_g1	B3GTB_ARATH	Hydroxyproline O-galactosyltransferase HPGT1	Scaffold_2	0.916862	0.839282	-0.18_Unchanged	-0.83_Down-regulated	-0.64_Unchanged	-0.38_Unchanged	-0.96_Down-regulated	-0.58_Unchanged	0.34_Unchanged	0.15_Unchanged	0.22_Unchanged
TRINITY_GG_5931_c17_g1	FBW2_ARATH	F-box protein FBW2	Scaffold_3	0.916682	0.792592	-0.58_Unchanged	-2.4_Down-regulated	-1.81_Down-regulated	-1.1_Down-regulated	-2.94_Down-regulated	-1.84_Down-regulated	0.84_Unchanged	0.32_Unchanged	0.29_Unchanged
TRINITY_GG_5931_c17_g1	FBW2_ARATH	F-box protein FBW2	Scaffold_3	0.916682	0.792592	-0.58_Unchanged	-2.4_Down-regulated	-1.81_Down-regulated	-1.1_Down-regulated	-2.94_Down-regulated	-1.84_Down-regulated	0.84_Unchanged	0.32_Unchanged	0.29_Unchanged
TRINITY_GG_5157_c479_g1	NAC22_ARATH	NAC domain-containing protein 21/22	Scaffold_7	0.916417	0.768376	-0.94_Unchanged	-3.05_Down-regulated	-2.11_Down-regulated	-0.87_Unchanged	-3.99_Down-regulated	-3.12_Down-regulated	1.17_Unchanged	1.24_Unchanged	0.24_Unchanged
TRINITY_GG_4245_c2_g1	SYP22_ARATH	Syntaxin-22	Scaffold_2	0.916187	0.784726	-0.26_Unchanged	-0.62_Unchanged	-0.36_Unchanged	-0.21_Unchanged	-0.72_Down-regulated	-0.52_Unchanged	0.26_Unchanged	0.32_Unchanged	0.16_Unchanged
TRINITY_GG_1078_c101_g1	SIL10_ARATH	E3 ubiquitin-protein ligase SINA-like 10	Scaffold_8	0.91614	0.745603	0.16_Unchanged	-0.36_Unchanged	-0.52_Unchanged	-0.28_Unchanged	-0.93_Down-regulated	-0.65_Unchanged	0.87_Up-regulated	0.42_Unchanged	0.29_Unchanged
TRINITY_GG_1631_c206_g1	RGAP1_ARATH	Rho GTPase-activating protein 1	Scaffold_14	0.916119	0.698953	0.01_Unchanged	-1.13_Down-regulated	-1.15_Down-regulated	-0.51_Unchanged	-1.84_Down-regulated	-1.33_Down-regulated	1.04_Unchanged	0.52_Unchanged	0.33_Unchanged
TRINITY_GG_1631_c206_g1	RGAP1_ARATH	Rho GTPase-activating protein 1	Scaffold_14	0.916119	0.698953	0.01_Unchanged	-1.13_Down-regulated	-1.15_Down-regulated	-0.51_Unchanged	-1.84_Down-regulated	-1.33_Down-regulated	1.04_Unchanged	0.52_Unchanged	0.33_Unchanged
TRINITY_GG_1631_c370_g1	BBE17_ARATH	Berberine bridge enzyme-like 17	Scaffold_14	0.915932	0.646236	-0.32_Unchanged	-1.28_Unchanged	-0.96_Unchanged	-0.92_Unchanged	-2.62_Down-regulated	-1.7_Down-regulated	1.47_Unchanged	0.87_Unchanged	0.13_Unchanged
TRINITY_GG_5157_c162_g2	CDPKU_ARATH	Calcium-dependent protein kinase 30	Scaffold_7	0.915829	0.677221	0.07_Unchanged	-0.44_Unchanged	-0.51_Unchanged	-0.47_Unchanged	-1.8_Down-regulated	-1.32_Down-regulated	1.13_Up-regulated	0.59_Unchanged	-0.23_Unchanged
TRINITY_GG_2336_c12_g1	Y1540_ARATH	Uncharacterized protein At1g15400	Scaffold_86	0.915811	0.841259	-0.91_Unchanged	-2.27_Down-regulated	-1.36_Down-regulated	-1.16_Down-regulated	-1.99_Down-regulated	-0.83_Unchanged	0.97_Unchanged	0.72_Unchanged	1.25_Unchanged
TRINITY_GG_401_c13_g1	SAU32_ARATH	Auxin-responsive protein SAUR32	Scaffold_80	0.91536	0.744716	-0.73_Unchanged	-3.14_Down-regulated	-2.42_Down-regulated	-0.88_Unchanged	-4.7_Down-regulated	-3.82_Down-regulated	1.58_Unchanged	1.44_Unchanged	0.03_Unchanged
TRINITY_GG_2103_c102_g1	APD2_ARATH	E3 ubiquitin-protein ligase APD2	Scaffold_13	0.915054	0.735474	-0.07_Unchanged	-0.46_Unchanged	-0.39_Unchanged	-0.16_Unchanged	-0.76_Down-regulated	-0.6_Unchanged	0.48_Unchanged	0.39_Unchanged	0.18_Unchanged
TRINITY_GG_4225_c1_g1	CML18_ARATH	Probable calcium-binding protein CML18	Scaffold_2	0.914996	0.669431	-0.23_Unchanged	-0.78_Down-regulated	-0.55_Unchanged	-0.55_Unchanged	-1.46_Down-regulated	-0.91_Down-regulated	0.63_Unchanged	0.31_Unchanged	-0.05_Unchanged
TRINITY_GG_621_c7_g1	Y1814_ARATH	Uncharacterized methyltransferase At1g78140, chloroplastic	Scaffold_80	0.91492	0.780315	-0.78_Unchanged	-3.06_Down-regulated	-2.28_Down-regulated	-1.29_Unchanged	-3.3_Down-regulated	-2.01_Down-regulated	1.16_Unchanged	0.65_Unchanged	0.92_Unchanged
TRINITY_GG_621_c7_g1	Y1814_ARATH	Uncharacterized methyltransferase At1g78140, chloroplastic	Scaffold_80	0.91492	0.780315	-0.78_Unchanged	-3.06_Down-regulated	-2.28_Down-regulated	-1.29_Unchanged	-3.3_Down-regulated	-2.01_Down-regulated	1.16_Unchanged	0.65_Unchanged	0.92_Unchanged
TRINITY_GG_630_c79_g1	ATL54_ARATH	RING-H2 finger protein ATL54	Scaffold_80	0.91488	0.659906	-0.54_Unchanged	-2.41_Unchanged	-1.86_Unchanged	-1.52_Unchanged	-5.08_Down-regulated	-3.55_Down-regulated	3.57_Unchanged	2.59_Unchanged	0.89_Unchanged
TRINITY_GG_630_c79_g1	ATL54_ARATH	RING-H2 finger protein ATL54	Scaffold_80	0.91488	0.659906	-0.54_Unchanged	-2.41_Unchanged	-1.86_Unchanged	-1.52_Unchanged	-5.08_Down-regulated	-3.55_Down-regulated	3.57_Unchanged	2.59_Unchanged	0.89_Unchanged
TRINITY_GG_2796_c2_g1	P2C33_ARATH	Probable protein phosphatase 2C 33	Scaffold_10	0.914764	0.672997	-0.03_Unchanged	-0.41_Unchanged	-0.38_Unchanged	-0.39_Unchanged	-0.9_Down-regulated	-0.52_Unchanged	0.47_Unchanged	0.11_Unchanged	-0.03_Unchanged
TRINITY_GG_589_c5_g1	HMA2_ARATH	Cadmium/zinc-transporting ATPase HMA2	Scaffold_80	0.914764	0.656227	0.3_Unchanged	-1.19_Unchanged	-1.49_Unchanged	-1.51_Unchanged	-6.03_Down-regulated	-4.53_Down-regulated	5.53_Up-regulated	3.72_Unchanged	0.68_Unchanged
TRINITY_GG_1081_c52_g1	MYB36_ARATH	Transcription factor MYB36	Scaffold_8	0.91445	0.793374	-0.78_Unchanged	-1.49_Down-regulated	-0.71_Unchanged	-1.59_Down-regulated	-2.77_Down-regulated	-1.18_Unchanged	2.23_Up-regulated	1.43_Unchanged	0.96_Unchanged
TRINITY_GG_2636_c125_g1	RLF13_ARATH	Protein RALF-like 13	Scaffold_10	0.914448	0.705699	-0.03_Unchanged	-3.49_Unchanged	-3.46_Unchanged	-7.34_Down-regulated	-16.23_Down-regulated	-8.89_Down-regulated	9.78_Up-regulated	2.47_Unchanged	-2.96_Unchanged
TRINITY_GG_1631_c222_g3	PGLR1_ARATH	Exopolygalacturonase clone GBGE184	Scaffold_14	0.914013	0.736387	-2.28_Unchanged	-3.67_Down-regulated	-1.38_Unchanged	-7.3_Down-regulated	-10.86_Down-regulated	-3.56_Down-regulated	7.38_Up-regulated	2.36_Unchanged	0.19_Unchanged
TRINITY_GG_5126_c8_g1	EXP11_ARATH	Expansin-A11	Scaffold_7	0.913991	0.760717	-2.19_Unchanged	-5.7_Down-regulated	-3.5_Down-regulated	-7.3_Down-regulated	-10.11_Down-regulated	-2.8_Down-regulated	4.62_Up-regulated	-0.49_Unchanged	0.21_Unchanged
TRINITY_GG_853_c12_g2	Y1576_ARATH	BTB/POZ domain-containing protein At1g55760	Scaffold_83	0.913871	0.709829	-0.51_Unchanged	-1.15_Down-regulated	-0.64_Unchanged	-0.62_Unchanged	-1.58_Down-regulated	-0.96_Down-regulated	0.91_Unchanged	0.79_Unchanged	0.48_Unchanged
TRINITY_GG_3337_c117_g1	MUB3_ARATH	Membrane-anchored ubiquitin-fold protein 3	Scaffold_9	0.913323	0.758922	-0.31_Unchanged	-0.57_Unchanged	-0.26_Unchanged	-0.31_Unchanged	-0.7_Down-regulated	-0.39_Unchanged	0.12_Unchanged	0.13_Unchanged	0_Unchanged
TRINITY_GG_853_c326_g1	NAC83_ARATH	NAC domain-containing protein 83	Scaffold_83	0.913232	0.687801	-0.57_Unchanged	-1.06_Down-regulated	-0.49_Unchanged	-0.64_Unchanged	-1.9_Down-regulated	-1.26_Down-regulated	0.84_Unchanged	0.78_Unchanged	0.01_Unchanged
TRINITY_GG_3980_c60_g2	SKI11_ARATH	F-box/kelch-repeat protein SKIP11	Scaffold_81	0.913115	0.685836	-0.06_Unchanged	-0.93_Down-regulated	-0.87_Down-regulated	-0.66_Unchanged	-1.28_Down-regulated	-0.62_Unchanged	0.58_Unchanged	-0.02_Unchanged	0.23_Unchanged
TRINITY_GG_1631_c273_g1	DGLA_HUMAN	Diacylglycerol lipase-alpha	Scaffold_14	0.913093	0.776567	-0.15_Unchanged	-0.54_Unchanged	-0.39_Unchanged	-0.41_Unchanged	-0.74_Down-regulated	-0.33_Unchanged	0.41_Unchanged	0.15_Unchanged	0.2_Unchanged
TRINITY_GG_1631_c273_g1	DGLA_HUMAN	Diacylglycerol lipase-alpha	Scaffold_14	0.913093	0.776567	-0.15_Unchanged	-0.54_Unchanged	-0.39_Unchanged	-0.41_Unchanged	-0.74_Down-regulated	-0.33_Unchanged	0.41_Unchanged	0.15_Unchanged	0.2_Unchanged
TRINITY_GG_1247_c45_g1	NAC75_ARATH	NAC domain-containing protein 75	Scaffold_4	0.912661	0.779515	-1.21_Unchanged	-1.87_Down-regulated	-0.66_Unchanged	-0.9_Unchanged	-2_Down-regulated	-1.1_Down-regulated	0.57_Unchanged	0.88_Unchanged	0.45_Unchanged
TRINITY_GG_4208_c85_g1	CSLD1_ARATH	Cellulose synthase-like protein D1	Scaffold_2	0.911667	0.835717	-1.05_Unchanged	-3.47_Down-regulated	-2.42_Down-regulated	-6.17_Down-regulated	-8.3_Down-regulated	-2.13_Down-regulated	6.09_Up-regulated	0.97_Unchanged	1.26_Unchanged
TRINITY_GG_1081_c71_g1	MGLL_RAT	Monoglyceride lipase	Scaffold_8	0.911649	0.762326	-0.71_Unchanged	-1.62_Down-regulated	-0.9_Down-regulated	-0.83_Down-regulated	-1.86_Down-regulated	-1.03_Down-regulated	0.51_Unchanged	0.39_Unchanged	0.26_Unchanged
TRINITY_GG_3982_c2_g1	ACA2_ARATH	Calcium-transporting ATPase 2, plasma membrane-type	Scaffold_81	0.911449	0.744362	0.31_Unchanged	-0.84_Unchanged	-1.16_Down-regulated	-1.2_Down-regulated	-2.86_Down-regulated	-1.66_Down-regulated	2.28_Up-regulated	0.77_Unchanged	0.26_Unchanged
TRINITY_GG_3982_c2_g1	ACA2_ARATH	Calcium-transporting ATPase 2, plasma membrane-type	Scaffold_81	0.911449	0.744362	0.31_Unchanged	-0.84_Unchanged	-1.16_Down-regulated	-1.2_Down-regulated	-2.86_Down-regulated	-1.66_Down-regulated	2.28_Up-regulated	0.77_Unchanged	0.26_Unchanged
TRINITY_GG_5497_c502_g1	ATL34_ARATH	RING-H2 finger protein ATL34	Scaffold_5	0.911018	0.582987	0.02_Unchanged	-1.22_Unchanged	-1.25_Unchanged	-1.66_Unchanged	-2.7_Down-regulated	-1.04_Unchanged	2.35_Unchanged	0.67_Unchanged	0.87_Unchanged
TRINITY_GG_3975_c1_g1	CAP8_ARATH	Putative clathrin assembly protein At2g01600	Scaffold_81	0.910878	0.666886	0.06_Unchanged	-0.12_Unchanged	-0.18_Unchanged	-0.6_Unchanged	-1.13_Down-regulated	-0.53_Unchanged	0.98_Up-regulated	0.32_Unchanged	-0.03_Unchanged
TRINITY_GG_2104_c70_g1	AVT1J_ARATH	Amino acid transporter AVT1J	Scaffold_13	0.910564	0.735573	-1.06_Unchanged	-2.74_Down-regulated	-1.68_Unchanged	-2.45_Unchanged	-6.13_Down-regulated	-3.68_Down-regulated	3.92_Unchanged	2.53_Unchanged	0.53_Unchanged
TRINITY_GG_4207_c18_g1	BH060_ARATH	Transcription factor bHLH60	Scaffold_2	0.91052	0.784412	-0.28_Unchanged	-0.98_Down-regulated	-0.71_Down-regulated	-0.4_Unchanged	-1.11_Down-regulated	-0.72_Down-regulated	0.48_Unchanged	0.36_Unchanged	0.35_Unchanged
TRINITY_GG_3266_c0_g1	CHX18_ARATH	Cation/H(+) antiporter 18	Scaffold_9	0.910101	0.733527	-4.05_Unchanged	-4.48_Down-regulated	-0.43_Unchanged	-3.1_Unchanged	-7.05_Down-regulated	-3.95_Down-regulated	3.73_Unchanged	4.69_Unchanged	1.17_Unchanged
TRINITY_GG_1876_c90_g1	Y1259_ARATH	DCC family protein At1g52590, chloroplastic	Scaffold_1	0.91008	0.684641	0.12_Unchanged	-1.28_Down-regulated	-1.4_Down-regulated	-1.39_Down-regulated	-2.47_Down-regulated	-1.09_Down-regulated	1.24_Up-regulated	-0.26_Unchanged	0.05_Unchanged
TRINITY_GG_5917_c49_g1	CSD_PYRAB	Probable cysteine desulfurase	Scaffold_3	0.910073	0.633104	-0.13_Unchanged	-3.05_Unchanged	-2.92_Unchanged	-3.11_Unchanged	-4.4_Down-regulated	-1.3_Unchanged	2.96_Unchanged	-0.02_Unchanged	1.61_Unchanged
TRINITY_GG_5497_c69_g5	FAD12_PUNGR	Delta(12)-acyl-lipid-desaturase	Scaffold_5	0.910003	0.71193	-0.27_Unchanged	-1.32_Down-regulated	-1.06_Down-regulated	-0.47_Unchanged	-1.88_Down-regulated	-1.41_Down-regulated	1.08_Unchanged	0.87_Unchanged	0.52_Unchanged
TRINITY_GG_2653_c86_g1	PME7_ARATH	Probable pectinesterase/pectinesterase inhibitor 7	Scaffold_10	0.909836	0.711991	0.13_Unchanged	-3.11_Down-regulated	-3.24_Down-regulated	-3.34_Down-regulated	-5.61_Down-regulated	-2.27_Down-regulated	2.89_Unchanged	-0.58_Unchanged	0.39_Unchanged
TRINITY_GG_1081_c46_g1	VPE_CITSI	Vacuolar-processing enzyme	Scaffold_8	0.90981	0.636762	0.27_Unchanged	-0.4_Unchanged	-0.67_Unchanged	-0.61_Unchanged	-1.35_Down-regulated	-0.74_Unchanged	1.09_Up-regulated	0.21_Unchanged	0.14_Unchanged
TRINITY_GG_457_c0_g1	ORP1A_ARATH	Oxysterol-binding protein-related protein 1A	Scaffold_80	0.90961	0.756833	0.03_Unchanged	-0.41_Unchanged	-0.43_Unchanged	-0.27_Unchanged	-0.91_Down-regulated	-0.64_Unchanged	0.65_Unchanged	0.35_Unchanged	0.15_Unchanged
TRINITY_GG_853_c102_g2	MA658_ARATH	65-kDa microtubule-associated protein 8	Scaffold_83	0.9094	0.707274	0.13_Unchanged	-2.27_Down-regulated	-2.4_Down-regulated	-0.61_Unchanged	-3.74_Down-regulated	-3.12_Down-regulated	1.52_Up-regulated	0.78_Unchanged	0.06_Unchanged
TRINITY_GG_1867_c69_g1	CRPM2_ARATH	Cold-regulated 413 plasma membrane protein 2	Scaffold_1	0.90925	0.763083	-0.33_Unchanged	-0.98_Down-regulated	-0.66_Unchanged	-0.61_Unchanged	-1.09_Down-regulated	-0.48_Unchanged	0.74_Unchanged	0.46_Unchanged	0.63_Unchanged
TRINITY_GG_4206_c155_g1	WTR38_ARATH	WAT1-related protein At5g07050	Scaffold_2	0.909062	0.732271	-2.68_Unchanged	-5.29_Down-regulated	-2.61_Unchanged	-2.46_Unchanged	-5.77_Down-regulated	-3.31_Unchanged	1.37_Unchanged	1.59_Unchanged	0.89_Unchanged
TRINITY_GG_3330_c12_g1	GAUT5_ARATH	Probable galacturonosyltransferase 5	Scaffold_9	0.908968	0.651291	-0.15_Unchanged	-0.66_Unchanged	-0.52_Unchanged	-0.7_Down-regulated	-1.22_Down-regulated	-0.51_Unchanged	0.52_Unchanged	-0.04_Unchanged	-0.03_Unchanged
TRINITY_GG_1078_c65_g1	SUD1_ARATH	Probable E3 ubiquitin ligase SUD1	Scaffold_8	0.908603	0.785766	-0.47_Unchanged	-0.59_Unchanged	-0.11_Unchanged	-0.76_Down-regulated	-1.73_Down-regulated	-0.97_Down-regulated	0.96_Up-regulated	0.67_Unchanged	-0.19_Unchanged
TRINITY_GG_1631_c268_g1	AGT23_ARATH	Alanine--glyoxylate aminotransferase 2 homolog 3, mitochondrial	Scaffold_14	0.908532	0.693329	-0.14_Unchanged	-1.02_Down-regulated	-0.87_Down-regulated	-1.09_Down-regulated	-1.55_Down-regulated	-0.46_Unchanged	1.53_Up-regulated	0.58_Unchanged	0.99_Unchanged
TRINITY_GG_4759_c139_g1	PR5_ARATH	Pathogenesis-related protein 5	Scaffold_11	0.908328	0.780422	0.85_Unchanged	-1.4_Unchanged	-2.25_Down-regulated	-1.32_Unchanged	-5.59_Down-regulated	-4.27_Down-regulated	3.26_Up-regulated	1.09_Unchanged	-0.93_Unchanged
TRINITY_GG_584_c253_g1	U496K_ARATH	UPF0496 protein At1g20180	Scaffold_80	0.908269	0.641009	-1.71_Unchanged	-1.57_Unchanged	0.13_Unchanged	-2.19_Unchanged	-6.23_Down-regulated	-4.04_Unchanged	3.52_Unchanged	3.03_Unchanged	-1.14_Unchanged
TRINITY_GG_1078_c242_g1	MCFB_DICDI	Mitochondrial substrate carrier family protein B	Scaffold_8	0.90796	0.775189	-0.57_Unchanged	-1.06_Down-regulated	-0.49_Unchanged	-0.55_Unchanged	-1.27_Down-regulated	-0.72_Down-regulated	0.28_Unchanged	0.3_Unchanged	0.06_Unchanged
TRINITY_GG_2590_c1_g1	BAT1_ARATH	Amino-acid permease BAT1	Scaffold_10	0.907893	0.775776	-1.19_Unchanged	-2.27_Down-regulated	-1.07_Down-regulated	-0.6_Unchanged	-2.08_Down-regulated	-1.48_Down-regulated	0.23_Unchanged	0.83_Unchanged	0.42_Unchanged
TRINITY_GG_5778_c13_g1	D2HDH_ARATH	D-2-hydroxyglutarate dehydrogenase, mitochondrial	Scaffold_3	0.907694	0.634813	-0.19_Unchanged	-0.2_Unchanged	-0.01_Unchanged	-0.58_Unchanged	-1.09_Down-regulated	-0.51_Unchanged	0.81_Up-regulated	0.42_Unchanged	-0.08_Unchanged
TRINITY_GG_3337_c162_g1	ODBA1_ARATH	2-oxoisovalerate dehydrogenase subunit alpha 1, mitochondrial	Scaffold_9	0.907496	0.779009	1.26_Unchanged	-1.47_Down-regulated	-2.73_Down-regulated	-0.94_Unchanged	-4.68_Down-regulated	-3.74_Down-regulated	3.31_Up-regulated	1.11_Unchanged	0.1_Unchanged
TRINITY_GG_3972_c80_g1	YUID_BACSU	Uncharacterized membrane protein YuiD	Scaffold_81	0.907388	0.627362	-0.18_Unchanged	-0.15_Unchanged	0.03_Unchanged	-0.79_Down-regulated	-1.18_Down-regulated	-0.39_Unchanged	0.96_Up-regulated	0.35_Unchanged	-0.06_Unchanged
TRINITY_GG_3337_c925_g1	CCL7_HUMLU	Probable CoA ligase CCL7	Scaffold_9	0.907245	0.693576	-0.21_Unchanged	-2.23_Down-regulated	-2.02_Down-regulated	-0.82_Unchanged	-2.95_Down-regulated	-2.13_Down-regulated	0.99_Unchanged	0.37_Unchanged	0.26_Unchanged
TRINITY_GG_2118_c5_g1	WNK4_ORYSJ	Probable serine/threonine-protein kinase WNK4	Scaffold_13	0.906672	0.656808	-0.13_Unchanged	-0.43_Unchanged	-0.3_Unchanged	-0.87_Down-regulated	-1.13_Down-regulated	-0.26_Unchanged	0.7_Up-regulated	-0.04_Unchanged	0_Unchanged
TRINITY_GG_2653_c17_g3	CLPX1_ARATH	CLP protease regulatory subunit CLPX1, mitochondrial	Scaffold_10	0.906367	0.780972	-0.2_Unchanged	-0.45_Unchanged	-0.24_Unchanged	-0.42_Unchanged	-0.62_Unchanged	-0.19_Unchanged	0.41_Unchanged	0.19_Unchanged	0.24_Unchanged
TRINITY_GG_1768_c59_g1	SCP48_ARATH	Serine carboxypeptidase-like 48	Scaffold_1	0.906235	0.678657	-1.21_Unchanged	-1.87_Down-regulated	-0.67_Unchanged	-1.17_Unchanged	-3.63_Down-regulated	-2.46_Down-regulated	1.76_Unchanged	1.8_Unchanged	0.01_Unchanged
TRINITY_GG_5497_c244_g1	Y5843_ARATH	Uncharacterized protein At5g08430	Scaffold_5	0.906121	0.698148	-0.34_Unchanged	-2.85_Down-regulated	-2.51_Down-regulated	-1.09_Unchanged	-4.05_Down-regulated	-2.96_Down-regulated	1.29_Unchanged	0.54_Unchanged	0.09_Unchanged
TRINITY_GG_3967_c197_g1	VRN1_ARATH	B3 domain-containing transcription factor VRN1	Scaffold_81	0.906059	0.746033	-1.74_Unchanged	-5.86_Down-regulated	-4.12_Down-regulated	-2.01_Unchanged	-7.68_Down-regulated	-5.67_Down-regulated	0.53_Unchanged	0.26_Unchanged	-1.3_Unchanged
TRINITY_GG_5157_c354_g1	NAC92_ARATH	NAC domain-containing protein 92	Scaffold_7	0.906007	0.74178	-0.66_Unchanged	-2.4_Down-regulated	-1.74_Down-regulated	-0.82_Unchanged	-2.71_Down-regulated	-1.89_Down-regulated	1.03_Unchanged	0.87_Unchanged	0.72_Unchanged
TRINITY_GG_1469_c10_g1	PECT1_ARATH	Ethanolamine-phosphate cytidylyltransferase	Scaffold_85	0.90577	0.750834	-0.23_Unchanged	-0.35_Unchanged	-0.12_Unchanged	-0.5_Unchanged	-1.05_Down-regulated	-0.55_Unchanged	0.51_Unchanged	0.24_Unchanged	-0.19_Unchanged
TRINITY_GG_2103_c169_g1	WTR35_ARATH	WAT1-related protein At4g19185	Scaffold_13	0.905661	0.651945	-0.01_Unchanged	-0.63_Unchanged	-0.62_Unchanged	-0.42_Unchanged	-1.22_Down-regulated	-0.8_Down-regulated	0.52_Unchanged	0.11_Unchanged	-0.06_Unchanged
TRINITY_GG_93_c13_g2	GDL28_ARATH	GDSL esterase/lipase At1g71250	Scaffold_6	0.905438	0.596412	1.38_Unchanged	-0.31_Unchanged	-1.69_Unchanged	-3.16_Unchanged	-6.1_Down-regulated	-2.94_Unchanged	5.76_Unchanged	1.21_Unchanged	-0.03_Unchanged
TRINITY_GG_93_c13_g2	GDL28_ARATH	GDSL esterase/lipase At1g71250	Scaffold_6	0.905438	0.596412	1.38_Unchanged	-0.31_Unchanged	-1.69_Unchanged	-3.16_Unchanged	-6.1_Down-regulated	-2.94_Unchanged	5.76_Unchanged	1.21_Unchanged	-0.03_Unchanged
TRINITY_GG_2103_c126_g3	KNAT7_ARATH	Homeobox protein knotted-1-like 7	Scaffold_13	0.90512	0.79886	-0.43_Unchanged	-1.72_Down-regulated	-1.29_Down-regulated	-0.43_Unchanged	-2.2_Down-regulated	-1.76_Down-regulated	0.47_Unchanged	0.46_Unchanged	-0.01_Unchanged
TRINITY_GG_1398_c73_g1	PBL23_ARATH	Probable serine/threonine-protein kinase PBL23	Scaffold_4	0.904982	0.739764	0_Unchanged	-1.06_Unchanged	-1.05_Down-regulated	-3.38_Down-regulated	-4.39_Down-regulated	-1.01_Unchanged	3.75_Up-regulated	0.38_Unchanged	0.42_Unchanged
TRINITY_GG_1247_c156_g1	ATL49_ARATH	Putative RING-H2 finger protein ATL49	Scaffold_4	0.904664	0.636932	-0.25_Unchanged	-1.78_Down-regulated	-1.53_Down-regulated	-0.87_Unchanged	-2.74_Down-regulated	-1.88_Down-regulated	1.25_Unchanged	0.63_Unchanged	0.29_Unchanged
TRINITY_GG_2102_c59_g1	DUR3_ARATH	Urea-proton symporter DUR3	Scaffold_13	0.90438	0.737195	-1.02_Unchanged	-2.93_Down-regulated	-1.9_Down-regulated	-0.74_Unchanged	-5.24_Down-regulated	-4.5_Down-regulated	1.83_Unchanged	2.11_Unchanged	-0.49_Unchanged
TRINITY_GG_627_c20_g2	XTH25_ARATH	Probable xyloglucan endotransglucosylase/hydrolase protein 25	Scaffold_80	0.904345	0.795377	-2.04_Unchanged	-7.34_Down-regulated	-5.3_Down-regulated	-1.81_Unchanged	-6.68_Down-regulated	-4.88_Down-regulated	2.78_Unchanged	3.01_Unchanged	3.43_Unchanged
TRINITY_GG_627_c20_g2	XTH25_ARATH	Probable xyloglucan endotransglucosylase/hydrolase protein 25	Scaffold_80	0.904345	0.795377	-2.04_Unchanged	-7.34_Down-regulated	-5.3_Down-regulated	-1.81_Unchanged	-6.68_Down-regulated	-4.88_Down-regulated	2.78_Unchanged	3.01_Unchanged	3.43_Unchanged
TRINITY_GG_5169_c4_g1	P2C12_ARATH	Probable protein phosphatase 2C 12	Scaffold_7	0.904331	0.754527	-0.12_Unchanged	-0.3_Unchanged	-0.19_Unchanged	-0.44_Unchanged	-0.57_Unchanged	-0.13_Unchanged	0.44_Unchanged	0.12_Unchanged	0.18_Unchanged
TRINITY_GG_4180_c35_g1	HIP9_ARATH	Heavy metal-associated isoprenylated plant protein 9	Scaffold_2	0.904199	0.646885	0.27_Unchanged	-1.08_Unchanged	-1.35_Down-regulated	-1.83_Down-regulated	-3.17_Down-regulated	-1.34_Down-regulated	2_Up-regulated	-0.1_Unchanged	-0.09_Unchanged
TRINITY_GG_3907_c1_g1	RSLE2_ORYSJ	Zinc finger BED domain-containing protein RICESLEEPER 2	Scaffold_81	0.903875	0.617247	0.45_Unchanged	-2.2_Unchanged	-2.65_Unchanged	-2.95_Unchanged	-6.01_Down-regulated	-3.06_Unchanged	3.42_Unchanged	0.02_Unchanged	-0.39_Unchanged
TRINITY_GG_3979_c0_g1	KRP3_ARATH	Cyclin-dependent kinase inhibitor 3	Scaffold_81	0.903847	0.771744	-0.49_Unchanged	-2.11_Down-regulated	-1.62_Down-regulated	-0.77_Down-regulated	-2.27_Down-regulated	-1.5_Down-regulated	0.46_Unchanged	0.18_Unchanged	0.3_Unchanged
TRINITY_GG_3979_c0_g1	KRP3_ARATH	Cyclin-dependent kinase inhibitor 3	Scaffold_81	0.903847	0.771744	-0.49_Unchanged	-2.11_Down-regulated	-1.62_Down-regulated	-0.77_Down-regulated	-2.27_Down-regulated	-1.5_Down-regulated	0.46_Unchanged	0.18_Unchanged	0.3_Unchanged
TRINITY_GG_4737_c67_g1	GAE6_ARATH	UDP-glucuronate 4-epimerase 6	Scaffold_11	0.903821	0.745269	-0.36_Unchanged	-1.89_Down-regulated	-1.53_Down-regulated	-0.74_Unchanged	-2.77_Down-regulated	-2.02_Down-regulated	0.95_Unchanged	0.57_Unchanged	0.08_Unchanged
TRINITY_GG_2102_c18_g1	PMTL_ARATH	Probable methyltransferase PMT21	Scaffold_13	0.903632	0.601447	-0.05_Unchanged	-0.98_Down-regulated	-0.93_Down-regulated	-0.62_Unchanged	-1.58_Down-regulated	-0.96_Down-regulated	0.59_Unchanged	0.02_Unchanged	-0.01_Unchanged
TRINITY_GG_853_c292_g1	Y5285_ARATH	TLC domain-containing protein At5g14285	Scaffold_83	0.903448	0.676088	-0.25_Unchanged	-0.51_Unchanged	-0.26_Unchanged	-1.36_Down-regulated	-3.05_Down-regulated	-1.7_Down-regulated	1.77_Up-regulated	0.67_Unchanged	-0.77_Unchanged
TRINITY_GG_2118_c1_g1	ATHB7_ARATH	Homeobox-leucine zipper protein ATHB-7	Scaffold_13	0.902977	0.840939	-1.75_Unchanged	-4.71_Down-regulated	-2.96_Down-regulated	-1.04_Unchanged	-4.48_Down-regulated	-3.44_Down-regulated	0.58_Unchanged	1.29_Unchanged	0.82_Unchanged
TRINITY_GG_5767_c106_g1	MYB62_ARATH	Transcription factor MYB62	Scaffold_3	0.902791	0.685795	-2.06_Unchanged	-3.07_Down-regulated	-1_Unchanged	-1.71_Down-regulated	-3.74_Down-regulated	-2.03_Down-regulated	0.68_Unchanged	1.03_Unchanged	0.01_Unchanged
TRINITY_GG_3337_c135_g1	P2C02_ORYSJ	Probable protein phosphatase 2C 2	Scaffold_9	0.90241	0.779703	-0.34_Unchanged	-1.54_Down-regulated	-1.2_Down-regulated	-1.17_Down-regulated	-1.93_Down-regulated	-0.76_Down-regulated	0.73_Unchanged	-0.1_Unchanged	0.35_Unchanged
TRINITY_GG_3337_c135_g1	P2C02_ORYSJ	Probable protein phosphatase 2C 2	Scaffold_9	0.90241	0.779703	-0.34_Unchanged	-1.54_Down-regulated	-1.2_Down-regulated	-1.17_Down-regulated	-1.93_Down-regulated	-0.76_Down-regulated	0.73_Unchanged	-0.1_Unchanged	0.35_Unchanged
TRINITY_GG_44_c110_g1	RIPK_ARATH	Serine/threonine-protein kinase RIPK	Scaffold_6	0.902134	0.751388	-0.39_Unchanged	-2.44_Down-regulated	-2.04_Down-regulated	-0.63_Unchanged	-2.85_Down-regulated	-2.22_Down-regulated	0.96_Unchanged	0.72_Unchanged	0.54_Unchanged
TRINITY_GG_4503_c27_g2	CAAT1_ARATH	Cationic amino acid transporter 1	Scaffold_15	0.901894	0.663513	0.86_Unchanged	-0.2_Unchanged	-1.06_Unchanged	-1.17_Unchanged	-3.16_Down-regulated	-1.99_Down-regulated	3.38_Up-regulated	1.35_Unchanged	0.42_Unchanged
TRINITY_GG_5497_c420_g1	PAR1_ROSHC	Phenylacetaldehyde reductase	Scaffold_5	0.901812	0.798628	-0.93_Unchanged	-3.36_Down-regulated	-2.43_Down-regulated	-0.84_Unchanged	-3.48_Down-regulated	-2.64_Down-regulated	0.64_Unchanged	0.73_Unchanged	0.52_Unchanged
TRINITY_GG_5157_c1162_g1	AB2A_ARATH	ABC transporter A family member 2	Scaffold_7	0.901639	0.726927	1.1_Unchanged	-1.65_Unchanged	-2.75_Down-regulated	-5_Down-regulated	-6.48_Down-regulated	-1.47_Unchanged	5.63_Up-regulated	-0.48_Unchanged	0.8_Unchanged
TRINITY_GG_5497_c401_g1	E131_ARATH	Glucan endo-1,3-beta-glucosidase 1	Scaffold_5	0.901399	0.795388	-0.3_Unchanged	-1.59_Down-regulated	-1.3_Down-regulated	-0.76_Down-regulated	-2.15_Down-regulated	-1.39_Down-regulated	0.86_Unchanged	0.4_Unchanged	0.3_Unchanged
TRINITY_GG_5915_c19_g2	TDL1A_ORYSJ	TPD1 protein homolog 1A	Scaffold_3	0.901277	0.740881	-0.84_Unchanged	-3_Down-regulated	-2.16_Down-regulated	-1.71_Down-regulated	-3.14_Down-regulated	-1.44_Unchanged	1.11_Unchanged	0.24_Unchanged	0.96_Unchanged
TRINITY_GG_2891_c32_g1	STB5L_HUMAN	Syntaxin-binding protein 5-like	Scaffold_12	0.901267	0.591838	0.05_Unchanged	-0.04_Unchanged	-0.09_Unchanged	-0.57_Unchanged	-0.97_Down-regulated	-0.4_Unchanged	0.76_Up-regulated	0.15_Unchanged	-0.16_Unchanged
TRINITY_GG_2653_c241_g1	NEUR_DROME	Protein neuralized	Scaffold_10	0.901152	0.707673	0.08_Unchanged	-0.24_Unchanged	-0.32_Unchanged	-0.48_Unchanged	-0.82_Down-regulated	-0.33_Unchanged	0.78_Up-regulated	0.21_Unchanged	0.21_Unchanged
TRINITY_GG_4490_c54_g1	SPHK1_ARATH	Sphingosine kinase 1	Scaffold_15	0.901013	0.580468	-0.38_Unchanged	-0.42_Unchanged	-0.03_Unchanged	-0.88_Unchanged	-1.93_Down-regulated	-1.05_Unchanged	1.49_Unchanged	1_Unchanged	-0.01_Unchanged
TRINITY_GG_5181_c3_g4	VPE_RICCO	Vacuolar-processing enzyme	Scaffold_7	0.900797	0.64593	0.12_Unchanged	-4.08_Unchanged	-4.2_Unchanged	-6.9_Down-regulated	-10.62_Down-regulated	-3.72_Unchanged	8.35_Up-regulated	1.33_Unchanged	1.8_Unchanged
TRINITY_GG_5181_c3_g4	VPE_RICCO	Vacuolar-processing enzyme	Scaffold_7	0.900797	0.64593	0.12_Unchanged	-4.08_Unchanged	-4.2_Unchanged	-6.9_Down-regulated	-10.62_Down-regulated	-3.72_Unchanged	8.35_Up-regulated	1.33_Unchanged	1.8_Unchanged
TRINITY_GG_5159_c5_g1	HIP1_ORYSJ	Probable E3 ubiquitin-protein ligase HIP1	Scaffold_7	0.900654	0.762878	-0.14_Unchanged	-0.55_Unchanged	-0.42_Unchanged	-0.7_Unchanged	-1.43_Down-regulated	-0.73_Down-regulated	1.5_Up-regulated	0.94_Unchanged	0.62_Unchanged
TRINITY_GG_3337_c52_g1	AGD3_ARATH	ADP-ribosylation factor GTPase-activating protein AGD3	Scaffold_9	0.90065	0.746571	-0.03_Unchanged	-1.83_Down-regulated	-1.79_Down-regulated	-0.78_Unchanged	-2.18_Down-regulated	-1.4_Down-regulated	1.13_Unchanged	0.39_Unchanged	0.78_Unchanged
TRINITY_GG_3337_c123_g1	NAC22_ARATH	NAC domain-containing protein 21/22	Scaffold_9	0.900524	0.700688	-1.03_Unchanged	-4.93_Down-regulated	-3.9_Down-regulated	-1.09_Unchanged	-5.8_Down-regulated	-4.71_Down-regulated	0.81_Unchanged	0.76_Unchanged	-0.06_Unchanged
TRINITY_GG_295_c61_g2	Y1259_ARATH	DCC family protein At1g52590, chloroplastic	Scaffold_82	0.900301	0.612158	-0.03_Unchanged	-1.54_Down-regulated	-1.51_Down-regulated	-2.19_Down-regulated	-3.23_Down-regulated	-1.04_Unchanged	2.06_Up-regulated	-0.1_Unchanged	0.37_Unchanged
TRINITY_GG_295_c61_g2	Y1259_ARATH	DCC family protein At1g52590, chloroplastic	Scaffold_82	0.900301	0.612158	-0.03_Unchanged	-1.54_Down-regulated	-1.51_Down-regulated	-2.19_Down-regulated	-3.23_Down-regulated	-1.04_Unchanged	2.06_Up-regulated	-0.1_Unchanged	0.37_Unchanged
TRINITY_GG_5497_c111_g1	XDH_ORYSJ	Xanthine dehydrogenase	Scaffold_5	0.900078	0.720774	0.01_Unchanged	-0.33_Unchanged	-0.34_Unchanged	-0.5_Unchanged	-0.9_Down-regulated	-0.4_Unchanged	0.91_Up-regulated	0.4_Unchanged	0.34_Unchanged
TRINITY_GG_3951_c14_g1	FQRL2_ARATH	Probable NAD(P)H dehydrogenase (quinone) FQR1-like 2	Scaffold_81	0.900005	0.787838	-0.36_Unchanged	-0.86_Down-regulated	-0.5_Unchanged	-0.58_Unchanged	-1.45_Down-regulated	-0.87_Down-regulated	0.38_Unchanged	0.16_Unchanged	-0.21_Unchanged
TRINITY_GG_5126_c5_g1	U496K_ARATH	UPF0496 protein At1g20180	Scaffold_7	0.899975	0.828701	-2.63_Unchanged	-3.95_Down-regulated	-1.33_Unchanged	-3.74_Down-regulated	-6.78_Down-regulated	-3.03_Down-regulated	4.05_Up-regulated	2.93_Unchanged	1.22_Unchanged
TRINITY_GG_3327_c5_g1	SPP2_ARATH	Probable sucrose-phosphatase 2	Scaffold_9	0.899822	0.672805	-0.22_Unchanged	-1.48_Down-regulated	-1.26_Down-regulated	-0.88_Down-regulated	-2.13_Down-regulated	-1.25_Down-regulated	0.64_Unchanged	-0.02_Unchanged	-0.01_Unchanged
TRINITY_GG_5139_c171_g1	HLJ1_YEAST	Protein HLJ1	Scaffold_7	0.899789	0.683313	-0.02_Unchanged	-0.65_Unchanged	-0.63_Unchanged	-0.56_Unchanged	-1.17_Down-regulated	-0.61_Unchanged	0.63_Unchanged	0.09_Unchanged	0.11_Unchanged
TRINITY_GG_215_c458_g1	WRK24_ORYSI	WRKY transcription factor WRKY24	Scaffold_6	0.899669	0.776178	-0.88_Unchanged	-1.83_Down-regulated	-0.95_Unchanged	-0.86_Unchanged	-2.32_Down-regulated	-1.46_Down-regulated	1.1_Unchanged	1.12_Unchanged	0.62_Unchanged
TRINITY_GG_4206_c135_g1	C98A2_SOYBN	Cytochrome P450 98A2	Scaffold_2	0.899512	0.661377	0.65_Unchanged	-0.22_Unchanged	-0.87_Down-regulated	-0.67_Unchanged	-2.22_Down-regulated	-1.54_Down-regulated	2.01_Up-regulated	0.68_Unchanged	0.01_Unchanged
TRINITY_GG_1851_c218_g1	FH5_ARATH	Formin-like protein 5	Scaffold_1	0.89944	0.656375	-0.47_Unchanged	-1.24_Unchanged	-0.77_Unchanged	-3.04_Down-regulated	-4.19_Down-regulated	-1.15_Unchanged	2.79_Up-regulated	0.22_Unchanged	-0.16_Unchanged
TRINITY_GG_2109_c6_g1	ERLL1_ARATH	pEARLI1-like lipid transfer protein 1	Scaffold_13	0.899439	0.695043	-0.53_Unchanged	-4.05_Unchanged	-3.52_Unchanged	-6.43_Down-regulated	-12.07_Down-regulated	-5.64_Down-regulated	8.15_Up-regulated	2.25_Unchanged	0.13_Unchanged
TRINITY_GG_215_c624_g1	AT18A_ARATH	Autophagy-related protein 18a	Scaffold_6	0.898865	0.798831	-0.19_Unchanged	-0.69_Unchanged	-0.5_Unchanged	-0.38_Unchanged	-0.72_Down-regulated	-0.33_Unchanged	0.3_Unchanged	0.1_Unchanged	0.27_Unchanged
TRINITY_GG_44_c399_g1	STAR7_MOUSE	StAR-related lipid transfer protein 7, mitochondrial	Scaffold_6	0.898763	0.809344	-0.16_Unchanged	-0.75_Down-regulated	-0.59_Unchanged	-0.16_Unchanged	-0.92_Down-regulated	-0.76_Down-regulated	0.26_Unchanged	0.26_Unchanged	0.09_Unchanged
TRINITY_GG_2653_c34_g1	GT14A_ARATH	Beta-glucuronosyltransferase GlcAT14A	Scaffold_10	0.898452	0.714489	-0.32_Unchanged	-0.71_Down-regulated	-0.4_Unchanged	-0.61_Unchanged	-1_Down-regulated	-0.39_Unchanged	0.56_Unchanged	0.27_Unchanged	0.27_Unchanged
TRINITY_GG_2653_c34_g1	GT14A_ARATH	Beta-glucuronosyltransferase GlcAT14A	Scaffold_10	0.898452	0.714489	-0.32_Unchanged	-0.71_Down-regulated	-0.4_Unchanged	-0.61_Unchanged	-1_Down-regulated	-0.39_Unchanged	0.56_Unchanged	0.27_Unchanged	0.27_Unchanged
TRINITY_GG_2103_c255_g1	ALMT8_ARATH	Aluminum-activated malate transporter 8	Scaffold_13	0.898197	0.68786	-0.28_Unchanged	-5.13_Down-regulated	-4.85_Down-regulated	-4.65_Down-regulated	-8.58_Down-regulated	-3.93_Unchanged	5.29_Unchanged	0.92_Unchanged	1.84_Unchanged
TRINITY_GG_4136_c3_g1	COL4_ARATH	Zinc finger protein CONSTANS-LIKE 4	Scaffold_2	0.897992	0.648236	0.04_Unchanged	-2.03_Unchanged	-2.07_Down-regulated	-5.12_Down-regulated	-7.57_Down-regulated	-2.45_Down-regulated	4.98_Up-regulated	-0.18_Unchanged	-0.56_Unchanged
TRINITY_GG_5181_c18_g1	4CLL6_ORYSJ	4-coumarate--CoA ligase-like 6	Scaffold_7	0.897628	0.673232	-0.19_Unchanged	-0.59_Unchanged	-0.4_Unchanged	-0.39_Unchanged	-1.37_Down-regulated	-0.99_Down-regulated	0.72_Unchanged	0.53_Unchanged	-0.06_Unchanged
TRINITY_GG_584_c48_g4	CIP8_ARATH	E3 ubiquitin-protein ligase CIP8	Scaffold_80	0.897604	0.709766	-0.01_Unchanged	-0.11_Unchanged	-0.1_Unchanged	-0.42_Unchanged	-0.64_Unchanged	-0.22_Unchanged	0.66_Unchanged	0.24_Unchanged	0.13_Unchanged
TRINITY_GG_584_c48_g4	CIP8_ARATH	E3 ubiquitin-protein ligase CIP8	Scaffold_83	0.897604	0.709766	-0.01_Unchanged	-0.11_Unchanged	-0.1_Unchanged	-0.42_Unchanged	-0.64_Unchanged	-0.22_Unchanged	0.66_Unchanged	0.24_Unchanged	0.13_Unchanged
TRINITY_GG_1631_c38_g2	PCAP1_ARATH	Plasma membrane-associated cation-binding protein 1	Scaffold_14	0.897443	0.792311	-1.25_Unchanged	-1.84_Down-regulated	-0.59_Unchanged	-1.17_Unchanged	-2.37_Down-regulated	-1.2_Down-regulated	1.33_Unchanged	1.41_Unchanged	0.8_Unchanged
TRINITY_GG_215_c688_g2	PME2_CITSI	Pectinesterase 2	Scaffold_6	0.897207	0.73692	-1.23_Unchanged	-5.2_Down-regulated	-3.97_Down-regulated	-1.11_Unchanged	-6.14_Down-regulated	-5.02_Down-regulated	1.41_Unchanged	1.53_Unchanged	0.47_Unchanged
TRINITY_GG_2797_c6_g1	PCP_FUSNN	Pyrrolidone-carboxylate peptidase	Scaffold_10	0.89706	0.714084	-0.32_Unchanged	-0.69_Down-regulated	-0.38_Unchanged	-0.29_Unchanged	-0.82_Down-regulated	-0.53_Unchanged	0.2_Unchanged	0.23_Unchanged	0.08_Unchanged
TRINITY_GG_3327_c99_g2	GPAT7_ARATH	Glycerol-3-phosphate acyltransferase 7	Scaffold_9	0.896924	0.615154	0.01_Unchanged	-0.8_Unchanged	-0.81_Unchanged	-1.71_Unchanged	-3.82_Down-regulated	-2.11_Unchanged	2.54_Unchanged	0.82_Unchanged	-0.48_Unchanged
TRINITY_GG_44_c224_g3	CRR55_ARATH	Cysteine-rich repeat secretory protein 55	Scaffold_6	0.896814	0.692735	-1.7_Unchanged	-3.82_Down-regulated	-2.12_Down-regulated	-1.67_Unchanged	-4.31_Down-regulated	-2.64_Down-regulated	0.94_Unchanged	0.97_Unchanged	0.45_Unchanged
TRINITY_GG_5767_c47_g1	CBPX_PEA	Serine carboxypeptidase-like	Scaffold_3	0.896621	0.653849	-0.08_Unchanged	-0.36_Unchanged	-0.29_Unchanged	-0.39_Unchanged	-0.75_Down-regulated	-0.36_Unchanged	0.34_Unchanged	0.03_Unchanged	-0.05_Unchanged
TRINITY_GG_2593_c7_g1	FHY3_ARATH	Protein FAR-RED ELONGATED HYPOCOTYL 3	Scaffold_10	0.896448	0.783421	-1.15_Unchanged	-5.05_Down-regulated	-3.9_Down-regulated	-2.28_Unchanged	-3.06_Down-regulated	-0.78_Unchanged	1.89_Unchanged	0.76_Unchanged	3.89_Unchanged
TRINITY_GG_2199_c2_g1	FB34_ARATH	Putative F-box protein At1g33530	Scaffold_84	0.896168	0.606474	-0.12_Unchanged	-0.44_Unchanged	-0.32_Unchanged	-0.89_Down-regulated	-1.12_Down-regulated	-0.24_Unchanged	0.8_Up-regulated	0.03_Unchanged	0.12_Unchanged
TRINITY_GG_5767_c54_g1	P2C15_ARATH	Probable protein phosphatase 2C 15	Scaffold_3	0.895885	0.573315	-0.03_Unchanged	-0.22_Unchanged	-0.18_Unchanged	-0.4_Unchanged	-0.81_Down-regulated	-0.4_Unchanged	0.58_Unchanged	0.21_Unchanged	-0.01_Unchanged
TRINITY_GG_2653_c533_g1	LBD36_ARATH	LOB domain-containing protein 36	Scaffold_10	0.895695	0.702795	0.82_Unchanged	-1.95_Unchanged	-2.77_Down-regulated	-4.92_Down-regulated	-5.88_Down-regulated	-0.96_Unchanged	4.9_Up-regulated	-0.85_Unchanged	0.97_Unchanged
TRINITY_GG_4206_c18_g1	GMT1_ARATH	Glycosylinositol phosphorylceramide mannosyl transferase 1	Scaffold_2	0.895484	0.798194	-0.2_Unchanged	-1.07_Down-regulated	-0.87_Down-regulated	-0.17_Unchanged	-0.89_Down-regulated	-0.72_Down-regulated	0.33_Unchanged	0.37_Unchanged	0.52_Unchanged
TRINITY_GG_1078_c89_g1	TBL29_ARATH	Xylan O-acetyltransferase 1	Scaffold_8	0.8954	0.74376	0.98_Unchanged	-0.58_Unchanged	-1.55_Down-regulated	-0.69_Unchanged	-3.14_Down-regulated	-2.46_Down-regulated	2.39_Up-regulated	0.73_Unchanged	-0.18_Unchanged
TRINITY_GG_4737_c488_g1	VQ17_ARATH	VQ motif-containing protein 17	Scaffold_11	0.895315	0.671022	-0.85_Unchanged	-1.92_Unchanged	-1.07_Unchanged	-2.51_Unchanged	-4.35_Down-regulated	-1.83_Unchanged	3.1_Unchanged	1.43_Unchanged	0.67_Unchanged
TRINITY_GG_1078_c197_g1	KCS6_ARATH	3-ketoacyl-CoA synthase 6	Scaffold_8	0.89527	0.671102	0.25_Unchanged	-0.61_Unchanged	-0.86_Down-regulated	-0.65_Unchanged	-1.49_Down-regulated	-0.84_Down-regulated	1.05_Up-regulated	0.16_Unchanged	0.18_Unchanged
TRINITY_GG_2102_c90_g1	CRK10_ARATH	Cysteine-rich receptor-like protein kinase 10	Scaffold_13	0.895218	0.758117	-0.59_Unchanged	-5.77_Down-regulated	-5.18_Down-regulated	-0.61_Unchanged	-4.85_Down-regulated	-4.24_Down-regulated	0.89_Unchanged	0.87_Unchanged	1.81_Unchanged
TRINITY_GG_2888_c125_g1	RING1_GOSHI	E3 ubiquitin-protein ligase RING1	Scaffold_12	0.895119	0.699394	0.01_Unchanged	-0.28_Unchanged	-0.29_Unchanged	-0.32_Unchanged	-0.93_Down-regulated	-0.61_Unchanged	0.46_Unchanged	0.13_Unchanged	-0.2_Unchanged
TRINITY_GG_854_c71_g1	E13B_PHAVU	Glucan endo-1,3-beta-glucosidase, basic isoform	Scaffold_83	0.895034	0.662986	-0.11_Unchanged	-0.5_Unchanged	-0.39_Unchanged	-1.93_Down-regulated	-3.8_Down-regulated	-1.87_Down-regulated	3.02_Up-regulated	1.2_Unchanged	-0.27_Unchanged
TRINITY_GG_1247_c59_g3	LSM1B_ARATH	Sm-like protein LSM1B	Scaffold_11	0.894935	0.775161	-0.39_Unchanged	-1.49_Unchanged	-1.1_Unchanged	-3.4_Down-regulated	-6.58_Down-regulated	-3.18_Down-regulated	4.3_Up-regulated	1.29_Unchanged	-0.78_Unchanged
TRINITY_GG_1247_c59_g3	LSM1B_ARATH	Sm-like protein LSM1B	Scaffold_4	0.894935	0.775161	-0.39_Unchanged	-1.49_Unchanged	-1.1_Unchanged	-3.4_Down-regulated	-6.58_Down-regulated	-3.18_Down-regulated	4.3_Up-regulated	1.29_Unchanged	-0.78_Unchanged
TRINITY_GG_2118_c9_g1	NAC43_ARATH	NAC domain-containing protein 43	Scaffold_13	0.894847	0.733757	-0.09_Unchanged	-4.52_Down-regulated	-4.43_Down-regulated	-0.92_Unchanged	-5.69_Down-regulated	-4.78_Down-regulated	1.73_Unchanged	0.91_Unchanged	0.56_Unchanged
TRINITY_GG_44_c189_g1	HSP7C_PETHY	Heat shock cognate 70 kDa protein	Scaffold_6	0.894835	0.685149	-0.28_Unchanged	-2.44_Down-regulated	-2.16_Down-regulated	-0.72_Unchanged	-2.96_Down-regulated	-2.24_Down-regulated	0.8_Unchanged	0.36_Unchanged	0.28_Unchanged
TRINITY_GG_4183_c172_g1	DIR18_ARATH	Dirigent protein 18	Scaffold_2	0.894521	0.725059	-0.22_Unchanged	-0.9_Down-regulated	-0.68_Unchanged	-2.86_Down-regulated	-3.46_Down-regulated	-0.6_Unchanged	2.41_Up-regulated	-0.23_Unchanged	-0.15_Unchanged
TRINITY_GG_4183_c172_g1	DIR18_ARATH	Dirigent protein 18	Scaffold_2	0.894521	0.725059	-0.22_Unchanged	-0.9_Down-regulated	-0.68_Unchanged	-2.86_Down-regulated	-3.46_Down-regulated	-0.6_Unchanged	2.41_Up-regulated	-0.23_Unchanged	-0.15_Unchanged
TRINITY_GG_1631_c197_g1	FBL34_ARATH	F-box/LRR-repeat protein At1g67190	Scaffold_14	0.894363	0.71995	-0.35_Unchanged	-0.47_Unchanged	-0.12_Unchanged	-0.42_Unchanged	-0.69_Down-regulated	-0.27_Unchanged	0.37_Unchanged	0.29_Unchanged	0.15_Unchanged
TRINITY_GG_4759_c57_g2	BXL1_ARATH	Beta-D-xylosidase 1	Scaffold_11	0.894265	0.774084	-0.55_Unchanged	-2.64_Down-regulated	-2.09_Down-regulated	-1.24_Unchanged	-3.24_Down-regulated	-2_Unchanged	2.02_Unchanged	1.33_Unchanged	1.41_Unchanged
TRINITY_GG_544_c16_g1	RHIE_DICD3	Rhamnogalacturonate lyase	Scaffold_80	0.894211	0.620006	0.05_Unchanged	-1_Unchanged	-1.05_Unchanged	-1.46_Down-regulated	-2.26_Down-regulated	-0.79_Unchanged	1.67_Unchanged	0.16_Unchanged	0.41_Unchanged
TRINITY_GG_6068_c0_g1	CHIL2_HUMLU	Chalcone isomerase-like protein 2	Scaffold_16	0.894189	0.649385	-0.15_Unchanged	-1.47_Down-regulated	-1.33_Down-regulated	-1.21_Down-regulated	-2.73_Down-regulated	-1.53_Down-regulated	1.19_Unchanged	0.13_Unchanged	-0.07_Unchanged
TRINITY_GG_1631_c1231_g1	IAA13_ARATH	Auxin-responsive protein IAA13	Scaffold_14	0.893895	0.709602	-0.26_Unchanged	-0.68_Unchanged	-0.42_Unchanged	-0.51_Unchanged	-1.08_Down-regulated	-0.56_Unchanged	0.55_Unchanged	0.3_Unchanged	0.16_Unchanged
TRINITY_GG_498_c5_g1	KN7J_ORYSJ	Kinesin-like protein KIN-7J	Scaffold_80	0.893478	0.599793	0.86_Unchanged	-2.41_Unchanged	-3.27_Down-regulated	-3.64_Down-regulated	-7.08_Down-regulated	-3.44_Down-regulated	4.74_Up-regulated	0.24_Unchanged	0.07_Unchanged
TRINITY_GG_3975_c62_g1	CSTM7_ARATH	Protein CYSTEINE-RICH TRANSMEMBRANE MODULE 7	Scaffold_81	0.893173	0.767105	-0.13_Unchanged	-0.69_Unchanged	-0.56_Unchanged	-0.17_Unchanged	-0.72_Down-regulated	-0.56_Unchanged	0.27_Unchanged	0.23_Unchanged	0.24_Unchanged
TRINITY_GG_5487_c2_g1	OPR3_ARATH	12-oxophytodienoate reductase 3	Scaffold_5	0.89315	0.709417	-1.66_Unchanged	-2.55_Down-regulated	-0.89_Unchanged	-1.69_Down-regulated	-3_Down-regulated	-1.31_Down-regulated	0.47_Unchanged	0.44_Unchanged	0.03_Unchanged
TRINITY_GG_4245_c3_g1	HFA1A_ARATH	Heat stress transcription factor A-1a	Scaffold_2	0.892983	0.683133	-0.08_Unchanged	-0.4_Unchanged	-0.32_Unchanged	-0.6_Unchanged	-1.02_Down-regulated	-0.41_Unchanged	0.72_Up-regulated	0.2_Unchanged	0.1_Unchanged
TRINITY_GG_1228_c18_g1	VPS15_ARATH	Serine/threonine-protein kinase VPS15	Scaffold_4	0.892847	0.739846	-0.03_Unchanged	-0.5_Unchanged	-0.47_Unchanged	-0.14_Unchanged	-0.6_Unchanged	-0.47_Unchanged	0.3_Unchanged	0.2_Unchanged	0.2_Unchanged
TRINITY_GG_2967_c4_g1	PER56_ARATH	Peroxidase 56	Scaffold_7	0.892838	0.729425	-0.07_Unchanged	-8.48_Down-regulated	-8.42_Down-regulated	-2.58_Unchanged	-9_Down-regulated	-6.43_Down-regulated	3.23_Unchanged	0.72_Unchanged	2.71_Unchanged
TRINITY_GG_1625_c0_g1	POLR1_ARATH	Retrovirus-related Pol polyprotein from transposon RE1	Scaffold_14	0.892801	0.686045	-0.38_Unchanged	-4.84_Down-regulated	-4.46_Down-regulated	-1.37_Unchanged	-5.71_Down-regulated	-4.34_Down-regulated	1.62_Unchanged	0.63_Unchanged	0.75_Unchanged
TRINITY_GG_1625_c0_g1	POLR1_ARATH	Retrovirus-related Pol polyprotein from transposon RE1	Scaffold_14	0.892801	0.686045	-0.38_Unchanged	-4.84_Down-regulated	-4.46_Down-regulated	-1.37_Unchanged	-5.71_Down-regulated	-4.34_Down-regulated	1.62_Unchanged	0.63_Unchanged	0.75_Unchanged
TRINITY_GG_1078_c206_g1	RING1_GOSHI	E3 ubiquitin-protein ligase RING1	Scaffold_8	0.892785	0.844824	-0.25_Unchanged	-0.85_Down-regulated	-0.6_Unchanged	-0.3_Unchanged	-0.78_Down-regulated	-0.48_Unchanged	0.24_Unchanged	0.18_Unchanged	0.31_Unchanged
TRINITY_GG_2653_c160_g1	ALIS1_ARATH	ALA-interacting subunit 1	Scaffold_10	0.892783	0.684361	-0.65_Unchanged	-0.82_Unchanged	-0.17_Unchanged	-4.11_Down-regulated	-5.12_Down-regulated	-1.01_Unchanged	4.48_Up-regulated	1.02_Unchanged	0.18_Unchanged
TRINITY_GG_1081_c18_g1	VPEA_ARATH	Vacuolar-processing enzyme alpha-isozyme	Scaffold_8	0.892508	0.827858	-0.45_Unchanged	-2.05_Down-regulated	-1.61_Down-regulated	-0.52_Unchanged	-2.14_Down-regulated	-1.62_Down-regulated	0.85_Unchanged	0.78_Unchanged	0.76_Unchanged
TRINITY_GG_5775_c225_g1	C96AF_ARATH	Alkane hydroxylase MAH1	Scaffold_3	0.892383	0.698012	-2.23_Unchanged	-5.57_Down-regulated	-3.34_Unchanged	-2.77_Unchanged	-8.07_Down-regulated	-5.3_Down-regulated	3.48_Unchanged	2.94_Unchanged	0.98_Unchanged
TRINITY_GG_5172_c52_g1	CML3_ARATH	Calmodulin-like protein 3	Scaffold_7	0.892151	0.607548	0.74_Unchanged	-3.88_Unchanged	-4.61_Down-regulated	-5.74_Down-regulated	-10.04_Down-regulated	-4.29_Unchanged	6.32_Up-regulated	-0.16_Unchanged	0.16_Unchanged
TRINITY_GG_5768_c61_g1	SRK2A_PHYPA	Serine/threonine-protein kinase SRK2A	Scaffold_3	0.892059	0.738031	0.09_Unchanged	-0.81_Unchanged	-0.9_Unchanged	-1.19_Down-regulated	-2.36_Down-regulated	-1.17_Down-regulated	2_Up-regulated	0.72_Unchanged	0.45_Unchanged
TRINITY_GG_3975_c12_g1	GRDP2_ARATH	Glycine-rich domain-containing protein 2	Scaffold_81	0.891449	0.764747	-1.66_Unchanged	-3.18_Down-regulated	-1.53_Down-regulated	-1.76_Down-regulated	-3.29_Down-regulated	-1.53_Unchanged	1.04_Unchanged	0.93_Unchanged	0.93_Unchanged
TRINITY_GG_2109_c21_g1	GPX4_SPIOL	Probable phospholipid hydroperoxide glutathione peroxidase	Scaffold_13	0.891207	0.806156	-0.67_Unchanged	-1.56_Down-regulated	-0.89_Down-regulated	-1.05_Down-regulated	-1.55_Down-regulated	-0.5_Unchanged	0.72_Unchanged	0.34_Unchanged	0.74_Unchanged
TRINITY_GG_3973_c5_g1	BBD2_ORYSJ	Bifunctional nuclease 2	Scaffold_81	0.891132	0.706404	-0.28_Unchanged	-0.98_Down-regulated	-0.7_Down-regulated	-0.69_Unchanged	-1.24_Down-regulated	-0.55_Unchanged	0.66_Unchanged	0.26_Unchanged	0.41_Unchanged
TRINITY_GG_431_c31_g1	KN7H_ORYSJ	Kinesin-like protein KIN-7H	Scaffold_80	0.891092	0.618531	0.79_Unchanged	-1.78_Unchanged	-2.56_Unchanged	-4.01_Down-regulated	-7.45_Down-regulated	-3.44_Down-regulated	5.62_Up-regulated	0.82_Unchanged	-0.06_Unchanged
TRINITY_GG_431_c31_g1	KN7H_ORYSJ	Kinesin-like protein KIN-7H	Scaffold_80	0.891092	0.618531	0.79_Unchanged	-1.78_Unchanged	-2.56_Unchanged	-4.01_Down-regulated	-7.45_Down-regulated	-3.44_Down-regulated	5.62_Up-regulated	0.82_Unchanged	-0.06_Unchanged
TRINITY_GG_2714_c0_g1	P2B12_ARATH	Putative F-box protein PP2-B12	Scaffold_10	0.891057	0.722218	-0.34_Unchanged	-0.87_Down-regulated	-0.52_Unchanged	-0.48_Unchanged	-1.09_Down-regulated	-0.6_Unchanged	0.3_Unchanged	0.16_Unchanged	0.08_Unchanged
TRINITY_GG_1395_c81_g1	PUX3_ARATH	Plant UBX domain-containing protein 3	Scaffold_4	0.890604	0.637519	-0.65_Unchanged	-1.04_Unchanged	-0.39_Unchanged	-2.46_Down-regulated	-3.18_Down-regulated	-0.73_Unchanged	2.29_Up-regulated	0.49_Unchanged	0.15_Unchanged
TRINITY_GG_1076_c299_g1	RNHX1_ARATH	Putative ribonuclease H protein At1g65750	Scaffold_8	0.890543	0.676832	-1.83_Unchanged	-4.17_Unchanged	-2.34_Unchanged	-2.29_Unchanged	-6.14_Down-regulated	-3.85_Unchanged	3.82_Unchanged	3.35_Unchanged	1.84_Unchanged
TRINITY_GG_3664_c6_g1	PILS7_ARATH	Protein PIN-LIKES 7	Scaffold_81	0.890462	0.786584	-0.18_Unchanged	-2.57_Down-regulated	-2.39_Down-regulated	-0.42_Unchanged	-2.63_Down-regulated	-2.2_Down-regulated	1.01_Unchanged	0.76_Unchanged	0.95_Unchanged
TRINITY_GG_44_c1354_g1	LRX6_ARATH	Leucine-rich repeat extensin-like protein 6	Scaffold_6	0.890327	0.738563	2.57_Unchanged	-2.38_Unchanged	-4.95_Down-regulated	-2.51_Unchanged	-8.11_Down-regulated	-5.61_Down-regulated	5.73_Unchanged	0.66_Unchanged	0_Unchanged
TRINITY_GG_2102_c14_g1	STRK1_ORYSJ	Salt tolerance receptor-like cytoplasmic kinase 1	Scaffold_13	0.890249	0.716211	-0.51_Unchanged	-3.43_Down-regulated	-2.92_Down-regulated	-0.8_Unchanged	-3.81_Down-regulated	-3.01_Down-regulated	0.83_Unchanged	0.55_Unchanged	0.46_Unchanged
TRINITY_GG_1768_c129_g1	EDR2L_ARATH	Protein ENHANCED DISEASE RESISTANCE 2-like	Scaffold_1	0.890197	0.664524	0.14_Unchanged	-0.68_Unchanged	-0.82_Down-regulated	-0.5_Unchanged	-1.83_Down-regulated	-1.34_Down-regulated	1.08_Unchanged	0.44_Unchanged	-0.07_Unchanged
TRINITY_GG_3333_c71_g1	UVB31_ARATH	UV-B-induced protein At3g17800, chloroplastic	Scaffold_9	0.889806	0.826823	-0.54_Unchanged	-1.12_Down-regulated	-0.58_Unchanged	-2.1_Down-regulated	-3_Down-regulated	-0.9_Down-regulated	1.4_Up-regulated	-0.16_Unchanged	-0.48_Unchanged
TRINITY_GG_6071_c12_g1	TRXH_POPJC	Thioredoxin H-type	Scaffold_16	0.889788	0.568806	-0.08_Unchanged	-2.05_Unchanged	-1.97_Unchanged	-3.99_Down-regulated	-5.48_Down-regulated	-1.49_Unchanged	3.81_Up-regulated	-0.1_Unchanged	0.38_Unchanged
TRINITY_GG_2832_c14_g2	WTR2_ARATH	WAT1-related protein At1g09380	Scaffold_10	0.889762	0.690599	-0.96_Unchanged	-3.48_Down-regulated	-2.52_Unchanged	-0.44_Unchanged	-4.21_Down-regulated	-3.77_Down-regulated	1.67_Unchanged	2.19_Unchanged	0.94_Unchanged
TRINITY_GG_2653_c365_g1	AHL20_ARATH	AT-hook motif nuclear-localized protein 20	Scaffold_10	0.889706	0.710875	-3.3_Unchanged	-4.37_Down-regulated	-1.07_Unchanged	-2.6_Unchanged	-9.26_Down-regulated	-6.66_Down-regulated	4.49_Unchanged	5.19_Unchanged	-0.39_Unchanged
TRINITY_GG_44_c374_g2	C71A8_MENPI	Cytochrome P450 71A8	Scaffold_6	0.889616	0.715524	-0.58_Unchanged	-4.94_Down-regulated	-4.36_Down-regulated	-1.41_Unchanged	-3.74_Down-regulated	-2.33_Unchanged	2.33_Unchanged	1.5_Unchanged	3.52_Unchanged
TRINITY_GG_4490_c252_g1	MIP1A_ARATH	B-box domain protein 30	Scaffold_15	0.889611	0.721147	-0.8_Unchanged	-3_Down-regulated	-2.2_Unchanged	-4.08_Down-regulated	-5.49_Down-regulated	-1.4_Unchanged	4.11_Up-regulated	0.83_Unchanged	1.63_Unchanged
TRINITY_GG_3473_c13_g1	SRPK_PHYPO	Serine/threonine-protein kinase SRPK	Scaffold_81	0.889427	0.534597	-0.07_Unchanged	-0.28_Unchanged	-0.21_Unchanged	-0.79_Down-regulated	-1.01_Down-regulated	-0.23_Unchanged	0.73_Unchanged	0.01_Unchanged	-0.01_Unchanged
TRINITY_GG_4737_c708_g1	GAP22_ARATH	Rab GTPase-activating protein 22	Scaffold_11	0.889263	0.537872	-0.11_Unchanged	-0.29_Unchanged	-0.19_Unchanged	-1.04_Down-regulated	-1.78_Down-regulated	-0.75_Unchanged	1.46_Up-regulated	0.53_Unchanged	-0.03_Unchanged
TRINITY_GG_44_c58_g1	CEP1_ARATH	KDEL-tailed cysteine endopeptidase CEP1	Scaffold_6	0.888906	0.718359	-2.43_Unchanged	-3.52_Down-regulated	-1.08_Unchanged	-1.87_Unchanged	-3.9_Down-regulated	-2.03_Unchanged	1.1_Unchanged	1.66_Unchanged	0.72_Unchanged
TRINITY_GG_3975_c89_g1	NAP1_SOLLC	NAC domain-containing protein 1	Scaffold_81	0.888677	0.667808	-0.67_Unchanged	-1.39_Unchanged	-0.71_Unchanged	-0.69_Unchanged	-2.57_Down-regulated	-1.88_Down-regulated	0.94_Unchanged	0.93_Unchanged	-0.25_Unchanged
TRINITY_GG_5497_c2317_g1	PLET1_ARATH	AP2-like ethylene-responsive transcription factor PLT1	Scaffold_5	0.888638	0.677265	-0.19_Unchanged	-1.47_Unchanged	-1.28_Unchanged	-1.52_Unchanged	-3.46_Down-regulated	-1.94_Unchanged	1.67_Unchanged	0.34_Unchanged	-0.32_Unchanged
TRINITY_GG_396_c40_g1	MYB58_ARATH	Transcription factor MYB58	Scaffold_80	0.888611	0.607533	0.88_Unchanged	-0.05_Unchanged	-0.94_Unchanged	-0.8_Unchanged	-2.67_Down-regulated	-1.87_Down-regulated	2.62_Up-regulated	0.94_Unchanged	0_Unchanged
TRINITY_GG_853_c193_g1	LIP_STAES	Lipase	Scaffold_83	0.88861	0.737803	-0.29_Unchanged	-0.9_Down-regulated	-0.61_Unchanged	-0.7_Down-regulated	-1.2_Down-regulated	-0.5_Unchanged	0.69_Unchanged	0.28_Unchanged	0.39_Unchanged
TRINITY_GG_1768_c13_g1	BEBT1_PETHY	Benzyl alcohol O-benzoyltransferase	Scaffold_1	0.888543	0.63073	0_Unchanged	-1.05_Unchanged	-1.06_Down-regulated	-0.5_Unchanged	-2.38_Down-regulated	-1.88_Down-regulated	1.57_Unchanged	1.07_Unchanged	0.25_Unchanged
TRINITY_GG_4086_c0_g1	CML5_ARATH	Calmodulin-like protein 5	Scaffold_2	0.888229	0.789534	-0.69_Unchanged	-1.92_Down-regulated	-1.24_Down-regulated	-3.24_Down-regulated	-4.36_Down-regulated	-1.12_Unchanged	1.97_Up-regulated	-0.59_Unchanged	-0.47_Unchanged
TRINITY_GG_2108_c20_g1	LACS4_ARATH	Long chain acyl-CoA synthetase 4	Scaffold_13	0.887974	0.757968	-0.17_Unchanged	-0.71_Down-regulated	-0.54_Unchanged	-0.35_Unchanged	-0.83_Down-regulated	-0.48_Unchanged	0.45_Unchanged	0.27_Unchanged	0.32_Unchanged
TRINITY_GG_2103_c128_g1	Y305_SYNY3	TVP38/TMEM64 family membrane protein slr0305	Scaffold_13	0.887807	0.755832	-0.31_Unchanged	-0.86_Down-regulated	-0.55_Unchanged	-1.16_Down-regulated	-1.25_Down-regulated	-0.09_Unchanged	0.82_Up-regulated	-0.04_Unchanged	0.43_Unchanged
TRINITY_GG_2109_c0_g1	GALE1_CYATE	UDP-glucose 4-epimerase GEPI42	Scaffold_13	0.887765	0.733361	0.27_Unchanged	-1.74_Down-regulated	-2.02_Down-regulated	-0.89_Down-regulated	-2.39_Down-regulated	-1.5_Down-regulated	1.05_Up-regulated	-0.12_Unchanged	0.4_Unchanged
TRINITY_GG_5496_c7_g1	SAU32_ARATH	Auxin-responsive protein SAUR32	Scaffold_5	0.887659	0.657352	0.12_Unchanged	-1.05_Unchanged	-1.16_Down-regulated	-0.96_Unchanged	-1.63_Down-regulated	-0.66_Unchanged	1.18_Unchanged	0.1_Unchanged	0.6_Unchanged
TRINITY_GG_1360_c203_g1	POLR2_ARATH	Retrovirus-related Pol polyprotein from transposon RE2	Scaffold_4	0.887507	0.627406	0.08_Unchanged	-2.33_Unchanged	-2.41_Unchanged	-0.85_Unchanged	-4.74_Down-regulated	-3.88_Down-regulated	2.35_Unchanged	1.41_Unchanged	-0.07_Unchanged
TRINITY_GG_1360_c203_g1	POLR2_ARATH	Retrovirus-related Pol polyprotein from transposon RE2	Scaffold_4	0.887507	0.627406	0.08_Unchanged	-2.33_Unchanged	-2.41_Unchanged	-0.85_Unchanged	-4.74_Down-regulated	-3.88_Down-regulated	2.35_Unchanged	1.41_Unchanged	-0.07_Unchanged
TRINITY_GG_1381_c0_g1	POLR2_ARATH	Retrovirus-related Pol polyprotein from transposon RE2	NA	0.887507	0.627406	0.08_Unchanged	-2.33_Unchanged	-2.41_Unchanged	-0.85_Unchanged	-4.74_Down-regulated	-3.88_Down-regulated	2.35_Unchanged	1.41_Unchanged	-0.07_Unchanged
TRINITY_GG_5281_c17_g1	LSF1_ARATH	Phosphoglucan phosphatase LSF1, chloroplastic	Scaffold_5	0.88738	0.638023	0.07_Unchanged	-0.39_Unchanged	-0.47_Unchanged	-0.84_Down-regulated	-1.2_Down-regulated	-0.36_Unchanged	0.81_Up-regulated	-0.1_Unchanged	0_Unchanged
TRINITY_GG_2636_c45_g1	CDKF4_ORYSJ	Cyclin-dependent kinase F-4	Scaffold_10	0.887099	0.758798	0.12_Unchanged	-0.07_Unchanged	-0.19_Unchanged	-0.24_Unchanged	-0.57_Unchanged	-0.33_Unchanged	0.68_Unchanged	0.32_Unchanged	0.18_Unchanged
TRINITY_GG_2636_c45_g1	CDKF4_ORYSJ	Cyclin-dependent kinase F-4	Scaffold_10	0.887099	0.758798	0.12_Unchanged	-0.07_Unchanged	-0.19_Unchanged	-0.24_Unchanged	-0.57_Unchanged	-0.33_Unchanged	0.68_Unchanged	0.32_Unchanged	0.18_Unchanged
TRINITY_GG_1768_c1935_g1	HIP8_ARATH	Heavy metal-associated isoprenylated plant protein 8	Scaffold_1	0.886996	0.635277	0.75_Unchanged	-0.26_Unchanged	-1.01_Unchanged	-2.57_Down-regulated	-3.88_Down-regulated	-1.3_Unchanged	4.4_Up-regulated	1.08_Unchanged	0.79_Unchanged
TRINITY_GG_2888_c328_g1	ENG1_ARTBC	Probable endo-1,3(4)-beta-glucanase ARB_01444	Scaffold_12	0.88694	0.620166	-0.51_Unchanged	-0.57_Unchanged	-0.06_Unchanged	-0.69_Unchanged	-1.64_Down-regulated	-0.95_Down-regulated	1.13_Unchanged	0.94_Unchanged	0.06_Unchanged
TRINITY_GG_5497_c354_g1	OFT20_ARATH	O-fucosyltransferase 20	Scaffold_5	0.886775	0.801829	0.66_Unchanged	-1.11_Unchanged	-1.77_Down-regulated	-1.26_Down-regulated	-2.21_Down-regulated	-0.95_Unchanged	2.46_Up-regulated	0.53_Unchanged	1.35_Unchanged
TRINITY_GG_2108_c26_g5	NRP_ARATH	DCD domain-containing protein NRP	Scaffold_13	0.886678	0.732942	-0.27_Unchanged	-1.4_Down-regulated	-1.14_Down-regulated	-0.35_Unchanged	-1.19_Down-regulated	-0.84_Down-regulated	0.35_Unchanged	0.26_Unchanged	0.56_Unchanged
TRINITY_GG_627_c15_g1	PUM7_ARATH	Putative pumilio homolog 7, chloroplastic	Scaffold_80	0.88639	0.642052	-0.87_Unchanged	-1.54_Unchanged	-0.67_Unchanged	-3.25_Down-regulated	-5.45_Down-regulated	-2.2_Unchanged	3.5_Up-regulated	1.13_Unchanged	-0.41_Unchanged
TRINITY_GG_2102_c33_g1	DCE_SOLLC	Glutamate decarboxylase	Scaffold_13	0.88597	0.684607	0.64_Unchanged	-2.23_Down-regulated	-2.87_Down-regulated	-1.67_Unchanged	-3.74_Down-regulated	-2.07_Unchanged	2.18_Unchanged	-0.13_Unchanged	0.66_Unchanged
TRINITY_GG_3972_c98_g1	CDF2_ARATH	Cyclic dof factor 2	Scaffold_81	0.885672	0.768048	-0.66_Unchanged	-2.71_Down-regulated	-2.05_Down-regulated	-1.38_Unchanged	-3.64_Down-regulated	-2.26_Down-regulated	2.45_Unchanged	1.72_Unchanged	1.52_Unchanged
TRINITY_GG_3972_c98_g1	CDF2_ARATH	Cyclic dof factor 2	Scaffold_81	0.885672	0.768048	-0.66_Unchanged	-2.71_Down-regulated	-2.05_Down-regulated	-1.38_Unchanged	-3.64_Down-regulated	-2.26_Down-regulated	2.45_Unchanged	1.72_Unchanged	1.52_Unchanged
TRINITY_GG_4503_c266_g1	DBNBT_TAXCA	3'-N-debenzoyl-2'-deoxytaxol N-benzoyltransferase	Scaffold_15	0.885267	0.636639	0.56_Unchanged	-0.12_Unchanged	-0.68_Unchanged	-0.52_Unchanged	-1.53_Down-regulated	-1_Down-regulated	1.5_Up-regulated	0.41_Unchanged	0.09_Unchanged
TRINITY_GG_1076_c50_g1	GLNA_VIGAC	Glutamine synthetase nodule isozyme	Scaffold_8	0.885234	0.728684	-0.15_Unchanged	-0.46_Unchanged	-0.3_Unchanged	-0.48_Unchanged	-1.35_Down-regulated	-0.87_Down-regulated	0.69_Unchanged	0.37_Unchanged	-0.2_Unchanged
TRINITY_GG_2103_c61_g1	Y3037_ARATH	Probable inactive leucine-rich repeat receptor-like protein kinase At3g03770	Scaffold_13	0.884921	0.728648	-0.27_Unchanged	-0.8_Down-regulated	-0.53_Unchanged	-0.25_Unchanged	-0.88_Down-regulated	-0.63_Unchanged	0.23_Unchanged	0.25_Unchanged	0.15_Unchanged
TRINITY_GG_93_c23_g1	ALDO3_ARATH	Abscisic-aldehyde oxidase	Scaffold_6	0.884802	0.645003	-0.22_Unchanged	-1.44_Unchanged	-1.22_Unchanged	-2.06_Unchanged	-5.06_Down-regulated	-3_Unchanged	3.24_Unchanged	1.4_Unchanged	-0.39_Unchanged
TRINITY_GG_4583_c0_g1	HEX6_RICCO	Hexose carrier protein HEX6	Scaffold_11	0.884741	0.628039	-0.46_Unchanged	-1.39_Unchanged	-0.94_Unchanged	-1.68_Unchanged	-3.64_Down-regulated	-1.96_Unchanged	2.44_Unchanged	1.22_Unchanged	0.2_Unchanged
TRINITY_GG_4583_c0_g1	HEX6_RICCO	Hexose carrier protein HEX6	Scaffold_22	0.884741	0.628039	-0.46_Unchanged	-1.39_Unchanged	-0.94_Unchanged	-1.68_Unchanged	-3.64_Down-regulated	-1.96_Unchanged	2.44_Unchanged	1.22_Unchanged	0.2_Unchanged
TRINITY_GG_1913_c24_g1	SKI23_ARATH	F-box protein SKIP23	Scaffold_1	0.884569	0.619334	-0.22_Unchanged	-0.47_Unchanged	-0.25_Unchanged	-1.28_Down-regulated	-1.55_Down-regulated	-0.26_Unchanged	1.1_Up-regulated	0.04_Unchanged	0.02_Unchanged
TRINITY_GG_630_c16_g2	PMTO_ARATH	Probable methyltransferase PMT24	Scaffold_80	0.884502	0.695393	-0.58_Unchanged	-0.71_Unchanged	-0.14_Unchanged	-1.12_Down-regulated	-1.86_Down-regulated	-0.73_Unchanged	1.08_Unchanged	0.53_Unchanged	-0.07_Unchanged
TRINITY_GG_630_c16_g2	PMTO_ARATH	Probable methyltransferase PMT24	Scaffold_80	0.884502	0.695393	-0.58_Unchanged	-0.71_Unchanged	-0.14_Unchanged	-1.12_Down-regulated	-1.86_Down-regulated	-0.73_Unchanged	1.08_Unchanged	0.53_Unchanged	-0.07_Unchanged
TRINITY_GG_4503_c248_g1	BXL3_ARATH	Beta-D-xylosidase 3	Scaffold_15	0.884403	0.708174	0.3_Unchanged	-0.18_Unchanged	-0.48_Unchanged	-0.94_Down-regulated	-1.67_Down-regulated	-0.73_Down-regulated	1.31_Up-regulated	0.07_Unchanged	-0.18_Unchanged
TRINITY_GG_1209_c15_g3	AASS_ARATH	Alpha-aminoadipic semialdehyde synthase	Scaffold_4	0.884208	0.68374	-1.35_Unchanged	-2.14_Down-regulated	-0.79_Unchanged	-1.66_Unchanged	-2.52_Down-regulated	-0.86_Unchanged	0.8_Unchanged	0.49_Unchanged	0.42_Unchanged
TRINITY_GG_584_c3_g1	BRPF3_MOUSE	Bromodomain and PHD finger-containing protein 3	Scaffold_80	0.883921	0.72084	-0.06_Unchanged	-0.7_Down-regulated	-0.64_Unchanged	-0.48_Unchanged	-0.87_Down-regulated	-0.38_Unchanged	0.39_Unchanged	-0.03_Unchanged	0.22_Unchanged
TRINITY_GG_1081_c94_g1	B561A_ARATH	Cytochrome b561, DM13 and DOMON domain-containing protein At5g54830	Scaffold_8	0.883593	0.57837	0.09_Unchanged	-0.04_Unchanged	-0.13_Unchanged	-0.36_Unchanged	-0.64_Unchanged	-0.28_Unchanged	0.59_Unchanged	0.15_Unchanged	0_Unchanged
TRINITY_GG_3337_c302_g1	OE64M_ARATH	Outer envelope protein 64, mitochondrial	Scaffold_9	0.88351	0.663675	-0.43_Unchanged	-1.26_Unchanged	-0.84_Unchanged	-4.07_Down-regulated	-5.68_Down-regulated	-1.6_Unchanged	4.56_Up-regulated	0.91_Unchanged	0.15_Unchanged
TRINITY_GG_854_c64_g1	AMSH2_ARATH	AMSH-like ubiquitin thioesterase 2	Scaffold_83	0.883453	0.817035	-0.41_Unchanged	-0.88_Unchanged	-0.47_Unchanged	-2.37_Down-regulated	-2.54_Down-regulated	-0.17_Unchanged	2.82_Up-regulated	0.85_Unchanged	1.16_Unchanged
TRINITY_GG_601_c32_g2	USPAL_ARATH	Universal stress protein A-like protein	Scaffold_80	0.882987	0.677187	-0.09_Unchanged	-0.29_Unchanged	-0.2_Unchanged	-0.47_Unchanged	-0.72_Down-regulated	-0.25_Unchanged	0.57_Unchanged	0.2_Unchanged	0.15_Unchanged
TRINITY_GG_15_c1_g1	TC753_ARATH	Protein TOC75-3, chloroplastic	Scaffold_6	0.882446	0.712986	-0.26_Unchanged	-0.66_Unchanged	-0.4_Unchanged	-1.63_Down-regulated	-2.14_Down-regulated	-0.51_Unchanged	1.42_Up-regulated	0.05_Unchanged	-0.06_Unchanged
TRINITY_GG_1209_c4_g1	HHP3_ARATH	Heptahelical transmembrane protein 3	Scaffold_4	0.88239	0.6859	-0.18_Unchanged	-0.42_Unchanged	-0.25_Unchanged	-1.62_Down-regulated	-1.82_Down-regulated	-0.2_Unchanged	1.58_Up-regulated	0.14_Unchanged	0.19_Unchanged
TRINITY_GG_1085_c26_g1	SCP40_ARATH	Serine carboxypeptidase-like 40	Scaffold_8	0.881859	0.773921	0.3_Unchanged	-3.09_Down-regulated	-3.39_Down-regulated	-3.56_Down-regulated	-6.03_Down-regulated	-2.47_Down-regulated	3.1_Unchanged	-0.77_Unchanged	0.16_Unchanged
TRINITY_GG_3967_c45_g1	RAB7_SOYBN	Ras-related protein Rab7	Scaffold_81	0.881317	0.774926	1.17_Unchanged	-1.22_Unchanged	-2.39_Down-regulated	-0.79_Unchanged	-3.67_Down-regulated	-2.88_Down-regulated	2.59_Up-regulated	0.63_Unchanged	0.14_Unchanged
TRINITY_GG_1296_c7_g1	HMOX1_ARATH	Heme oxygenase 1, chloroplastic	Scaffold_4	0.880436	0.689091	-0.22_Unchanged	-0.41_Unchanged	-0.19_Unchanged	-0.36_Unchanged	-0.74_Down-regulated	-0.37_Unchanged	0.47_Unchanged	0.33_Unchanged	0.15_Unchanged
TRINITY_GG_1851_c180_g1	ZMYM5_HUMAN	Zinc finger MYM-type protein 5	Scaffold_16	0.880067	0.636852	0.72_Unchanged	-2.15_Unchanged	-2.87_Down-regulated	-0.55_Unchanged	-4.42_Down-regulated	-3.88_Down-regulated	2.67_Unchanged	1.4_Unchanged	0.39_Unchanged
TRINITY_GG_1768_c246_g1	RMA1_CAPAN	E3 ubiquitin-protein ligase RMA1H1	Scaffold_1	0.8799	0.752675	-0.35_Unchanged	-1.51_Down-regulated	-1.16_Down-regulated	-0.56_Unchanged	-1.66_Down-regulated	-1.1_Down-regulated	0.98_Unchanged	0.77_Unchanged	0.83_Unchanged
TRINITY_GG_44_c43_g1	RSH2C_ARATH	Probable GTP diphosphokinase RSH2, chloroplastic	Scaffold_6	0.879759	0.805503	-0.18_Unchanged	-1.06_Down-regulated	-0.88_Down-regulated	-0.24_Unchanged	-1.08_Down-regulated	-0.84_Down-regulated	0.32_Unchanged	0.26_Unchanged	0.29_Unchanged
TRINITY_GG_2103_c204_g2	NOI4_ARATH	Protein NOI4	Scaffold_13	0.879443	0.557663	0.4_Unchanged	-2.12_Unchanged	-2.52_Unchanged	-5.12_Down-regulated	-7.56_Down-regulated	-2.44_Unchanged	6.34_Unchanged	0.82_Unchanged	0.91_Unchanged
TRINITY_GG_32_c21_g1	LAC10_ARATH	Laccase-10	Scaffold_6	0.879296	0.645854	0.81_Unchanged	-0.02_Unchanged	-0.83_Down-regulated	-1.04_Down-regulated	-2.18_Down-regulated	-1.13_Down-regulated	2.03_Up-regulated	0.18_Unchanged	-0.13_Unchanged
TRINITY_GG_5767_c44_g1	BROX_HUMAN	BRO1 domain-containing protein BROX	Scaffold_3	0.879233	0.807825	-0.54_Unchanged	-1.82_Down-regulated	-1.27_Down-regulated	-0.47_Unchanged	-1.64_Down-regulated	-1.17_Down-regulated	0.21_Unchanged	0.28_Unchanged	0.38_Unchanged
TRINITY_GG_3330_c106_g2	MADS3_VITVI	Agamous-like MADS-box protein MADS3	Scaffold_9	0.879213	0.720165	-3.18_Unchanged	-7.14_Down-regulated	-3.96_Down-regulated	-3.22_Down-regulated	-7.28_Down-regulated	-4.06_Down-regulated	0.43_Unchanged	0.39_Unchanged	0.29_Unchanged
TRINITY_GG_588_c60_g1	GATL2_ARATH	Probable galacturonosyltransferase-like 2	Scaffold_80	0.879189	0.64426	0.28_Unchanged	-1.38_Down-regulated	-1.66_Down-regulated	-0.52_Unchanged	-2.76_Down-regulated	-2.24_Down-regulated	1.44_Unchanged	0.63_Unchanged	0.05_Unchanged
TRINITY_GG_3664_c5_g1	SRPK1_HUMAN	SRSF protein kinase 1	Scaffold_81	0.879123	0.510235	-0.03_Unchanged	-0.19_Unchanged	-0.16_Unchanged	-0.86_Down-regulated	-1.1_Down-regulated	-0.24_Unchanged	0.9_Up-regulated	0.07_Unchanged	-0.01_Unchanged
TRINITY_GG_2888_c205_g1	RDUF2_ARATH	E3 ubiquitin-protein ligase RDUF2	Scaffold_12	0.878454	0.668209	-0.03_Unchanged	-0.45_Unchanged	-0.42_Unchanged	-0.88_Down-regulated	-1.02_Down-regulated	-0.14_Unchanged	0.95_Up-regulated	0.1_Unchanged	0.38_Unchanged
TRINITY_GG_2888_c205_g1	RDUF2_ARATH	E3 ubiquitin-protein ligase RDUF2	Scaffold_80	0.878454	0.668209	-0.03_Unchanged	-0.45_Unchanged	-0.42_Unchanged	-0.88_Down-regulated	-1.02_Down-regulated	-0.14_Unchanged	0.95_Up-regulated	0.1_Unchanged	0.38_Unchanged
TRINITY_GG_215_c781_g1	CSPLH_ARALL	CASP-like protein 4B1	Scaffold_6	0.878246	0.697444	-0.43_Unchanged	-1.1_Unchanged	-0.67_Unchanged	-1.13_Down-regulated	-1.73_Down-regulated	-0.6_Unchanged	1.16_Unchanged	0.46_Unchanged	0.53_Unchanged
TRINITY_GG_5157_c19_g1	IAA4_ARATH	Auxin-responsive protein IAA4	Scaffold_7	0.87824	0.780691	-1.04_Unchanged	-1.12_Down-regulated	-0.07_Unchanged	-1.55_Down-regulated	-1.81_Down-regulated	-0.26_Unchanged	1.11_Up-regulated	0.6_Unchanged	0.41_Unchanged
TRINITY_GG_3337_c151_g2	NSTU2_ARATH	Nucleotide-sugar uncharacterized transporter 2	Scaffold_9	0.877681	0.706768	0.77_Unchanged	-0.44_Unchanged	-1.21_Down-regulated	-1.09_Down-regulated	-2_Down-regulated	-0.91_Unchanged	2.13_Up-regulated	0.27_Unchanged	0.58_Unchanged
TRINITY_GG_5469_c6_g1	P2C39_ARATH	Probable protein phosphatase 2C 39	Scaffold_5	0.877667	0.669271	-0.55_Unchanged	-1.92_Down-regulated	-1.37_Down-regulated	-2.48_Down-regulated	-2.79_Down-regulated	-0.31_Unchanged	1.97_Up-regulated	0.04_Unchanged	1.11_Unchanged
TRINITY_GG_215_c650_g1	WNK5_ARATH	Probable serine/threonine-protein kinase WNK5	Scaffold_6	0.877605	0.630685	-0.42_Unchanged	-1.46_Unchanged	-1.04_Unchanged	-0.63_Unchanged	-2.51_Down-regulated	-1.88_Down-regulated	1.33_Unchanged	1.12_Unchanged	0.28_Unchanged
TRINITY_GG_3330_c51_g1	PUB54_ARATH	U-box domain-containing protein 54	Scaffold_9	0.877565	0.83614	-0.75_Unchanged	-2.84_Down-regulated	-2.09_Down-regulated	-0.62_Unchanged	-2.41_Down-regulated	-1.79_Down-regulated	0.64_Unchanged	0.77_Unchanged	1.07_Unchanged
TRINITY_GG_853_c163_g1	LAX2_ORYSJ	Protein LAX PANICLE 2	Scaffold_83	0.877467	0.625244	0.04_Unchanged	-0.5_Unchanged	-0.55_Unchanged	-0.58_Unchanged	-1.82_Down-regulated	-1.24_Down-regulated	1.06_Unchanged	0.44_Unchanged	-0.26_Unchanged
TRINITY_GG_4503_c172_g1	PUB17_ARATH	U-box domain-containing protein 17	Scaffold_15	0.876951	0.646459	-0.08_Unchanged	-1_Down-regulated	-0.92_Down-regulated	-1_Down-regulated	-1.65_Down-regulated	-0.65_Unchanged	0.74_Unchanged	-0.18_Unchanged	0.09_Unchanged
TRINITY_GG_4975_c6_g1	SDP6_ARATH	Glycerol-3-phosphate dehydrogenase SDP6, mitochondrial	Scaffold_7	0.876917	0.775611	0.17_Unchanged	-0.34_Unchanged	-0.51_Unchanged	-1.26_Down-regulated	-1.54_Down-regulated	-0.29_Unchanged	1.31_Up-regulated	-0.12_Unchanged	0.1_Unchanged
TRINITY_GG_5476_c22_g1	RMA1_CAPAN	E3 ubiquitin-protein ligase RMA1H1	Scaffold_5	0.876659	0.717727	-0.5_Unchanged	-1.21_Down-regulated	-0.71_Unchanged	-2.17_Down-regulated	-2.58_Down-regulated	-0.41_Unchanged	1.6_Up-regulated	-0.07_Unchanged	0.23_Unchanged
TRINITY_GG_3975_c193_g1	PLDD1_ARATH	Phospholipase D delta	Scaffold_81	0.876478	0.874013	0.14_Unchanged	-0.34_Unchanged	-0.48_Unchanged	-0.06_Unchanged	-0.65_Unchanged	-0.59_Unchanged	0.57_Unchanged	0.37_Unchanged	0.26_Unchanged
TRINITY_GG_5144_c0_g1	XK2_ARATH	Xylulose kinase 2	Scaffold_7	0.876271	0.730226	-0.06_Unchanged	-0.37_Unchanged	-0.32_Unchanged	-0.19_Unchanged	-0.43_Unchanged	-0.24_Unchanged	0.33_Unchanged	0.2_Unchanged	0.27_Unchanged
TRINITY_GG_588_c61_g1	OFUT7_ARATH	O-fucosyltransferase 7	Scaffold_80	0.876112	0.667839	-0.48_Unchanged	-1_Down-regulated	-0.51_Unchanged	-1.12_Down-regulated	-1.23_Down-regulated	-0.11_Unchanged	0.69_Unchanged	0.05_Unchanged	0.45_Unchanged
TRINITY_GG_588_c61_g1	OFUT7_ARATH	O-fucosyltransferase 7	Scaffold_80	0.876112	0.667839	-0.48_Unchanged	-1_Down-regulated	-0.51_Unchanged	-1.12_Down-regulated	-1.23_Down-regulated	-0.11_Unchanged	0.69_Unchanged	0.05_Unchanged	0.45_Unchanged
TRINITY_GG_5497_c460_g1	BIP4_TOBAC	Luminal-binding protein 4	Scaffold_5	0.875847	0.650065	-0.54_Unchanged	-0.68_Unchanged	-0.14_Unchanged	-1.61_Down-regulated	-1.9_Down-regulated	-0.29_Unchanged	1.42_Up-regulated	0.35_Unchanged	0.2_Unchanged
TRINITY_GG_2098_c0_g1	DFRA_GERHY	Dihydroflavonol 4-reductase	Scaffold_13	0.875708	0.590196	0.1_Unchanged	-1.46_Unchanged	-1.55_Down-regulated	-1.14_Unchanged	-3.19_Down-regulated	-2.05_Down-regulated	1.8_Unchanged	0.56_Unchanged	0.06_Unchanged
TRINITY_GG_853_c309_g1	KCR1_ARATH	Very-long-chain 3-oxoacyl-CoA reductase 1	Scaffold_83	0.875479	0.692212	-0.96_Unchanged	-1.69_Down-regulated	-0.73_Unchanged	-1.02_Unchanged	-2.81_Down-regulated	-1.79_Down-regulated	1.3_Unchanged	1.24_Unchanged	0.19_Unchanged
TRINITY_GG_1399_c36_g2	DEN5B_DANRE	DENN domain-containing protein 5B	Scaffold_4	0.875456	0.765535	-0.56_Unchanged	-1.55_Down-regulated	-0.99_Down-regulated	-0.46_Unchanged	-1.45_Down-regulated	-0.99_Down-regulated	0.13_Unchanged	0.22_Unchanged	0.23_Unchanged
TRINITY_GG_4994_c19_g1	CYQ32_CATRO	Cytochrome P450 81Q32	Scaffold_7	0.875381	0.66856	-1.99_Unchanged	-3.99_Unchanged	-1.99_Unchanged	-3.46_Unchanged	-6.27_Down-regulated	-2.81_Unchanged	4.39_Unchanged	2.92_Unchanged	2.1_Unchanged
TRINITY_GG_595_c100_g1	AGL12_ARATH	Agamous-like MADS-box protein AGL12	Scaffold_80	0.87518	0.820422	-2.22_Unchanged	-2.46_Down-regulated	-0.24_Unchanged	-1.6_Unchanged	-4.98_Down-regulated	-3.38_Down-regulated	1.29_Unchanged	1.91_Unchanged	-1.23_Unchanged
TRINITY_GG_3337_c292_g1	DMR6_ARATH	Protein DOWNY MILDEW RESISTANCE 6	Scaffold_9	0.874967	0.67176	-2.49_Unchanged	-3.83_Down-regulated	-1.33_Unchanged	-2.43_Down-regulated	-4.5_Down-regulated	-2.07_Unchanged	0.79_Unchanged	0.86_Unchanged	0.12_Unchanged
TRINITY_GG_3337_c292_g1	DMR6_ARATH	Protein DOWNY MILDEW RESISTANCE 6	Scaffold_9	0.874967	0.67176	-2.49_Unchanged	-3.83_Down-regulated	-1.33_Unchanged	-2.43_Down-regulated	-4.5_Down-regulated	-2.07_Unchanged	0.79_Unchanged	0.86_Unchanged	0.12_Unchanged
TRINITY_GG_2898_c74_g1	EMF1_ARATH	Protein EMBRYONIC FLOWER 1	Scaffold_12	0.874923	0.73105	-0.39_Unchanged	-2.93_Down-regulated	-2.54_Down-regulated	-0.83_Unchanged	-2.72_Down-regulated	-1.89_Down-regulated	0.59_Unchanged	0.16_Unchanged	0.81_Unchanged
TRINITY_GG_1856_c27_g1	HPPD_ARATH	4-hydroxyphenylpyruvate dioxygenase	Scaffold_1	0.874847	0.596604	0.11_Unchanged	-0.54_Unchanged	-0.65_Unchanged	-0.74_Unchanged	-1.56_Down-regulated	-0.82_Unchanged	1.1_Unchanged	0.25_Unchanged	0.08_Unchanged
TRINITY_GG_4503_c188_g1	PXG4_ARATH	Probable peroxygenase 4	Scaffold_15	0.874345	0.619261	-0.75_Unchanged	-0.64_Unchanged	0.11_Unchanged	-1.66_Down-regulated	-2.61_Down-regulated	-0.95_Unchanged	1.88_Up-regulated	0.97_Unchanged	-0.09_Unchanged
TRINITY_GG_2103_c160_g1	LRKS4_ARATH	L-type lectin-domain containing receptor kinase S.4	Scaffold_13	0.873952	0.695875	0_Unchanged	-0.68_Unchanged	-0.68_Unchanged	-0.43_Unchanged	-1.07_Down-regulated	-0.64_Unchanged	0.83_Unchanged	0.4_Unchanged	0.43_Unchanged
TRINITY_GG_3975_c26_g1	ICML1_ARATH	Probable isoprenylcysteine alpha-carbonyl methylesterase ICMEL1	Scaffold_81	0.873943	0.668592	0.18_Unchanged	-0.78_Unchanged	-0.96_Down-regulated	-1.74_Down-regulated	-2.46_Down-regulated	-0.72_Unchanged	1.61_Up-regulated	-0.31_Unchanged	-0.06_Unchanged
TRINITY_GG_5157_c288_g1	OFP16_ARATH	Transcription repressor OFP16	Scaffold_7	0.873666	0.773414	-1.22_Unchanged	-4.63_Down-regulated	-3.4_Down-regulated	-1.21_Down-regulated	-4.3_Down-regulated	-3.09_Down-regulated	0.24_Unchanged	0.26_Unchanged	0.56_Unchanged
TRINITY_GG_1209_c37_g1	AT18B_ARATH	Autophagy-related protein 18b	Scaffold_4	0.873596	0.606142	-0.24_Unchanged	-0.25_Unchanged	-0.01_Unchanged	-0.54_Unchanged	-0.76_Down-regulated	-0.21_Unchanged	0.52_Unchanged	0.22_Unchanged	0.01_Unchanged
TRINITY_GG_170_c10_g1	NHL1_ARATH	NDR1/HIN1-like protein 1	Scaffold_6	0.87336	0.671419	-0.19_Unchanged	-0.88_Down-regulated	-0.69_Unchanged	-0.38_Unchanged	-1.34_Down-regulated	-0.95_Down-regulated	0.43_Unchanged	0.23_Unchanged	-0.04_Unchanged
TRINITY_GG_853_c210_g1	SUFE2_ARATH	SufE-like protein 2, chloroplastic	Scaffold_83	0.873246	0.679862	-0.27_Unchanged	-0.5_Unchanged	-0.23_Unchanged	-0.7_Down-regulated	-1.05_Down-regulated	-0.34_Unchanged	0.63_Unchanged	0.2_Unchanged	0.09_Unchanged
TRINITY_GG_4737_c64_g1	SOT15_ARATH	Cytosolic sulfotransferase 15	Scaffold_11	0.87315	0.70735	0.16_Unchanged	-1.01_Unchanged	-1.17_Down-regulated	-0.29_Unchanged	-1.59_Down-regulated	-1.3_Down-regulated	1.35_Unchanged	0.9_Unchanged	0.77_Unchanged
TRINITY_GG_215_c1485_g1	GLTP1_ARATH	Glycolipid transfer protein 1	Scaffold_6	0.87272	0.61118	-0.6_Unchanged	-1.88_Unchanged	-1.28_Unchanged	-6.73_Down-regulated	-9.18_Down-regulated	-2.45_Unchanged	8.37_Up-regulated	2.23_Unchanged	1.07_Unchanged
TRINITY_GG_3333_c100_g1	B561G_ARATH	Cytochrome b561 and DOMON domain-containing protein At2g04850	Scaffold_9	0.872655	0.686706	0.7_Unchanged	-0.24_Unchanged	-0.95_Unchanged	-0.47_Unchanged	-2.46_Down-regulated	-1.99_Down-regulated	1.91_Up-regulated	0.73_Unchanged	-0.32_Unchanged
TRINITY_GG_5497_c78_g1	LORF2_HUMAN	LINE-1 retrotransposable element ORF2 protein	Scaffold_5	0.872416	0.621417	0.84_Unchanged	-0.9_Unchanged	-1.74_Unchanged	-4.33_Down-regulated	-6.2_Down-regulated	-1.86_Unchanged	4.86_Up-regulated	-0.31_Unchanged	-0.44_Unchanged
TRINITY_GG_6132_c0_g1	G3OX_PEA	Gibberellin 3-beta-dioxygenase 1	Scaffold_16	0.872366	0.694973	-2.42_Unchanged	-5.9_Down-regulated	-3.48_Unchanged	-3.93_Down-regulated	-5.67_Down-regulated	-1.74_Unchanged	1.61_Unchanged	0.1_Unchanged	1.84_Unchanged
TRINITY_GG_1768_c524_g1	ASP39_ARATH	Aspartic proteinase 39	Scaffold_1	0.872202	0.606037	-0.21_Unchanged	-0.82_Down-regulated	-0.61_Unchanged	-0.3_Unchanged	-1.18_Down-regulated	-0.88_Down-regulated	0.4_Unchanged	0.31_Unchanged	0.03_Unchanged
TRINITY_GG_440_c63_g1	CTR1_ARATH	Serine/threonine-protein kinase CTR1	Scaffold_80	0.872181	0.743668	0.35_Unchanged	-1.06_Unchanged	-1.41_Down-regulated	-1.09_Unchanged	-3.83_Down-regulated	-2.74_Down-regulated	1.73_Unchanged	0.29_Unchanged	-1.04_Unchanged
TRINITY_GG_215_c292_g1	PLY4_ARATH	Probable pectate lyase 4	Scaffold_6	0.872119	0.667062	-0.36_Unchanged	-1_Down-regulated	-0.64_Unchanged	-0.84_Down-regulated	-1.54_Down-regulated	-0.7_Unchanged	0.73_Unchanged	0.25_Unchanged	0.19_Unchanged
TRINITY_GG_2888_c114_g1	NOT4_YEAST	General negative regulator of transcription subunit 4	Scaffold_12	0.87154	0.641713	0.19_Unchanged	-0.11_Unchanged	-0.3_Unchanged	-1.49_Down-regulated	-1.59_Down-regulated	-0.1_Unchanged	1.86_Up-regulated	0.18_Unchanged	0.38_Unchanged
TRINITY_GG_5139_c29_g1	DNAJ_EHRRW	Chaperone protein DnaJ	Scaffold_7	0.87148	0.561711	0_Unchanged	-0.28_Unchanged	-0.28_Unchanged	-0.31_Unchanged	-0.81_Down-regulated	-0.5_Unchanged	0.45_Unchanged	0.14_Unchanged	-0.08_Unchanged
TRINITY_GG_5476_c214_g1	POLX_TOBAC	Retrovirus-related Pol polyprotein from transposon TNT 1-94	Scaffold_5	0.871454	0.65878	0.27_Unchanged	-1.44_Unchanged	-1.71_Down-regulated	-1.02_Unchanged	-1.85_Down-regulated	-0.82_Unchanged	1.24_Unchanged	-0.06_Unchanged	0.82_Unchanged
TRINITY_GG_1867_c74_g1	AVT1J_ARATH	Amino acid transporter AVT1J	Scaffold_1	0.871177	0.649899	-0.42_Unchanged	-1.09_Unchanged	-0.67_Unchanged	-2.2_Down-regulated	-3.07_Down-regulated	-0.88_Unchanged	2.23_Up-regulated	0.45_Unchanged	0.25_Unchanged
TRINITY_GG_3980_c72_g1	ARAD1_ARATH	Probable arabinosyltransferase ARAD1	Scaffold_81	0.871104	0.592695	0.02_Unchanged	-0.26_Unchanged	-0.28_Unchanged	-1.09_Down-regulated	-1.64_Down-regulated	-0.54_Unchanged	1.34_Up-regulated	0.23_Unchanged	-0.04_Unchanged
TRINITY_GG_4784_c80_g1	ZMYM1_HUMAN	Zinc finger MYM-type protein 1	Scaffold_11	0.870946	0.736948	-3.96_Unchanged	-0.95_Unchanged	3_Unchanged	-3.3_Unchanged	-8.12_Down-regulated	-4.82_Unchanged	4.16_Unchanged	4.82_Unchanged	-3_Unchanged
TRINITY_GG_2103_c1323_g1	Y273_METTH	UPF0098 protein MTH_273	Scaffold_13	0.870613	0.613745	-0.77_Unchanged	-1.41_Unchanged	-0.64_Unchanged	-2.42_Down-regulated	-3.68_Down-regulated	-1.25_Unchanged	3_Unchanged	1.35_Unchanged	0.73_Unchanged
TRINITY_GG_5778_c5_g1	AB1D_ARATH	ABC transporter D family member 1	Scaffold_3	0.870517	0.613461	0.03_Unchanged	-0.12_Unchanged	-0.15_Unchanged	-0.23_Unchanged	-0.47_Unchanged	-0.24_Unchanged	0.48_Unchanged	0.22_Unchanged	0.13_Unchanged
TRINITY_GG_603_c22_g1	HQGT_RAUSE	Hydroquinone glucosyltransferase	Scaffold_80	0.870438	0.810646	-0.74_Unchanged	-2.05_Down-regulated	-1.32_Down-regulated	-0.17_Unchanged	-1.68_Down-regulated	-1.51_Down-regulated	0.34_Unchanged	0.91_Unchanged	0.72_Unchanged
TRINITY_GG_3650_c0_g1	NET2D_ARATH	Protein NETWORKED 2D	Scaffold_81	0.870316	0.635636	0.03_Unchanged	-0.73_Unchanged	-0.76_Down-regulated	-1.84_Down-regulated	-2.17_Down-regulated	-0.33_Unchanged	1.55_Up-regulated	-0.33_Unchanged	0.1_Unchanged
TRINITY_GG_4207_c76_g1	RMA1_CAPAN	E3 ubiquitin-protein ligase RMA1H1	Scaffold_2	0.870253	0.625473	0.49_Unchanged	0.13_Unchanged	-0.36_Unchanged	-1.2_Down-regulated	-1.78_Down-regulated	-0.59_Unchanged	2.01_Up-regulated	0.32_Unchanged	0.09_Unchanged
TRINITY_GG_410_c41_g1	MCA1_ARATH	Metacaspase-1	Scaffold_80	0.870059	0.601417	0.02_Unchanged	-0.15_Unchanged	-0.17_Unchanged	-0.65_Unchanged	-0.94_Down-regulated	-0.29_Unchanged	0.82_Up-regulated	0.14_Unchanged	0.03_Unchanged
TRINITY_GG_3944_c0_g1	KRP3_ARATH	Cyclin-dependent kinase inhibitor 3	Scaffold_81	0.869955	0.67394	-0.34_Unchanged	-1.84_Down-regulated	-1.49_Down-regulated	-0.93_Unchanged	-1.93_Down-regulated	-1.01_Unchanged	0.6_Unchanged	0.02_Unchanged	0.5_Unchanged
TRINITY_GG_1399_c236_g1	NC104_ARATH	NAC domain-containing protein 104	Scaffold_4	0.869676	0.750614	-0.55_Unchanged	-0.91_Unchanged	-0.35_Unchanged	-0.97_Unchanged	-2.21_Down-regulated	-1.25_Down-regulated	1.73_Up-regulated	1.32_Unchanged	0.43_Unchanged
TRINITY_GG_5497_c338_g1	ALIS3_ARATH	ALA-interacting subunit 3	Scaffold_5	0.869565	0.770092	-0.26_Unchanged	-0.71_Down-regulated	-0.45_Unchanged	-1.83_Down-regulated	-2.11_Down-regulated	-0.27_Unchanged	1.31_Up-regulated	-0.26_Unchanged	-0.09_Unchanged
TRINITY_GG_5497_c338_g1	ALIS3_ARATH	ALA-interacting subunit 3	Scaffold_5	0.869565	0.770092	-0.26_Unchanged	-0.71_Down-regulated	-0.45_Unchanged	-1.83_Down-regulated	-2.11_Down-regulated	-0.27_Unchanged	1.31_Up-regulated	-0.26_Unchanged	-0.09_Unchanged
TRINITY_GG_5139_c32_g2	F214B_BOVIN	Protein FAM214B	Scaffold_7	0.869487	0.711156	-0.32_Unchanged	-0.98_Down-regulated	-0.67_Unchanged	-0.63_Unchanged	-0.97_Down-regulated	-0.34_Unchanged	0.36_Unchanged	0.05_Unchanged	0.37_Unchanged
TRINITY_GG_5476_c16_g1	MENG_LACJO	Demethylmenaquinone methyltransferase	Scaffold_5	0.869348	0.697718	-0.25_Unchanged	-2.59_Down-regulated	-2.34_Down-regulated	-0.5_Unchanged	-2.46_Down-regulated	-1.96_Down-regulated	0.46_Unchanged	0.21_Unchanged	0.59_Unchanged
TRINITY_GG_1081_c61_g1	PRF01_KALTU	Profilin Sal k 4.0101	Scaffold_8	0.869199	0.562933	0.01_Unchanged	-0.53_Unchanged	-0.54_Unchanged	-3.28_Down-regulated	-3.73_Down-regulated	-0.45_Unchanged	3.13_Up-regulated	-0.16_Unchanged	-0.07_Unchanged
TRINITY_GG_3337_c237_g2	CENPS_ARATH	Protein MHF1 homolog	Scaffold_9	0.868694	0.755033	-0.7_Unchanged	-1.73_Down-regulated	-1.03_Down-regulated	-0.28_Unchanged	-1.36_Down-regulated	-1.09_Down-regulated	-0.02_Unchanged	0.41_Unchanged	0.35_Unchanged
TRINITY_GG_1732_c14_g1	Y1765_ARATH	Probable LRR receptor-like serine/threonine-protein kinase At1g07650	Scaffold_1	0.868526	0.629301	-0.85_Unchanged	-5.94_Down-regulated	-5.09_Unchanged	-0.83_Unchanged	-10.84_Down-regulated	-10_Down-regulated	3.17_Unchanged	3.18_Unchanged	-1.73_Unchanged
TRINITY_GG_2102_c108_g1	TGT3A_ARATH	Trihelix transcription factor GT-3a	Scaffold_13	0.868401	0.763361	-0.26_Unchanged	-0.92_Down-regulated	-0.66_Unchanged	-0.28_Unchanged	-0.87_Down-regulated	-0.59_Unchanged	0.37_Unchanged	0.35_Unchanged	0.42_Unchanged
TRINITY_GG_5157_c121_g1	GAUT5_ARATH	Probable galacturonosyltransferase 5	Scaffold_7	0.868367	0.613795	-0.13_Unchanged	-0.66_Unchanged	-0.53_Unchanged	-0.4_Unchanged	-0.84_Down-regulated	-0.44_Unchanged	0.26_Unchanged	-0.01_Unchanged	0.08_Unchanged
TRINITY_GG_5164_c34_g1	KCS11_ARATH	3-ketoacyl-CoA synthase 11	Scaffold_7	0.868331	0.617156	0.36_Unchanged	-1.55_Unchanged	-1.9_Down-regulated	-1.6_Unchanged	-3.7_Down-regulated	-2.1_Down-regulated	2.26_Unchanged	0.31_Unchanged	0.11_Unchanged
TRINITY_GG_2103_c133_g1	ETO1_ARATH	Ethylene-overproduction protein 1	Scaffold_13	0.868055	0.621581	0.03_Unchanged	-0.08_Unchanged	-0.11_Unchanged	-0.61_Unchanged	-0.73_Down-regulated	-0.11_Unchanged	0.73_Up-regulated	0.08_Unchanged	0.08_Unchanged
TRINITY_GG_4490_c146_g1	CSU1_ARATH	E3 ubiquitin-protein ligase CSU1	Scaffold_15	0.868046	0.678978	0.06_Unchanged	-0.31_Unchanged	-0.37_Unchanged	-0.28_Unchanged	-0.74_Down-regulated	-0.45_Unchanged	0.4_Unchanged	0.06_Unchanged	-0.03_Unchanged
TRINITY_GG_2118_c54_g1	GDL81_ARATH	GDSL esterase/lipase At5g41890	Scaffold_13	0.867801	0.553549	-0.29_Unchanged	-1.88_Unchanged	-1.59_Unchanged	-5.54_Down-regulated	-7.76_Down-regulated	-2.22_Unchanged	6.41_Unchanged	1.15_Unchanged	0.52_Unchanged
TRINITY_GG_2118_c82_g1	Y2181_ARATH	PHD finger protein At2g01810	Scaffold_13	0.867786	0.519678	0.11_Unchanged	-0.59_Unchanged	-0.69_Unchanged	-2.82_Down-regulated	-3.81_Down-regulated	-0.99_Unchanged	3.48_Up-regulated	0.55_Unchanged	0.25_Unchanged
TRINITY_GG_3119_c3_g1	SUVH5_ARATH	Histone-lysine N-methyltransferase, H3 lysine-9 specific SUVH5	Scaffold_9	0.867588	0.649951	0.02_Unchanged	-1.66_Down-regulated	-1.68_Down-regulated	-1.79_Down-regulated	-2.85_Down-regulated	-1.06_Unchanged	1.41_Unchanged	-0.4_Unchanged	0.22_Unchanged
TRINITY_GG_671_c8_g1	FHY3_ARATH	Protein FAR-RED ELONGATED HYPOCOTYL 3	Scaffold_80	0.867479	0.66616	0.85_Unchanged	-1.52_Unchanged	-2.37_Unchanged	-3.36_Down-regulated	-4.38_Down-regulated	-1.02_Unchanged	6.12_Up-regulated	1.91_Unchanged	3.25_Unchanged
TRINITY_GG_1859_c25_g1	OFUT6_ARATH	O-fucosyltransferase 6	Scaffold_1	0.867422	0.574757	-0.6_Unchanged	-1.11_Unchanged	-0.51_Unchanged	-1.77_Down-regulated	-2.39_Down-regulated	-0.61_Unchanged	1.4_Unchanged	0.22_Unchanged	0.12_Unchanged
TRINITY_GG_1859_c25_g1	OFUT6_ARATH	O-fucosyltransferase 6	Scaffold_82	0.867422	0.574757	-0.6_Unchanged	-1.11_Unchanged	-0.51_Unchanged	-1.77_Down-regulated	-2.39_Down-regulated	-0.61_Unchanged	1.4_Unchanged	0.22_Unchanged	0.12_Unchanged
TRINITY_GG_1085_c65_g1	AGL15_BRANA	Agamous-like MADS-box protein AGL15	Scaffold_8	0.86727	0.730741	-1.07_Unchanged	-3.41_Down-regulated	-2.34_Down-regulated	-1.55_Down-regulated	-3.4_Down-regulated	-1.85_Down-regulated	0.31_Unchanged	-0.17_Unchanged	0.32_Unchanged
TRINITY_GG_1043_c22_g1	SWET5_ARATH	Bidirectional sugar transporter SWEET5	Scaffold_8	0.867099	0.642394	-2.12_Unchanged	-3.17_Unchanged	-1.05_Unchanged	-2.56_Unchanged	-9.99_Down-regulated	-7.43_Down-regulated	5.08_Unchanged	4.65_Unchanged	-1.73_Unchanged
TRINITY_GG_5497_c82_g1	ASP36_ARATH	Aspartic proteinase 36	Scaffold_5	0.867082	0.670967	0.02_Unchanged	-0.74_Down-regulated	-0.76_Down-regulated	-0.62_Unchanged	-1.23_Down-regulated	-0.61_Unchanged	0.7_Unchanged	0.07_Unchanged	0.22_Unchanged
TRINITY_GG_2836_c8_g2	GAM1_ORYSI	Transcription factor GAMYB	Scaffold_10	0.866495	0.716704	-0.09_Unchanged	-0.48_Unchanged	-0.39_Unchanged	-1.03_Down-regulated	-1.5_Down-regulated	-0.48_Unchanged	0.83_Up-regulated	-0.1_Unchanged	-0.19_Unchanged
TRINITY_GG_2836_c8_g2	GAM1_ORYSI	Transcription factor GAMYB	Scaffold_11	0.866495	0.716704	-0.09_Unchanged	-0.48_Unchanged	-0.39_Unchanged	-1.03_Down-regulated	-1.5_Down-regulated	-0.48_Unchanged	0.83_Up-regulated	-0.1_Unchanged	-0.19_Unchanged
TRINITY_GG_5139_c147_g1	C7A14_ARATH	Cytochrome P450 72A14	Scaffold_7	0.866493	0.646145	-0.29_Unchanged	-1.08_Unchanged	-0.79_Unchanged	-0.88_Unchanged	-1.89_Down-regulated	-1.02_Unchanged	1.27_Unchanged	0.69_Unchanged	0.46_Unchanged
TRINITY_GG_5157_c71_g1	TAF4B_ARATH	Transcription initiation factor TFIID subunit 4b	Scaffold_7	0.866095	0.558057	0.14_Unchanged	0.05_Unchanged	-0.09_Unchanged	-1.57_Down-regulated	-2.04_Down-regulated	-0.47_Unchanged	2.1_Up-regulated	0.38_Unchanged	0_Unchanged
TRINITY_GG_5168_c4_g1	YAI5_SCHPO	Uncharacterized protein C24B11.05	Scaffold_7	0.865915	0.605648	-1.22_Unchanged	-1.73_Unchanged	-0.51_Unchanged	-1.63_Unchanged	-3.23_Down-regulated	-1.6_Unchanged	1.04_Unchanged	0.64_Unchanged	-0.45_Unchanged
TRINITY_GG_5157_c92_g2	DGK1_ARATH	Diacylglycerol kinase 1	Scaffold_7	0.865807	0.655954	-0.06_Unchanged	-0.27_Unchanged	-0.21_Unchanged	-0.06_Unchanged	-0.72_Down-regulated	-0.66_Unchanged	0.44_Unchanged	0.43_Unchanged	-0.02_Unchanged
TRINITY_GG_5157_c150_g1	PMT1_ARATH	Probable methyltransferase PMT1	Scaffold_7	0.865755	0.583837	1.87_Unchanged	0.03_Unchanged	-1.83_Unchanged	-5.28_Down-regulated	-6.18_Down-regulated	-0.9_Unchanged	8.09_Up-regulated	0.94_Unchanged	1.88_Unchanged
TRINITY_GG_1851_c1217_g2	MLP43_ARATH	MLP-like protein 43	Scaffold_1	0.865635	0.706816	-1.89_Unchanged	-5.08_Down-regulated	-3.19_Unchanged	-3.43_Unchanged	-7.68_Down-regulated	-4.25_Unchanged	2.6_Unchanged	1.06_Unchanged	0_Unchanged
TRINITY_GG_215_c74_g2	CPS5_SALMI	Ent-copalyl diphosphate synthase, chloroplastic	Scaffold_6	0.865613	0.654825	-1.22_Unchanged	-3.35_Unchanged	-2.13_Unchanged	-1.1_Unchanged	-5.85_Down-regulated	-4.75_Down-regulated	2.86_Unchanged	2.98_Unchanged	0.36_Unchanged
TRINITY_GG_1078_c270_g1	AZG1_ARATH	Adenine/guanine permease AZG1	Scaffold_8	0.865593	0.537421	0.38_Unchanged	-0.43_Unchanged	-0.8_Unchanged	-1.27_Unchanged	-2.58_Down-regulated	-1.31_Unchanged	2.07_Unchanged	0.42_Unchanged	-0.09_Unchanged
TRINITY_GG_607_c15_g1	WSD6_ARATH	Wax ester synthase/diacylglycerol acyltransferase 6	Scaffold_80	0.865319	0.704893	0.48_Unchanged	-1.87_Down-regulated	-2.34_Down-regulated	-1.76_Unchanged	-3.2_Down-regulated	-1.45_Unchanged	2.07_Unchanged	-0.17_Unchanged	0.73_Unchanged
TRINITY_GG_4184_c12_g1	SINA4_ARATH	E3 ubiquitin-protein ligase SINAT4	Scaffold_2	0.865316	0.627225	0.05_Unchanged	-0.63_Unchanged	-0.68_Unchanged	-0.68_Unchanged	-1.29_Down-regulated	-0.61_Unchanged	0.66_Unchanged	-0.07_Unchanged	0_Unchanged
TRINITY_GG_2653_c583_g1	KN14I_ARATH	Kinesin-like protein KIN-14I	Scaffold_10	0.86492	0.775904	0.46_Unchanged	-0.69_Unchanged	-1.15_Down-regulated	-3.96_Down-regulated	-4.99_Down-regulated	-1.03_Unchanged	3.81_Up-regulated	-0.62_Unchanged	-0.5_Unchanged
TRINITY_GG_853_c358_g1	EAR1_ORYSI	Protein terminal ear1 homolog	Scaffold_83	0.864443	0.583836	-0.09_Unchanged	-0.53_Unchanged	-0.44_Unchanged	-0.52_Unchanged	-1.8_Down-regulated	-1.28_Unchanged	1.38_Unchanged	0.95_Unchanged	0.11_Unchanged
TRINITY_GG_215_c418_g1	Y1490_ARATH	Hypothetical protein At1g04090	Scaffold_6	0.864302	0.686987	-0.32_Unchanged	-0.74_Down-regulated	-0.42_Unchanged	-0.24_Unchanged	-0.96_Down-regulated	-0.72_Down-regulated	0.26_Unchanged	0.34_Unchanged	0.04_Unchanged
TRINITY_GG_1049_c13_g1	CPR1_ARATH	F-box protein CPR1	Scaffold_8	0.864161	0.74552	-0.7_Unchanged	-1.69_Down-regulated	-0.99_Unchanged	-2.28_Down-regulated	-5.19_Down-regulated	-2.9_Down-regulated	1.69_Unchanged	0.11_Unchanged	-1.8_Unchanged
TRINITY_GG_2788_c1_g1	DSP3_ARATH	Tyrosine-protein phosphatase DSP3	Scaffold_10	0.864129	0.715929	0.22_Unchanged	-0.22_Unchanged	-0.44_Unchanged	-0.72_Down-regulated	-1.49_Down-regulated	-0.77_Down-regulated	0.91_Up-regulated	-0.03_Unchanged	-0.36_Unchanged
TRINITY_GG_4759_c94_g1	RELA_BACSU	GTP pyrophosphokinase	Scaffold_11	0.863759	0.638571	0.04_Unchanged	-0.64_Unchanged	-0.68_Unchanged	-0.46_Unchanged	-0.97_Down-regulated	-0.51_Unchanged	0.72_Unchanged	0.21_Unchanged	0.39_Unchanged
TRINITY_GG_215_c296_g2	LOG7_ARATH	Cytokinin riboside 5'-monophosphate phosphoribohydrolase LOG7	Scaffold_6	0.863444	0.68793	-0.2_Unchanged	-1.52_Down-regulated	-1.32_Down-regulated	-0.91_Unchanged	-2.06_Down-regulated	-1.15_Unchanged	0.92_Unchanged	0.21_Unchanged	0.37_Unchanged
TRINITY_GG_3337_c187_g1	SUD1_ARATH	Probable E3 ubiquitin ligase SUD1	Scaffold_9	0.863158	0.784173	-1.23_Unchanged	-2.04_Down-regulated	-0.81_Unchanged	-1.08_Unchanged	-2.12_Down-regulated	-1.05_Unchanged	1.19_Unchanged	1.35_Unchanged	1.11_Unchanged
TRINITY_GG_4503_c128_g1	CHMO_ARATH	Choline monooxygenase, chloroplastic	Scaffold_15	0.86307	0.675801	-0.91_Unchanged	-2.06_Unchanged	-1.15_Unchanged	-0.53_Unchanged	-3.25_Down-regulated	-2.72_Down-regulated	1.28_Unchanged	1.67_Unchanged	0.1_Unchanged
TRINITY_GG_853_c628_g1	POLX_TOBAC	Retrovirus-related Pol polyprotein from transposon TNT 1-94	Scaffold_8	0.862789	0.708905	-1.12_Unchanged	-2.49_Unchanged	-1.37_Unchanged	-5.54_Down-regulated	-10.95_Down-regulated	-5.41_Down-regulated	6.69_Up-regulated	2.27_Unchanged	-1.77_Unchanged
TRINITY_GG_1398_c66_g1	CPL1_ARATH	RNA polymerase II C-terminal domain phosphatase-like 1	Scaffold_4	0.862749	0.561262	0.13_Unchanged	-0.4_Unchanged	-0.54_Unchanged	-0.55_Unchanged	-1.49_Down-regulated	-0.94_Unchanged	1.11_Unchanged	0.43_Unchanged	0.02_Unchanged
TRINITY_GG_2104_c1_g1	GAUTD_ARATH	Probable galacturonosyltransferase 13	Scaffold_13	0.862597	0.552564	0.02_Unchanged	-0.18_Unchanged	-0.2_Unchanged	-0.66_Unchanged	-0.96_Down-regulated	-0.3_Unchanged	0.74_Up-regulated	0.07_Unchanged	-0.03_Unchanged
TRINITY_GG_2891_c38_g1	E1313_ARATH	Glucan endo-1,3-beta-glucosidase 13	Scaffold_12	0.862561	0.763547	-0.63_Unchanged	-1.65_Unchanged	-1.02_Unchanged	-3.15_Down-regulated	-3.71_Down-regulated	-0.57_Unchanged	3.82_Up-regulated	1.3_Unchanged	1.76_Unchanged
TRINITY_GG_4737_c97_g1	PTI12_ARATH	PTI1-like tyrosine-protein kinase 2	Scaffold_11	0.862456	0.748686	-0.12_Unchanged	-0.05_Unchanged	0.07_Unchanged	-0.53_Unchanged	-0.74_Down-regulated	-0.21_Unchanged	0.52_Unchanged	0.11_Unchanged	-0.18_Unchanged
TRINITY_GG_1470_c12_g1	EF112_ARATH	Ethylene-responsive transcription factor ERF112	Scaffold_85	0.862258	0.540321	-0.14_Unchanged	-0.79_Unchanged	-0.64_Unchanged	-3.63_Down-regulated	-4.46_Down-regulated	-0.83_Unchanged	3.63_Up-regulated	0.14_Unchanged	-0.04_Unchanged
TRINITY_GG_1_c26_g1	TET8_ARATH	Tetraspanin-8	Scaffold_6	0.862105	0.566641	-0.04_Unchanged	-0.14_Unchanged	-0.11_Unchanged	-2.04_Down-regulated	-2.46_Down-regulated	-0.42_Unchanged	2.32_Up-regulated	0.32_Unchanged	0_Unchanged
TRINITY_GG_1395_c82_g1	ACPM3_ARATH	Acyl carrier protein 3, mitochondrial	Scaffold_4	0.862025	0.67101	0.12_Unchanged	-0.25_Unchanged	-0.37_Unchanged	-2.13_Down-regulated	-3.41_Down-regulated	-1.28_Down-regulated	2.56_Up-regulated	0.31_Unchanged	-0.61_Unchanged
TRINITY_GG_1479_c22_g2	MLP43_ARATH	MLP-like protein 43	Scaffold_14	0.86201	0.656473	0.31_Unchanged	-1.49_Unchanged	-1.8_Unchanged	-0.7_Unchanged	-8.39_Down-regulated	-7.69_Down-regulated	4.42_Unchanged	3.41_Unchanged	-2.48_Unchanged
TRINITY_GG_1076_c70_g1	Y5902_ARATH	Uncharacterized protein At5g19025	Scaffold_8	0.861996	0.60804	-0.3_Unchanged	-0.67_Unchanged	-0.37_Unchanged	-0.45_Unchanged	-1.06_Down-regulated	-0.62_Unchanged	0.3_Unchanged	0.15_Unchanged	-0.1_Unchanged
TRINITY_GG_1631_c198_g1	UXS1_ARATH	UDP-glucuronic acid decarboxylase 1	Scaffold_14	0.861855	0.803734	0.73_Unchanged	-1.22_Down-regulated	-1.95_Down-regulated	-1.45_Down-regulated	-3.37_Down-regulated	-1.91_Down-regulated	1.81_Up-regulated	-0.37_Unchanged	-0.34_Unchanged
TRINITY_GG_3967_c64_g1	LMBD2_HUMAN	G-protein coupled receptor-associated protein LMBRD2	Scaffold_81	0.86178	0.736809	-0.19_Unchanged	-0.37_Unchanged	-0.17_Unchanged	-0.2_Unchanged	-0.51_Unchanged	-0.31_Unchanged	0.3_Unchanged	0.3_Unchanged	0.16_Unchanged
TRINITY_GG_4183_c128_g1	AIFA_DICDI	Apoptosis-inducing factor homolog A	Scaffold_2	0.86161	0.645367	-0.43_Unchanged	-1.39_Down-regulated	-0.97_Down-regulated	-0.74_Unchanged	-1.78_Down-regulated	-1.04_Down-regulated	0.39_Unchanged	0.08_Unchanged	0.01_Unchanged
TRINITY_GG_2919_c13_g1	GLYT6_ARATH	Probable glycosyltransferase At5g25310	Scaffold_12	0.861572	0.717627	0.98_Unchanged	-1.85_Unchanged	-2.84_Down-regulated	-2_Down-regulated	-3.24_Down-regulated	-1.23_Unchanged	3.41_Up-regulated	0.42_Unchanged	2.02_Unchanged
TRINITY_GG_2919_c13_g1	GLYT6_ARATH	Probable glycosyltransferase At5g25310	Scaffold_12	0.861572	0.717627	0.98_Unchanged	-1.85_Unchanged	-2.84_Down-regulated	-2_Down-regulated	-3.24_Down-regulated	-1.23_Unchanged	3.41_Up-regulated	0.42_Unchanged	2.02_Unchanged
TRINITY_GG_1081_c46_g2	VPEA_ARATH	Vacuolar-processing enzyme alpha-isozyme	Scaffold_8	0.861037	0.600574	0.42_Unchanged	-0.14_Unchanged	-0.55_Unchanged	-0.58_Unchanged	-1.21_Down-regulated	-0.64_Unchanged	1.2_Up-regulated	0.2_Unchanged	0.12_Unchanged
TRINITY_GG_3337_c535_g1	G2OX2_PEA	Gibberellin 2-beta-dioxygenase 2	Scaffold_9	0.860891	0.735684	-1.83_Unchanged	-2.37_Down-regulated	-0.54_Unchanged	-2.67_Down-regulated	-2.95_Down-regulated	-0.28_Unchanged	1.33_Unchanged	0.49_Unchanged	0.75_Unchanged
TRINITY_GG_4503_c323_g1	TBL37_ARATH	Protein trichome birefringence-like 37	Scaffold_15	0.860881	0.675645	-0.43_Unchanged	-0.75_Down-regulated	-0.32_Unchanged	-0.36_Unchanged	-1.27_Down-regulated	-0.91_Down-regulated	0.45_Unchanged	0.52_Unchanged	-0.07_Unchanged
TRINITY_GG_3658_c9_g1	AGL66_ARATH	Agamous-like MADS-box protein AGL66	Scaffold_81	0.860754	0.489022	-0.03_Unchanged	0.12_Unchanged	0.16_Unchanged	-4.85_Down-regulated	-11.75_Down-regulated	-6.9_Down-regulated	9.39_Up-regulated	4.57_Unchanged	-2.48_Unchanged
TRINITY_GG_296_c34_g1	IST1L_DICDI	IST1-like protein	Scaffold_82	0.860697	0.754758	1.43_Unchanged	-2.21_Down-regulated	-3.64_Down-regulated	-3.4_Down-regulated	-5.37_Down-regulated	-1.97_Unchanged	3.83_Up-regulated	-1_Unchanged	0.68_Unchanged
TRINITY_GG_4737_c190_g1	PME58_ARATH	Probable pectinesterase/pectinesterase inhibitor 58	Scaffold_11	0.860526	0.693245	0.53_Unchanged	-0.32_Unchanged	-0.85_Unchanged	-3.88_Down-regulated	-4.24_Down-regulated	-0.36_Unchanged	4.89_Up-regulated	0.49_Unchanged	0.97_Unchanged
TRINITY_GG_630_c16_g1	PMTQ_ARATH	Probable methyltransferase PMT26	Scaffold_80	0.860478	0.499695	0.02_Unchanged	-0.41_Unchanged	-0.43_Unchanged	-1.21_Unchanged	-1.88_Down-regulated	-0.67_Unchanged	1.61_Unchanged	0.38_Unchanged	0.15_Unchanged
TRINITY_GG_630_c16_g1	PMTQ_ARATH	Probable methyltransferase PMT26	Scaffold_80	0.860478	0.499695	0.02_Unchanged	-0.41_Unchanged	-0.43_Unchanged	-1.21_Unchanged	-1.88_Down-regulated	-0.67_Unchanged	1.61_Unchanged	0.38_Unchanged	0.15_Unchanged
TRINITY_GG_1631_c40_g1	TBD2A_RAT	TBC1 domain family member 2A	Scaffold_14	0.860408	0.573233	-0.23_Unchanged	-0.93_Unchanged	-0.7_Unchanged	-1.15_Down-regulated	-2.08_Down-regulated	-0.94_Unchanged	1.14_Unchanged	0.22_Unchanged	-0.02_Unchanged
TRINITY_GG_5289_c33_g1	TBL39_ARATH	Protein trichome birefringence-like 39	Scaffold_5	0.860385	0.610885	0.16_Unchanged	-1.61_Unchanged	-1.76_Unchanged	-0.76_Unchanged	-3.31_Down-regulated	-2.56_Unchanged	1.98_Unchanged	1.07_Unchanged	0.27_Unchanged
TRINITY_GG_394_c37_g1	PTR14_ARATH	Protein NRT1/ PTR FAMILY 7.3	Scaffold_80	0.859987	0.552999	-0.19_Unchanged	-1.61_Unchanged	-1.42_Unchanged	-1.54_Unchanged	-5.08_Down-regulated	-3.53_Unchanged	3.4_Unchanged	2.05_Unchanged	-0.06_Unchanged
TRINITY_GG_2093_c44_g1	TRM32_ARATH	Protein TRM32	Scaffold_13	0.859895	0.591264	-0.31_Unchanged	0.06_Unchanged	0.37_Unchanged	-4.87_Down-regulated	-8.18_Down-regulated	-3.31_Unchanged	5.82_Up-regulated	1.26_Unchanged	-2.43_Unchanged
TRINITY_GG_2103_c6_g1	UBP8_ARATH	Ubiquitin carboxyl-terminal hydrolase 8	Scaffold_13	0.859746	0.679892	-0.19_Unchanged	-1.07_Unchanged	-0.89_Unchanged	-1.6_Down-regulated	-2.03_Down-regulated	-0.43_Unchanged	1.9_Up-regulated	0.49_Unchanged	0.94_Unchanged
TRINITY_GG_2225_c1_g1	LAC2_ARATH	Laccase-2	Scaffold_84	0.859291	0.830956	1.19_Unchanged	-0.37_Unchanged	-1.56_Down-regulated	-1.52_Down-regulated	-3.05_Down-regulated	-1.53_Down-regulated	4.03_Up-regulated	1.32_Unchanged	1.36_Unchanged
TRINITY_GG_5181_c95_g1	E70B1_ARATH	Exocyst complex component EXO70B1	Scaffold_7	0.859195	0.681728	0.01_Unchanged	-0.41_Unchanged	-0.42_Unchanged	-0.17_Unchanged	-0.69_Unchanged	-0.52_Unchanged	0.51_Unchanged	0.32_Unchanged	0.22_Unchanged
TRINITY_GG_4216_c100_g1	MMK1_MEDSA	Mitogen-activated protein kinase homolog MMK1	Scaffold_2	0.859093	0.524111	0.05_Unchanged	0.02_Unchanged	-0.03_Unchanged	-0.23_Unchanged	-0.5_Unchanged	-0.27_Unchanged	0.5_Unchanged	0.22_Unchanged	-0.02_Unchanged
TRINITY_GG_637_c0_g1	FAB1D_ARATH	Putative 1-phosphatidylinositol-3-phosphate 5-kinase FAB1D	Scaffold_80	0.859022	0.683893	0.04_Unchanged	-0.41_Unchanged	-0.46_Unchanged	-0.4_Unchanged	-0.74_Down-regulated	-0.34_Unchanged	0.91_Up-regulated	0.46_Unchanged	0.58_Unchanged
TRINITY_GG_637_c0_g1	FAB1D_ARATH	Putative 1-phosphatidylinositol-3-phosphate 5-kinase FAB1D	Scaffold_80	0.859022	0.683893	0.04_Unchanged	-0.41_Unchanged	-0.46_Unchanged	-0.4_Unchanged	-0.74_Down-regulated	-0.34_Unchanged	0.91_Up-regulated	0.46_Unchanged	0.58_Unchanged
TRINITY_GG_3327_c21_g1	HTH_ARATH	Protein HOTHEAD	Scaffold_9	0.859	0.564062	-4.49_Unchanged	-4.93_Down-regulated	-0.44_Unchanged	-7.19_Down-regulated	-11.24_Down-regulated	-4.04_Unchanged	6.55_Unchanged	3.85_Unchanged	0.24_Unchanged
TRINITY_GG_2613_c4_g1	SUVR4_ARATH	Histone-lysine N-methyltransferase SUVR4	Scaffold_10	0.858821	0.822265	0.64_Unchanged	-1.43_Down-regulated	-2.07_Down-regulated	-2.28_Down-regulated	-3.42_Down-regulated	-1.14_Unchanged	1.9_Up-regulated	-1.02_Unchanged	-0.08_Unchanged
TRINITY_GG_2613_c4_g1	SUVR4_ARATH	Histone-lysine N-methyltransferase SUVR4	Scaffold_81	0.858821	0.822265	0.64_Unchanged	-1.43_Down-regulated	-2.07_Down-regulated	-2.28_Down-regulated	-3.42_Down-regulated	-1.14_Unchanged	1.9_Up-regulated	-1.02_Unchanged	-0.08_Unchanged
TRINITY_GG_215_c200_g1	TCMO_POPTM	Trans-cinnamate 4-monooxygenase	Scaffold_6	0.858754	0.694339	0.53_Unchanged	-0.59_Unchanged	-1.12_Down-regulated	-0.2_Unchanged	-1.51_Down-regulated	-1.3_Down-regulated	1.09_Up-regulated	0.36_Unchanged	0.18_Unchanged
TRINITY_GG_4503_c758_g1	RIPK_ARATH	Serine/threonine-protein kinase RIPK	Scaffold_15	0.85869	0.599853	0.51_Unchanged	-0.36_Unchanged	-0.87_Unchanged	-1.05_Unchanged	-1.99_Down-regulated	-0.94_Unchanged	2.37_Unchanged	0.81_Unchanged	0.74_Unchanged
TRINITY_GG_3330_c71_g1	IAA7_ARATH	Auxin-responsive protein IAA7	Scaffold_9	0.858333	0.676966	-0.59_Unchanged	-0.98_Down-regulated	-0.4_Unchanged	-0.76_Down-regulated	-1.43_Down-regulated	-0.67_Unchanged	0.33_Unchanged	0.15_Unchanged	-0.12_Unchanged
TRINITY_GG_3330_c71_g1	IAA7_ARATH	Auxin-responsive protein IAA7	Scaffold_9	0.858333	0.676966	-0.59_Unchanged	-0.98_Down-regulated	-0.4_Unchanged	-0.76_Down-regulated	-1.43_Down-regulated	-0.67_Unchanged	0.33_Unchanged	0.15_Unchanged	-0.12_Unchanged
TRINITY_GG_4504_c10_g1	STP14_ARATH	Sugar transport protein 14	Scaffold_15	0.858146	0.711605	-1.54_Unchanged	-2.19_Down-regulated	-0.66_Unchanged	-2.66_Down-regulated	-3.48_Down-regulated	-0.82_Unchanged	2.32_Unchanged	1.2_Unchanged	1.03_Unchanged
TRINITY_GG_3947_c66_g1	ENT1_ARATH	Equilibrative nucleotide transporter 1	Scaffold_81	0.857881	0.665906	-0.18_Unchanged	-0.33_Unchanged	-0.15_Unchanged	-0.39_Unchanged	-0.84_Down-regulated	-0.45_Unchanged	0.36_Unchanged	0.15_Unchanged	-0.15_Unchanged
TRINITY_GG_5157_c79_g1	PTR53_ARATH	Protein NRT1/ PTR FAMILY 2.11	Scaffold_7	0.857804	0.717888	-1.54_Unchanged	-5.21_Down-regulated	-3.67_Down-regulated	-0.83_Unchanged	-4.46_Down-regulated	-3.64_Down-regulated	1.04_Unchanged	1.76_Unchanged	1.79_Unchanged
TRINITY_GG_2636_c10_g1	NOI4_ARATH	Protein NOI4	Scaffold_10	0.85761	0.620192	-0.26_Unchanged	-0.41_Unchanged	-0.15_Unchanged	-0.82_Down-regulated	-1.43_Down-regulated	-0.61_Unchanged	0.96_Unchanged	0.4_Unchanged	-0.06_Unchanged
TRINITY_GG_4737_c370_g1	SDP1_ARATH	Triacylglycerol lipase SDP1	Scaffold_11	0.857523	0.757177	0.09_Unchanged	-0.32_Unchanged	-0.41_Unchanged	-0.41_Unchanged	-0.68_Unchanged	-0.27_Unchanged	0.7_Up-regulated	0.2_Unchanged	0.34_Unchanged
TRINITY_GG_4737_c370_g1	SDP1_ARATH	Triacylglycerol lipase SDP1	Scaffold_11	0.857523	0.757177	0.09_Unchanged	-0.32_Unchanged	-0.41_Unchanged	-0.41_Unchanged	-0.68_Unchanged	-0.27_Unchanged	0.7_Up-regulated	0.2_Unchanged	0.34_Unchanged
TRINITY_GG_853_c199_g1	GILP_ARATH	GSH-induced LITAF domain protein	Scaffold_83	0.857522	0.609253	-0.33_Unchanged	-0.55_Unchanged	-0.22_Unchanged	-0.35_Unchanged	-0.7_Down-regulated	-0.36_Unchanged	0.16_Unchanged	0.14_Unchanged	0.01_Unchanged
TRINITY_GG_5157_c203_g1	AB3A_ARATH	ABC transporter A family member 3	Scaffold_7	0.857266	0.507618	0.52_Unchanged	0.08_Unchanged	-0.44_Unchanged	-3.16_Down-regulated	-4.44_Down-regulated	-1.28_Unchanged	3.91_Up-regulated	0.24_Unchanged	-0.6_Unchanged
TRINITY_GG_5157_c203_g1	AB3A_ARATH	ABC transporter A family member 3	Scaffold_7	0.857266	0.507618	0.52_Unchanged	0.08_Unchanged	-0.44_Unchanged	-3.16_Down-regulated	-4.44_Down-regulated	-1.28_Unchanged	3.91_Up-regulated	0.24_Unchanged	-0.6_Unchanged
TRINITY_GG_6343_c9_g1	YUGF_BACSU	Uncharacterized hydrolase YugF	Scaffold_247	0.857225	0.602961	0.22_Unchanged	-2.19_Down-regulated	-2.41_Down-regulated	-1.35_Unchanged	-3.71_Down-regulated	-2.36_Down-regulated	1.77_Unchanged	0.2_Unchanged	0.24_Unchanged
TRINITY_GG_1777_c0_g1	CAMT_MESCR	Caffeoyl-CoA O-methyltransferase	Scaffold_1	0.857096	0.561113	0.22_Unchanged	-0.05_Unchanged	-0.27_Unchanged	-0.69_Unchanged	-1.52_Down-regulated	-0.83_Down-regulated	1.44_Up-regulated	0.53_Unchanged	-0.03_Unchanged
TRINITY_GG_3583_c0_g1	TTL1_ARATH	TPR repeat-containing thioredoxin TTL1	Scaffold_81	0.857	0.483319	-0.27_Unchanged	-0.77_Unchanged	-0.5_Unchanged	-4.25_Down-regulated	-4.58_Down-regulated	-0.33_Unchanged	4.95_Unchanged	0.97_Unchanged	1.14_Unchanged
TRINITY_GG_3583_c0_g1	TTL1_ARATH	TPR repeat-containing thioredoxin TTL1	Scaffold_81	0.857	0.483319	-0.27_Unchanged	-0.77_Unchanged	-0.5_Unchanged	-4.25_Down-regulated	-4.58_Down-regulated	-0.33_Unchanged	4.95_Unchanged	0.97_Unchanged	1.14_Unchanged
TRINITY_GG_5178_c2_g1	ITPK3_ARATH	Inositol-tetrakisphosphate 1-kinase 3	Scaffold_7	0.856934	0.728442	0.02_Unchanged	-1.67_Down-regulated	-1.7_Down-regulated	-0.73_Down-regulated	-1.38_Down-regulated	-0.65_Unchanged	0.73_Unchanged	-0.01_Unchanged	1.03_Up-regulated
TRINITY_GG_4183_c252_g1	ZMYM5_BOVIN	Zinc finger MYM-type protein 5	Scaffold_2	0.856819	0.533177	0.64_Unchanged	0.02_Unchanged	-0.62_Unchanged	-4.81_Down-regulated	-6.45_Down-regulated	-1.64_Unchanged	7.24_Up-regulated	1.8_Unchanged	0.78_Unchanged
TRINITY_GG_3972_c5_g1	MADS4_VITVI	Agamous-like MADS-box protein MADS4	Scaffold_81	0.856614	0.651556	-2.33_Unchanged	-6.38_Down-regulated	-4.05_Down-regulated	-2.06_Unchanged	-7.53_Down-regulated	-5.47_Down-regulated	1.25_Unchanged	1.53_Unchanged	0.11_Unchanged
TRINITY_GG_4155_c0_g1	RIC1_ARATH	CRIB domain-containing protein RIC1	Scaffold_2	0.85635	0.645281	-1.79_Unchanged	-2.44_Unchanged	-0.65_Unchanged	-7.34_Down-regulated	-9.79_Down-regulated	-2.45_Unchanged	7.55_Up-regulated	2_Unchanged	0.2_Unchanged
TRINITY_GG_5157_c152_g2	DUF5_ARATH	DUF724 domain-containing protein 5	Scaffold_7	0.856225	0.637996	-2.58_Unchanged	-2.21_Unchanged	0.37_Unchanged	-3.01_Unchanged	-5.88_Down-regulated	-2.87_Unchanged	5.2_Unchanged	4.77_Unchanged	1.54_Unchanged
TRINITY_GG_1080_c131_g1	CIPK4_ARATH	CBL-interacting serine/threonine-protein kinase 4	Scaffold_8	0.856167	0.75002	-0.61_Unchanged	-1.81_Down-regulated	-1.2_Down-regulated	-0.73_Unchanged	-1.61_Down-regulated	-0.88_Unchanged	0.42_Unchanged	0.3_Unchanged	0.62_Unchanged
TRINITY_GG_3967_c23_g1	LIIP1_ARATH	Small GTPase LIP1	Scaffold_81	0.856122	0.547047	0.08_Unchanged	0.07_Unchanged	-0.01_Unchanged	-0.79_Down-regulated	-1.08_Down-regulated	-0.29_Unchanged	1.06_Up-regulated	0.2_Unchanged	-0.09_Unchanged
TRINITY_GG_2093_c18_g1	SIPL2_ORYSJ	Signal peptide peptidase-like 2	Scaffold_13	0.856064	0.641386	-0.09_Unchanged	-0.3_Unchanged	-0.21_Unchanged	-0.81_Down-regulated	-0.87_Down-regulated	-0.06_Unchanged	0.64_Unchanged	-0.09_Unchanged	0.06_Unchanged
TRINITY_GG_3967_c56_g1	PUB4_ARATH	U-box domain-containing protein 4	Scaffold_81	0.856056	0.761965	-0.86_Unchanged	-1.71_Down-regulated	-0.85_Unchanged	-0.15_Unchanged	-1.96_Down-regulated	-1.81_Down-regulated	0.61_Unchanged	1.32_Unchanged	0.36_Unchanged
TRINITY_GG_215_c130_g1	WTR13_ARATH	WAT1-related protein At2g37460	Scaffold_6	0.856037	0.655059	-0.57_Unchanged	-2.82_Down-regulated	-2.25_Unchanged	-1.14_Unchanged	-3.36_Down-regulated	-2.22_Unchanged	1.09_Unchanged	0.52_Unchanged	0.55_Unchanged
TRINITY_GG_4209_c4_g1	ZOG_PHALU	Zeatin O-glucosyltransferase	Scaffold_2	0.855729	0.768057	-1.01_Unchanged	-0.85_Down-regulated	0.16_Unchanged	-0.96_Down-regulated	-2.17_Down-regulated	-1.21_Down-regulated	0.88_Unchanged	0.92_Unchanged	-0.44_Unchanged
TRINITY_GG_1768_c191_g1	VRN1_ARATH	B3 domain-containing transcription factor VRN1	Scaffold_1	0.855523	0.602357	-0.29_Unchanged	-2.38_Down-regulated	-2.09_Down-regulated	-0.88_Unchanged	-2.86_Down-regulated	-1.98_Down-regulated	0.77_Unchanged	0.18_Unchanged	0.3_Unchanged
TRINITY_GG_5906_c10_g1	ZMYM1_HUMAN	Zinc finger MYM-type protein 1	Scaffold_1	0.855523	0.567226	-0.21_Unchanged	-0.9_Unchanged	-0.69_Unchanged	-0.37_Unchanged	-1.91_Down-regulated	-1.55_Down-regulated	1.04_Unchanged	0.89_Unchanged	0.03_Unchanged
TRINITY_GG_5157_c46_g1	IAA7_ARATH	Auxin-responsive protein IAA7	Scaffold_7	0.855376	0.509403	-0.09_Unchanged	-0.05_Unchanged	0.04_Unchanged	-1.58_Down-regulated	-2.28_Down-regulated	-0.7_Unchanged	2.41_Up-regulated	0.93_Unchanged	0.18_Unchanged
TRINITY_GG_215_c436_g2	Y3172_ARATH	WEB family protein At3g51720	Scaffold_6	0.855294	0.530104	0.27_Unchanged	-0.47_Unchanged	-0.74_Unchanged	-5.28_Down-regulated	-5.85_Down-regulated	-0.58_Unchanged	5.37_Up-regulated	-0.17_Unchanged	-0.01_Unchanged
TRINITY_GG_215_c342_g1	SCRK5_ARATH	Probable fructokinase-5	Scaffold_6	0.85482	0.562449	-0.39_Unchanged	-3.14_Unchanged	-2.74_Unchanged	-6.87_Down-regulated	-8.67_Down-regulated	-1.8_Unchanged	6.33_Up-regulated	-0.14_Unchanged	0.8_Unchanged
TRINITY_GG_5775_c89_g1	RBK1_ARATH	Receptor-like cytosolic serine/threonine-protein kinase RBK1	Scaffold_3	0.854599	0.653874	0.3_Unchanged	-0.13_Unchanged	-0.42_Unchanged	-2.45_Down-regulated	-3.23_Down-regulated	-0.78_Unchanged	2.97_Up-regulated	0.23_Unchanged	-0.12_Unchanged
TRINITY_GG_215_c177_g1	GILT_ARATH	Gamma-interferon-responsive lysosomal thiol protein	Scaffold_6	0.854067	0.71318	-1.52_Unchanged	-2.57_Unchanged	-1.05_Unchanged	-1.13_Unchanged	-5.85_Down-regulated	-4.71_Down-regulated	1.28_Unchanged	1.67_Unchanged	-2_Unchanged
TRINITY_GG_5775_c248_g1	DJB13_HUMAN	DnaJ homolog subfamily B member 13	Scaffold_3	0.854024	0.536918	-0.44_Unchanged	-0.48_Unchanged	-0.04_Unchanged	-3.35_Down-regulated	-4.11_Down-regulated	-0.77_Unchanged	3.98_Unchanged	1.08_Unchanged	0.35_Unchanged
TRINITY_GG_44_c99_g1	PTR50_ARATH	Protein NRT1/ PTR FAMILY 5.8	Scaffold_6	0.853905	0.666742	0.05_Unchanged	-0.17_Unchanged	-0.23_Unchanged	-0.34_Unchanged	-0.86_Down-regulated	-0.52_Unchanged	0.46_Unchanged	0.07_Unchanged	-0.22_Unchanged
TRINITY_GG_215_c294_g1	FAR_SIMCH	Alcohol-forming fatty acyl-CoA reductase	Scaffold_6	0.853789	0.688994	-1.09_Unchanged	-4.57_Down-regulated	-3.48_Down-regulated	-0.51_Unchanged	-4.76_Down-regulated	-4.24_Down-regulated	0.42_Unchanged	1_Unchanged	0.24_Unchanged
TRINITY_GG_5139_c69_g1	MADS2_VITVI	Agamous-like MADS-box protein MADS2	Scaffold_7	0.853724	0.735695	-2.21_Unchanged	-7.94_Down-regulated	-5.73_Down-regulated	-1.54_Unchanged	-7.16_Down-regulated	-5.62_Down-regulated	-0.25_Unchanged	0.42_Unchanged	0.53_Unchanged
TRINITY_GG_5139_c69_g1	MADS2_VITVI	Agamous-like MADS-box protein MADS2	Scaffold_7	0.853724	0.735695	-2.21_Unchanged	-7.94_Down-regulated	-5.73_Down-regulated	-1.54_Unchanged	-7.16_Down-regulated	-5.62_Down-regulated	-0.25_Unchanged	0.42_Unchanged	0.53_Unchanged
TRINITY_GG_1595_c4_g1	FB34_ARATH	Putative F-box protein At1g33530	Scaffold_14	0.853723	0.67198	-1.43_Unchanged	-3.52_Down-regulated	-2.1_Unchanged	-1.91_Unchanged	-3.95_Down-regulated	-2.04_Unchanged	1.22_Unchanged	0.74_Unchanged	0.79_Unchanged
TRINITY_GG_1595_c4_g1	FB34_ARATH	Putative F-box protein At1g33530	Scaffold_84	0.853723	0.67198	-1.43_Unchanged	-3.52_Down-regulated	-2.1_Unchanged	-1.91_Unchanged	-3.95_Down-regulated	-2.04_Unchanged	1.22_Unchanged	0.74_Unchanged	0.79_Unchanged
TRINITY_GG_215_c510_g1	CHX14_ARATH	Cation/H(+) antiporter 14	Scaffold_6	0.853631	0.563786	1.29_Unchanged	2.3_Unchanged	1.01_Unchanged	-6.87_Down-regulated	-9.66_Down-regulated	-2.79_Unchanged	10.89_Up-regulated	2.73_Unchanged	-1.07_Unchanged
TRINITY_GG_1078_c61_g1	PER52_ARATH	Peroxidase 52	Scaffold_8	0.853567	0.6981	0.4_Unchanged	-1.86_Down-regulated	-2.27_Down-regulated	-0.04_Unchanged	-2.59_Down-regulated	-2.55_Down-regulated	1.51_Unchanged	1.07_Unchanged	0.79_Unchanged
TRINITY_GG_5538_c45_g1	BRIZ2_ARATH	BRAP2 RING ZnF UBP domain-containing protein 2	Scaffold_87	0.852944	0.703081	-0.5_Unchanged	-0.66_Unchanged	-0.16_Unchanged	-0.43_Unchanged	-0.95_Down-regulated	-0.52_Unchanged	0.34_Unchanged	0.42_Unchanged	0.05_Unchanged
TRINITY_GG_5985_c19_g1	DTX51_ARATH	Protein DETOXIFICATION 51	Scaffold_3	0.852522	0.69317	-4.57_Unchanged	-6.19_Down-regulated	-1.62_Unchanged	-4.57_Down-regulated	-5.89_Down-regulated	-1.31_Unchanged	2.36_Unchanged	2.36_Unchanged	2.67_Unchanged
TRINITY_GG_215_c599_g1	BC10_ORYSJ	Glycosyltransferase BC10	Scaffold_6	0.852501	0.596515	0.07_Unchanged	-0.22_Unchanged	-0.29_Unchanged	-0.4_Unchanged	-1.04_Down-regulated	-0.64_Unchanged	0.71_Unchanged	0.23_Unchanged	-0.12_Unchanged
TRINITY_GG_215_c599_g1	BC10_ORYSJ	Glycosyltransferase BC10	Scaffold_6	0.852501	0.596515	0.07_Unchanged	-0.22_Unchanged	-0.29_Unchanged	-0.4_Unchanged	-1.04_Down-regulated	-0.64_Unchanged	0.71_Unchanged	0.23_Unchanged	-0.12_Unchanged
TRINITY_GG_4184_c49_g1	CNBL7_ORYSJ	Calcineurin B-like protein 7	Scaffold_2	0.852455	0.549304	-0.06_Unchanged	-0.68_Unchanged	-0.62_Unchanged	-0.97_Unchanged	-1.22_Down-regulated	-0.25_Unchanged	1.06_Unchanged	0.15_Unchanged	0.53_Unchanged
TRINITY_GG_1771_c35_g2	AB22G_ARATH	ABC transporter G family member 22	Scaffold_1	0.852112	0.717261	-0.2_Unchanged	-1.51_Unchanged	-1.32_Unchanged	-0.39_Unchanged	-3.64_Down-regulated	-3.25_Down-regulated	3.4_Up-regulated	3.21_Unchanged	1.28_Unchanged
TRINITY_GG_3337_c312_g1	GTE1_ARATH	Transcription factor GTE1	Scaffold_9	0.852033	0.687515	-0.53_Unchanged	-1.72_Down-regulated	-1.19_Down-regulated	-0.69_Unchanged	-1.45_Down-regulated	-0.77_Unchanged	0.15_Unchanged	0_Unchanged	0.42_Unchanged
TRINITY_GG_396_c33_g1	PATL3_ARATH	Patellin-3	Scaffold_80	0.851858	0.641107	0.15_Unchanged	-0.2_Unchanged	-0.35_Unchanged	-0.41_Unchanged	-1.06_Down-regulated	-0.64_Unchanged	0.71_Up-regulated	0.14_Unchanged	-0.15_Unchanged
TRINITY_GG_584_c191_g1	CBPS_STRGR	Zinc carboxypeptidase	Scaffold_80	0.851807	0.599334	-0.33_Unchanged	-0.52_Unchanged	-0.18_Unchanged	-1.03_Down-regulated	-1.27_Down-regulated	-0.25_Unchanged	0.7_Unchanged	0.01_Unchanged	-0.05_Unchanged
TRINITY_GG_585_c4_g1	CTR1_ARATH	Serine/threonine-protein kinase CTR1	Scaffold_80	0.851724	0.672947	-0.29_Unchanged	-1.26_Unchanged	-0.97_Unchanged	-0.83_Unchanged	-3.8_Down-regulated	-2.97_Down-regulated	1.84_Unchanged	1.3_Unchanged	-0.71_Unchanged
TRINITY_GG_585_c4_g1	CTR1_ARATH	Serine/threonine-protein kinase CTR1	Scaffold_80	0.851724	0.672947	-0.29_Unchanged	-1.26_Unchanged	-0.97_Unchanged	-0.83_Unchanged	-3.8_Down-regulated	-2.97_Down-regulated	1.84_Unchanged	1.3_Unchanged	-0.71_Unchanged
TRINITY_GG_5164_c54_g1	C7A15_VITVI	Beta-amyrin 28-monooxygenase	Scaffold_7	0.851498	0.632053	-0.87_Unchanged	-3.37_Unchanged	-2.5_Unchanged	-4.55_Down-regulated	-4.87_Down-regulated	-0.32_Unchanged	3.64_Unchanged	-0.04_Unchanged	2.15_Unchanged
TRINITY_GG_1768_c296_g1	LRGUK_MOUSE	Leucine-rich repeat and guanylate kinase domain-containing protein	Scaffold_1	0.850972	0.62357	0.13_Unchanged	-0.14_Unchanged	-0.27_Unchanged	-0.44_Unchanged	-1.08_Down-regulated	-0.64_Unchanged	0.8_Up-regulated	0.22_Unchanged	-0.14_Unchanged
TRINITY_GG_4759_c105_g1	P2C44_ARATH	Putative protein phosphatase 2C-like protein 44	Scaffold_11	0.850866	0.60117	1.2_Unchanged	-0.39_Unchanged	-1.59_Unchanged	-3.4_Down-regulated	-4.37_Down-regulated	-0.97_Unchanged	5.35_Up-regulated	0.75_Unchanged	1.37_Unchanged
TRINITY_GG_2893_c1_g1	SPX1_ORYSI	SPX domain-containing protein 1	Scaffold_12	0.850843	0.721255	-0.34_Unchanged	-0.55_Unchanged	-0.21_Unchanged	-0.99_Down-regulated	-1.21_Down-regulated	-0.22_Unchanged	0.76_Up-regulated	0.11_Unchanged	0.1_Unchanged
TRINITY_GG_5775_c439_g1	RIP1_HORVU	Protein synthesis inhibitor I	Scaffold_3	0.850794	0.721575	-0.51_Unchanged	-6.86_Down-regulated	-6.36_Down-regulated	-0.26_Unchanged	-5.1_Down-regulated	-4.85_Down-regulated	1.38_Unchanged	1.64_Unchanged	3.15_Unchanged
TRINITY_GG_624_c71_g1	FTIP3_ARATH	FT-interacting protein 3	Scaffold_80	0.850578	0.662659	0.35_Unchanged	-1.28_Unchanged	-1.63_Down-regulated	-0.18_Unchanged	-2.23_Down-regulated	-2.06_Down-regulated	1.58_Unchanged	1.06_Unchanged	0.63_Unchanged
TRINITY_GG_2653_c8_g1	JMJ16_ARATH	Putative lysine-specific demethylase JMJ16	Scaffold_10	0.850554	0.648217	0.12_Unchanged	0.08_Unchanged	-0.03_Unchanged	-0.38_Unchanged	-0.5_Unchanged	-0.11_Unchanged	0.61_Unchanged	0.11_Unchanged	0.03_Unchanged
TRINITY_GG_4035_c7_g1	AB3C_ARATH	ABC transporter C family member 3	Scaffold_81	0.850527	0.514856	0.21_Unchanged	0.26_Unchanged	0.05_Unchanged	-2.93_Down-regulated	-4.04_Down-regulated	-1.12_Unchanged	4.07_Up-regulated	0.93_Unchanged	-0.23_Unchanged
TRINITY_GG_215_c15_g1	Y7797_ORYSJ	B3 domain-containing protein Os07g0679700	Scaffold_6	0.850298	0.717445	0.4_Unchanged	0.19_Unchanged	-0.21_Unchanged	-0.48_Unchanged	-1.13_Down-regulated	-0.64_Unchanged	1.44_Up-regulated	0.56_Unchanged	0.12_Unchanged
TRINITY_GG_5172_c6_g1	SCP20_ARATH	Serine carboxypeptidase-like 20	Scaffold_7	0.850192	0.701381	-0.95_Unchanged	-2.84_Down-regulated	-1.88_Down-regulated	-0.76_Down-regulated	-2.54_Down-regulated	-1.78_Down-regulated	-0.03_Unchanged	0.17_Unchanged	0.27_Unchanged
TRINITY_GG_617_c96_g1	DOF35_ARATH	Dof zinc finger protein DOF3.5	Scaffold_80	0.850185	0.578503	0.53_Unchanged	-0.72_Unchanged	-1.26_Unchanged	-1.19_Unchanged	-3.78_Down-regulated	-2.59_Down-regulated	2.53_Unchanged	0.81_Unchanged	-0.53_Unchanged
TRINITY_GG_1768_c1127_g1	Y4276_ARATH	Uncharacterized protein At4g22758	Scaffold_1	0.850103	0.580807	-0.34_Unchanged	-0.65_Unchanged	-0.31_Unchanged	-1.54_Down-regulated	-2.36_Down-regulated	-0.82_Unchanged	1.51_Unchanged	0.3_Unchanged	-0.21_Unchanged
TRINITY_GG_33_c8_g1	JOSL_ARATH	Josephin-like protein	Scaffold_6	0.850103	0.69361	-0.34_Unchanged	-0.84_Down-regulated	-0.49_Unchanged	-0.21_Unchanged	-0.6_Unchanged	-0.38_Unchanged	0.01_Unchanged	0.14_Unchanged	0.25_Unchanged
TRINITY_GG_617_c46_g1	RF2B_ORYSJ	Transcription factor RF2b	Scaffold_80	0.849624	0.707853	-0.32_Unchanged	-0.83_Down-regulated	-0.52_Unchanged	-0.44_Unchanged	-0.89_Down-regulated	-0.45_Unchanged	0.46_Unchanged	0.34_Unchanged	0.41_Unchanged
TRINITY_GG_1081_c96_g2	BRAT1_ARATH	Brassinosteroid-related acyltransferase 1	Scaffold_8	0.849322	0.636369	0.09_Unchanged	-1.03_Unchanged	-1.12_Unchanged	-0.94_Unchanged	-2.29_Down-regulated	-1.35_Unchanged	2.04_Unchanged	1.01_Unchanged	0.78_Unchanged
TRINITY_GG_4209_c40_g1	SAP11_ARATH	Zinc finger AN1 and C2H2 domain-containing stress-associated protein 11	Scaffold_2	0.849222	0.67856	-0.27_Unchanged	-0.51_Unchanged	-0.23_Unchanged	-0.88_Down-regulated	-0.95_Down-regulated	-0.07_Unchanged	0.68_Unchanged	0.07_Unchanged	0.24_Unchanged
TRINITY_GG_4206_c632_g1	OLEL_SESIN	Oleosin L	Scaffold_2	0.849031	0.571373	-0.33_Unchanged	-1.61_Unchanged	-1.28_Unchanged	-3.07_Unchanged	-5.67_Down-regulated	-2.6_Unchanged	4.03_Unchanged	1.29_Unchanged	-0.03_Unchanged
TRINITY_GG_602_c17_g1	NSRB_ARATH	Nuclear speckle RNA-binding protein B	Scaffold_80	0.84898	0.641282	1.17_Unchanged	-0.62_Unchanged	-1.78_Unchanged	-2.37_Unchanged	-3.82_Down-regulated	-1.45_Unchanged	5.18_Unchanged	1.64_Unchanged	1.97_Unchanged
TRINITY_GG_853_c9_g1	RHIE_DICD3	Rhamnogalacturonate lyase	Scaffold_83	0.848355	0.69699	-0.25_Unchanged	-1.11_Down-regulated	-0.86_Down-regulated	-2.55_Down-regulated	-2.56_Down-regulated	-0.01_Unchanged	2.11_Up-regulated	-0.19_Unchanged	0.66_Unchanged
TRINITY_GG_1637_c26_g1	FBL34_ARATH	F-box/LRR-repeat protein At1g67190	Scaffold_14	0.847983	0.571578	0.19_Unchanged	-0.03_Unchanged	-0.22_Unchanged	-0.46_Unchanged	-0.84_Down-regulated	-0.37_Unchanged	0.76_Up-regulated	0.11_Unchanged	-0.04_Unchanged
TRINITY_GG_612_c0_g1	NET2C_ARATH	Protein NETWORKED 2C	Scaffold_80	0.847956	0.599242	-0.07_Unchanged	-1.83_Unchanged	-1.75_Unchanged	-2.94_Down-regulated	-3.7_Down-regulated	-0.76_Unchanged	3.02_Unchanged	0.16_Unchanged	1.15_Unchanged
TRINITY_GG_394_c20_g1	AB15C_ARATH	Putative ABC transporter C family member 15	Scaffold_80	0.846665	0.579265	-0.2_Unchanged	-0.9_Unchanged	-0.7_Unchanged	-0.56_Unchanged	-1.35_Down-regulated	-0.78_Unchanged	0.63_Unchanged	0.27_Unchanged	0.18_Unchanged
TRINITY_GG_588_c146_g1	MYB52_ARATH	Transcription factor MYB52	Scaffold_80	0.846648	0.575405	-0.09_Unchanged	-3.1_Down-regulated	-3_Down-regulated	-0.64_Unchanged	-3.91_Down-regulated	-3.27_Down-regulated	0.98_Unchanged	0.43_Unchanged	0.17_Unchanged
TRINITY_GG_5915_c11_g1	BH121_ARATH	Transcription factor bHLH121	Scaffold_3	0.846503	0.695511	-0.28_Unchanged	-0.72_Down-regulated	-0.44_Unchanged	-0.51_Unchanged	-0.69_Unchanged	-0.18_Unchanged	0.22_Unchanged	0_Unchanged	0.25_Unchanged
TRINITY_GG_2502_c2_g1	PGR_ARATH	Protein PGR	Scaffold_17	0.846105	0.739941	-0.67_Unchanged	-0.98_Down-regulated	-0.31_Unchanged	-0.21_Unchanged	-0.94_Down-regulated	-0.73_Down-regulated	-0.1_Unchanged	0.36_Unchanged	-0.06_Unchanged
TRINITY_GG_5157_c458_g1	11S1_CARIL	11S globulin seed storage protein 1	Scaffold_7	0.845875	0.584042	0.44_Unchanged	-2.44_Unchanged	-2.88_Down-regulated	-4.4_Down-regulated	-7.87_Down-regulated	-3.47_Down-regulated	4.69_Up-regulated	-0.16_Unchanged	-0.74_Unchanged
TRINITY_GG_2303_c1_g2	HHP1_ARATH	Heptahelical transmembrane protein 1	Scaffold_17	0.845679	0.598566	-0.58_Unchanged	-1.77_Down-regulated	-1.19_Down-regulated	-0.66_Unchanged	-1.99_Down-regulated	-1.33_Down-regulated	0.38_Unchanged	0.3_Unchanged	0.17_Unchanged
TRINITY_GG_3337_c35_g1	SCD1_ARATH	DENN domain and WD repeat-containing protein SCD1	Scaffold_9	0.845639	0.739333	0.13_Unchanged	-0.52_Unchanged	-0.65_Unchanged	-0.03_Unchanged	-0.81_Down-regulated	-0.78_Down-regulated	0.64_Unchanged	0.48_Unchanged	0.35_Unchanged
TRINITY_GG_2628_c0_g1	AMT12_SOLLC	Ammonium transporter 1 member 2	Scaffold_10	0.845631	0.603632	0.01_Unchanged	-1.18_Unchanged	-1.19_Unchanged	-0.93_Unchanged	-2.83_Down-regulated	-1.89_Down-regulated	1.39_Unchanged	0.45_Unchanged	-0.26_Unchanged
TRINITY_GG_3984_c5_g1	CDF2_ARATH	Cyclic dof factor 2	Scaffold_81	0.845617	0.597157	1.11_Unchanged	-1.18_Unchanged	-2.29_Down-regulated	-1.77_Unchanged	-4.4_Down-regulated	-2.63_Down-regulated	3.31_Unchanged	0.43_Unchanged	0.09_Unchanged
TRINITY_GG_1851_c105_g2	SCAM1_ARATH	Secretory carrier-associated membrane protein 1	Scaffold_1	0.845338	0.577106	-0.21_Unchanged	0.06_Unchanged	0.27_Unchanged	-4.97_Down-regulated	-7.03_Down-regulated	-2.06_Down-regulated	5.51_Up-regulated	0.75_Unchanged	-1.58_Unchanged
TRINITY_GG_4693_c4_g1	HIR4_ARATH	Hypersensitive-induced response protein 4	Scaffold_11	0.845334	0.605232	-0.21_Unchanged	-0.8_Down-regulated	-0.59_Unchanged	-0.28_Unchanged	-1_Down-regulated	-0.72_Down-regulated	0.26_Unchanged	0.19_Unchanged	0.05_Unchanged
TRINITY_GG_5497_c1380_g1	ATL6_ARATH	E3 ubiquitin-protein ligase ATL6	Scaffold_5	0.844953	0.652888	0.05_Unchanged	-0.84_Unchanged	-0.89_Unchanged	-1.03_Unchanged	-4.38_Down-regulated	-3.35_Down-regulated	2.59_Unchanged	1.5_Unchanged	-0.96_Unchanged
TRINITY_GG_853_c48_g1	GDPD1_ARATH	Glycerophosphodiester phosphodiesterase GDPD1, chloroplastic	Scaffold_83	0.84495	0.625662	-0.23_Unchanged	-1.19_Down-regulated	-0.96_Down-regulated	-1.57_Down-regulated	-1.96_Down-regulated	-0.39_Unchanged	1.42_Unchanged	0.08_Unchanged	0.65_Unchanged
TRINITY_GG_2636_c20_g1	B3GT2_ARATH	Probable beta-1,3-galactosyltransferase 2	Scaffold_10	0.844787	0.577987	0.05_Unchanged	-0.16_Unchanged	-0.21_Unchanged	-0.39_Unchanged	-0.78_Down-regulated	-0.39_Unchanged	0.83_Up-regulated	0.39_Unchanged	0.21_Unchanged
TRINITY_GG_2446_c0_g1	RH37_ORYSJ	DEAD-box ATP-dependent RNA helicase 37	Scaffold_17	0.844738	0.668697	-1.07_Unchanged	-3.19_Down-regulated	-2.13_Unchanged	-2.53_Unchanged	-4.69_Down-regulated	-2.16_Unchanged	1.27_Unchanged	-0.19_Unchanged	-0.22_Unchanged
TRINITY_GG_906_c0_g1	AHK5_ARATH	Histidine kinase 5	Scaffold_8	0.844647	0.556429	-0.06_Unchanged	-0.61_Unchanged	-0.55_Unchanged	-0.25_Unchanged	-0.95_Down-regulated	-0.7_Down-regulated	0.31_Unchanged	0.12_Unchanged	-0.03_Unchanged
TRINITY_GG_44_c178_g1	C71A9_SOYBN	Cytochrome P450 71A9	Scaffold_6	0.844425	0.665946	-2.03_Unchanged	-1.89_Unchanged	0.14_Unchanged	-2.87_Down-regulated	-4.12_Down-regulated	-1.25_Unchanged	2.93_Unchanged	2.1_Unchanged	0.71_Unchanged
TRINITY_GG_2891_c41_g1	C90A1_ARATH	Cytochrome P450 90A1	Scaffold_12	0.844171	0.649821	-0.24_Unchanged	-1.18_Down-regulated	-0.94_Down-regulated	-0.94_Unchanged	-1.96_Down-regulated	-1.02_Down-regulated	0.93_Unchanged	0.22_Unchanged	0.15_Unchanged
TRINITY_GG_5497_c379_g1	AT18H_ARATH	Autophagy-related protein 18h	Scaffold_5	0.843929	0.586739	0.23_Unchanged	0.03_Unchanged	-0.19_Unchanged	-0.38_Unchanged	-0.73_Down-regulated	-0.35_Unchanged	0.7_Up-regulated	0.09_Unchanged	-0.07_Unchanged
TRINITY_GG_5497_c379_g1	AT18H_ARATH	Autophagy-related protein 18h	Scaffold_5	0.843929	0.586739	0.23_Unchanged	0.03_Unchanged	-0.19_Unchanged	-0.38_Unchanged	-0.73_Down-regulated	-0.35_Unchanged	0.7_Up-regulated	0.09_Unchanged	-0.07_Unchanged
TRINITY_GG_5281_c59_g1	FB117_ARATH	F-box protein At2g26160	Scaffold_5	0.843821	0.721151	-0.73_Unchanged	-3.41_Down-regulated	-2.68_Down-regulated	-0.89_Unchanged	-3.02_Down-regulated	-2.13_Down-regulated	0.17_Unchanged	0.01_Unchanged	0.56_Unchanged
TRINITY_GG_2108_c68_g1	SUN3_ARATH	SUN domain-containing protein 3	Scaffold_13	0.843202	0.573137	0.15_Unchanged	-0.19_Unchanged	-0.34_Unchanged	-3.01_Down-regulated	-3.32_Down-regulated	-0.31_Unchanged	3.41_Up-regulated	0.26_Unchanged	0.28_Unchanged
TRINITY_GG_2108_c68_g1	SUN3_ARATH	SUN domain-containing protein 3	Scaffold_13	0.843202	0.573137	0.15_Unchanged	-0.19_Unchanged	-0.34_Unchanged	-3.01_Down-regulated	-3.32_Down-regulated	-0.31_Unchanged	3.41_Up-regulated	0.26_Unchanged	0.28_Unchanged
TRINITY_GG_215_c255_g1	WBC30_ARATH	Putative white-brown complex homolog protein 30	Scaffold_6	0.843128	0.589776	-0.07_Unchanged	-0.31_Unchanged	-0.24_Unchanged	-2.65_Down-regulated	-2.83_Down-regulated	-0.18_Unchanged	2.49_Up-regulated	-0.09_Unchanged	-0.03_Unchanged
TRINITY_GG_1856_c94_g1	DTX41_ARATH	Protein DETOXIFICATION 41	Scaffold_1	0.84292	0.68448	-2.03_Unchanged	-5.58_Down-regulated	-3.55_Down-regulated	-2.62_Unchanged	-7.55_Down-regulated	-4.93_Down-regulated	0.6_Unchanged	0.01_Unchanged	-1.37_Unchanged
TRINITY_GG_5139_c181_g1	EDL3_ARATH	EID1-like F-box protein 3	Scaffold_7	0.842684	0.676774	-1.38_Unchanged	-5_Down-regulated	-3.62_Down-regulated	-0.72_Unchanged	-3.1_Down-regulated	-2.38_Unchanged	0.36_Unchanged	1.02_Unchanged	2.26_Unchanged
TRINITY_GG_2888_c143_g2	MADS2_VITVI	Agamous-like MADS-box protein MADS2	Scaffold_12	0.842584	0.644508	-2.17_Unchanged	-8.09_Down-regulated	-5.93_Down-regulated	-2.02_Unchanged	-6.9_Down-regulated	-4.88_Down-regulated	-0.17_Unchanged	-0.02_Unchanged	1.02_Unchanged
TRINITY_GG_4183_c80_g1	BH091_ARATH	Transcription factor bHLH91	Scaffold_2	0.842298	0.528739	-0.19_Unchanged	-0.35_Unchanged	-0.17_Unchanged	-2.45_Down-regulated	-3.01_Down-regulated	-0.56_Unchanged	2.82_Up-regulated	0.56_Unchanged	0.16_Unchanged
TRINITY_GG_4713_c1_g1	RBL3_ARATH	RHOMBOID-like protein 3	Scaffold_11	0.842254	0.591611	-1.46_Unchanged	0.15_Unchanged	1.61_Unchanged	-3.26_Unchanged	-8.19_Down-regulated	-4.93_Unchanged	7.91_Unchanged	6.11_Unchanged	-0.43_Unchanged
TRINITY_GG_720_c4_g1	ZAT9_ARATH	Zinc finger protein ZAT9	Scaffold_80	0.842065	0.746218	-0.23_Unchanged	-1.83_Down-regulated	-1.59_Down-regulated	-2.59_Down-regulated	-4.71_Down-regulated	-2.12_Down-regulated	2.26_Up-regulated	-0.09_Unchanged	-0.62_Unchanged
TRINITY_GG_1631_c317_g1	SAC4_ARATH	Phosphoinositide phosphatase SAC4	Scaffold_14	0.842001	0.615046	-0.23_Unchanged	-0.84_Down-regulated	-0.61_Unchanged	-0.23_Unchanged	-0.78_Down-regulated	-0.55_Unchanged	0.13_Unchanged	0.12_Unchanged	0.19_Unchanged
TRINITY_GG_2095_c23_g1	LONP2_SPIOL	Lon protease homolog 2, peroxisomal	Scaffold_13	0.841609	0.743118	-0.15_Unchanged	-0.47_Unchanged	-0.32_Unchanged	-0.26_Unchanged	-0.5_Unchanged	-0.23_Unchanged	0.29_Unchanged	0.18_Unchanged	0.27_Unchanged
TRINITY_GG_215_c719_g1	ERFL1_ARATH	Ethylene-responsive transcription factor-like protein At4g13040	Scaffold_6	0.841547	0.692471	-0.26_Unchanged	-1.73_Down-regulated	-1.48_Down-regulated	-1.1_Unchanged	-1.86_Down-regulated	-0.76_Unchanged	0.96_Unchanged	0.12_Unchanged	0.84_Unchanged
TRINITY_GG_5775_c87_g1	LPPE2_ARATH	Lipid phosphate phosphatase epsilon 2, chloroplastic	Scaffold_3	0.841307	0.54258	-0.12_Unchanged	-0.72_Down-regulated	-0.6_Unchanged	-0.28_Unchanged	-0.86_Down-regulated	-0.58_Unchanged	0.21_Unchanged	0.05_Unchanged	0.07_Unchanged
TRINITY_GG_3333_c125_g1	ACBP_GOSHI	Acyl-CoA-binding protein	Scaffold_9	0.841275	0.65785	-1.26_Unchanged	-2.09_Down-regulated	-0.83_Unchanged	-0.6_Unchanged	-2.19_Down-regulated	-1.59_Down-regulated	0.16_Unchanged	0.82_Unchanged	0.06_Unchanged
TRINITY_GG_584_c134_g1	SNAK2_SOLTU	Snakin-2	Scaffold_80	0.840861	0.581395	-0.51_Unchanged	-2.09_Unchanged	-1.58_Unchanged	-2.86_Down-regulated	-4.7_Down-regulated	-1.83_Unchanged	2.07_Unchanged	-0.29_Unchanged	-0.54_Unchanged
TRINITY_GG_5281_c109_g1	SMH3_MAIZE	Single myb histone 3	Scaffold_5	0.840835	0.488552	-0.74_Unchanged	0.12_Unchanged	0.87_Unchanged	-3.1_Unchanged	-7.53_Down-regulated	-4.43_Unchanged	7.84_Up-regulated	5.48_Unchanged	0.19_Unchanged
TRINITY_GG_853_c17_g1	Y2349_ARATH	Uncharacterized protein At2g33490	Scaffold_83	0.840692	0.60009	0.14_Unchanged	-0.57_Unchanged	-0.71_Down-regulated	-0.38_Unchanged	-1.25_Down-regulated	-0.87_Down-regulated	0.69_Unchanged	0.17_Unchanged	0.01_Unchanged
TRINITY_GG_3626_c2_g2	PTR2_ARATH	Protein NRT1/ PTR FAMILY 8.3	Scaffold_81	0.840647	0.671376	-0.11_Unchanged	-0.82_Down-regulated	-0.7_Down-regulated	-0.23_Unchanged	-1.04_Down-regulated	-0.82_Down-regulated	0.62_Unchanged	0.51_Unchanged	0.39_Unchanged
TRINITY_GG_3626_c2_g2	PTR2_ARATH	Protein NRT1/ PTR FAMILY 8.3	Scaffold_81	0.840647	0.671376	-0.11_Unchanged	-0.82_Down-regulated	-0.7_Down-regulated	-0.23_Unchanged	-1.04_Down-regulated	-0.82_Down-regulated	0.62_Unchanged	0.51_Unchanged	0.39_Unchanged
TRINITY_GG_1768_c449_g1	PIP27_MAIZE	Aquaporin PIP2-7	Scaffold_1	0.840581	0.607218	-0.59_Unchanged	-3.25_Down-regulated	-2.66_Down-regulated	-1.77_Unchanged	-3.77_Down-regulated	-2_Unchanged	0.8_Unchanged	-0.38_Unchanged	0.28_Unchanged
TRINITY_GG_300_c13_g1	LRL11_ARATH	LEAF RUST 10 DISEASE-RESISTANCE LOCUS RECEPTOR-LIKE PROTEIN KINASE-like 1.1	Scaffold_82	0.840486	0.71383	-0.56_Unchanged	-0.87_Unchanged	-0.32_Unchanged	-0.47_Unchanged	-1.93_Down-regulated	-1.46_Down-regulated	0.51_Unchanged	0.6_Unchanged	-0.54_Unchanged
TRINITY_GG_3956_c29_g1	FBD10_ARATH	Putative FBD-associated F-box protein At3g50710	Scaffold_81	0.840479	0.641234	-1.07_Unchanged	-2.67_Unchanged	-1.61_Unchanged	-2.53_Unchanged	-3.97_Down-regulated	-1.44_Unchanged	2.13_Unchanged	0.67_Unchanged	0.84_Unchanged
TRINITY_GG_3975_c546_g1	CML15_ARATH	Probable calcium-binding protein CML15	Scaffold_81	0.840157	0.606745	-0.47_Unchanged	-0.7_Unchanged	-0.23_Unchanged	-2.81_Down-regulated	-3.19_Down-regulated	-0.37_Unchanged	2.27_Up-regulated	-0.08_Unchanged	-0.22_Unchanged
TRINITY_GG_6507_c0_g1	YUGF_BACSU	Uncharacterized hydrolase YugF	Scaffold_247	0.840106	0.664051	0.84_Unchanged	-1.72_Unchanged	-2.55_Down-regulated	-1.32_Unchanged	-4.18_Down-regulated	-2.86_Down-regulated	2.21_Unchanged	0.06_Unchanged	-0.25_Unchanged
TRINITY_GG_215_c53_g1	IDM1_ARATH	Increased DNA methylation 1	Scaffold_6	0.840098	0.553756	-0.14_Unchanged	-0.19_Unchanged	-0.05_Unchanged	-0.64_Unchanged	-0.84_Down-regulated	-0.19_Unchanged	0.62_Unchanged	0.12_Unchanged	-0.03_Unchanged
TRINITY_GG_1851_c312_g1	AROD3_PETHY	Arogenate dehydratase 3	Scaffold_1	0.840027	0.661321	0.47_Unchanged	-0.11_Unchanged	-0.58_Unchanged	-0.35_Unchanged	-1.17_Down-regulated	-0.82_Down-regulated	1.34_Up-regulated	0.52_Unchanged	0.28_Unchanged
TRINITY_GG_2653_c248_g1	BC10_ORYSJ	Glycosyltransferase BC10	Scaffold_10	0.83956	0.518671	0.29_Unchanged	0.46_Unchanged	0.17_Unchanged	-2.94_Down-regulated	-3.45_Down-regulated	-0.52_Unchanged	3.84_Up-regulated	0.61_Unchanged	-0.08_Unchanged
TRINITY_GG_2108_c117_g1	RHA4A_ARATH	Probable E3 ubiquitin-protein ligase RHA4A	Scaffold_13	0.839349	0.755863	-1.73_Unchanged	-2.65_Down-regulated	-0.93_Unchanged	-0.8_Unchanged	-2.39_Down-regulated	-1.59_Unchanged	0.55_Unchanged	1.47_Unchanged	0.81_Unchanged
TRINITY_GG_1398_c59_g1	SY124_ARATH	Syntaxin-124	Scaffold_4	0.839311	0.508751	-0.13_Unchanged	-0.4_Unchanged	-0.27_Unchanged	-1.71_Down-regulated	-2.43_Down-regulated	-0.72_Unchanged	2.14_Up-regulated	0.56_Unchanged	0.11_Unchanged
TRINITY_GG_4754_c16_g1	TPP4_ORYSJ	Probable trehalose-phosphate phosphatase 4	Scaffold_11	0.839203	0.740003	0.2_Unchanged	-2_Down-regulated	-2.2_Down-regulated	-3.64_Down-regulated	-5.59_Down-regulated	-1.95_Down-regulated	2.54_Up-regulated	-1.3_Unchanged	-1.04_Unchanged
TRINITY_GG_1595_c1_g1	LAC2_ARATH	Laccase-2	Scaffold_14	0.839128	0.720893	1.17_Unchanged	-0.09_Unchanged	-1.26_Unchanged	-1.27_Unchanged	-2.96_Down-regulated	-1.69_Down-regulated	4.04_Up-regulated	1.6_Unchanged	1.17_Unchanged
TRINITY_GG_1602_c22_g1	TCMO_SOYBN	Trans-cinnamate 4-monooxygenase	Scaffold_14	0.839117	0.684091	1.07_Unchanged	0.39_Unchanged	-0.68_Unchanged	-0.61_Unchanged	-1.94_Down-regulated	-1.33_Down-regulated	2.37_Up-regulated	0.69_Unchanged	0.05_Unchanged
TRINITY_GG_4937_c33_g1	POLR1_ARATH	Retrovirus-related Pol polyprotein from transposon RE1	Scaffold_7	0.839111	0.70133	-0.43_Unchanged	-2.83_Unchanged	-2.4_Unchanged	-1.32_Unchanged	-5.63_Down-regulated	-4.32_Down-regulated	4.15_Unchanged	3.26_Unchanged	1.35_Unchanged
TRINITY_GG_5952_c13_g1	ASOL_TOBAC	L-ascorbate oxidase homolog	Scaffold_3	0.839069	0.594165	1.11_Unchanged	-0.7_Unchanged	-1.81_Unchanged	-2.9_Unchanged	-7.52_Down-regulated	-4.62_Down-regulated	5.14_Unchanged	1.12_Unchanged	-1.68_Unchanged
TRINITY_GG_4759_c95_g1	FAO2_LOTJA	Long-chain-alcohol oxidase FAO2	Scaffold_11	0.839055	0.633737	-1.93_Unchanged	-9.1_Down-regulated	-7.17_Down-regulated	-2.56_Unchanged	-10.1_Down-regulated	-7.54_Down-regulated	2.59_Unchanged	1.96_Unchanged	1.59_Unchanged
TRINITY_GG_2836_c34_g1	AT18H_ARATH	Autophagy-related protein 18h	Scaffold_10	0.838924	0.652545	0.04_Unchanged	-0.36_Unchanged	-0.4_Unchanged	-0.19_Unchanged	-0.46_Unchanged	-0.26_Unchanged	0.44_Unchanged	0.21_Unchanged	0.34_Unchanged
TRINITY_GG_4314_c0_g1	DIR23_ARATH	Dirigent protein 23	Scaffold_2	0.838443	0.566959	-0.06_Unchanged	-3.78_Unchanged	-3.72_Unchanged	-0.98_Unchanged	-5.88_Down-regulated	-4.9_Unchanged	2.1_Unchanged	1.18_Unchanged	0_Unchanged
TRINITY_GG_4169_c3_g1	PPO2_IPOBA	Polyphenol oxidase II, chloroplastic	Scaffold_2	0.838203	0.650649	-0.24_Unchanged	-0.83_Unchanged	-0.59_Unchanged	-0.56_Unchanged	-1.18_Down-regulated	-0.62_Unchanged	1_Unchanged	0.68_Unchanged	0.65_Unchanged
TRINITY_GG_1900_c40_g1	ZIP7_ARATH	Zinc transporter 7	Scaffold_1	0.838198	0.660151	-1.64_Unchanged	-4.46_Unchanged	-2.82_Unchanged	-6.47_Down-regulated	-8.92_Down-regulated	-2.46_Unchanged	6.37_Unchanged	1.54_Unchanged	1.91_Unchanged
TRINITY_GG_1900_c40_g1	ZIP7_ARATH	Zinc transporter 7	Scaffold_82	0.838198	0.660151	-1.64_Unchanged	-4.46_Unchanged	-2.82_Unchanged	-6.47_Down-regulated	-8.92_Down-regulated	-2.46_Unchanged	6.37_Unchanged	1.54_Unchanged	1.91_Unchanged
TRINITY_GG_3327_c67_g1	HMA5_ARATH	Probable copper-transporting ATPase HMA5	Scaffold_9	0.837979	0.666486	-0.17_Unchanged	-0.95_Unchanged	-0.78_Unchanged	-0.45_Unchanged	-1.15_Down-regulated	-0.7_Unchanged	1.14_Unchanged	0.86_Unchanged	0.94_Unchanged
TRINITY_GG_4193_c35_g1	SUT31_ARATH	Sulfate transporter 3.1	Scaffold_2	0.837971	0.518548	0.85_Unchanged	-0.17_Unchanged	-1.02_Unchanged	-5.52_Down-regulated	-6.62_Down-regulated	-1.1_Unchanged	6.25_Up-regulated	-0.12_Unchanged	-0.2_Unchanged
TRINITY_GG_391_c26_g1	WSD6_ARATH	Wax ester synthase/diacylglycerol acyltransferase 6	Scaffold_80	0.837964	0.661973	-0.13_Unchanged	-3.21_Down-regulated	-3.08_Down-regulated	-1.67_Unchanged	-3.9_Down-regulated	-2.23_Down-regulated	1.19_Unchanged	-0.35_Unchanged	0.5_Unchanged
TRINITY_GG_2117_c8_g1	PDP3_ARATH	PWWP domain-containing protein 3	Scaffold_13	0.837512	0.511414	0.26_Unchanged	0.02_Unchanged	-0.24_Unchanged	-2.65_Down-regulated	-3.4_Down-regulated	-0.75_Unchanged	3.28_Up-regulated	0.36_Unchanged	-0.15_Unchanged
TRINITY_GG_3337_c100_g1	METK2_BETVU	S-adenosylmethionine synthase 2	Scaffold_9	0.837314	0.74661	0.89_Unchanged	0.36_Unchanged	-0.53_Unchanged	-0.64_Unchanged	-2.14_Down-regulated	-1.5_Down-regulated	2.19_Up-regulated	0.67_Unchanged	-0.31_Unchanged
TRINITY_GG_1399_c264_g1	ARAD1_ARATH	Probable arabinosyltransferase ARAD1	Scaffold_4	0.837307	0.694132	-0.2_Unchanged	-0.41_Unchanged	-0.21_Unchanged	-0.41_Unchanged	-0.82_Down-regulated	-0.41_Unchanged	0.24_Unchanged	0.03_Unchanged	-0.17_Unchanged
TRINITY_GG_1851_c111_g2	DJC76_ARATH	Chaperone protein dnaJ C76, chloroplastic	Scaffold_1	0.837292	0.597844	0.23_Unchanged	-0.99_Unchanged	-1.22_Down-regulated	-0.63_Unchanged	-1.99_Down-regulated	-1.36_Down-regulated	1.13_Unchanged	0.28_Unchanged	0.14_Unchanged
TRINITY_GG_1851_c111_g2	DJC76_ARATH	Chaperone protein dnaJ C76, chloroplastic	Scaffold_1	0.837292	0.597844	0.23_Unchanged	-0.99_Unchanged	-1.22_Down-regulated	-0.63_Unchanged	-1.99_Down-regulated	-1.36_Down-regulated	1.13_Unchanged	0.28_Unchanged	0.14_Unchanged
TRINITY_GG_4207_c164_g1	RHC1A_ARATH	Probable E3 ubiquitin-protein ligase RHC1A	Scaffold_2	0.837139	0.588284	-0.71_Unchanged	-1.74_Unchanged	-1.03_Unchanged	-2.55_Unchanged	-4.68_Down-regulated	-2.13_Unchanged	2.5_Unchanged	0.66_Unchanged	-0.44_Unchanged
TRINITY_GG_5775_c72_g1	ACR3_ARATH	ACT domain-containing protein ACR3	Scaffold_3	0.836913	0.735747	-0.31_Unchanged	-1.05_Down-regulated	-0.75_Unchanged	-0.21_Unchanged	-0.93_Down-regulated	-0.71_Unchanged	0.6_Unchanged	0.7_Unchanged	0.73_Unchanged
TRINITY_GG_2888_c280_g1	PMTB_ARATH	Probable methyltransferase PMT11	Scaffold_12	0.836897	0.612927	-0.18_Unchanged	-0.49_Unchanged	-0.31_Unchanged	-2.14_Down-regulated	-2.67_Down-regulated	-0.53_Unchanged	2.54_Up-regulated	0.57_Unchanged	0.36_Unchanged
TRINITY_GG_2995_c4_g1	POLR2_ARATH	Retrovirus-related Pol polyprotein from transposon RE2	Scaffold_12	0.836027	0.650381	-2.34_Unchanged	-2.53_Unchanged	-0.18_Unchanged	-1.09_Unchanged	-7.3_Down-regulated	-6.21_Down-regulated	1.76_Unchanged	3.01_Unchanged	-3.02_Unchanged
TRINITY_GG_2995_c4_g1	POLR2_ARATH	Retrovirus-related Pol polyprotein from transposon RE2	Scaffold_12	0.836027	0.650381	-2.34_Unchanged	-2.53_Unchanged	-0.18_Unchanged	-1.09_Unchanged	-7.3_Down-regulated	-6.21_Down-regulated	1.76_Unchanged	3.01_Unchanged	-3.02_Unchanged
TRINITY_GG_1360_c70_g1	CLPAA_SOLLC	ATP-dependent Clp protease ATP-binding subunit ClpA homolog CD4A, chloroplastic	Scaffold_4	0.835649	0.669295	-1.04_Unchanged	-0.31_Unchanged	0.73_Unchanged	-3.45_Down-regulated	-6.35_Down-regulated	-2.89_Unchanged	5.53_Up-regulated	3.12_Unchanged	-0.5_Unchanged
TRINITY_GG_1_c33_g1	MYB26_ARATH	Transcription factor MYB26	Scaffold_6	0.835618	0.601229	-2.1_Unchanged	-4.14_Down-regulated	-2.03_Unchanged	-3.01_Unchanged	-5.66_Down-regulated	-2.65_Unchanged	1.23_Unchanged	0.32_Unchanged	-0.3_Unchanged
TRINITY_GG_5757_c5_g1	APF1_ARATH	Aspartyl protease family protein 1	Scaffold_3	0.835542	0.55259	-0.02_Unchanged	-0.76_Unchanged	-0.74_Unchanged	-0.69_Unchanged	-2.68_Down-regulated	-2_Down-regulated	1.49_Unchanged	0.82_Unchanged	-0.44_Unchanged
TRINITY_GG_1912_c16_g1	NLP5_ARATH	Protein NLP5	Scaffold_1	0.835225	0.705682	-0.27_Unchanged	-3.11_Down-regulated	-2.84_Down-regulated	-0.41_Unchanged	-2.45_Down-regulated	-2.04_Unchanged	1.53_Unchanged	1.39_Unchanged	2.18_Unchanged
TRINITY_GG_1912_c16_g1	NLP5_ARATH	Protein NLP5	Scaffold_1	0.835225	0.705682	-0.27_Unchanged	-3.11_Down-regulated	-2.84_Down-regulated	-0.41_Unchanged	-2.45_Down-regulated	-2.04_Unchanged	1.53_Unchanged	1.39_Unchanged	2.18_Unchanged
TRINITY_GG_4183_c154_g1	LFG4_ARATH	Protein LIFEGUARD 4	Scaffold_2	0.835186	0.531062	-1.07_Unchanged	-1.08_Unchanged	-0.01_Unchanged	-3.72_Down-regulated	-4.45_Down-regulated	-0.74_Unchanged	3.22_Up-regulated	0.57_Unchanged	-0.15_Unchanged
TRINITY_GG_5497_c183_g1	PHRF1_MOUSE	PHD and RING finger domain-containing protein 1	Scaffold_5	0.835088	0.636444	-0.07_Unchanged	-0.23_Unchanged	-0.16_Unchanged	-0.79_Down-regulated	-0.91_Down-regulated	-0.12_Unchanged	0.66_Unchanged	-0.06_Unchanged	-0.02_Unchanged
TRINITY_GG_2678_c0_g1	CLCC_ARATH	Chloride channel protein CLC-c	Scaffold_10	0.835002	0.540009	0_Unchanged	-0.33_Unchanged	-0.34_Unchanged	-0.27_Unchanged	-0.86_Down-regulated	-0.59_Unchanged	0.55_Unchanged	0.28_Unchanged	0.03_Unchanged
TRINITY_GG_1876_c706_g1	XERO1_ARATH	Dehydrin Xero 1	Scaffold_1	0.834659	0.629133	-0.01_Unchanged	-1.72_Unchanged	-1.72_Unchanged	-0.96_Unchanged	-2.29_Down-regulated	-1.33_Unchanged	1.96_Unchanged	1.01_Unchanged	1.4_Unchanged
TRINITY_GG_1876_c706_g1	XERO1_ARATH	Dehydrin Xero 1	Scaffold_1	0.834659	0.629133	-0.01_Unchanged	-1.72_Unchanged	-1.72_Unchanged	-0.96_Unchanged	-2.29_Down-regulated	-1.33_Unchanged	1.96_Unchanged	1.01_Unchanged	1.4_Unchanged
TRINITY_GG_215_c83_g1	ADH1_EUPLT	Short chain aldehyde dehydrogenase 1	Scaffold_6	0.834645	0.590702	-0.71_Unchanged	-2.34_Down-regulated	-1.62_Down-regulated	-0.38_Unchanged	-2.73_Down-regulated	-2.34_Down-regulated	0.4_Unchanged	0.73_Unchanged	0.01_Unchanged
TRINITY_GG_2898_c26_g1	YMB8_YEAST	Uncharacterized vacuolar membrane protein YML018C	Scaffold_12	0.834532	0.652129	-0.42_Unchanged	-0.7_Unchanged	-0.27_Unchanged	-0.52_Unchanged	-0.85_Down-regulated	-0.33_Unchanged	0.41_Unchanged	0.32_Unchanged	0.26_Unchanged
TRINITY_GG_853_c367_g1	BAHD1_ARATH	BAHD acyltransferase At5g47980	Scaffold_83	0.834489	0.695751	-0.08_Unchanged	1.07_Unchanged	1.16_Unchanged	-2.74_Unchanged	-5.75_Down-regulated	-3.01_Unchanged	5.31_Unchanged	2.66_Unchanged	-1.51_Unchanged
TRINITY_GG_3614_c0_g1	LYK5_ARATH	Protein LYK5	Scaffold_81	0.834446	0.596182	-0.68_Unchanged	-1.77_Unchanged	-1.09_Unchanged	-0.76_Unchanged	-2.53_Down-regulated	-1.77_Unchanged	1.32_Unchanged	1.23_Unchanged	0.55_Unchanged
TRINITY_GG_215_c59_g1	EDR1_ARATH	Serine/threonine-protein kinase EDR1	Scaffold_6	0.833846	0.665336	0.29_Unchanged	-0.13_Unchanged	-0.42_Unchanged	-0.25_Unchanged	-0.75_Down-regulated	-0.5_Unchanged	0.72_Up-regulated	0.18_Unchanged	0.1_Unchanged
TRINITY_GG_2098_c6_g1	KPYG_TOBAC	Pyruvate kinase isozyme G, chloroplastic	Scaffold_13	0.833743	0.737846	0.9_Unchanged	-0.47_Unchanged	-1.37_Down-regulated	-3.06_Down-regulated	-3.92_Down-regulated	-0.85_Unchanged	3.02_Up-regulated	-0.95_Unchanged	-0.43_Unchanged
TRINITY_GG_5767_c166_g1	CML15_ARATH	Probable calcium-binding protein CML15	Scaffold_3	0.833708	0.630999	-0.69_Unchanged	-2.8_Down-regulated	-2.11_Down-regulated	-1.47_Down-regulated	-3.45_Down-regulated	-1.98_Down-regulated	0.68_Unchanged	-0.1_Unchanged	0.03_Unchanged
TRINITY_GG_5767_c166_g1	CML15_ARATH	Probable calcium-binding protein CML15	Scaffold_3	0.833708	0.630999	-0.69_Unchanged	-2.8_Down-regulated	-2.11_Down-regulated	-1.47_Down-regulated	-3.45_Down-regulated	-1.98_Down-regulated	0.68_Unchanged	-0.1_Unchanged	0.03_Unchanged
TRINITY_GG_2095_c5_g1	BI1_ARATH	Bax inhibitor 1	Scaffold_13	0.833637	0.689323	-1.06_Unchanged	-4.74_Down-regulated	-3.68_Down-regulated	-1.56_Unchanged	-3.15_Unchanged	-1.59_Unchanged	1.93_Unchanged	1.43_Unchanged	3.52_Unchanged
TRINITY_GG_4206_c473_g1	KEA5_ARATH	K(+) efflux antiporter 5	Scaffold_2	0.833361	0.68362	-0.17_Unchanged	-0.47_Unchanged	-0.3_Unchanged	-0.26_Unchanged	-0.7_Down-regulated	-0.44_Unchanged	0.15_Unchanged	0.06_Unchanged	-0.08_Unchanged
TRINITY_GG_1206_c0_g1	CKX3_ARATH	Cytokinin dehydrogenase 3	Scaffold_4	0.83317	0.717343	-3.01_Down-regulated	-4.11_Down-regulated	-1.09_Unchanged	-3.06_Down-regulated	-5.46_Down-regulated	-2.4_Down-regulated	0.09_Unchanged	0.04_Unchanged	-1.27_Unchanged
TRINITY_GG_44_c94_g1	OXI1_ARATH	Serine/threonine-protein kinase OXI1	Scaffold_6	0.833124	0.489588	-0.13_Unchanged	-0.49_Unchanged	-0.36_Unchanged	-1.04_Down-regulated	-1.26_Down-regulated	-0.22_Unchanged	0.97_Unchanged	0.06_Unchanged	0.2_Unchanged
TRINITY_GG_2653_c296_g1	ALA1_ARATH	Phospholipid-transporting ATPase 1	Scaffold_10	0.833017	0.586926	0.06_Unchanged	-0.35_Unchanged	-0.41_Unchanged	-0.23_Unchanged	-0.91_Down-regulated	-0.68_Unchanged	0.48_Unchanged	0.19_Unchanged	-0.09_Unchanged
TRINITY_GG_4737_c200_g1	SEBP3_ARATH	Selenium-binding protein 3	Scaffold_11	0.832807	0.662961	-0.35_Unchanged	-0.74_Down-regulated	-0.39_Unchanged	-0.64_Unchanged	-0.7_Down-regulated	-0.06_Unchanged	0.26_Unchanged	-0.03_Unchanged	0.3_Unchanged
TRINITY_GG_5159_c22_g1	BC10_ORYSJ	Glycosyltransferase BC10	Scaffold_7	0.832788	0.609908	-1.43_Unchanged	-1.42_Unchanged	0.01_Unchanged	-4.76_Down-regulated	-5.21_Down-regulated	-0.45_Unchanged	4.02_Up-regulated	0.69_Unchanged	0.23_Unchanged
TRINITY_GG_5480_c298_g1	LECH_HORVV	Horcolin	Scaffold_5	0.832584	0.683355	-2.64_Unchanged	-8.29_Down-regulated	-5.65_Unchanged	-1.38_Unchanged	-10.65_Down-regulated	-9.27_Down-regulated	2.36_Unchanged	3.61_Unchanged	0_Unchanged
TRINITY_GG_3330_c461_g1	FDM5_ARATH	Factor of DNA methylation 5	Scaffold_9	0.832559	0.624995	-1.36_Unchanged	0.39_Unchanged	1.74_Unchanged	-2.22_Unchanged	-4.85_Down-regulated	-2.62_Unchanged	4.42_Unchanged	3.55_Unchanged	-0.81_Unchanged
TRINITY_GG_1851_c307_g1	TKPR1_ARATH	Tetraketide alpha-pyrone reductase 1	Scaffold_1	0.832478	0.588617	-0.42_Unchanged	-0.53_Unchanged	-0.11_Unchanged	-2.38_Down-regulated	-3.83_Down-regulated	-1.45_Unchanged	3.61_Up-regulated	1.65_Unchanged	0.31_Unchanged
TRINITY_GG_666_c4_g1	ERF34_ARATH	Ethylene-responsive transcription factor ERF034	Scaffold_80	0.83217	0.587826	-0.85_Unchanged	-2.21_Down-regulated	-1.36_Unchanged	-0.56_Unchanged	-2.28_Down-regulated	-1.72_Unchanged	0.68_Unchanged	0.97_Unchanged	0.61_Unchanged
TRINITY_GG_215_c307_g2	H2B_TOBAC	Histone H2B	Scaffold_6	0.832085	0.617011	-0.49_Unchanged	-1.51_Unchanged	-1.02_Unchanged	-3.42_Down-regulated	-3.95_Down-regulated	-0.53_Unchanged	3.52_Up-regulated	0.59_Unchanged	1.08_Unchanged
TRINITY_GG_5497_c460_g2	Y5285_ARATH	TLC domain-containing protein At5g14285	Scaffold_5	0.831867	0.673791	0_Unchanged	-0.83_Down-regulated	-0.84_Down-regulated	-0.02_Unchanged	-1.35_Down-regulated	-1.33_Down-regulated	1_Unchanged	0.98_Unchanged	0.49_Unchanged
TRINITY_GG_1885_c14_g1	DCE1_ARATH	Glutamate decarboxylase 1	Scaffold_1	0.831858	0.537636	0.33_Unchanged	-0.43_Unchanged	-0.76_Unchanged	-0.86_Unchanged	-2.03_Down-regulated	-1.17_Unchanged	1.66_Unchanged	0.47_Unchanged	0.06_Unchanged
TRINITY_GG_1851_c85_g1	PITP1_DICDI	Phosphatidylinositol transfer protein 1	Scaffold_1	0.831571	0.600301	-0.16_Unchanged	-0.14_Unchanged	0.02_Unchanged	-0.7_Unchanged	-1.67_Down-regulated	-0.97_Down-regulated	0.9_Unchanged	0.36_Unchanged	-0.63_Unchanged
TRINITY_GG_5915_c23_g1	F214A_XENTR	Protein FAM214A	Scaffold_3	0.83157	0.724831	-0.06_Unchanged	-0.8_Down-regulated	-0.73_Down-regulated	-0.31_Unchanged	-0.73_Down-regulated	-0.41_Unchanged	0.55_Unchanged	0.3_Unchanged	0.62_Unchanged
TRINITY_GG_4510_c7_g1	GNL2_ARATH	ARF guanine-nucleotide exchange factor GNL2	Scaffold_15	0.83153	0.52215	-0.24_Unchanged	0.09_Unchanged	0.33_Unchanged	-6.42_Down-regulated	-7.66_Down-regulated	-1.23_Unchanged	7.56_Up-regulated	1.37_Unchanged	-0.19_Unchanged
TRINITY_GG_1394_c83_g1	RAA1F_ARATH	Ras-related protein RABA1f	Scaffold_4	0.831456	0.6371	-0.2_Unchanged	-0.5_Unchanged	-0.3_Unchanged	-1.01_Down-regulated	-1.12_Down-regulated	-0.12_Unchanged	0.75_Unchanged	-0.06_Unchanged	0.12_Unchanged
TRINITY_GG_1851_c597_g1	NRPC2_ARATH	DNA-directed RNA polymerase III subunit 2	Scaffold_1	0.830949	0.60227	4.5_Unchanged	1.71_Unchanged	-2.79_Unchanged	-2.63_Unchanged	-9.88_Down-regulated	-7.24_Down-regulated	9.88_Unchanged	2.75_Unchanged	-1.71_Unchanged
TRINITY_GG_414_c2_g1	OVCA2_XENTR	Esterase OVCA2	Scaffold_80	0.830895	0.733924	-0.75_Unchanged	-1.09_Down-regulated	-0.34_Unchanged	-0.9_Unchanged	-1.21_Down-regulated	-0.31_Unchanged	0.94_Unchanged	0.79_Unchanged	0.82_Unchanged
TRINITY_GG_215_c1803_g1	KCS12_ARATH	3-ketoacyl-CoA synthase 12	Scaffold_6	0.830867	0.529603	-0.09_Unchanged	-0.42_Unchanged	-0.33_Unchanged	-0.35_Unchanged	-1.37_Down-regulated	-1.01_Down-regulated	0.8_Unchanged	0.54_Unchanged	-0.15_Unchanged
TRINITY_GG_3337_c1579_g1	MWL1_ARATH	Protein MODIFYING WALL LIGNIN-1	Scaffold_9	0.83061	0.592295	-0.12_Unchanged	-1.12_Unchanged	-1_Unchanged	-0.23_Unchanged	-1.51_Down-regulated	-1.28_Unchanged	1.11_Unchanged	0.99_Unchanged	0.72_Unchanged
TRINITY_GG_1399_c77_g1	KCO6_ARATH	Two-pore potassium channel 3	Scaffold_4	0.830215	0.560125	-0.09_Unchanged	-0.09_Unchanged	0_Unchanged	-0.46_Unchanged	-1.06_Down-regulated	-0.61_Unchanged	0.74_Unchanged	0.38_Unchanged	-0.23_Unchanged
TRINITY_GG_3078_c0_g1	GDL28_ARATH	GDSL esterase/lipase At1g71250	Scaffold_12	0.830047	0.644604	-4.26_Unchanged	-6.56_Unchanged	-2.3_Unchanged	-2.17_Unchanged	-8.46_Down-regulated	-6.29_Unchanged	3.74_Unchanged	5.83_Unchanged	1.84_Unchanged
TRINITY_GG_4183_c192_g1	C3H32_ARATH	Zinc finger CCCH domain-containing protein 32	Scaffold_2	0.830037	0.673469	-0.17_Unchanged	-0.66_Unchanged	-0.48_Unchanged	-0.31_Unchanged	-0.7_Down-regulated	-0.38_Unchanged	0.18_Unchanged	0.04_Unchanged	0.14_Unchanged
TRINITY_GG_4504_c25_g1	DTX51_ARATH	Protein DETOXIFICATION 51	Scaffold_15	0.829997	0.692664	0.79_Unchanged	-3.33_Down-regulated	-4.12_Down-regulated	-1.35_Unchanged	-6.09_Down-regulated	-4.74_Down-regulated	1.88_Unchanged	-0.26_Unchanged	-0.87_Unchanged
TRINITY_GG_3337_c259_g1	LRL12_ARATH	LEAF RUST 10 DISEASE-RESISTANCE LOCUS RECEPTOR-LIKE PROTEIN KINASE-like 1.2	Scaffold_9	0.829681	0.506508	0.14_Unchanged	0.17_Unchanged	0.03_Unchanged	-1.14_Down-regulated	-1.46_Down-regulated	-0.32_Unchanged	1.73_Up-regulated	0.45_Unchanged	0.1_Unchanged
TRINITY_GG_491_c1_g1	TMM64_MOUSE	Transmembrane protein 64	Scaffold_80	0.829657	0.64177	-0.3_Unchanged	-1.2_Down-regulated	-0.91_Down-regulated	-0.56_Unchanged	-1.28_Down-regulated	-0.72_Unchanged	0.45_Unchanged	0.19_Unchanged	0.37_Unchanged
TRINITY_GG_5497_c1599_g1	PUB9_ARATH	U-box domain-containing protein 9	Scaffold_5	0.829326	0.670089	-0.19_Unchanged	-1.58_Down-regulated	-1.4_Down-regulated	-0.9_Unchanged	-1.81_Down-regulated	-0.91_Unchanged	0.73_Unchanged	0.02_Unchanged	0.5_Unchanged
TRINITY_GG_4710_c13_g1	HFB2A_ARATH	Heat stress transcription factor B-2a	Scaffold_11	0.829277	0.556972	0.04_Unchanged	-0.8_Unchanged	-0.84_Unchanged	-1.26_Down-regulated	-1.62_Down-regulated	-0.36_Unchanged	1.34_Unchanged	0.04_Unchanged	0.52_Unchanged
TRINITY_GG_4710_c13_g1	HFB2A_ARATH	Heat stress transcription factor B-2a	Scaffold_11	0.829277	0.556972	0.04_Unchanged	-0.8_Unchanged	-0.84_Unchanged	-1.26_Down-regulated	-1.62_Down-regulated	-0.36_Unchanged	1.34_Unchanged	0.04_Unchanged	0.52_Unchanged
TRINITY_GG_3473_c4_g1	PILS7_ARATH	Protein PIN-LIKES 7	Scaffold_81	0.829264	0.621061	-0.02_Unchanged	-1.93_Down-regulated	-1.91_Down-regulated	-0.23_Unchanged	-2.06_Down-regulated	-1.82_Down-regulated	1.16_Unchanged	0.95_Unchanged	1.03_Unchanged
TRINITY_GG_1395_c9_g2	TAD2B_ARATH	Transcriptional adapter ADA2b	Scaffold_4	0.829216	0.695989	-0.38_Unchanged	-0.78_Down-regulated	-0.4_Unchanged	-0.27_Unchanged	-0.61_Unchanged	-0.34_Unchanged	0.15_Unchanged	0.26_Unchanged	0.32_Unchanged
TRINITY_GG_5057_c13_g1	PBL21_ARATH	Probable serine/threonine-protein kinase PBL21	Scaffold_12	0.829157	0.490773	0.81_Unchanged	-0.56_Unchanged	-1.37_Unchanged	-3.62_Unchanged	-7_Down-regulated	-3.38_Unchanged	6.68_Up-regulated	2.25_Unchanged	0.24_Unchanged
TRINITY_GG_5057_c13_g1	PBL21_ARATH	Probable serine/threonine-protein kinase PBL21	Scaffold_7	0.829157	0.490773	0.81_Unchanged	-0.56_Unchanged	-1.37_Unchanged	-3.62_Unchanged	-7_Down-regulated	-3.38_Unchanged	6.68_Up-regulated	2.25_Unchanged	0.24_Unchanged
TRINITY_GG_4503_c534_g1	AG_BRANA	Floral homeotic protein AGAMOUS	Scaffold_15	0.828652	0.817866	-1.75_Unchanged	-6.33_Down-regulated	-4.58_Down-regulated	-3.49_Down-regulated	-8.6_Down-regulated	-5.11_Down-regulated	0.85_Unchanged	-0.89_Unchanged	-1.42_Unchanged
TRINITY_GG_4206_c289_g1	MAL12_MALDO	Major allergen Mal d 1	Scaffold_2	0.828548	0.608899	-0.3_Unchanged	-3.86_Down-regulated	-3.56_Down-regulated	-0.2_Unchanged	-6.93_Down-regulated	-6.73_Down-regulated	1.75_Unchanged	1.85_Unchanged	-1.32_Unchanged
TRINITY_GG_450_c4_g1	RHIE_DICD3	Rhamnogalacturonate lyase	Scaffold_80	0.828403	0.639093	-0.43_Unchanged	-2.02_Down-regulated	-1.59_Down-regulated	-0.7_Unchanged	-2.82_Down-regulated	-2.12_Down-regulated	0.36_Unchanged	0.09_Unchanged	-0.44_Unchanged
TRINITY_GG_1880_c12_g1	IDM1_ARATH	Increased DNA methylation 1	Scaffold_1	0.828395	0.457305	-0.28_Unchanged	-0.04_Unchanged	0.23_Unchanged	-2.15_Unchanged	-4.48_Down-regulated	-2.34_Unchanged	4.43_Unchanged	2.56_Unchanged	-0.01_Unchanged
TRINITY_GG_2888_c143_g1	AGL15_BRANA	Agamous-like MADS-box protein AGL15	Scaffold_12	0.828274	0.677743	-1.22_Unchanged	-0.35_Unchanged	0.87_Unchanged	-2.77_Down-regulated	-4.29_Down-regulated	-1.52_Unchanged	3.04_Up-regulated	1.48_Unchanged	-0.91_Unchanged
TRINITY_GG_2836_c43_g1	RBK2_ARATH	Receptor-like cytosolic serine/threonine-protein kinase RBK2	Scaffold_10	0.828135	0.690979	1.94_Unchanged	0.57_Unchanged	-1.36_Unchanged	-3.58_Down-regulated	-3.93_Down-regulated	-0.35_Unchanged	6.44_Up-regulated	0.92_Unchanged	1.93_Unchanged
TRINITY_GG_1247_c92_g2	HMA2_ARATH	Cadmium/zinc-transporting ATPase HMA2	Scaffold_4	0.82804	0.559179	-0.03_Unchanged	-0.63_Unchanged	-0.6_Unchanged	-0.74_Unchanged	-1.7_Down-regulated	-0.97_Unchanged	1.21_Unchanged	0.5_Unchanged	0.14_Unchanged
TRINITY_GG_215_c1054_g1	ATCA7_ARATH	Alpha carbonic anhydrase 7	Scaffold_6	0.827956	0.647155	-1.48_Unchanged	-1.71_Unchanged	-0.22_Unchanged	-0.87_Unchanged	-2.63_Down-regulated	-1.76_Unchanged	0.61_Unchanged	1.23_Unchanged	-0.31_Unchanged
TRINITY_GG_1399_c467_g1	TSR2_MOUSE	Pre-rRNA-processing protein TSR2 homolog	Scaffold_4	0.827529	0.607399	-0.7_Unchanged	0.03_Unchanged	0.73_Unchanged	-5.46_Down-regulated	-6.16_Down-regulated	-0.7_Unchanged	5.7_Up-regulated	0.95_Unchanged	-0.48_Unchanged
TRINITY_GG_4500_c4_g1	SDEH4_ARATH	Senescence/dehydration-associated protein At4g35985, chloroplastic	Scaffold_15	0.827231	0.692597	-1.18_Unchanged	-2.25_Down-regulated	-1.07_Down-regulated	-0.13_Unchanged	-1.83_Down-regulated	-1.69_Down-regulated	-0.01_Unchanged	1.04_Unchanged	0.41_Unchanged
TRINITY_GG_5281_c24_g1	URIC2_CANLI	Uricase-2 isozyme 2	Scaffold_5	0.82721	0.731353	-0.24_Unchanged	-0.59_Unchanged	-0.36_Unchanged	-0.41_Unchanged	-0.54_Unchanged	-0.13_Unchanged	0.64_Unchanged	0.46_Unchanged	0.69_Unchanged
TRINITY_GG_3975_c913_g1	BH025_ARATH	Transcription factor bHLH25	Scaffold_81	0.827108	0.643833	-3.23_Unchanged	-5.55_Down-regulated	-2.32_Unchanged	-3.82_Unchanged	-4.18_Down-regulated	-0.36_Unchanged	1.23_Unchanged	0.64_Unchanged	2.61_Unchanged
TRINITY_GG_3975_c913_g1	BH025_ARATH	Transcription factor bHLH25	Scaffold_81	0.827108	0.643833	-3.23_Unchanged	-5.55_Down-regulated	-2.32_Unchanged	-3.82_Unchanged	-4.18_Down-regulated	-0.36_Unchanged	1.23_Unchanged	0.64_Unchanged	2.61_Unchanged
TRINITY_GG_1395_c41_g1	APA2_ARATH	Aspartic proteinase A2	Scaffold_4	0.827063	0.622894	0.08_Unchanged	-0.95_Unchanged	-1.03_Unchanged	-0.39_Unchanged	-1.79_Down-regulated	-1.4_Down-regulated	1.09_Unchanged	0.62_Unchanged	0.25_Unchanged
TRINITY_GG_2912_c6_g1	SUT41_ARATH	Sulfate transporter 4.1, chloroplastic	Scaffold_12	0.82694	0.740023	-0.67_Unchanged	-1.02_Down-regulated	-0.36_Unchanged	-0.36_Unchanged	-1.72_Down-regulated	-1.36_Down-regulated	0.16_Unchanged	0.46_Unchanged	-0.54_Unchanged
TRINITY_GG_5767_c8_g1	SAC6_ARATH	Phosphoinositide phosphatase SAC6	Scaffold_3	0.826825	0.63561	0.11_Unchanged	0.03_Unchanged	-0.08_Unchanged	-1.01_Down-regulated	-1.17_Down-regulated	-0.16_Unchanged	1.06_Up-regulated	-0.06_Unchanged	-0.14_Unchanged
TRINITY_GG_617_c115_g1	VITH4_ARATH	Vacuolar iron transporter homolog 4	Scaffold_80	0.826522	0.735143	-2.3_Unchanged	-6.46_Down-regulated	-4.16_Down-regulated	-1.67_Unchanged	-4.06_Down-regulated	-2.4_Unchanged	-0.08_Unchanged	0.55_Unchanged	2.31_Unchanged
TRINITY_GG_617_c115_g1	VITH4_ARATH	Vacuolar iron transporter homolog 4	Scaffold_80	0.826522	0.735143	-2.3_Unchanged	-6.46_Down-regulated	-4.16_Down-regulated	-1.67_Unchanged	-4.06_Down-regulated	-2.4_Unchanged	-0.08_Unchanged	0.55_Unchanged	2.31_Unchanged
TRINITY_GG_4737_c26_g1	PSBX_SYNJB	Photosystem II reaction center X protein	Scaffold_11	0.826465	0.586901	-0.07_Unchanged	-0.85_Down-regulated	-0.79_Down-regulated	-0.97_Down-regulated	-1.71_Down-regulated	-0.74_Unchanged	0.86_Unchanged	-0.05_Unchanged	0_Unchanged
TRINITY_GG_5775_c113_g1	PLT3_ARATH	Probable polyol transporter 3	Scaffold_3	0.826346	0.387746	-0.17_Unchanged	-0.38_Unchanged	-0.21_Unchanged	-7.35_Down-regulated	-7.42_Down-regulated	-0.06_Unchanged	7.2_Up-regulated	0.01_Unchanged	0.16_Unchanged
TRINITY_GG_1897_c112_g1	SOT15_ARATH	Cytosolic sulfotransferase 15	Scaffold_1	0.826262	0.692028	-1.7_Unchanged	-4.37_Down-regulated	-2.66_Down-regulated	-2.68_Unchanged	-4.75_Down-regulated	-2.07_Unchanged	0.24_Unchanged	-0.74_Unchanged	-0.14_Unchanged
TRINITY_GG_1394_c36_g1	CRK8_ARATH	Cysteine-rich receptor-like protein kinase 8	Scaffold_4	0.826052	0.708992	-0.25_Unchanged	-0.89_Down-regulated	-0.64_Unchanged	-0.96_Down-regulated	-1.62_Down-regulated	-0.66_Unchanged	0.52_Unchanged	-0.19_Unchanged	-0.21_Unchanged
TRINITY_GG_2657_c1_g1	Y2650_ARATH	CBS domain-containing protein CBSCBSPB2	Scaffold_10	0.826044	0.584345	-0.04_Unchanged	-0.26_Unchanged	-0.23_Unchanged	-0.65_Unchanged	-1.03_Down-regulated	-0.38_Unchanged	0.66_Unchanged	0.04_Unchanged	-0.11_Unchanged
TRINITY_GG_215_c288_g3	QORH_SPIOL	Quinone-oxidoreductase homolog, chloroplastic	Scaffold_6	0.826023	0.558119	0.07_Unchanged	-0.68_Unchanged	-0.75_Unchanged	-1.11_Down-regulated	-1.7_Down-regulated	-0.59_Unchanged	1.03_Unchanged	-0.15_Unchanged	0_Unchanged
TRINITY_GG_5538_c77_g1	ESR1_ARATH	Ethylene-responsive transcription factor ESR1	Scaffold_87	0.825874	0.703502	-0.67_Unchanged	-1.07_Unchanged	-0.4_Unchanged	-0.66_Unchanged	-4.03_Down-regulated	-3.36_Down-regulated	1.07_Unchanged	1.07_Unchanged	-1.89_Unchanged
TRINITY_GG_2836_c95_g1	ERI2_XENLA	ERI1 exoribonuclease 2	Scaffold_10	0.825768	0.637398	2.32_Unchanged	2.46_Unchanged	0.14_Unchanged	-2.38_Unchanged	-4.38_Down-regulated	-2_Unchanged	9.58_Up-regulated	4.88_Unchanged	2.74_Unchanged
TRINITY_GG_2967_c2_g1	PBL21_ARATH	Probable serine/threonine-protein kinase PBL21	Scaffold_12	0.825588	0.597322	-0.83_Unchanged	-1.87_Unchanged	-1.04_Unchanged	-3.79_Unchanged	-5.05_Down-regulated	-1.25_Unchanged	4.2_Unchanged	1.24_Unchanged	1.03_Unchanged
TRINITY_GG_2967_c2_g1	PBL21_ARATH	Probable serine/threonine-protein kinase PBL21	Scaffold_12	0.825588	0.597322	-0.83_Unchanged	-1.87_Unchanged	-1.04_Unchanged	-3.79_Unchanged	-5.05_Down-regulated	-1.25_Unchanged	4.2_Unchanged	1.24_Unchanged	1.03_Unchanged
TRINITY_GG_395_c3_g1	AATP4_ARATH	AAA-ATPase At2g46620	Scaffold_80	0.825552	0.520424	0.14_Unchanged	-0.37_Unchanged	-0.51_Unchanged	-0.51_Unchanged	-1.4_Down-regulated	-0.89_Unchanged	0.89_Unchanged	0.25_Unchanged	-0.13_Unchanged
TRINITY_GG_5497_c700_g1	NIPA4_ARATH	Probable magnesium transporter NIPA4	Scaffold_5	0.825245	0.723321	-0.31_Unchanged	-1.12_Down-regulated	-0.81_Down-regulated	-0.2_Unchanged	-0.97_Down-regulated	-0.77_Down-regulated	0.43_Unchanged	0.54_Unchanged	0.58_Unchanged
TRINITY_GG_5161_c17_g1	GEX2_ARATH	Protein GAMETE EXPRESSED 2	Scaffold_7	0.824785	0.579909	1.08_Unchanged	0.26_Unchanged	-0.82_Unchanged	-3.1_Down-regulated	-3.71_Down-regulated	-0.62_Unchanged	4.06_Up-regulated	-0.11_Unchanged	0.09_Unchanged
TRINITY_GG_4503_c36_g1	NAC45_ARATH	NAC domain-containing protein 45	Scaffold_15	0.824726	0.66292	0.08_Unchanged	-0.07_Unchanged	-0.14_Unchanged	-0.11_Unchanged	-0.57_Unchanged	-0.46_Unchanged	0.6_Unchanged	0.42_Unchanged	0.1_Unchanged
TRINITY_GG_854_c48_g1	CAH2_FLALI	Carbonic anhydrase 2	Scaffold_83	0.824672	0.617211	-1.25_Unchanged	-1.46_Down-regulated	-0.22_Unchanged	-1.4_Down-regulated	-1.82_Down-regulated	-0.42_Unchanged	0.61_Unchanged	0.46_Unchanged	0.25_Unchanged
TRINITY_GG_4503_c75_g2	OFT15_ARATH	O-fucosyltransferase 15	Scaffold_15	0.824616	0.689226	-0.22_Unchanged	-0.28_Unchanged	-0.06_Unchanged	-0.64_Unchanged	-0.76_Down-regulated	-0.12_Unchanged	0.4_Unchanged	-0.02_Unchanged	-0.07_Unchanged
TRINITY_GG_1768_c156_g1	NFD4_ARATH	Protein NUCLEAR FUSION DEFECTIVE 4	Scaffold_1	0.824609	0.679464	-0.58_Unchanged	-0.55_Unchanged	0.03_Unchanged	-1.19_Down-regulated	-1.45_Down-regulated	-0.26_Unchanged	1.49_Up-regulated	0.88_Unchanged	0.6_Unchanged
TRINITY_GG_1927_c21_g1	POLX_TOBAC	Retrovirus-related Pol polyprotein from transposon TNT 1-94	Scaffold_1	0.824572	0.627677	2.07_Unchanged	-0.81_Unchanged	-2.88_Unchanged	-2.53_Unchanged	-8.11_Down-regulated	-5.58_Down-regulated	5.57_Up-regulated	0.96_Unchanged	-1.73_Unchanged
TRINITY_GG_4085_c10_g1	ASK7_ARATH	SKP1-like protein 7	Scaffold_2	0.824519	0.665115	2.42_Unchanged	0_Unchanged	-2.42_Unchanged	-3.47_Unchanged	-4.33_Down-regulated	-0.86_Unchanged	9.2_Up-regulated	3.31_Unchanged	4.88_Unchanged
TRINITY_GG_3330_c64_g1	SRO5_ARATH	Probable inactive poly [ADP-ribose] polymerase SRO5	Scaffold_9	0.824274	0.548369	0.25_Unchanged	-0.02_Unchanged	-0.27_Unchanged	-0.73_Unchanged	-1.53_Down-regulated	-0.81_Unchanged	1.65_Up-regulated	0.68_Unchanged	0.14_Unchanged
TRINITY_GG_1851_c198_g1	TET3_ARATH	Tetraspanin-3	Scaffold_1	0.824271	0.59304	-0.48_Unchanged	-0.57_Unchanged	-0.09_Unchanged	-0.29_Unchanged	-0.76_Down-regulated	-0.47_Unchanged	0.22_Unchanged	0.41_Unchanged	0.03_Unchanged
TRINITY_GG_1485_c5_g1	METE_PLESU	5-methyltetrahydropteroyltriglutamate--homocysteine methyltransferase	Scaffold_14	0.824237	0.716357	0.83_Unchanged	0.29_Unchanged	-0.54_Unchanged	-0.52_Unchanged	-1.96_Down-regulated	-1.44_Down-regulated	2.04_Up-regulated	0.69_Unchanged	-0.21_Unchanged
TRINITY_GG_4184_c24_g1	PYL8_ARATH	Abscisic acid receptor PYL8	Scaffold_2	0.824182	0.608452	-0.14_Unchanged	-0.66_Unchanged	-0.52_Unchanged	-0.61_Unchanged	-0.8_Down-regulated	-0.19_Unchanged	0.55_Unchanged	0.08_Unchanged	0.41_Unchanged
TRINITY_GG_5480_c126_g1	MPC3_ARATH	Mitochondrial pyruvate carrier 3	Scaffold_5	0.824135	0.635228	-0.73_Unchanged	-0.55_Unchanged	0.18_Unchanged	-1.54_Unchanged	-2.39_Down-regulated	-0.85_Unchanged	2.93_Up-regulated	2.12_Unchanged	1.09_Unchanged
TRINITY_GG_85_c1_g1	ZMYM1_HUMAN	Zinc finger MYM-type protein 1	Scaffold_6	0.823863	0.589662	0.33_Unchanged	-2.32_Unchanged	-2.65_Down-regulated	-1.89_Unchanged	-3.62_Down-regulated	-1.72_Unchanged	2.33_Unchanged	0.1_Unchanged	1.03_Unchanged
TRINITY_GG_215_c48_g1	AGT23_ARATH	Alanine--glyoxylate aminotransferase 2 homolog 3, mitochondrial	Scaffold_6	0.823694	0.733153	-0.42_Unchanged	-1.53_Unchanged	-1.11_Unchanged	-3.14_Down-regulated	-5.93_Down-regulated	-2.79_Down-regulated	2.01_Unchanged	-0.72_Unchanged	-2.4_Unchanged
TRINITY_GG_3887_c12_g1	SMXL3_ARATH	Protein SMAX1-LIKE 3	Scaffold_9	0.823664	0.598997	-1.07_Unchanged	-1.47_Unchanged	-0.4_Unchanged	-1.41_Unchanged	-2.28_Down-regulated	-0.88_Unchanged	0.73_Unchanged	0.39_Unchanged	-0.09_Unchanged
TRINITY_GG_3972_c36_g1	NAP2_SOLLC	NAC domain-containing protein 2	Scaffold_81	0.823181	0.68539	-1.66_Unchanged	-2.73_Down-regulated	-1.08_Unchanged	-0.45_Unchanged	-2.89_Down-regulated	-2.44_Down-regulated	1.06_Unchanged	2.26_Unchanged	0.9_Unchanged
TRINITY_GG_3337_c47_g1	RRT1_ARATH	Rhamnogalacturonan I rhamnosyltransferase 1	Scaffold_9	0.822977	0.639606	-0.03_Unchanged	-0.27_Unchanged	-0.24_Unchanged	-1.9_Down-regulated	-2.01_Down-regulated	-0.11_Unchanged	1.63_Up-regulated	-0.24_Unchanged	-0.11_Unchanged
TRINITY_GG_1398_c134_g1	FBD32_ARATH	FBD-associated F-box protein At5g22730	Scaffold_4	0.822937	0.600244	-0.47_Unchanged	-2.51_Down-regulated	-2.03_Down-regulated	-1.04_Unchanged	-3.28_Down-regulated	-2.24_Down-regulated	0.89_Unchanged	0.33_Unchanged	0.12_Unchanged
TRINITY_GG_1398_c134_g1	FBD32_ARATH	FBD-associated F-box protein At5g22730	Scaffold_4	0.822937	0.600244	-0.47_Unchanged	-2.51_Down-regulated	-2.03_Down-regulated	-1.04_Unchanged	-3.28_Down-regulated	-2.24_Down-regulated	0.89_Unchanged	0.33_Unchanged	0.12_Unchanged
TRINITY_GG_215_c505_g1	AGT22_ARATH	Alanine--glyoxylate aminotransferase 2 homolog 2, mitochondrial	Scaffold_6	0.822845	0.729277	-0.63_Unchanged	-1.22_Unchanged	-0.59_Unchanged	-3.5_Down-regulated	-5.88_Down-regulated	-2.38_Unchanged	2.13_Unchanged	-0.73_Unchanged	-2.52_Unchanged
TRINITY_GG_293_c71_g1	ILL3_ARATH	IAA-amino acid hydrolase ILR1-like 3	Scaffold_82	0.822618	0.582368	-0.12_Unchanged	-0.19_Unchanged	-0.07_Unchanged	-0.49_Unchanged	-0.86_Down-regulated	-0.36_Unchanged	0.59_Unchanged	0.22_Unchanged	-0.08_Unchanged
TRINITY_GG_1078_c131_g1	PROD2_ARATH	Proline dehydrogenase 2, mitochondrial	Scaffold_8	0.822613	0.646618	-0.62_Unchanged	-2.27_Down-regulated	-1.65_Unchanged	-0.83_Unchanged	-2.69_Down-regulated	-1.86_Unchanged	1.41_Unchanged	1.21_Unchanged	0.99_Unchanged
TRINITY_GG_6103_c3_g1	AGD14_ARATH	Probable ADP-ribosylation factor GTPase-activating protein AGD14	Scaffold_16	0.822414	0.605122	0.33_Unchanged	-0.68_Unchanged	-1_Unchanged	-2.01_Down-regulated	-2.93_Down-regulated	-0.92_Unchanged	2.06_Up-regulated	-0.27_Unchanged	-0.19_Unchanged
TRINITY_GG_1631_c267_g1	FAB1B_ARATH	1-phosphatidylinositol-3-phosphate 5-kinase FAB1B	Scaffold_14	0.822384	0.605471	0.29_Unchanged	0.12_Unchanged	-0.17_Unchanged	-0.85_Down-regulated	-1_Down-regulated	-0.16_Unchanged	1.22_Up-regulated	0.09_Unchanged	0.1_Unchanged
TRINITY_GG_2100_c0_g1	CCH_ARATH	Copper transport protein CCH	Scaffold_13	0.822296	0.693642	-0.26_Unchanged	-0.45_Unchanged	-0.2_Unchanged	-0.6_Unchanged	-1.13_Down-regulated	-0.53_Unchanged	0.98_Up-regulated	0.64_Unchanged	0.3_Unchanged
TRINITY_GG_328_c7_g1	IP5P5_ARATH	Type I inositol polyphosphate 5-phosphatase 5	Scaffold_90	0.821793	0.645309	-0.78_Unchanged	-3.96_Down-regulated	-3.18_Unchanged	-4.98_Down-regulated	-6.39_Down-regulated	-1.4_Unchanged	3.41_Unchanged	-0.8_Unchanged	0.98_Unchanged
TRINITY_GG_328_c7_g1	IP5P5_ARATH	Type I inositol polyphosphate 5-phosphatase 5	Scaffold_90	0.821793	0.645309	-0.78_Unchanged	-3.96_Down-regulated	-3.18_Unchanged	-4.98_Down-regulated	-6.39_Down-regulated	-1.4_Unchanged	3.41_Unchanged	-0.8_Unchanged	0.98_Unchanged
TRINITY_GG_3986_c25_g1	WAVH1_ARATH	E3 ubiquitin-protein ligase WAVH1	Scaffold_81	0.821504	0.752914	-1.71_Unchanged	-2.75_Down-regulated	-1.04_Unchanged	-2.06_Down-regulated	-2.38_Down-regulated	-0.32_Unchanged	0.73_Unchanged	0.38_Unchanged	1.1_Unchanged
TRINITY_GG_1398_c56_g1	Y3304_ARATH	Late embryogenesis abundant protein At3g53040	Scaffold_4	0.821348	0.576958	1.63_Unchanged	1.26_Unchanged	-0.37_Unchanged	-2.69_Down-regulated	-3.94_Down-regulated	-1.24_Unchanged	5.07_Up-regulated	0.75_Unchanged	-0.13_Unchanged
TRINITY_GG_2103_c1281_g2	GLYT3_ARATH	Probable glycosyltransferase At5g03795	Scaffold_13	0.82132	0.664118	-1.13_Unchanged	-2.03_Down-regulated	-0.9_Unchanged	-0.79_Unchanged	-1.55_Down-regulated	-0.75_Unchanged	0.12_Unchanged	0.45_Unchanged	0.6_Unchanged
TRINITY_GG_2103_c1281_g2	GLYT3_ARATH	Probable glycosyltransferase At5g03795	Scaffold_8	0.82132	0.664118	-1.13_Unchanged	-2.03_Down-regulated	-0.9_Unchanged	-0.79_Unchanged	-1.55_Down-regulated	-0.75_Unchanged	0.12_Unchanged	0.45_Unchanged	0.6_Unchanged
TRINITY_GG_1851_c44_g1	NRPC2_ARATH	DNA-directed RNA polymerase III subunit 2	Scaffold_1	0.820769	0.602012	0.08_Unchanged	-0.2_Unchanged	-0.28_Unchanged	-0.37_Unchanged	-0.72_Down-regulated	-0.35_Unchanged	0.67_Unchanged	0.22_Unchanged	0.15_Unchanged
TRINITY_GG_5497_c1016_g1	AHL20_ARATH	AT-hook motif nuclear-localized protein 20	Scaffold_5	0.820753	0.647992	-1.36_Unchanged	-4.08_Unchanged	-2.73_Unchanged	-4.08_Unchanged	-11.55_Down-regulated	-7.47_Down-regulated	5.76_Unchanged	3.04_Unchanged	-1.71_Unchanged
TRINITY_GG_1900_c11_g1	BOR4_ARATH	Boron transporter 4	Scaffold_82	0.820732	0.729991	-1.26_Unchanged	-0.4_Unchanged	0.86_Unchanged	-4.03_Down-regulated	-5.51_Down-regulated	-1.48_Unchanged	4.08_Up-regulated	1.32_Unchanged	-1.02_Unchanged
TRINITY_GG_2636_c97_g1	PILS6_ARATH	Protein PIN-LIKES 6	Scaffold_10	0.820634	0.6306	-0.09_Unchanged	-0.64_Unchanged	-0.55_Unchanged	-0.61_Unchanged	-0.83_Down-regulated	-0.23_Unchanged	0.47_Unchanged	-0.06_Unchanged	0.27_Unchanged
TRINITY_GG_5775_c131_g1	URGT5_ARATH	UDP-rhamnose/UDP-galactose transporter 5	Scaffold_3	0.820467	0.637712	-0.18_Unchanged	-0.57_Unchanged	-0.38_Unchanged	-0.2_Unchanged	-0.87_Down-regulated	-0.67_Unchanged	0.23_Unchanged	0.21_Unchanged	-0.08_Unchanged
TRINITY_GG_5497_c251_g1	WAKLB_ARATH	Wall-associated receptor kinase-like 2	Scaffold_5	0.820377	0.649721	-0.54_Unchanged	-2.08_Down-regulated	-1.54_Down-regulated	0.34_Unchanged	-3.17_Down-regulated	-3.51_Down-regulated	1.16_Unchanged	2.04_Unchanged	0.07_Unchanged
TRINITY_GG_1913_c36_g1	STU_ARATH	Protein kinase STUNTED	Scaffold_1	0.820375	0.632688	-1.69_Unchanged	-2.98_Unchanged	-1.29_Unchanged	-1.31_Unchanged	-4.13_Down-regulated	-2.81_Unchanged	1.69_Unchanged	2.07_Unchanged	0.54_Unchanged
TRINITY_GG_1078_c30_g2	P2C37_ARATH	Protein phosphatase 2C 37	Scaffold_8	0.820229	0.74562	-0.53_Unchanged	-1_Down-regulated	-0.46_Unchanged	-0.55_Unchanged	-0.67_Unchanged	-0.12_Unchanged	0.58_Unchanged	0.57_Unchanged	0.91_Unchanged
TRINITY_GG_4503_c1363_g1	SLAH1_ARATH	S-type anion channel SLAH1	Scaffold_15	0.820086	0.601595	-0.93_Unchanged	-0.47_Unchanged	0.46_Unchanged	-2.89_Down-regulated	-3.55_Down-regulated	-0.66_Unchanged	2.93_Up-regulated	0.97_Unchanged	-0.15_Unchanged
TRINITY_GG_647_c7_g1	VAD1_ARATH	Protein VASCULAR ASSOCIATED DEATH 1, chloroplastic	Scaffold_80	0.820037	0.646883	-0.2_Unchanged	-0.92_Down-regulated	-0.72_Unchanged	-0.21_Unchanged	-0.92_Down-regulated	-0.71_Unchanged	0.6_Unchanged	0.6_Unchanged	0.6_Unchanged
TRINITY_GG_5569_c8_g1	PIRL_SOLLC	Pirin-like protein	Scaffold_93	0.819714	0.643951	-0.5_Unchanged	-0.85_Unchanged	-0.35_Unchanged	-0.2_Unchanged	-1.61_Down-regulated	-1.41_Down-regulated	0.55_Unchanged	0.84_Unchanged	-0.22_Unchanged
TRINITY_GG_4216_c12_g1	CIPK1_ARATH	CBL-interacting serine/threonine-protein kinase 1	Scaffold_2	0.819597	0.65404	-0.64_Unchanged	-0.94_Down-regulated	-0.31_Unchanged	-1.22_Down-regulated	-1.13_Down-regulated	0.1_Unchanged	0.55_Unchanged	-0.04_Unchanged	0.36_Unchanged
TRINITY_GG_4759_c279_g1	CXE2_ARATH	Probable carboxylesterase 2	Scaffold_11	0.819407	0.5102	-0.01_Unchanged	-0.36_Unchanged	-0.35_Unchanged	-0.52_Unchanged	-0.77_Down-regulated	-0.25_Unchanged	0.6_Unchanged	0.09_Unchanged	0.2_Unchanged
TRINITY_GG_4216_c37_g1	DNAT1_ARATH	1,4-dihydroxy-2-naphthoyl-CoA thioesterase 1	NA	0.819228	0.770602	-1.23_Unchanged	-2.29_Down-regulated	-1.06_Down-regulated	-0.48_Unchanged	-1.43_Down-regulated	-0.95_Down-regulated	-0.14_Unchanged	0.61_Unchanged	0.72_Unchanged
TRINITY_GG_1399_c278_g2	BH084_ARATH	Transcription factor bHLH84	Scaffold_4	0.81918	0.556727	-1.2_Unchanged	-2.09_Unchanged	-0.9_Unchanged	-4.53_Down-regulated	-5.18_Down-regulated	-0.65_Unchanged	3.97_Unchanged	0.64_Unchanged	0.89_Unchanged
TRINITY_GG_215_c179_g1	TDPC2_MAIZE	Mitochondrial thiamine diphosphate carrier 2	Scaffold_6	0.819126	0.626655	-0.26_Unchanged	-0.7_Unchanged	-0.44_Unchanged	-0.57_Unchanged	-1.17_Down-regulated	-0.6_Unchanged	0.54_Unchanged	0.23_Unchanged	0.07_Unchanged
TRINITY_GG_2182_c3_g1	TRM32_ARATH	Protein TRM32	Scaffold_14	0.819008	0.56234	-0.12_Unchanged	-1.48_Down-regulated	-1.37_Down-regulated	-0.49_Unchanged	-1.92_Down-regulated	-1.44_Down-regulated	0.57_Unchanged	0.2_Unchanged	0.13_Unchanged
TRINITY_GG_3138_c1_g1	SRK2A_PHYPA	Serine/threonine-protein kinase SRK2A	Scaffold_9	0.818173	0.738679	-1.03_Unchanged	-1.46_Down-regulated	-0.44_Unchanged	-0.62_Unchanged	-1.01_Down-regulated	-0.39_Unchanged	0.21_Unchanged	0.62_Unchanged	0.67_Unchanged
TRINITY_GG_4759_c120_g1	RIC1_ARATH	CRIB domain-containing protein RIC1	Scaffold_11	0.817985	0.494318	0.76_Unchanged	-0.06_Unchanged	-0.82_Unchanged	-4.63_Down-regulated	-4.92_Down-regulated	-0.3_Unchanged	4.74_Up-regulated	-0.65_Unchanged	-0.12_Unchanged
TRINITY_GG_1_c7_g1	VP241_ARATH	Vacuolar protein sorting-associated protein 24 homolog 1	Scaffold_6	0.817616	0.641745	0.02_Unchanged	-0.41_Unchanged	-0.43_Unchanged	-0.11_Unchanged	-0.49_Unchanged	-0.38_Unchanged	0.45_Unchanged	0.32_Unchanged	0.37_Unchanged
TRINITY_GG_3982_c13_g1	BZIP2_ARATH	bZIP transcription factor 2	Scaffold_81	0.81742	0.648904	-0.61_Unchanged	-2.35_Down-regulated	-1.74_Down-regulated	-0.31_Unchanged	-1.75_Down-regulated	-1.45_Down-regulated	0.23_Unchanged	0.53_Unchanged	0.82_Unchanged
TRINITY_GG_3982_c13_g1	BZIP2_ARATH	bZIP transcription factor 2	Scaffold_81	0.81742	0.648904	-0.61_Unchanged	-2.35_Down-regulated	-1.74_Down-regulated	-0.31_Unchanged	-1.75_Down-regulated	-1.45_Down-regulated	0.23_Unchanged	0.53_Unchanged	0.82_Unchanged
TRINITY_GG_3337_c280_g1	BBE15_ARATH	Berberine bridge enzyme-like 15	Scaffold_9	0.817344	0.711204	-1.62_Unchanged	-2.53_Down-regulated	-0.9_Unchanged	-0.44_Unchanged	-3.76_Down-regulated	-3.31_Down-regulated	2.12_Unchanged	3.3_Unchanged	0.89_Unchanged
TRINITY_GG_1631_c616_g1	LOG7_ARATH	Cytokinin riboside 5'-monophosphate phosphoribohydrolase LOG7	Scaffold_14	0.816891	0.54439	-0.01_Unchanged	-0.38_Unchanged	-0.37_Unchanged	-1.2_Unchanged	-1.74_Down-regulated	-0.54_Unchanged	1.43_Unchanged	0.24_Unchanged	0.06_Unchanged
TRINITY_GG_1081_c3_g1	VPE_VICSA	Vacuolar-processing enzyme	Scaffold_8	0.816665	0.712577	-0.38_Unchanged	-4.14_Down-regulated	-3.77_Down-regulated	-0.17_Unchanged	-3.59_Down-regulated	-3.41_Down-regulated	0.31_Unchanged	0.52_Unchanged	0.87_Unchanged
TRINITY_GG_3330_c95_g1	DYAD_ARATH	Protein DYAD	Scaffold_9	0.816639	0.450985	1.16_Unchanged	-0.1_Unchanged	-1.26_Unchanged	-7.69_Down-regulated	-8.94_Down-regulated	-1.25_Unchanged	8.36_Up-regulated	-0.49_Unchanged	-0.48_Unchanged
TRINITY_GG_1913_c134_g1	DCAF8_MOUSE	DDB1- and CUL4-associated factor 8	Scaffold_1	0.816369	0.665175	-0.06_Unchanged	-0.36_Unchanged	-0.29_Unchanged	-0.62_Unchanged	-0.83_Down-regulated	-0.21_Unchanged	0.41_Unchanged	-0.15_Unchanged	-0.06_Unchanged
TRINITY_GG_1913_c134_g1	DCAF8_MOUSE	DDB1- and CUL4-associated factor 8	Scaffold_1	0.816369	0.665175	-0.06_Unchanged	-0.36_Unchanged	-0.29_Unchanged	-0.62_Unchanged	-0.83_Down-regulated	-0.21_Unchanged	0.41_Unchanged	-0.15_Unchanged	-0.06_Unchanged
TRINITY_GG_44_c115_g2	C7317_PRUMU	Cytochrome P450 736A117	Scaffold_6	0.815524	0.649107	-0.62_Unchanged	-2.72_Down-regulated	-2.09_Down-regulated	-0.52_Unchanged	-2.74_Down-regulated	-2.22_Down-regulated	1.12_Unchanged	1.22_Unchanged	1.09_Unchanged
TRINITY_GG_1918_c0_g1	BBE13_ARATH	Berberine bridge enzyme-like 13	Scaffold_1	0.815495	0.62834	-1.34_Unchanged	-3.86_Down-regulated	-2.52_Unchanged	-1.17_Unchanged	-4.25_Down-regulated	-3.07_Unchanged	0.88_Unchanged	1.05_Unchanged	0.5_Unchanged
TRINITY_GG_2827_c12_g1	EML3_ARATH	Protein EMSY-LIKE 3	Scaffold_10	0.814727	0.628352	1.58_Unchanged	2.97_Unchanged	1.39_Unchanged	-6.23_Down-regulated	-8.35_Down-regulated	-2.12_Unchanged	10.19_Up-regulated	2.38_Unchanged	-1.13_Unchanged
TRINITY_GG_1214_c42_g1	PLA1_PLAAC	Putative invertase inhibitor	Scaffold_4	0.814654	0.449611	-0.29_Unchanged	-0.44_Unchanged	-0.14_Unchanged	-1.85_Down-regulated	-2.13_Down-regulated	-0.28_Unchanged	1.69_Unchanged	0.14_Unchanged	0_Unchanged
TRINITY_GG_5139_c127_g1	POLR1_ARATH	Retrovirus-related Pol polyprotein from transposon RE1	Scaffold_11	0.814404	0.482024	-0.07_Unchanged	-0.49_Unchanged	-0.43_Unchanged	-3.21_Down-regulated	-3.41_Down-regulated	-0.2_Unchanged	3.37_Up-regulated	0.22_Unchanged	0.45_Unchanged
TRINITY_GG_5139_c127_g1	POLR1_ARATH	Retrovirus-related Pol polyprotein from transposon RE1	Scaffold_7	0.814404	0.482024	-0.07_Unchanged	-0.49_Unchanged	-0.43_Unchanged	-3.21_Down-regulated	-3.41_Down-regulated	-0.2_Unchanged	3.37_Up-regulated	0.22_Unchanged	0.45_Unchanged
TRINITY_GG_400_c4_g1	CUL1_ARATH	Cullin-1	Scaffold_80	0.814396	0.620892	-0.45_Unchanged	-0.49_Unchanged	-0.03_Unchanged	-2.03_Down-regulated	-2.43_Down-regulated	-0.4_Unchanged	2.11_Up-regulated	0.53_Unchanged	0.16_Unchanged
TRINITY_GG_400_c4_g1	CUL1_ARATH	Cullin-1	Scaffold_80	0.814396	0.620892	-0.45_Unchanged	-0.49_Unchanged	-0.03_Unchanged	-2.03_Down-regulated	-2.43_Down-regulated	-0.4_Unchanged	2.11_Up-regulated	0.53_Unchanged	0.16_Unchanged
TRINITY_GG_1913_c35_g1	ASK4_ARATH	SKP1-like protein 4	Scaffold_1	0.81434	0.63087	-0.11_Unchanged	0_Unchanged	0.11_Unchanged	-0.61_Unchanged	-0.85_Down-regulated	-0.25_Unchanged	0.6_Unchanged	0.1_Unchanged	-0.25_Unchanged
TRINITY_GG_3337_c443_g1	YEC8_SCHPO	Uncharacterized WD repeat-containing protein C25H1.08c	Scaffold_9	0.814339	0.511873	1.79_Unchanged	1.31_Unchanged	-0.48_Unchanged	-2.88_Unchanged	-4.93_Down-regulated	-2.05_Unchanged	7.11_Unchanged	2.43_Unchanged	0.86_Unchanged
TRINITY_GG_2653_c607_g1	FB253_ARATH	F-box protein At5g07610	Scaffold_10	0.814329	0.557762	0.12_Unchanged	-0.1_Unchanged	-0.22_Unchanged	-0.95_Down-regulated	-1.11_Down-regulated	-0.16_Unchanged	1.05_Up-regulated	-0.01_Unchanged	0.04_Unchanged
TRINITY_GG_3333_c19_g1	RHVI2_ROSHC	Acid beta-fructofuranosidase 2, vacuolar	Scaffold_9	0.814225	0.661071	-0.78_Unchanged	-0.9_Unchanged	-0.12_Unchanged	-2.3_Down-regulated	-3.06_Down-regulated	-0.77_Unchanged	1.26_Unchanged	-0.26_Unchanged	-0.9_Unchanged
TRINITY_GG_3975_c84_g1	GUN11_ARATH	Endoglucanase 11	Scaffold_81	0.814175	0.760065	-0.94_Unchanged	-1.13_Down-regulated	-0.19_Unchanged	-0.65_Unchanged	-1.06_Down-regulated	-0.41_Unchanged	0.32_Unchanged	0.61_Unchanged	0.38_Unchanged
TRINITY_GG_5893_c69_g1	RIN13_ARATH	RPM1 interacting protein 13	Scaffold_3	0.813426	0.644846	-2.35_Unchanged	-3_Down-regulated	-0.65_Unchanged	-3.3_Down-regulated	-2.99_Down-regulated	0.31_Unchanged	1.34_Unchanged	0.39_Unchanged	1.35_Unchanged
TRINITY_GG_5569_c9_g1	MO25N_ARATH	Putative MO25-like protein At5g47540	Scaffold_93	0.813377	0.657416	-0.47_Unchanged	-0.64_Unchanged	-0.18_Unchanged	-1.35_Down-regulated	-1.4_Down-regulated	-0.05_Unchanged	1.26_Unchanged	0.38_Unchanged	0.5_Unchanged
TRINITY_GG_5569_c9_g1	MO25N_ARATH	Putative MO25-like protein At5g47540	Scaffold_93	0.813377	0.657416	-0.47_Unchanged	-0.64_Unchanged	-0.18_Unchanged	-1.35_Down-regulated	-1.4_Down-regulated	-0.05_Unchanged	1.26_Unchanged	0.38_Unchanged	0.5_Unchanged
TRINITY_GG_853_c116_g1	AGO2_ARATH	Protein argonaute 2	Scaffold_83	0.813008	0.551034	1.73_Unchanged	1.12_Unchanged	-0.6_Unchanged	-6.71_Down-regulated	-9.26_Down-regulated	-2.55_Unchanged	9.79_Up-regulated	1.35_Unchanged	-0.59_Unchanged
TRINITY_GG_4503_c72_g1	DUF3_ARATH	DUF724 domain-containing protein 3	Scaffold_15	0.812387	0.612986	0.34_Unchanged	-0.48_Unchanged	-0.82_Down-regulated	-0.42_Unchanged	-1.21_Down-regulated	-0.79_Down-regulated	0.74_Unchanged	-0.02_Unchanged	0.01_Unchanged
TRINITY_GG_2108_c83_g2	AAPC_CENCI	Putative glucose-6-phosphate 1-epimerase	Scaffold_13	0.812313	0.620574	0.25_Unchanged	-2.07_Unchanged	-2.32_Unchanged	-0.38_Unchanged	-4.1_Down-regulated	-3.71_Down-regulated	1.64_Unchanged	1.01_Unchanged	-0.39_Unchanged
TRINITY_GG_588_c148_g1	ATL54_ARATH	RING-H2 finger protein ATL54	Scaffold_80	0.811993	0.666698	1.13_Unchanged	-1.49_Unchanged	-2.61_Down-regulated	-1.3_Unchanged	-5.44_Down-regulated	-4.14_Down-regulated	2.36_Unchanged	-0.07_Unchanged	-1.6_Unchanged
TRINITY_GG_5157_c23_g1	STY13_ARATH	Serine/threonine-protein kinase STY13	Scaffold_7	0.811567	0.551715	-0.73_Unchanged	-0.7_Down-regulated	0.03_Unchanged	-3_Down-regulated	-2.99_Down-regulated	0_Unchanged	2.28_Up-regulated	0.01_Unchanged	-0.02_Unchanged
TRINITY_GG_215_c207_g1	CNG18_ARATH	Cyclic nucleotide-gated ion channel 18	Scaffold_6	0.811554	0.604297	-0.24_Unchanged	-0.54_Unchanged	-0.31_Unchanged	-0.62_Unchanged	-0.84_Down-regulated	-0.22_Unchanged	0.38_Unchanged	0_Unchanged	0.09_Unchanged
TRINITY_GG_5139_c159_g3	BH151_ARATH	Transcription factor UPBEAT1	Scaffold_7	0.81137	0.691523	-2.17_Unchanged	-6.47_Down-regulated	-4.3_Down-regulated	-1.63_Unchanged	-9.4_Down-regulated	-7.77_Down-regulated	-0.06_Unchanged	0.49_Unchanged	-2.98_Unchanged
TRINITY_GG_4737_c530_g1	RAA5D_ARATH	Ras-related protein RABA5d	Scaffold_11	0.811215	0.649824	0.02_Unchanged	-0.26_Unchanged	-0.28_Unchanged	-0.44_Unchanged	-1.06_Down-regulated	-0.62_Unchanged	0.48_Unchanged	0.03_Unchanged	-0.31_Unchanged
TRINITY_GG_3578_c6_g1	ATL78_ARATH	RING-H2 finger protein ATL78	Scaffold_81	0.811214	0.588222	-1.14_Unchanged	-1.75_Unchanged	-0.62_Unchanged	-1.17_Unchanged	-2.36_Down-regulated	-1.19_Unchanged	0.95_Unchanged	0.92_Unchanged	0.35_Unchanged
TRINITY_GG_3337_c404_g1	SWT14_ORYSJ	Bidirectional sugar transporter SWEET14	Scaffold_9	0.811154	0.672023	-2.86_Unchanged	-5.94_Down-regulated	-3.07_Unchanged	-2.68_Unchanged	-4.15_Down-regulated	-1.47_Unchanged	0.47_Unchanged	0.65_Unchanged	2.25_Unchanged
TRINITY_GG_4452_c17_g1	HEX6_RICCO	Hexose carrier protein HEX6	Scaffold_11	0.811106	0.567135	-1.38_Unchanged	-3.3_Down-regulated	-1.92_Unchanged	-2.29_Unchanged	-5.17_Down-regulated	-2.88_Unchanged	1.58_Unchanged	0.67_Unchanged	-0.3_Unchanged
TRINITY_GG_1520_c11_g1	M3K17_ARATH	Mitogen-activated protein kinase kinase kinase 17	Scaffold_14	0.811077	0.675144	-1.64_Unchanged	-2.52_Down-regulated	-0.87_Unchanged	-1.04_Unchanged	-2.13_Down-regulated	-1.1_Unchanged	-0.25_Unchanged	0.36_Unchanged	0.14_Unchanged
TRINITY_GG_2103_c96_g1	ORP3B_ARATH	Oxysterol-binding protein-related protein 3B	Scaffold_13	0.810845	0.559628	-0.18_Unchanged	-0.38_Unchanged	-0.19_Unchanged	-0.32_Unchanged	-0.86_Down-regulated	-0.54_Unchanged	0.46_Unchanged	0.33_Unchanged	-0.02_Unchanged
TRINITY_GG_2653_c78_g1	HGD_ARATH	Homogentisate 1,2-dioxygenase	Scaffold_10	0.810821	0.672822	-0.25_Unchanged	-0.82_Unchanged	-0.58_Unchanged	-0.28_Unchanged	-0.83_Down-regulated	-0.55_Unchanged	0.66_Unchanged	0.63_Unchanged	0.65_Unchanged
TRINITY_GG_3337_c366_g2	MYB12_ARATH	Transcription factor MYB12	Scaffold_9	0.810777	0.550685	-0.27_Unchanged	-1.46_Unchanged	-1.18_Unchanged	-1.47_Unchanged	-2.48_Down-regulated	-1_Unchanged	1.96_Unchanged	0.76_Unchanged	0.94_Unchanged
TRINITY_GG_1395_c306_g1	STGL3_ARATH	Stigma-specific STIG1-like protein 3	Scaffold_4	0.810735	0.498872	-1.47_Unchanged	-3.15_Unchanged	-1.68_Unchanged	-2.66_Unchanged	-6.1_Down-regulated	-3.44_Unchanged	3.04_Unchanged	1.85_Unchanged	0.1_Unchanged
TRINITY_GG_5497_c262_g2	BSDC1_DANRE	BSD domain-containing protein 1	Scaffold_5	0.810634	0.626359	-0.06_Unchanged	-0.1_Unchanged	-0.04_Unchanged	-0.28_Unchanged	-0.8_Down-regulated	-0.52_Unchanged	0.39_Unchanged	0.17_Unchanged	-0.31_Unchanged
TRINITY_GG_215_c587_g1	PER1_ARAHY	Cationic peroxidase 1	Scaffold_6	0.810612	0.572071	-0.96_Unchanged	-3.44_Down-regulated	-2.48_Unchanged	-2.75_Unchanged	-4.9_Down-regulated	-2.15_Unchanged	1.21_Unchanged	-0.59_Unchanged	-0.26_Unchanged
TRINITY_GG_215_c243_g2	PP176_ARATH	Pentatricopeptide repeat-containing protein At2g30100, chloroplastic	Scaffold_6	0.810395	0.619194	-0.13_Unchanged	-0.91_Down-regulated	-0.77_Down-regulated	-0.19_Unchanged	-0.79_Down-regulated	-0.6_Unchanged	0.28_Unchanged	0.23_Unchanged	0.4_Unchanged
TRINITY_GG_396_c14_g2	WTR24_ARATH	WAT1-related protein At3g30340	Scaffold_80	0.810388	0.675496	-1.82_Unchanged	-2.91_Down-regulated	-1.09_Unchanged	-1.25_Unchanged	-2.54_Down-regulated	-1.3_Unchanged	0.33_Unchanged	0.9_Unchanged	0.69_Unchanged
TRINITY_GG_2104_c37_g1	Y2168_ARATH	Ankyrin repeat-containing protein At2g01680	Scaffold_13	0.809905	0.675187	0.44_Unchanged	-0.71_Unchanged	-1.15_Down-regulated	-0.8_Unchanged	-1.58_Down-regulated	-0.78_Unchanged	1.55_Unchanged	0.3_Unchanged	0.68_Unchanged
TRINITY_GG_4737_c57_g3	Y4424_ARATH	DUF21 domain-containing protein At4g14240	Scaffold_11	0.809607	0.644861	-0.03_Unchanged	-0.32_Unchanged	-0.29_Unchanged	-2.29_Down-regulated	-2.29_Down-regulated	-0.01_Unchanged	1.83_Up-regulated	-0.43_Unchanged	-0.14_Unchanged
TRINITY_GG_5849_c0_g1	DIOX2_ARATH	Probable 2-oxoglutarate-dependent dioxygenase At3g50210	Scaffold_3	0.809582	0.619762	-0.25_Unchanged	-0.5_Unchanged	-0.24_Unchanged	-0.38_Unchanged	-1.03_Down-regulated	-0.64_Unchanged	0.26_Unchanged	0.13_Unchanged	-0.27_Unchanged
TRINITY_GG_2103_c258_g1	AKRC8_ARATH	Aldo-keto reductase family 4 member C8	Scaffold_13	0.809238	0.577069	0.06_Unchanged	-0.4_Unchanged	-0.45_Unchanged	-0.36_Unchanged	-1.47_Down-regulated	-1.11_Down-regulated	0.86_Unchanged	0.45_Unchanged	-0.21_Unchanged
TRINITY_GG_1395_c365_g1	PTR29_ARATH	Protein NRT1/ PTR FAMILY 5.5	Scaffold_4	0.809067	0.518524	0.89_Unchanged	-0.14_Unchanged	-1.03_Unchanged	-1.29_Unchanged	-1.98_Down-regulated	-0.68_Unchanged	2.32_Unchanged	0.13_Unchanged	0.47_Unchanged
TRINITY_GG_2836_c62_g1	PIEZO_ARATH	Piezo-type mechanosensitive ion channel homolog	Scaffold_10	0.808635	0.793734	0.48_Unchanged	-0.59_Unchanged	-1.07_Down-regulated	-2.15_Down-regulated	-3.03_Down-regulated	-0.88_Unchanged	1.83_Up-regulated	-0.8_Unchanged	-0.61_Unchanged
TRINITY_GG_1078_c258_g1	XTH23_ARATH	Probable xyloglucan endotransglucosylase/hydrolase protein 23	Scaffold_8	0.808619	0.556799	-0.37_Unchanged	-2.38_Unchanged	-2.01_Unchanged	-0.36_Unchanged	-2.78_Down-regulated	-2.42_Unchanged	0.8_Unchanged	0.81_Unchanged	0.41_Unchanged
TRINITY_GG_5915_c8_g2	MUB4_ARATH	Membrane-anchored ubiquitin-fold protein 4	Scaffold_3	0.808587	0.509505	-0.1_Unchanged	-0.2_Unchanged	-0.1_Unchanged	-0.4_Unchanged	-0.85_Down-regulated	-0.44_Unchanged	0.63_Unchanged	0.33_Unchanged	-0.01_Unchanged
TRINITY_GG_44_c67_g1	C7317_PRUMU	Cytochrome P450 736A117	Scaffold_6	0.808231	0.585891	0.02_Unchanged	-0.52_Unchanged	-0.53_Unchanged	-0.15_Unchanged	-0.77_Down-regulated	-0.62_Unchanged	0.4_Unchanged	0.23_Unchanged	0.15_Unchanged
TRINITY_GG_5497_c153_g2	ZFNL_PEA	Zinc finger CCCH domain-containing protein ZFN-like	Scaffold_5	0.808182	0.722898	0.11_Unchanged	-0.53_Unchanged	-0.64_Unchanged	-0.39_Unchanged	-0.88_Down-regulated	-0.49_Unchanged	0.31_Unchanged	-0.19_Unchanged	-0.04_Unchanged
TRINITY_GG_1631_c384_g1	OFP4_ARATH	Transcription repressor OFP4	Scaffold_14	0.808114	0.599776	-1.12_Unchanged	-2.25_Down-regulated	-1.13_Down-regulated	-0.76_Unchanged	-2.12_Down-regulated	-1.35_Down-regulated	-0.09_Unchanged	0.27_Unchanged	0.05_Unchanged
TRINITY_GG_584_c37_g1	P2C27_ARATH	Probable protein phosphatase 2C 27	Scaffold_80	0.807832	0.621829	0.11_Unchanged	-0.06_Unchanged	-0.17_Unchanged	-0.57_Unchanged	-0.81_Down-regulated	-0.23_Unchanged	0.63_Unchanged	-0.06_Unchanged	-0.12_Unchanged
TRINITY_GG_1469_c3_g1	VIL2_ARATH	VIN3-like protein 2	Scaffold_85	0.807819	0.690496	0.02_Unchanged	-0.15_Unchanged	-0.17_Unchanged	-0.48_Unchanged	-0.81_Down-regulated	-0.34_Unchanged	0.46_Unchanged	-0.04_Unchanged	-0.21_Unchanged
TRINITY_GG_2108_c66_g1	TRE_ORYSJ	Probable trehalase	Scaffold_13	0.807735	0.586248	0.35_Unchanged	0.1_Unchanged	-0.25_Unchanged	-0.78_Down-regulated	-1.19_Down-regulated	-0.41_Unchanged	1.13_Up-regulated	0_Unchanged	-0.16_Unchanged
TRINITY_GG_3230_c34_g2	TRA1_MAIZE	Putative AC transposase	Scaffold_4	0.807603	0.548691	3.88_Unchanged	2.01_Unchanged	-1.86_Unchanged	-3.1_Unchanged	-6.57_Down-regulated	-3.47_Unchanged	8.48_Up-regulated	1.5_Unchanged	-0.11_Unchanged
TRINITY_GG_3230_c34_g2	TRA1_MAIZE	Putative AC transposase	Scaffold_9	0.807603	0.548691	3.88_Unchanged	2.01_Unchanged	-1.86_Unchanged	-3.1_Unchanged	-6.57_Down-regulated	-3.47_Unchanged	8.48_Up-regulated	1.5_Unchanged	-0.11_Unchanged
TRINITY_GG_1768_c175_g1	LLG1_ARATH	GPI-anchored protein LLG1	Scaffold_1	0.807468	0.602357	-0.14_Unchanged	-0.28_Unchanged	-0.14_Unchanged	-0.63_Unchanged	-0.85_Down-regulated	-0.21_Unchanged	0.41_Unchanged	-0.08_Unchanged	-0.15_Unchanged
TRINITY_GG_4169_c4_g1	PIL13_ORYSJ	Transcription factor PHYTOCHROME INTERACTING FACTOR-LIKE 13	Scaffold_2	0.807439	0.567421	-0.16_Unchanged	-2.63_Unchanged	-2.47_Unchanged	-3.84_Unchanged	-8.77_Down-regulated	-4.93_Unchanged	3.64_Unchanged	-0.03_Unchanged	-2.5_Unchanged
TRINITY_GG_2653_c443_g1	TCTP_MAIZE	Translationally-controlled tumor protein homolog	Scaffold_10	0.807285	0.622226	-1.31_Unchanged	-1.06_Unchanged	0.24_Unchanged	-2.41_Unchanged	-4.44_Down-regulated	-2.03_Unchanged	2.79_Unchanged	1.69_Unchanged	-0.58_Unchanged
TRINITY_GG_1394_c175_g3	CRK11_ARATH	Cysteine-rich receptor-like protein kinase 11	Scaffold_4	0.807237	0.610857	-1.05_Unchanged	-4.93_Unchanged	-3.88_Unchanged	-1.45_Unchanged	-6.72_Down-regulated	-5.27_Unchanged	1.79_Unchanged	1.39_Unchanged	0_Unchanged
TRINITY_GG_5497_c639_g2	CCSDS_ORYSJ	Cyclin-SDS-like	Scaffold_5	0.806942	0.491321	0.11_Unchanged	-0.46_Unchanged	-0.58_Unchanged	-2.31_Down-regulated	-3.68_Down-regulated	-1.37_Unchanged	3.13_Up-regulated	0.71_Unchanged	-0.09_Unchanged
TRINITY_GG_4184_c61_g1	DMS3_ARATH	Protein DEFECTIVE IN MERISTEM SILENCING 3	Scaffold_2	0.806913	0.583032	-0.46_Unchanged	-2.29_Unchanged	-1.83_Unchanged	-1.03_Unchanged	-3.19_Down-regulated	-2.16_Unchanged	1.17_Unchanged	0.59_Unchanged	0.27_Unchanged
TRINITY_GG_4184_c61_g1	DMS3_ARATH	Protein DEFECTIVE IN MERISTEM SILENCING 3	Scaffold_2	0.806913	0.583032	-0.46_Unchanged	-2.29_Unchanged	-1.83_Unchanged	-1.03_Unchanged	-3.19_Down-regulated	-2.16_Unchanged	1.17_Unchanged	0.59_Unchanged	0.27_Unchanged
TRINITY_GG_3962_c40_g1	1A15_ARATH	1-aminocyclopropane-1-carboxylate synthase 5	Scaffold_81	0.806575	0.700133	-3.26_Unchanged	-2.75_Down-regulated	0.51_Unchanged	-1.07_Unchanged	-2.05_Unchanged	-0.98_Unchanged	0.69_Unchanged	2.87_Unchanged	1.38_Unchanged
TRINITY_GG_4737_c374_g1	FLOR1_ARATH	Leucine-rich repeat protein FLOR 1	Scaffold_11	0.806456	0.559503	-0.64_Unchanged	-0.65_Unchanged	0_Unchanged	-0.83_Down-regulated	-1_Down-regulated	-0.17_Unchanged	0.37_Unchanged	0.19_Unchanged	0.02_Unchanged
TRINITY_GG_853_c174_g1	FAOMT_VITVI	Flavonoid 3',5'-methyltransferase	Scaffold_83	0.806423	0.630889	1.31_Unchanged	0.01_Unchanged	-1.3_Unchanged	-1.31_Unchanged	-4.43_Down-regulated	-3.13_Down-regulated	3.65_Up-regulated	1.03_Unchanged	-0.79_Unchanged
TRINITY_GG_1631_c15_g1	CTR1_ARATH	Serine/threonine-protein kinase CTR1	Scaffold_14	0.806333	0.547156	-0.11_Unchanged	-0.55_Unchanged	-0.44_Unchanged	-0.16_Unchanged	-0.78_Down-regulated	-0.61_Unchanged	0.22_Unchanged	0.16_Unchanged	-0.01_Unchanged
TRINITY_GG_622_c2_g1	CUL1_ARATH	Cullin-1	Scaffold_80	0.806306	0.468842	-0.05_Unchanged	-0.32_Unchanged	-0.27_Unchanged	-1.96_Down-regulated	-2.07_Down-regulated	-0.1_Unchanged	1.93_Up-regulated	0.02_Unchanged	0.18_Unchanged
TRINITY_GG_3151_c2_g1	MCAT_ARATH	Mitochondrial carnitine/acylcarnitine carrier-like protein	Scaffold_9	0.805554	0.605652	0.28_Unchanged	-0.11_Unchanged	-0.39_Unchanged	-0.66_Unchanged	-1.26_Down-regulated	-0.59_Unchanged	0.91_Unchanged	-0.03_Unchanged	-0.23_Unchanged
TRINITY_GG_853_c257_g1	TCPE_ARATH	T-complex protein 1 subunit epsilon	Scaffold_83	0.805474	0.653138	-0.23_Unchanged	-1.25_Down-regulated	-1.02_Down-regulated	-0.97_Down-regulated	-1.89_Down-regulated	-0.92_Down-regulated	0.54_Unchanged	-0.19_Unchanged	-0.1_Unchanged
TRINITY_GG_1823_c8_g1	TMM53_HUMAN	Transmembrane protein 53	Scaffold_1	0.805232	0.597546	-0.38_Unchanged	-0.44_Unchanged	-0.06_Unchanged	-1.65_Down-regulated	-1.85_Down-regulated	-0.2_Unchanged	1.32_Up-regulated	0.05_Unchanged	-0.1_Unchanged
TRINITY_GG_44_c109_g1	RA212_ARATH	Ethylene-responsive transcription factor RAP2-12	Scaffold_6	0.80504	0.614029	-0.51_Unchanged	-1.15_Down-regulated	-0.64_Unchanged	-0.46_Unchanged	-1_Down-regulated	-0.54_Unchanged	-0.04_Unchanged	0.01_Unchanged	0.1_Unchanged
TRINITY_GG_2797_c12_g1	RNHX1_ARATH	Putative ribonuclease H protein At1g65750	Scaffold_10	0.804735	0.613982	-0.83_Unchanged	-2.2_Unchanged	-1.38_Unchanged	-6.71_Down-regulated	-8.32_Down-regulated	-1.61_Unchanged	7.23_Up-regulated	1.35_Unchanged	1.11_Unchanged
TRINITY_GG_293_c122_g1	FL1L_ARATH	Protein FLOURY 1-like	Scaffold_82	0.804686	0.613432	0.57_Unchanged	-1.12_Unchanged	-1.68_Down-regulated	-0.69_Unchanged	-2.25_Down-regulated	-1.56_Down-regulated	1.24_Unchanged	-0.02_Unchanged	0.11_Unchanged
TRINITY_GG_1894_c6_g1	MSL5_ARATH	Mechanosensitive ion channel protein 5	Scaffold_1	0.804533	0.588106	0.4_Unchanged	-0.53_Unchanged	-0.94_Unchanged	-2.9_Down-regulated	-3.59_Down-regulated	-0.69_Unchanged	4.01_Up-regulated	0.71_Unchanged	0.95_Unchanged
TRINITY_GG_1209_c98_g2	ACEA_SOLLC	Isocitrate lyase	Scaffold_4	0.804303	0.593143	-2.38_Unchanged	1.21_Unchanged	3.59_Unchanged	-6.01_Down-regulated	-6.41_Down-regulated	-0.4_Unchanged	8.8_Up-regulated	5.17_Unchanged	1.19_Unchanged
TRINITY_GG_5380_c1_g1	SUI1_MAIZE	Protein translation factor SUI1 homolog	Scaffold_5	0.804232	0.576168	-0.35_Unchanged	-0.89_Down-regulated	-0.55_Unchanged	-0.77_Unchanged	-1.22_Down-regulated	-0.44_Unchanged	0.38_Unchanged	-0.05_Unchanged	0.05_Unchanged
TRINITY_GG_588_c179_g1	AGL12_ARATH	Agamous-like MADS-box protein AGL12	Scaffold_80	0.804227	0.720069	-2.81_Unchanged	-1.8_Unchanged	1.01_Unchanged	-1.14_Unchanged	-3.28_Down-regulated	-2.14_Unchanged	1.46_Unchanged	3.12_Unchanged	-0.03_Unchanged
TRINITY_GG_4759_c222_g1	TBL4_ARATH	Protein trichome birefringence-like 4	Scaffold_11	0.804169	0.562714	1.76_Unchanged	0.59_Unchanged	-1.17_Unchanged	-1.43_Unchanged	-5.94_Down-regulated	-4.51_Down-regulated	6.77_Up-regulated	3.57_Unchanged	0.23_Unchanged
[truncated: 1,042 more rows]

## Sheet: ST3F
Supplemental table 3F. Amaranthus palmeri WGCNA results: Turquoise module genes and their differentially expression significance
[truncated: 4,424 more rows]

[truncated: 1 more sheets: ST3G]
