# Supplementary material for: Comparative transcriptomic analysis of male and females in the dioecious weeds Amaranthus palmeri and Amaranthus tuberculatus
Source: BMC Plant Biol. 2023 Jun 26;23:339. doi: 10.1186/s12870-023-04286-9 (PMC10291800; doi:10.1186/s12870-023-04286-9)
Supplement: Supplementary file 5 — Additional file 5: Supplemental table 4. A. Regulation prediction analysis results with differentially expressed genes from SAM comparison in Amaranthus palmeri. B. Regulation prediction analysis results with differentially expressed genes from Floral meristem comparison in Amaranthus palmeri. C. Regulation prediction analysis results with differentially expressed genes from mature flower comparison in Amaranthus palmeri. D. Regulation prediction analysis results with differentially expressed genes from Floral meristem comparison in Amaranthus tuberculatus. E. Regulation prediction analysis results with differentially expressed genes from mature flower comparison in Amaranthus tuberculatus. F. Transcription factor binding site prediction results using identified key genes for sex determination in Amaranthus palmeri. F. Transcription factor binding site prediction results using identified key genes for sex determination in Amaranthus tuberculatus. [file 12870_2023_4286_MOESM5_ESM.xlsx]

## Sheet: ST4A
Supplemental table 4A. Regulation prediction analysis results with differentially expressed genes from SAM comparison in Amaranthus palmeri
TF TAIR ID	TF Family	Genes query	Genes with binding site	p_value	q_value
AT2G20110	CPP	66	11	4.534e-07	0.0002326
AT1G30210	TCP	66	8	1.904e-06	0.000351
AT3G12720	MYB	66	10	2.053e-06	0.000351
AT3G28910	MYB	66	11	3.983e-06	0.0004573
AT1G09540	MYB	66	10	4.457e-06	0.0004573
AT1G06180	MYB	66	10	1.048e-05	0.0008964
AT1G74650	MYB	66	9	2.579e-05	0.00189
AT5G40330	MYB	66	8	3.146e-05	0.002018
AT3G45150	TCP	66	7	7.332e-05	0.00358
AT5G62470	MYB	66	9	7.566e-05	0.00358
AT5G15800	MIKC_MADS	66	6	7.676e-05	0.00358
AT3G22780	CPP	66	8	0.0001135	0.004852
AT1G24260	MIKC_MADS	66	10	0.0001375	0.005427
AT4G18960	MIKC_MADS	66	10	0.0001779	0.006079
AT1G53230	TCP	66	6	0.0001874	0.006079
AT1G31140	MIKC_MADS	66	7	0.0001896	0.006079
AT3G61250	MYB	66	7	0.0002713	0.00778
AT1G30490	HD-ZIP	66	5	0.0002845	0.00778
AT2G46680	HD-ZIP	66	5	0.0003002	0.00778
AT5G60130	B3	66	11	0.0003033	0.00778
AT2G37590	Dof	66	11	0.0003599	0.008791
AT2G33550	Trihelix	66	5	0.0005051	0.01178
AT2G40260	G2-like	66	5	0.0005753	0.01259
AT5G56270	WRKY	66	5	0.0005888	0.01259
AT5G25830	GATA	66	5	0.0007302	0.01405
AT4G01680	MYB	66	9	0.000737	0.01405
AT3G49690	MYB	66	6	0.0007397	0.01405
AT3G47500	Dof	66	12	0.0008306	0.01522
AT2G23290	MYB	66	5	0.0008965	0.01554
AT1G73360	HD-ZIP	66	3	0.000909	0.01554
AT3G15030	TCP	66	3	0.001062	0.01702
AT4G00730	HD-ZIP	66	3	0.001062	0.01702
AT3G61150	HD-ZIP	66	3	0.001102	0.01714
AT1G20640	Nin-like	66	7	0.001172	0.01732
AT3G02150	TCP	66	5	0.001181	0.01732
AT5G52170	HD-ZIP	66	3	0.001277	0.01772
AT3G54340	MIKC_MADS	66	8	0.001278	0.01772
AT3G51060	SRS	66	3	0.001469	0.01984
AT2G03710	MIKC_MADS	66	4	0.001608	0.02116
AT2G46590	Dof	66	8	0.001652	0.02119
AT4G35550	WOX	66	3	0.001795	0.02246
AT5G65510	AP2	66	4	0.002023	0.02426
AT3G24650	B3	66	3	0.00207	0.02426
AT1G78080	ERF	66	6	0.002081	0.02426
AT5G39760	ZF-HD	66	5	0.002304	0.02626
AT3G06490	MYB	66	5	0.002363	0.02635
AT5G04390	C2H2	66	7	0.002501	0.02729
AT4G18390	TCP	66	3	0.002903	0.031
AT5G47660	Trihelix	66	4	0.002961	0.031
AT3G47600	MYB	66	6	0.003139	0.03221
AT5G66730	C2H2	66	8	0.003265	0.03284
AT1G52150	HD-ZIP	66	4	0.003399	0.03353
AT2G28810	Dof	66	19	0.003825	0.0365
AT5G65310	HD-ZIP	66	3	0.003842	0.0365
AT5G48560	bHLH	66	2	0.00429	0.04002
AT1G35560	TCP	66	5	0.004431	0.04059
AT5G12870	MYB	66	3	0.004516	0.04064
AT5G23280	TCP	66	5	0.004757	0.04208
AT1G28300	B3	66	4	0.005212	0.04532
AT1G74840	MYB_related	66	4	0.005347	0.04572
AT2G22540	MIKC_MADS	66	6	0.005638	0.04699
AT3G57230	MIKC_MADS	66	5	0.005689	0.04699
AT2G01760	ARR-B	66	2	0.005771	0.04699
AT1G69120	MIKC_MADS	66	5	0.006041	0.04842
AT1G63030	ERF	66	2	0.006183	0.0488
AT1G22640	MYB	66	3	0.006575	0.05111
AT5G62020	HSF	66	4	0.006677	0.05112
AT1G51600	GATA	66	12	0.007016	0.05293
AT3G58780	MIKC_MADS	66	3	0.007154	0.05319
AT2G02540	ZF-HD	66	3	0.007767	0.05692
AT5G65410	ZF-HD	66	3	0.007925	0.05726
AT2G38090	MYB	66	4	0.008041	0.05729
AT3G20770	EIL	66	3	0.008166	0.05739
AT5G06100	MYB	66	3	0.008412	0.05832
AT3G21175	GATA	66	10	0.008717	0.05962
AT1G19210	ERF	66	8	0.009076	0.06127
AT3G28920	ZF-HD	66	3	0.009356	0.06233
AT1G77080	MIKC_MADS	66	6	0.01127	0.0741
AT3G60030	SBP	66	2	0.01173	0.07619
AT2G47460	MYB	66	2	0.01204	0.07722
AT4G37790	HD-ZIP	66	2	0.0122	0.07726
AT2G18350	ZF-HD	66	3	0.0126	0.0788
AT5G51910	TCP	66	4	0.01354	0.08171
AT2G33810	SBP	66	2	0.01451	0.08539
AT5G18830	SBP	66	2	0.01486	0.08539
AT5G22220	E2F/DP	66	2	0.01486	0.08539
AT5G58080	ARR-B	66	2	0.01486	0.08539
AT5G61270	bHLH	66	7	0.01498	0.08539
AT1G69560	MYB	66	2	0.0154	0.08647
AT5G03150	C2H2	66	8	0.01551	0.08647
AT1G08810	MYB	66	5	0.01639	0.09043
AT2G42200	SBP	66	2	0.01687	0.09102
AT3G46090	C2H2	66	2	0.01687	0.09102
AT4G30980	bHLH	66	6	0.01733	0.09102
AT3G06740	GATA	66	8	0.01737	0.09102
AT1G47655	Dof	66	3	0.01739	0.09102
AT1G33240	Trihelix	66	2	0.01882	0.09754
AT1G74930	ERF	66	4	0.01911	0.09756
AT3G50700	C2H2	66	7	0.01921	0.09756
AT2G45680	TCP	66	4	0.01989	0.1
AT1G09770	MYB	66	2	0.02068	0.102
AT4G31610	B3	66	2	0.02068	0.102
AT5G56110	MYB	66	3	0.02089	0.1021
AT1G20980	SBP	66	2	0.02154	0.1042
AT4G32890	GATA	66	2	0.02354	0.1123
AT1G79180	MYB	66	6	0.02365	0.1123
AT3G26620	LBD	66	3	0.02415	0.1127
AT5G67580	MYB_related	66	8	0.02416	0.1127
AT1G72010	TCP	66	4	0.02459	0.1136
AT1G08010	GATA	66	3	0.0253	0.1144
AT3G03660	WOX	66	2	0.0254	0.1144
AT2G43010	bHLH	66	6	0.02542	0.1144
AT2G26960	MYB	66	2	0.02564	0.1144
AT2G01060	G2-like	66	2	0.02588	0.1144
AT1G68200	C3H	66	3	0.02632	0.1146
AT3G57920	SBP	66	2	0.02636	0.1146
AT1G13300	G2-like	66	3	0.02666	0.1149
AT3G46070	C2H2	66	8	0.0277	0.1184
AT2G17180	C2H2	66	2	0.02809	0.1191
AT1G34370	C2H2	66	3	0.02932	0.1215
AT5G39660	Dof	66	2	0.02935	0.1215
AT5G08330	TCP	66	4	0.02937	0.1215
AT1G68670	G2-like	66	3	0.02987	0.1216
AT3G12130	C3H	66	6	0.03086	0.1239
AT2G20400	G2-like	66	2	0.03092	0.1239
AT1G69690	TCP	66	4	0.03251	0.1293
AT5G47370	HD-ZIP	66	2	0.03307	0.1297
AT1G67260	TCP	66	4	0.03313	0.1297
AT5G01380	Trihelix	66	5	0.03337	0.1297
AT1G52890	NAC	66	2	0.03417	0.1299
AT5G29000	G2-like	66	2	0.03417	0.1299
AT1G32240	G2-like	66	2	0.03445	0.1299
AT3G25990	Trihelix	66	2	0.03445	0.1299
AT3G51080	GATA	66	2	0.03473	0.13
AT5G13790	MIKC_MADS	66	4	0.03504	0.1302
AT1G76880	Trihelix	66	3	0.038	0.1402
AT3G61120	MIKC_MADS	66	4	0.04063	0.1489
AT5G51190	ERF	66	10	0.04255	0.1533
AT5G04760	MYB	66	2	0.04305	0.1533
AT5G08070	TCP	66	3	0.0433	0.1533
AT5G10510	AP2	66	2	0.04368	0.1533
AT3G27010	TCP	66	4	0.04371	0.1533
AT1G03840	C2H2	66	6	0.044	0.1533
AT5G49300	GATA	66	5	0.04426	0.1533
AT5G49330	MYB	66	2	0.04431	0.1533
AT5G20240	MIKC_MADS	66	9	0.04454	0.1533
AT1G03800	ERF	66	12	0.04568	0.1562
AT5G46760	bHLH	66	3	0.04681	0.159
AT4G27950	ERF	66	12	0.04724	0.1594
AT3G45610	Dof	66	10	0.04809	0.1612

## Sheet: ST4B
Supplemental table 4B. Regulation prediction analysis results with differentially expressed genes from Floral meristem comparison in Amaranthus palmeri
TF TAIR ID	TF Family	Genes query	Genes with binding site	p_value	q_value
AT3G28910	MYB	70	15	3.21e-09	1.64e-06
AT1G74650	MYB	70	13	1.745e-08	4.459e-06
AT5G40330	MYB	70	11	1.2e-07	2.044e-05
AT3G02150	TCP	70	9	4.772e-07	6.096e-05
AT1G08810	MYB	70	11	1.491e-06	0.0001524
AT1G06180	MYB	70	11	3.081e-06	0.0002624
AT3G27010	TCP	70	10	5.594e-06	0.0003248
AT2G45680	TCP	70	9	5.626e-06	0.0003248
AT3G47600	MYB	70	10	5.721e-06	0.0003248
AT4G00730	HD-ZIP	70	5	8.199e-06	0.0004037
AT3G61150	HD-ZIP	70	5	8.691e-06	0.0004037
AT3G61250	MYB	70	9	1.108e-05	0.0004716
AT5G08330	TCP	70	9	1.381e-05	0.0005427
AT2G28810	Dof	70	25	2.55e-05	0.0009154
AT1G30210	TCP	70	7	2.687e-05	0.0009154
AT1G53230	TCP	70	7	3.809e-05	0.001217
AT5G23280	TCP	70	8	4.057e-05	0.001219
AT5G12870	MYB	70	5	7.74e-05	0.002197
AT1G73360	HD-ZIP	70	4	9.444e-05	0.00254
AT1G69690	TCP	70	8	0.0001067	0.00267
AT3G45150	TCP	70	7	0.000112	0.00267
AT3G15030	TCP	70	4	0.000115	0.00267
AT5G62470	MYB	70	9	0.0001258	0.002796
AT1G15720	MYB_related	70	3	0.000158	0.003365
AT3G22780	CPP	70	8	0.00018	0.003609
AT5G10510	AP2	70	5	0.0001836	0.003609
AT4G35550	WOX	70	4	0.0002238	0.004236
AT1G24260	MIKC_MADS	70	10	0.0002359	0.004305
AT1G09540	MYB	70	8	0.0002615	0.004509
AT3G24650	B3	70	4	0.0002682	0.004509
AT3G46090	C2H2	70	4	0.0002735	0.004509
AT3G53200	MYB	70	4	0.0003567	0.005697
AT1G30490	HD-ZIP	70	5	0.0003921	0.006072
AT5G17800	MYB	70	3	0.0004381	0.006585
AT5G08070	TCP	70	6	0.0005004	0.007306
AT5G39760	ZF-HD	70	6	0.0005711	0.008107
AT5G51910	TCP	70	6	0.0007434	0.01027
AT2G21230	bZIP	70	4	0.000829	0.01115
AT3G01220	HD-ZIP	70	4	0.0009056	0.01187
AT2G20110	CPP	70	7	0.001036	0.01302
AT1G25340	MYB	70	4	0.001045	0.01302
AT1G28300	B3	70	5	0.001197	0.01456
AT4G37260	MYB	70	3	0.001249	0.0148
AT1G13300	G2-like	70	5	0.001274	0.0148
AT3G12820	MYB	70	7	0.00134	0.01522
AT2G17950	WOX	70	5	0.001397	0.01552
AT4G38000	Dof	70	27	0.001436	0.01561
AT1G31140	MIKC_MADS	70	6	0.001518	0.01616
AT5G52170	HD-ZIP	70	3	0.001589	0.01657
AT2G47460	MYB	70	3	0.001646	0.01682
AT3G21175	GATA	70	12	0.001705	0.01709
AT1G72010	TCP	70	6	0.001811	0.01779
AT5G60130	B3	70	10	0.001869	0.01802
AT3G01530	MYB	70	3	0.002055	0.01944
AT2G46590	Dof	70	8	0.002503	0.02325
AT2G46680	HD-ZIP	70	4	0.00283	0.02583
AT1G67710	ARR-B	70	3	0.002898	0.02598
AT2G03500	G2-like	70	3	0.003302	0.0285
AT2G46400	WRKY	70	6	0.00333	0.0285
AT5G58900	MYB_related	70	4	0.003351	0.0285
AT3G12720	MYB	70	6	0.003422	0.0285
AT5G10140	MIKC_MADS	70	8	0.003458	0.0285
AT4G18390	TCP	70	3	0.003592	0.02914
AT4G32890	GATA	70	3	0.004113	0.03284
AT4G01680	MYB	70	8	0.004242	0.03324
AT2G33550	Trihelix	70	4	0.004297	0.03324
AT1G68320	MYB	70	3	0.004392	0.03324
AT1G77080	MIKC_MADS	70	7	0.004424	0.03324
AT5G20240	MIKC_MADS	70	12	0.004576	0.03389
AT2G01060	G2-like	70	3	0.004683	0.03401
AT5G65310	HD-ZIP	70	3	0.004743	0.03401
AT5G15800	MIKC_MADS	70	4	0.004813	0.03401
AT5G56270	WRKY	70	4	0.004858	0.03401
AT1G66370	MYB	70	2	0.005059	0.03494
AT3G49690	MYB	70	5	0.005159	0.03515
AT1G69780	HD-ZIP	70	3	0.005568	0.03695
AT5G39660	Dof	70	3	0.005568	0.03695
AT2G20400	G2-like	70	3	0.005978	0.03917
AT4G16110	ARR-B	70	3	0.006263	0.04051
AT2G01760	ARR-B	70	2	0.006794	0.04133
AT2G23290	MYB	70	4	0.006796	0.04133
AT1G74840	MYB_related	70	4	0.006853	0.04133
AT5G29000	G2-like	70	3	0.00686	0.04133
AT1G68200	C3H	70	4	0.006911	0.04133
AT3G25990	Trihelix	70	3	0.006937	0.04133
AT4G00050	bHLH	70	4	0.006969	0.04133
AT3G54340	MIKC_MADS	70	7	0.007037	0.04133
AT3G59060	bHLH	70	5	0.007218	0.04191
AT3G57230	MIKC_MADS	70	5	0.007562	0.04342
AT1G34370	C2H2	70	4	0.007944	0.0439
AT3G09230	MYB	70	3	0.007993	0.0439
AT1G69120	MIKC_MADS	70	5	0.008021	0.0439
AT1G22640	MYB	70	3	0.008078	0.0439
AT1G68670	G2-like	70	4	0.008137	0.0439
AT4G01500	B3	70	3	0.008164	0.0439
AT1G14687	ZF-HD	70	2	0.008301	0.0439
AT1G69570	Dof	70	24	0.008332	0.0439
AT4G37750	AP2	70	3	0.008513	0.04394
AT3G01970	WRKY	70	7	0.008514	0.04394
AT3G61890	HD-ZIP	70	3	0.008692	0.04442
AT3G58780	MIKC_MADS	70	3	0.008782	0.04443
AT5G04760	MYB	70	3	0.00943	0.04691
AT1G35460	bHLH	70	4	0.009507	0.04691
AT1G47870	E2F/DP	70	4	0.009652	0.04691
AT5G65410	ZF-HD	70	3	0.009717	0.04691
AT5G49330	MYB	70	3	0.009814	0.04691
AT1G32770	NAC	70	2	0.00999	0.04691
AT3G20770	EIL	70	3	0.01001	0.04691
AT5G26170	WRKY	70	7	0.01003	0.04691
AT1G06850	bZIP	70	3	0.01011	0.04691
AT2G38090	MYB	70	4	0.01025	0.04691
AT1G51700	Dof	70	19	0.01037	0.04691
AT1G16490	MYB	70	6	0.01037	0.04691
AT1G79180	MYB	70	7	0.01054	0.04726
AT1G67260	TCP	70	5	0.01168	0.05178
AT5G66940	Dof	70	23	0.01181	0.05178
AT3G02940	MYB	70	4	0.01193	0.05178
AT1G78080	ERF	70	5	0.01196	0.05178
AT3G12910	NAC	70	5	0.01245	0.0529
AT2G03710	MIKC_MADS	70	3	0.01267	0.0529
AT2G36610	HD-ZIP	70	2	0.0127	0.0529
AT2G21900	WRKY	70	6	0.01275	0.0529
AT2G42400	VOZ	70	2	0.01287	0.0529
AT2G42280	bHLH	70	4	0.01289	0.0529
AT3G45170	GATA	70	3	0.01302	0.0529
AT1G75240	ZF-HD	70	2	0.01305	0.0529
AT3G60030	SBP	70	2	0.01375	0.05532
AT4G18960	MIKC_MADS	70	7	0.01394	0.05566
AT4G37790	HD-ZIP	70	2	0.01429	0.05661
AT1G64620	Dof	70	12	0.0147	0.05734
AT3G45610	Dof	70	12	0.0147	0.05734
AT3G51060	SRS	70	2	0.01522	0.05892
AT2G18350	ZF-HD	70	3	0.01536	0.05903
AT2G33810	SBP	70	2	0.01698	0.06475
AT3G15500	NAC	70	3	0.01711	0.06476
AT1G76890	Trihelix	70	3	0.01725	0.06481
AT5G10280	MYB	70	3	0.01739	0.06486
AT2G42200	SBP	70	2	0.01971	0.07299
AT4G14770	CPP	70	5	0.02093	0.07601
AT5G16600	MYB	70	4	0.02104	0.07601
AT3G30210	MYB	70	2	0.02105	0.07601
AT1G47655	Dof	70	3	0.02112	0.07601
AT1G52150	HD-ZIP	70	3	0.02241	0.08009
AT2G18060	NAC	70	4	0.02269	0.08052
AT5G45580	G2-like	70	3	0.02307	0.08132
AT3G50410	Dof	70	19	0.02332	0.08161
AT2G40260	G2-like	70	3	0.02392	0.08291
AT1G35560	TCP	70	4	0.02401	0.08291
AT1G20640	Nin-like	70	5	0.02428	0.08327
AT1G20980	SBP	70	2	0.02511	0.0851
AT2G02450	NAC	70	3	0.02531	0.0851
AT5G56110	MYB	70	3	0.02531	0.0851
AT5G02460	Dof	70	20	0.02556	0.08538
AT3G47620	TCP	70	4	0.02623	0.08704
AT2G22540	MIKC_MADS	70	5	0.02662	0.08776
AT1G51600	GATA	70	11	0.0268	0.08779
AT3G23250	MYB	70	7	0.02757	0.08951
AT5G25830	GATA	70	3	0.02768	0.08951
AT1G53160	SBP	70	2	0.02794	0.08981
AT3G26620	LBD	70	3	0.0292	0.09324
AT3G24050	GATA	70	11	0.02988	0.0944
AT5G08520	MYB	70	3	0.02997	0.0944
AT4G16150	CAMTA	70	4	0.03011	0.0944
AT3G57920	SBP	70	2	0.03066	0.09554
AT2G43010	bHLH	70	6	0.03372	0.1044
AT2G40620	bZIP	70	2	0.0347	0.1068
AT2G33860	ARF	70	3	0.0362	0.1101
AT4G17460	HD-ZIP	70	2	0.0362	0.1101
AT1G29160	Dof	70	13	0.03688	0.1115
AT5G66700	HD-ZIP	70	2	0.03712	0.1115
AT5G62020	HSF	70	3	0.0373	0.1115
AT3G55370	Dof	70	22	0.03792	0.1127
AT2G25000	WRKY	70	3	0.0382	0.1127
AT5G47370	HD-ZIP	70	2	0.03836	0.1127
AT1G32240	G2-like	70	2	0.03995	0.1167
AT5G60970	TCP	70	2	0.04222	0.1226
AT4G17785	MYB	70	3	0.04312	0.1245
AT5G13790	MIKC_MADS	70	4	0.04346	0.1248
AT1G76880	Trihelix	70	3	0.04559	0.1301
AT5G52830	WRKY	70	4	0.04646	0.131
AT1G27360	SBP	70	2	0.04661	0.131
AT1G28470	NAC	70	4	0.04666	0.131

## Sheet: ST4C
Supplemental table 4C. Regulation prediction analysis results with differentially expressed genes from mature flower comparison in Amaranthus palmeri
TF TAIR ID	TF Family	Genes query	Genes with binding site	p_value	q_value
AT3G28910	MYB	469	86	8.977e-37	5.377e-34
AT3G47600	MYB	469	68	1.223e-28	3.663e-26
AT1G08810	MYB	469	68	3.539e-27	7.066e-25
AT5G13790	MIKC_MADS	469	63	2.676e-26	4.007e-24
AT3G21175	GATA	469	104	4.673e-25	5.598e-23
AT3G22780	CPP	469	62	2.292e-24	2.288e-22
AT5G39760	ZF-HD	469	51	3.442e-23	2.945e-21
AT1G31140	MIKC_MADS	469	55	6.344e-23	4.75e-21
AT4G38000	Dof	469	204	1.215e-22	8.088e-21
AT5G15800	MIKC_MADS	469	44	2.351e-22	1.408e-20
AT3G06740	GATA	469	88	3.34e-22	1.819e-20
AT5G49300	GATA	469	69	4.969e-22	2.48e-20
AT2G20110	CPP	469	59	1.027e-21	4.734e-20
AT3G61120	MIKC_MADS	469	58	1.289e-21	5.514e-20
AT2G45650	MIKC_MADS	469	62	3.375e-20	1.348e-18
AT3G54340	MIKC_MADS	469	66	1.997e-19	7.476e-18
AT1G74650	MYB	469	56	2.947e-19	1.038e-17
AT2G22540	MIKC_MADS	469	58	7.074e-19	2.354e-17
AT3G58780	MIKC_MADS	469	34	2.369e-18	7.468e-17
AT1G69120	MIKC_MADS	469	49	6.258e-18	1.874e-16
AT1G24260	MIKC_MADS	469	66	2.19e-17	6.247e-16
AT3G57230	MIKC_MADS	469	47	9.126e-17	2.485e-15
AT5G62470	MYB	469	56	9.916e-17	2.582e-15
AT5G40330	MYB	469	46	3.153e-16	7.87e-15
AT4G18960	MIKC_MADS	469	65	3.499e-16	8.383e-15
AT5G23280	TCP	469	45	5.053e-16	1.164e-14
AT1G51600	GATA	469	100	6.835e-16	1.516e-14
AT5G10140	MIKC_MADS	469	61	1.073e-14	2.295e-13
AT1G69690	TCP	469	45	5.239e-14	1.082e-12
AT5G51910	TCP	469	39	1.474e-13	2.942e-12
AT3G27010	TCP	469	46	2.435e-13	4.705e-12
AT5G08330	TCP	469	43	3.43e-13	6.42e-12
AT3G53200	MYB	469	24	5.519e-13	1.002e-11
AT2G03710	MIKC_MADS	469	29	7.124e-13	1.255e-11
AT1G77080	MIKC_MADS	469	52	8.159e-13	1.396e-11
AT2G01940	C2H2	469	64	1.077e-12	1.792e-11
AT3G02150	TCP	469	34	1.516e-12	2.392e-11
AT4G01680	MYB	469	58	1.517e-12	2.392e-11
AT5G26170	WRKY	469	56	1.652e-12	2.537e-11
AT5G05790	MYB	469	45	3.431e-12	5.138e-11
AT5G66940	Dof	469	166	6.239e-12	9.115e-11
AT5G08070	TCP	469	35	7.67e-12	1.094e-10
AT3G49690	MYB	469	37	1.719e-11	2.386e-10
AT3G01970	WRKY	469	53	1.753e-11	2.386e-10
AT1G72010	TCP	469	39	1.865e-11	2.482e-10
AT1G35560	TCP	469	37	3.967e-11	5.165e-10
AT1G09540	MYB	469	43	4.584e-11	5.842e-10
AT3G51060	SRS	469	20	5.712e-11	7.025e-10
AT3G28920	ZF-HD	469	26	5.746e-11	7.025e-10
AT1G64620	Dof	469	89	1.21e-10	1.45e-09
AT2G18350	ZF-HD	469	26	4.105e-10	4.821e-09
AT2G36610	HD-ZIP	469	18	8.145e-10	9.382e-09
AT3G47620	TCP	469	35	1.079e-09	1.22e-08
AT3G61250	MYB	469	36	1.725e-09	1.914e-08
AT1G06180	MYB	469	42	2.491e-09	2.713e-08
AT1G29160	Dof	469	100	3.018e-09	3.228e-08
AT3G55370	Dof	469	161	6.79e-09	7.035e-08
AT1G34370	C2H2	469	28	6.812e-09	7.035e-08
AT2G28810	Dof	469	125	7.412e-09	7.525e-08
AT4G14770	CPP	469	39	8.62e-09	8.606e-08
AT5G65410	ZF-HD	469	22	1.291e-08	1.268e-07
AT3G23250	MYB	469	54	1.39e-08	1.343e-07
AT2G33550	Trihelix	469	25	1.899e-08	1.805e-07
AT3G01530	MYB	469	17	2.589e-08	2.423e-07
AT4G35550	WOX	469	17	3.66e-08	3.373e-07
AT2G46680	HD-ZIP	469	23	4.773e-08	4.332e-07
AT1G69570	Dof	469	155	5.368e-08	4.799e-07
AT1G30210	TCP	469	26	5.788e-08	5.099e-07
AT5G62940	Dof	469	119	8.048e-08	6.935e-07
AT1G67260	TCP	469	34	8.104e-08	6.935e-07
AT3G47500	Dof	469	66	9.246e-08	7.801e-07
AT2G45680	TCP	469	31	1.053e-07	8.758e-07
AT4G01500	B3	469	20	1.092e-07	8.96e-07
AT1G53230	TCP	469	26	1.559e-07	1.262e-06
AT2G21900	WRKY	469	40	1.822e-07	1.442e-06
AT3G12720	MYB	469	34	1.83e-07	1.442e-06
AT1G03840	C2H2	469	49	3.163e-07	2.437e-06
AT1G52150	HD-ZIP	469	23	3.174e-07	2.437e-06
AT5G12870	MYB	469	18	3.753e-07	2.845e-06
AT3G30210	MYB	469	16	5.272e-07	3.906e-06
AT3G45610	Dof	469	78	5.281e-07	3.906e-06
AT2G37590	Dof	469	54	5.426e-07	3.964e-06
AT1G79180	MYB	469	44	5.984e-07	4.319e-06
AT1G51700	Dof	469	120	6.369e-07	4.507e-06
AT1G30490	HD-ZIP	469	21	6.395e-07	4.507e-06
AT1G14580	C2H2	469	52	7.029e-07	4.895e-06
AT3G61150	HD-ZIP	469	14	9.416e-07	6.483e-06
AT3G45150	TCP	469	27	9.883e-07	6.727e-06
AT5G49330	MYB	469	19	1.103e-06	7.426e-06
AT3G24050	GATA	469	76	1.123e-06	7.471e-06
AT5G10280	MYB	469	21	1.144e-06	7.53e-06
AT4G18390	TCP	469	16	1.286e-06	8.372e-06
AT2G40260	G2-like	469	22	1.636e-06	1.054e-05
AT4G21030	Dof	469	67	3.27e-06	2.084e-05
AT3G15030	TCP	469	13	4.307e-06	2.688e-05
AT4G00730	HD-ZIP	469	13	4.307e-06	2.688e-05
AT1G66420	GeBP	469	19	4.453e-06	2.75e-05
AT5G62320	MYB	469	31	4.561e-06	2.788e-05
AT2G02080	C2H2	469	48	4.959e-06	3.001e-05
AT4G05100	MYB	469	19	5.419e-06	3.214e-05
AT5G03150	C2H2	469	52	5.42e-06	3.214e-05
AT1G28300	B3	469	22	6.281e-06	3.689e-05
AT1G55110	C2H2	469	44	6.344e-06	3.69e-05
AT2G20400	G2-like	469	16	8.94e-06	5.149e-05
AT3G61890	HD-ZIP	469	17	9.87e-06	5.631e-05
AT1G76890	Trihelix	469	19	1.374e-05	7.762e-05
AT5G02460	Dof	469	129	1.422e-05	7.959e-05
AT2G01060	G2-like	469	15	1.46e-05	8.1e-05
AT5G65310	HD-ZIP	469	15	1.527e-05	8.39e-05
AT1G32240	G2-like	469	16	1.558e-05	8.482e-05
AT5G66730	C2H2	469	42	1.793e-05	9.677e-05
AT5G48560	bHLH	469	10	2.253e-05	0.0001205
AT5G56110	MYB	469	20	2.369e-05	0.000125
AT1G34670	MYB	469	34	2.38e-05	0.000125
AT1G22640	MYB	469	16	2.735e-05	0.0001425
AT5G20240	MIKC_MADS	469	64	3.052e-05	0.0001573
AT5G60130	B3	469	48	3.072e-05	0.0001573
AT4G37750	AP2	469	16	3.316e-05	0.0001672
AT1G47655	Dof	469	19	3.322e-05	0.0001672
AT2G04880	WRKY	469	17	3.492e-05	0.000174
AT5G52170	HD-ZIP	469	12	3.515e-05	0.000174
AT2G18060	NAC	469	25	4.057e-05	0.0001992
AT3G13810	C2H2	469	60	4.305e-05	0.0002097
AT5G29000	G2-like	469	15	5.479e-05	0.0002634
AT4G29000	CPP	469	17	5.497e-05	0.0002634
AT5G59780	MYB	469	11	5.612e-05	0.0002668
AT5G14960	E2F/DP	469	31	5.786e-05	0.0002729
AT3G51080	GATA	469	15	5.913e-05	0.0002753
AT3G02940	MYB	469	22	5.928e-05	0.0002753
AT2G03500	G2-like	469	13	7.216e-05	0.0003325
AT4G24020	Nin-like	469	19	9.148e-05	0.0004163
AT2G38880	NF-YB	469	25	9.173e-05	0.0004163
AT5G22570	WRKY	469	21	9.362e-05	0.0004189
AT5G60850	Dof	469	39	9.37e-05	0.0004189
AT5G39660	Dof	469	14	9.777e-05	0.0004338
AT1G13450	Trihelix	469	15	0.0001025	0.0004516
AT3G26790	B3	469	23	0.0001269	0.0005546
AT5G17800	MYB	469	9	0.0001399	0.000607
AT2G25000	WRKY	469	20	0.0001516	0.0006535
AT2G47460	MYB	469	11	0.0001632	0.0006982
AT2G02070	C2H2	469	36	0.0001669	0.0007089
AT5G56840	MYB_related	469	17	0.0001778	0.0007499
AT2G46590	Dof	469	36	0.000187	0.000783
AT3G03660	WOX	469	13	0.0001882	0.000783
AT1G25340	MYB	469	14	0.00024	0.0009912
AT2G38090	MYB	469	20	0.0002522	0.001035
AT1G73360	HD-ZIP	469	10	0.0002672	0.001089
AT5G01900	WRKY	469	23	0.0002753	0.001114
AT2G01760	ARR-B	469	9	0.0002812	0.00113
AT2G22430	HD-ZIP	469	14	0.000303	0.00121
AT3G12820	MYB	469	28	0.0003209	0.001273
AT2G18380	GATA	469	20	0.0003373	0.001329
AT4G33280	B3	469	35	0.0003529	0.001382
AT3G20840	AP2	469	16	0.000367	0.001428
AT1G62300	WRKY	469	22	0.0003891	0.001504
AT1G51220	C2H2	469	15	0.0004916	0.001888
AT5G56270	WRKY	469	17	0.0004951	0.001889
AT5G58900	MYB_related	469	16	0.0004983	0.001889
AT3G46090	C2H2	469	11	0.0005178	0.001951
AT5G63260	C3H	469	26	0.0005807	0.002174
AT5G24110	WRKY	469	22	0.0006183	0.0023
AT3G25990	Trihelix	469	13	0.000627	0.002318
AT4G17785	MYB	469	19	0.0006627	0.002435
AT1G32770	NAC	469	9	0.0008522	0.003113
AT3G50410	Dof	469	112	0.0009053	0.003286
AT4G22070	WRKY	469	22	0.001053	0.003801
AT4G01250	WRKY	469	25	0.001209	0.004336
AT2G45410	LBD	469	22	0.001295	0.004617
AT5G66700	HD-ZIP	469	12	0.001447	0.005129
AT4G18170	WRKY	469	27	0.001485	0.005233
AT5G47370	HD-ZIP	469	12	0.001627	0.005698
AT3G01220	HD-ZIP	469	12	0.001674	0.005831
AT1G68320	MYB	469	11	0.001822	0.00631
AT4G30080	ARF	469	29	0.001849	0.006366
AT5G04390	C2H2	469	29	0.001903	0.006515
AT4G36620	GATA	469	19	0.002136	0.00727
AT3G50700	C2H2	469	38	0.002181	0.007382
AT1G30650	WRKY	469	22	0.00221	0.007436
AT4G37790	HD-ZIP	469	9	0.002307	0.00771
AT1G15720	MYB_related	469	6	0.002317	0.00771
AT5G54230	MYB	469	17	0.00233	0.007712
AT5G04340	C2H2	469	9	0.002473	0.008094
AT5G03790	HD-ZIP	469	12	0.002473	0.008094
AT1G08010	GATA	469	16	0.002788	0.009076
AT1G51140	bHLH	469	19	0.003045	0.00986
AT2G46510	bHLH	469	6	0.003114	0.01003
AT1G29860	WRKY	469	26	0.003181	0.01019
AT1G09770	MYB	469	10	0.003203	0.01021
AT5G52830	WRKY	469	23	0.003666	0.01162
AT3G56400	WRKY	469	21	0.003736	0.01178
AT4G17460	HD-ZIP	469	11	0.003828	0.01201
AT4G23550	WRKY	469	24	0.003853	0.01202
AT5G10510	AP2	469	12	0.004233	0.01314
AT5G14340	MYB	469	19	0.004259	0.01315
AT4G37260	MYB	469	8	0.004429	0.0136
AT1G76880	Trihelix	469	17	0.004521	0.01382
AT1G70920	HD-ZIP	469	11	0.004838	0.01471
AT4G18880	HSF	469	16	0.004876	0.01475
AT1G27730	C2H2	469	26	0.004899	0.01475
AT1G73730	EIL	469	11	0.004963	0.01486
AT3G24520	HSF	469	14	0.005462	0.0162
AT2G42200	SBP	469	9	0.005463	0.0162
AT3G12130	C3H	469	33	0.005881	0.0173
AT1G66600	WRKY	469	13	0.005893	0.0173
AT1G75240	ZF-HD	469	8	0.005944	0.01737
AT3G59060	bHLH	469	20	0.00603	0.01753
AT5G22890	C2H2	469	8	0.006329	0.01831
AT1G19790	SRS	469	19	0.006545	0.01885
AT5G45580	G2-like	469	14	0.006683	0.01915
AT3G08500	MYB	469	34	0.006753	0.01921
AT2G30590	WRKY	469	23	0.006767	0.01921
AT1G49010	MYB	469	15	0.007237	0.02035
AT1G68200	C3H	469	15	0.007237	0.02035
AT4G00050	bHLH	469	15	0.007372	0.02063
AT2G17180	C2H2	469	10	0.007665	0.02136
AT4G28110	MYB	469	12	0.007853	0.02178
AT1G29280	WRKY	469	19	0.008523	0.02353
AT1G69780	HD-ZIP	469	10	0.008667	0.02381
AT3G45170	GATA	469	12	0.008733	0.02383
AT2G46770	NAC	469	14	0.008751	0.02383
AT5G46350	WRKY	469	24	0.009045	0.02452
AT2G23320	WRKY	469	23	0.009106	0.02457
AT3G48160	E2F/DP	469	20	0.009175	0.02465
AT5G28300	Trihelix	469	7	0.009348	0.025
AT5G13080	WRKY	469	22	0.009766	0.026
AT2G44745	WRKY	469	15	0.01017	0.02694
AT4G21080	Dof	469	14	0.01052	0.02775
AT5G16600	MYB	469	18	0.01098	0.02884
AT4G21040	Dof	469	13	0.01141	0.02978
AT4G31550	WRKY	469	22	0.01144	0.02978
AT1G49950	MYB_related	469	7	0.0116	0.03003
AT5G58080	ARR-B	469	8	0.01163	0.03003
AT1G69560	MYB	469	8	0.0126	0.03227
AT3G11280	MYB	469	16	0.01265	0.03227
AT1G01060	MYB_related	469	15	0.01266	0.03227
AT5G11510	MYB	469	19	0.01354	0.03438
AT3G12730	G2-like	469	13	0.01371	0.03464
AT2G41690	HSF	469	14	0.01539	0.03872
AT5G60970	TCP	469	10	0.0156	0.03909
AT1G20640	Nin-like	469	23	0.01671	0.04171
AT3G01470	HD-ZIP	469	8	0.01708	0.04245
AT4G36740	HD-ZIP	469	11	0.01742	0.04311
AT3G06490	MYB	469	16	0.0182	0.04486
AT1G67710	ARR-B	469	8	0.01836	0.04507
AT1G33240	Trihelix	469	8	0.01971	0.04819
AT5G02320	MYB	469	16	0.02013	0.04901
AT4G32730	MYB	469	17	0.02072	0.05012
AT2G03340	WRKY	469	21	0.02075	0.05012
AT2G30250	WRKY	469	18	0.02228	0.05359
AT2G38470	WRKY	469	22	0.02251	0.05393
AT5G65510	AP2	469	11	0.02734	0.06525
AT5G67300	MYB	469	16	0.02982	0.07089
AT4G31800	WRKY	469	16	0.03021	0.0715
AT5G53950	NAC	469	20	0.03032	0.0715
AT4G32890	GATA	469	8	0.03187	0.07487
AT1G75080	BES1	469	17	0.03248	0.076
AT5G61620	MYB_related	469	12	0.03294	0.07677
AT2G45190	YABBY	469	6	0.03337	0.07748
AT1G32640	bHLH	469	3	0.03423	0.07887
AT4G16430	bHLH	469	3	0.03423	0.07887
AT4G24240	WRKY	469	21	0.03462	0.07944
AT1G16490	MYB	469	23	0.03683	0.0842
AT2G17950	WOX	469	13	0.03721	0.08475
AT5G39610	NAC	469	16	0.0383	0.08689
AT3G24650	B3	469	7	0.03882	0.08776
AT5G67580	MYB_related	469	39	0.03969	0.08938
AT1G76420	NAC	469	18	0.04001	0.08976
AT5G18090	B3	469	42	0.04058	0.0907
AT3G60530	GATA	469	17	0.04253	0.09472
AT2G18300	bHLH	469	15	0.04358	0.09669
AT4G21330	bHLH	469	13	0.04382	0.09686
AT5G47390	MYB_related	469	12	0.04411	0.09713
AT4G30980	bHLH	469	26	0.04456	0.09748
AT2G42430	LBD	469	21	0.04459	0.09748
AT1G18570	MYB	469	19	0.04507	0.09817
AT1G49480	B3	469	142	0.04584	0.0993
AT5G25830	GATA	469	12	0.04599	0.0993
AT5G58850	MYB	469	9	0.04609	0.0993
AT2G42400	VOZ	469	6	0.04631	0.09942

## Sheet: ST4D
Supplemental table 4D. Regulation prediction analysis results with differentially expressed genes from Floral meristem comparison in Amaranthus tuberculatus
TF TAIR ID	TF Family	Genes query	Genes with binding site	p_value	q_value
AT3G57230	MIKC_MADS	25	8	4.568e-09	1.544e-06
AT4G18960	MIKC_MADS	25	9	6.411e-08	8.441e-06
AT5G62470	MYB	25	8	7.492e-08	8.441e-06
AT3G61120	MIKC_MADS	25	7	3.068e-07	2.099e-05
AT3G54340	MIKC_MADS	25	8	3.105e-07	2.099e-05
AT1G09540	MYB	25	7	4.795e-07	2.701e-05
AT1G24260	MIKC_MADS	25	8	6.692e-07	3.231e-05
AT2G45650	MIKC_MADS	25	7	1.311e-06	5.541e-05
AT1G31140	MIKC_MADS	25	6	1.56e-06	5.86e-05
AT5G15800	MIKC_MADS	25	5	1.947e-06	6.582e-05
AT5G13790	MIKC_MADS	25	6	3.603e-06	0.0001107
AT5G12870	MYB	25	4	4.6e-06	0.0001296
AT2G20110	CPP	25	6	5.691e-06	0.000148
AT3G58780	MIKC_MADS	25	4	8.72e-06	0.0002105
AT4G05100	MYB	25	4	1.693e-05	0.0003719
AT4G38000	Dof	25	15	1.76e-05	0.0003719
AT5G10280	MYB	25	4	2.324e-05	0.0004621
AT4G38620	MYB	25	5	3.016e-05	0.0005664
AT5G62320	MYB	25	5	5.471e-05	0.0009258
AT2G37590	Dof	25	7	5.478e-05	0.0009258
AT3G22780	CPP	25	5	6.305e-05	0.001015
AT1G34370	C2H2	25	4	6.671e-05	0.001025
AT5G54230	MYB	25	4	7.314e-05	0.001075
AT1G74650	MYB	25	5	7.771e-05	0.001094
AT4G01680	MYB	25	6	9.04e-05	0.001177
AT4G17785	MYB	25	4	9.053e-05	0.001177
AT3G02940	MYB	25	4	0.0001073	0.001343
AT2G22540	MIKC_MADS	25	5	0.0001236	0.001492
AT5G39760	ZF-HD	25	4	0.0001337	0.001558
AT3G45150	TCP	25	4	0.0001539	0.001733
AT5G51910	TCP	25	4	0.0001648	0.001797
AT5G49330	MYB	25	3	0.0002059	0.002137
AT5G16600	MYB	25	4	0.0002115	0.002137
AT3G49690	MYB	25	4	0.0002176	0.002137
AT3G28910	MYB	25	5	0.0002213	0.002137
AT5G24110	WRKY	25	4	0.0002302	0.002161
AT1G35560	TCP	25	4	0.0002484	0.002269
AT2G04880	WRKY	25	3	0.0002582	0.002297
AT5G49300	GATA	25	5	0.0003324	0.002829
AT1G69120	MIKC_MADS	25	4	0.0003348	0.002829
AT5G59780	MYB	25	2	0.0005418	0.004361
AT2G46400	WRKY	25	4	0.000555	0.004361
AT1G73360	HD-ZIP	25	2	0.0005591	0.004361
AT3G12720	MYB	25	4	0.0005677	0.004361
AT5G56110	MYB	25	3	0.0006096	0.004579
AT2G30590	WRKY	25	4	0.0007145	0.00525
AT4G23550	WRKY	25	4	0.0007415	0.005333
AT1G13300	G2-like	25	3	0.0008092	0.005626
AT3G51060	SRS	25	2	0.0008156	0.005626
AT3G01530	MYB	25	2	0.0008955	0.006053
AT5G46350	WRKY	25	4	0.001016	0.006731
AT5G14960	E2F/DP	25	4	0.001041	0.006764
AT3G46090	C2H2	25	2	0.001083	0.006907
AT3G30210	MYB	25	2	0.001164	0.007289
AT1G06180	MYB	25	4	0.001229	0.007475
AT2G18380	GATA	25	3	0.001238	0.007475
AT3G53200	MYB	25	2	0.001279	0.007584
AT4G31610	B3	25	2	0.001354	0.007891
AT4G18390	TCP	25	2	0.0014	0.008021
AT3G23250	MYB	25	5	0.001428	0.008021
AT1G16490	MYB	25	4	0.001448	0.008021
AT1G34670	MYB	25	4	0.00152	0.008286
AT3G24050	GATA	25	7	0.001547	0.008301
AT1G68320	MYB	25	2	0.001647	0.008585
AT4G36620	GATA	25	3	0.001651	0.008585
AT1G64620	Dof	25	7	0.001709	0.008752
AT3G21175	GATA	25	6	0.001765	0.008906
AT4G26640	WRKY	25	3	0.001906	0.009474
AT5G39660	Dof	25	2	0.001997	0.00978
AT1G77080	MIKC_MADS	25	4	0.002028	0.009792
AT4G37180	G2-like	25	3	0.002127	0.01012
AT5G60130	B3	25	5	0.002303	0.01071
AT4G04450	WRKY	25	3	0.002313	0.01071
AT1G29280	WRKY	25	3	0.00262	0.01197
AT5G23280	TCP	25	3	0.002676	0.01199
AT1G22640	MYB	25	2	0.002707	0.01199
AT4G01500	B3	25	2	0.002731	0.01199
AT1G27360	SBP	25	2	0.002851	0.01235
AT2G30250	WRKY	25	3	0.002939	0.01258
AT5G65410	ZF-HD	25	2	0.003153	0.0133
AT3G56400	WRKY	25	3	0.003188	0.0133
AT5G20240	MIKC_MADS	25	6	0.003377	0.01384
AT1G30650	WRKY	25	3	0.0034	0.01384
AT3G61250	MYB	25	3	0.003484	0.01402
AT5G41570	WRKY	25	3	0.003727	0.01482
AT5G08330	TCP	25	3	0.003816	0.015
AT1G79180	MYB	25	4	0.003876	0.01506
AT2G03710	MIKC_MADS	25	2	0.003932	0.0151
AT1G69690	TCP	25	3	0.004209	0.01598
AT1G67260	TCP	25	3	0.004286	0.0161
AT2G28810	Dof	25	9	0.004372	0.01624
AT1G69570	Dof	25	11	0.00444	0.01631
AT5G10030	bZIP	25	3	0.004566	0.01654
AT5G60850	Dof	25	4	0.004599	0.01654
AT5G52830	WRKY	25	3	0.004836	0.01711
AT5G02460	Dof	25	10	0.00486	0.01711
AT1G18570	MYB	25	3	0.004943	0.01722
AT5G05090	G2-like	25	2	0.005233	0.0179
AT3G55370	Dof	25	11	0.005272	0.0179
AT4G01250	WRKY	25	3	0.005296	0.0179
AT4G31550	WRKY	25	3	0.005595	0.01859
AT3G27010	TCP	25	3	0.005618	0.01859
AT3G47600	MYB	25	3	0.005665	0.01859
AT3G08500	MYB	25	4	0.005977	0.01943
AT2G23320	WRKY	25	3	0.006327	0.02037
AT5G45580	G2-like	25	2	0.006522	0.0208
AT3G12820	MYB	25	3	0.006664	0.02105
AT4G24240	WRKY	25	3	0.006743	0.0211
AT1G72740	MYB_related	25	6	0.006823	0.02116
AT1G08810	MYB	25	3	0.006904	0.02121
AT4G21080	Dof	25	2	0.007536	0.02271
AT5G25830	GATA	25	2	0.007625	0.02271
AT1G20640	Nin-like	25	3	0.007658	0.02271
AT4G18170	WRKY	25	3	0.007951	0.02337
AT1G29860	WRKY	25	3	0.0081	0.0236
AT1G08010	GATA	25	2	0.008309	0.0238
AT1G74840	MYB_related	25	2	0.008544	0.02427
AT4G25470	ERF	25	2	0.008688	0.02427
AT1G30210	TCP	25	2	0.008784	0.02434
AT1G49560	G2-like	25	2	0.009476	0.02604
AT3G02150	TCP	25	2	0.009834	0.02681
AT1G53230	TCP	25	2	0.01004	0.02715
AT5G66940	Dof	25	10	0.01131	0.02963
AT5G04390	C2H2	25	3	0.0116	0.03015
AT1G25550	G2-like	25	2	0.01317	0.03362
AT5G08070	TCP	25	2	0.01323	0.03362
AT1G69310	WRKY	25	2	0.01347	0.03399
AT2G47260	WRKY	25	2	0.0136	0.03405
AT4G21030	Dof	25	5	0.01386	0.03445
AT3G04030	G2-like	25	2	0.01462	0.03607
AT3G06740	GATA	25	4	0.01544	0.03782
AT4G31800	WRKY	25	2	0.01672	0.04066
AT5G14340	MYB	25	2	0.01722	0.04157
AT1G62300	WRKY	25	2	0.0175	0.04167
AT2G40740	WRKY	25	2	0.01861	0.04368
AT2G02070	C2H2	25	3	0.01876	0.04373
AT5G67580	MYB_related	25	4	0.01934	0.04452
AT5G06839	bZIP	25	2	0.01936	0.04452
AT1G75080	BES1	25	2	0.02077	0.04743
AT4G22070	WRKY	25	2	0.02125	0.04806
AT4G01720	WRKY	25	2	0.02133	0.04806
AT5G40330	MYB	25	2	0.02239	0.04989
AT5G10140	MIKC_MADS	25	3	0.02244	0.04989
AT3G60530	GATA	25	2	0.02264	0.05002
AT1G72010	TCP	25	2	0.02374	0.05211
AT1G51600	GATA	25	5	0.02412	0.0526
AT3G48160	E2F/DP	25	2	0.0247	0.05351
AT1G72050	C2H2	25	10	0.02735	0.0585
AT3G50410	Dof	25	8	0.0277	0.05863
AT5G52020	ERF	25	2	0.02853	0.05925
AT1G55110	C2H2	25	3	0.02857	0.05925
AT5G17430	AP2	25	14	0.02991	0.06017
AT5G07100	WRKY	25	2	0.03115	0.06142
AT3G47500	Dof	25	4	0.03179	0.06211
AT1G03840	C2H2	25	3	0.03286	0.06383
AT5G13080	WRKY	25	2	0.0341	0.0655
AT2G03340	WRKY	25	2	0.03537	0.06679
AT3G50700	C2H2	25	3	0.0368	0.0691
AT5G62940	Dof	25	7	0.0373	0.06965
AT5G66300	NAC	25	2	0.0383	0.07114
AT2G46130	WRKY	25	2	0.03897	0.0712
AT5G05790	MYB	25	2	0.03897	0.0712
AT4G14770	CPP	25	2	0.04067	0.07313
AT2G02080	C2H2	25	3	0.04068	0.07313
AT2G38470	WRKY	25	2	0.04159	0.07438
AT2G27300	NAC	25	2	0.04288	0.07588
AT1G14580	C2H2	25	3	0.04656	0.08003

## Sheet: ST4E
Supplemental table 4E. Regulation prediction analysis results with differentially expressed genes from mature flower comparison in Amaranthus tuberculatus
TF TAIR ID	TF Family	Genes query	Genes with binding site	p_value	q_value
AT3G23250	MYB	140	42	4.589e-22	2.662e-19
AT3G51060	SRS	140	17	2.072e-17	6.01e-15
AT1G06180	MYB	140	30	3.359e-17	6.494e-15
AT1G79180	MYB	140	33	1.307e-16	1.828e-14
AT1G74650	MYB	140	28	1.576e-16	1.828e-14
AT3G20840	AP2	140	19	8.96e-15	8.662e-13
AT3G08500	MYB	140	31	1.084e-13	8.978e-12
AT3G28910	MYB	140	27	1.55e-13	1.124e-11
AT1G34670	MYB	140	25	2.783e-12	1.793e-10
AT3G02940	MYB	140	19	4.395e-12	2.549e-10
AT1G09540	MYB	140	23	6.346e-12	3.346e-10
AT3G12820	MYB	140	23	7.856e-12	3.797e-10
AT5G62320	MYB	140	22	9.403e-12	4.195e-10
AT5G62470	MYB	140	24	1.092e-11	4.524e-10
AT1G18570	MYB	140	21	6.687e-11	2.586e-09
AT1G16490	MYB	140	23	8.796e-11	3.189e-09
AT3G61250	MYB	140	19	5.078e-10	1.732e-08
AT2G38880	NF-YB	140	18	1.389e-09	4.476e-08
AT4G38620	MYB	140	18	2.829e-09	8.637e-08
AT5G49300	GATA	140	22	5.755e-09	1.669e-07
AT1G18960	MYB_related	140	28	7.999e-09	2.209e-07
AT5G14340	MYB	140	16	1.455e-08	3.677e-07
AT3G12720	MYB	140	18	1.458e-08	3.677e-07
AT3G47600	MYB	140	18	2.97e-08	7.177e-07
AT5G62940	Dof	140	48	3.62e-08	8.399e-07
AT1G74480	Nin-like	140	22	5.804e-08	1.295e-06
AT4G24020	Nin-like	140	13	6.957e-08	1.494e-06
AT3G26790	B3	140	15	8.195e-08	1.698e-06
AT5G18090	B3	140	28	1.013e-07	2.025e-06
AT3G49690	MYB	140	15	1.331e-07	2.574e-06
AT5G04390	C2H2	140	19	1.571e-07	2.939e-06
AT2G17180	C2H2	140	10	1.684e-07	3.052e-06
AT3G46640	G2-like	140	11	5.12e-07	8.998e-06
AT3G24050	GATA	140	32	6.283e-07	1.072e-05
AT1G27730	C2H2	140	17	1.118e-06	1.852e-05
AT2G45680	TCP	140	14	1.228e-06	1.918e-05
AT1G15720	MYB_related	140	6	1.237e-06	1.918e-05
AT1G80840	WRKY	140	17	1.256e-06	1.918e-05
AT2G04880	WRKY	140	10	1.807e-06	2.688e-05
AT5G04410	NAC	140	12	1.907e-06	2.765e-05
AT4G05100	MYB	140	10	2.804e-06	3.966e-05
AT3G06740	GATA	140	23	3.432e-06	4.74e-05
AT5G01900	WRKY	140	13	4.847e-06	6.538e-05
AT4G37750	AP2	140	9	5.144e-06	6.78e-05
AT3G47620	TCP	140	13	7.247e-06	9.298e-05
AT5G49330	MYB	140	9	7.409e-06	9.298e-05
AT1G08810	MYB	140	15	7.535e-06	9.298e-05
AT2G47460	MYB	140	7	8.303e-06	0.0001003
AT5G40330	MYB	140	13	9.089e-06	0.0001076
AT1G47870	E2F/DP	140	11	1.229e-05	0.0001425
AT3G50260	ERF	140	25	1.449e-05	0.0001648
AT4G01680	MYB	140	18	1.925e-05	0.0002115
AT5G25390	ERF	140	35	1.935e-05	0.0002115
AT3G01220	HD-ZIP	140	8	2.004e-05	0.0002115
AT3G45610	Dof	140	29	2.047e-05	0.0002115
AT1G14687	ZF-HD	140	6	2.062e-05	0.0002115
AT2G42200	SBP	140	7	2.078e-05	0.0002115
AT1G19790	SRS	140	12	2.23e-05	0.000223
AT5G60970	TCP	140	8	2.644e-05	0.00026
AT5G03790	HD-ZIP	140	8	2.846e-05	0.0002751
AT5G23280	TCP	140	12	3.08e-05	0.0002929
AT4G01500	B3	140	8	3.212e-05	0.0003005
AT3G21175	GATA	140	24	3.362e-05	0.0003095
AT1G21910	ERF	140	25	4.741e-05	0.0004296
AT2G22300	CAMTA	140	9	5.411e-05	0.0004828
AT3G03660	WOX	140	7	6.323e-05	0.0005557
AT5G65310	HD-ZIP	140	7	6.821e-05	0.0005905
AT5G08330	TCP	140	12	8.403e-05	0.0007167
AT1G69780	HD-ZIP	140	7	9.37e-05	0.0007876
AT2G40620	bZIP	140	7	9.824e-05	0.000814
AT4G35550	WOX	140	6	0.0001212	0.0009904
AT4G06746	ERF	140	13	0.0001412	0.001137
AT1G44830	ERF	140	26	0.0001458	0.001159
AT3G46090	C2H2	140	6	0.0001585	0.001243
AT1G20640	Nin-like	140	13	0.0001636	0.001265
AT3G01470	HD-ZIP	140	6	0.0001759	0.001341
AT5G10280	MYB	140	8	0.0001781	0.001341
AT1G22640	MYB	140	7	0.0001955	0.001454
AT1G13450	Trihelix	140	7	0.0002038	0.001496
AT4G27950	ERF	140	31	0.0002163	0.001568
AT1G75490	ERF	140	26	0.0002202	0.001577
AT5G54230	MYB	140	9	0.0002333	0.00165
AT1G64620	Dof	140	26	0.0003286	0.002296
AT4G32890	GATA	140	6	0.0003445	0.002379
AT1G76870	Trihelix	140	14	0.0003892	0.002656
AT1G69690	TCP	140	11	0.0004209	0.002838
AT5G67450	C2H2	140	15	0.000466	0.003059
AT2G24570	WRKY	140	13	0.0004686	0.003059
AT1G35560	TCP	140	10	0.0004694	0.003059
AT5G22890	C2H2	140	5	0.0004906	0.003161
AT2G21900	WRKY	140	13	0.000536	0.003383
AT4G29000	CPP	140	7	0.0005366	0.003383
AT5G12870	MYB	140	6	0.0005754	0.003589
AT5G60850	Dof	140	15	0.0005849	0.003609
AT4G18170	WRKY	140	12	0.0006278	0.003833
AT3G12130	C3H	140	15	0.0006946	0.004196
AT5G66700	HD-ZIP	140	6	0.000702	0.004198
AT5G17800	MYB	140	4	0.0007328	0.004337
AT1G34370	C2H2	140	8	0.0008832	0.005174
AT5G51910	TCP	140	9	0.0008958	0.005196
AT4G21330	bHLH	140	8	0.0009587	0.005506
AT3G11020	ERF	140	16	0.0009723	0.005529
AT1G62300	WRKY	140	9	0.001193	0.00672
AT2G38090	MYB	140	8	0.001367	0.007622
AT5G04760	MYB	140	6	0.001397	0.007698
AT2G33550	Trihelix	140	7	0.001407	0.007698
AT5G67190	ERF	140	19	0.00142	0.007698
AT4G28140	ERF	140	24	0.00146	0.007817
AT5G65410	ZF-HD	140	6	0.001469	0.007817
AT2G40340	ERF	140	29	0.001491	0.007863
AT4G31920	ARR-B	140	6	0.001995	0.01042
AT2G45190	YABBY	140	4	0.002206	0.01143
AT1G73360	HD-ZIP	140	4	0.002258	0.01153
AT2G46590	Dof	140	13	0.002266	0.01153
AT3G45170	GATA	140	6	0.002395	0.01198
AT4G21030	Dof	140	21	0.002397	0.01198
AT1G51220	C2H2	140	6	0.002468	0.01223
AT5G60130	B3	140	16	0.002502	0.0123
AT2G46510	bHLH	140	3	0.002602	0.01268
AT3G27010	TCP	140	10	0.00278	0.01337
AT1G72010	TCP	140	9	0.00279	0.01337
AT1G72740	MYB_related	140	23	0.002863	0.01361
AT4G25480	ERF	140	9	0.003048	0.01437
AT3G60030	SBP	140	4	0.003352	0.01568
AT2G20400	G2-like	140	5	0.003402	0.01579
AT2G21230	bZIP	140	5	0.003573	0.01645
AT5G18450	ERF	140	22	0.003646	0.01665
AT1G71450	ERF	140	29	0.003815	0.01729
AT5G29000	G2-like	140	5	0.004125	0.01855
AT1G19850	ARF	140	8	0.004236	0.0189
AT2G40220	ERF	140	10	0.004291	0.019
AT1G65620	LBD	140	24	0.004452	0.0195
AT1G12260	NAC	140	6	0.004472	0.0195
AT4G32730	MYB	140	8	0.004543	0.01966
AT2G33810	SBP	140	4	0.004695	0.02017
AT4G18960	MIKC_MADS	140	13	0.004766	0.02032
AT5G58080	ARR-B	140	4	0.004874	0.02056
AT1G67260	TCP	140	9	0.004893	0.02056
AT2G42430	LBD	140	10	0.005055	0.02109
AT5G48560	bHLH	140	3	0.005191	0.02151
AT2G18060	NAC	140	8	0.00526	0.02164
AT1G32640	bHLH	140	2	0.005895	0.02378
AT4G16430	bHLH	140	2	0.005895	0.02378
AT3G23210	bHLH	140	16	0.005904	0.02378
AT1G59750	ARF	140	5	0.006334	0.02533
AT5G56270	WRKY	140	6	0.006701	0.02662
AT2G02820	MYB	140	10	0.0068	0.02683
AT5G44210	ERF	140	27	0.007057	0.02735
AT1G06850	bZIP	140	5	0.007071	0.02735
AT2G37590	Dof	140	15	0.007112	0.02735
AT2G42280	bHLH	140	7	0.00712	0.02735
AT4G01540	NAC	140	6	0.007265	0.02765
AT3G52440	Dof	140	8	0.007339	0.02765
AT4G01250	WRKY	140	9	0.007343	0.02765
AT5G07310	ERF	140	22	0.007458	0.02791
AT5G37020	ARF	140	6	0.007602	0.02826
AT3G16280	ERF	140	8	0.007946	0.02935
AT1G12610	ERF	140	6	0.00813	0.02984
AT4G31610	B3	140	4	0.00819	0.02987
AT5G61270	bHLH	140	13	0.008888	0.03222
AT1G06070	bZIP	140	4	0.009003	0.03243
AT1G01720	NAC	140	6	0.009266	0.03317
AT4G28110	MYB	140	5	0.009417	0.03351
AT1G08010	GATA	140	6	0.009772	0.03456
AT2G41690	HSF	140	6	0.0103	0.0362
AT1G68320	MYB	140	4	0.01079	0.03722
AT1G46768	ERF	140	15	0.01081	0.03722
AT1G51140	bHLH	140	7	0.01083	0.03722
AT1G30210	TCP	140	6	0.01084	0.03722
AT1G72050	C2H2	140	46	0.01146	0.03895
AT4G36160	NAC	140	7	0.01153	0.03895
AT2G23340	ERF	140	9	0.01155	0.03895
AT2G17950	WOX	140	6	0.01165	0.03898
AT5G20240	MIKC_MADS	140	19	0.01169	0.03898
AT5G63090	LBD	140	25	0.01193	0.03955
AT4G31800	WRKY	140	7	0.01205	0.03971
AT4G30080	ARF	140	10	0.01249	0.04092
AT1G43700	bZIP	140	4	0.01282	0.04174
AT5G59780	MYB	140	3	0.01288	0.04174
AT3G11440	MYB	140	5	0.01315	0.04225
AT3G47500	Dof	140	17	0.01318	0.04225
AT1G72360	ERF	140	21	0.0137	0.04365
AT3G01970	WRKY	140	11	0.01429	0.04531
AT5G16600	MYB	140	7	0.01443	0.04548
AT5G05090	G2-like	140	5	0.01536	0.04815
AT1G51700	Dof	140	33	0.01621	0.05054
AT2G36610	HD-ZIP	140	3	0.01642	0.05092
AT1G77640	ERF	140	15	0.01681	0.05187
AT5G13910	ERF	140	25	0.01745	0.05349
AT5G26170	WRKY	140	11	0.01752	0.05349
AT3G50410	Dof	140	35	0.01793	0.05444
AT5G52170	HD-ZIP	140	3	0.0181	0.05468
AT5G16820	HSF	140	6	0.01882	0.05632
AT1G75080	BES1	140	7	0.01884	0.05632
AT1G51600	GATA	140	20	0.0191	0.05657
AT2G28810	Dof	140	32	0.01912	0.05657
AT3G61120	MIKC_MADS	140	8	0.01965	0.05784
AT4G01720	WRKY	140	7	0.01988	0.05825
AT5G63260	C3H	140	8	0.02034	0.05927
AT3G46070	C2H2	140	15	0.02125	0.06164
AT3G11280	MYB	140	6	0.02141	0.06179
AT4G31550	WRKY	140	8	0.02192	0.06294
AT1G34180	NAC	140	8	0.02207	0.06306
AT3G13810	C2H2	140	17	0.02239	0.06366
AT3G57230	MIKC_MADS	140	7	0.02294	0.06489
AT5G58850	MYB	140	4	0.02317	0.06522
AT5G17300	MYB_related	140	7	0.02328	0.06522
AT4G01550	NAC	140	7	0.02345	0.06538
AT1G19040	NAC	140	8	0.02375	0.06591
AT5G22220	E2F/DP	140	3	0.02412	0.06663
AT1G69570	Dof	140	41	0.0244	0.0668
AT2G45650	MIKC_MADS	140	9	0.02441	0.0668
AT5G56110	MYB	140	5	0.02464	0.06709
AT5G66940	Dof	140	40	0.025	0.06755
AT5G02840	MYB_related	140	6	0.02505	0.06755
AT5G38860	bHLH	140	9	0.02516	0.06755
AT5G39760	ZF-HD	140	6	0.02545	0.06799
AT5G61600	ERF	140	23	0.02556	0.06799
AT5G46760	bHLH	140	6	0.02586	0.06832
AT5G10510	AP2	140	4	0.02591	0.06832
AT3G17730	NAC	140	7	0.02668	0.07001
AT1G29160	Dof	140	24	0.02707	0.07073
AT3G10490	NAC	140	9	0.02748	0.07134
AT5G02320	MYB	140	6	0.02755	0.07134
AT5G25830	GATA	140	5	0.02775	0.07153
AT5G06100	MYB	140	4	0.02795	0.07173
AT1G13260	RAV	140	6	0.02842	0.07262
AT3G45150	TCP	140	6	0.02931	0.07424
AT4G11660	HSF	140	6	0.02931	0.07424
AT4G24240	WRKY	140	8	0.02952	0.07443
AT4G17980	NAC	140	9	0.03013	0.07564
AT5G41570	WRKY	140	7	0.03041	0.07575
AT3G30210	MYB	140	3	0.03043	0.07575
AT1G67710	ARR-B	140	3	0.03083	0.07642
AT3G28920	ZF-HD	140	4	0.03136	0.07739
AT2G23290	MYB	140	5	0.03275	0.08048
AT1G74840	MYB_related	140	5	0.03303	0.08082
AT2G20570	G2-like	140	6	0.0333	0.08115
AT4G01280	MYB_related	140	6	0.03355	0.08141
AT3G53200	MYB	140	3	0.03371	0.08146
AT1G01260	bHLH	140	5	0.03473	0.08323
AT4G17880	bHLH	140	5	0.03473	0.08323
AT2G45420	LBD	140	10	0.03586	0.08558
AT4G18390	TCP	140	3	0.03718	0.08837
AT1G20980	SBP	140	3	0.03763	0.08907
AT1G70000	MYB_related	140	4	0.03819	0.08999
AT3G03200	NAC	140	9	0.03832	0.08999
AT1G29860	WRKY	140	8	0.03924	0.09178
AT4G18880	HSF	140	5	0.03986	0.09235
AT5G13790	MIKC_MADS	140	7	0.03992	0.09235
AT4G36930	bHLH	140	10	0.03997	0.09235
AT1G32870	NAC	140	9	0.04017	0.09246
AT2G44940	ERF	140	8	0.04059	0.09306
AT5G62020	HSF	140	5	0.04113	0.09392
AT5G07100	WRKY	140	7	0.04193	0.09514
AT1G53230	TCP	140	5	0.0421	0.09514
AT2G01760	ARR-B	140	2	0.04216	0.09514
AT2G18350	ZF-HD	140	4	0.04308	0.09685
AT5G52830	WRKY	140	7	0.04375	0.09796
AT3G10480	NAC	140	7	0.04507	0.1006
AT2G26960	MYB	140	3	0.04622	0.1027
AT1G74930	ERF	140	6	0.04678	0.1036
AT3G15500	NAC	140	4	0.04834	0.1066
AT2G01570	GRAS	140	50	0.0488	0.1072
AT4G17785	MYB	140	5	0.04967	0.1087

## Sheet: ST4F
Supplemental table 4F. Transcription factor binding site prediction results using identified key genes for sex determination in Amaranthus palmeri
TF TAIR	Family	Target	Annotation	Start_TSS	End_TSS	dir	p-value	motif
AT1G03800	ERF	TRINITY_GG_4349_c0_g1	Pentatricopeptide repeat-containing 247	129	149	+	2.15e-06	ATTACTTCCACCTCCACCACC
AT1G22810	ERF	TRINITY_GG_4349_c0_g1	Pentatricopeptide repeat-containing 247	135	149	-	2.08e-07	GGTGGTGGAGGTGGA
AT1G24260	MIKC_MADS	TRINITY_GG_4349_c0_g1	Pentatricopeptide repeat-containing 247	13	25	+	8.88e-06	CCAAAAATGGGGC
AT1G24260	MIKC_MADS	TRINITY_GG_4349_c0_g1	Pentatricopeptide repeat-containing 247	13	25	+	8.88e-06	CCAAAAATGGGGC
AT1G24260	MIKC_MADS	TRINITY_GG_4349_c0_g1	Pentatricopeptide repeat-containing 247	13	25	+	8.88e-06	CCAAAAATGGGGC
AT1G71450	ERF	TRINITY_GG_4349_c0_g1	Pentatricopeptide repeat-containing 247	128	147	+	4.25e-06	CATTACTTCCACCTCCACCA
AT1G72050	C2H2	TRINITY_GG_4349_c0_g1	Pentatricopeptide repeat-containing 247	133	151	+	1.47e-06	CTTCCACCTCCACCACCCA
AT1G72050	C2H2	TRINITY_GG_4349_c0_g1	Pentatricopeptide repeat-containing 247	133	151	+	1.47e-06	CTTCCACCTCCACCACCCA
AT1G73360	HD-ZIP	TRINITY_GG_4349_c0_g1	Pentatricopeptide repeat-containing 247	9	19	-	3.17e-06	GCATTAATTGT
AT1G77640	ERF	TRINITY_GG_4349_c0_g1	Pentatricopeptide repeat-containing 247	1054	1074	-	8.42e-06	TCGGCTCAATGAGGCGGTGAC
AT2G17950	WOX	TRINITY_GG_4349_c0_g1	Pentatricopeptide repeat-containing 247	239	249	-	3.16e-06	TCAATCAATCA
AT2G31230	ERF	TRINITY_GG_4349_c0_g1	Pentatricopeptide repeat-containing 247	1050	1064	+	9.95e-06	CAATGTCACCGCCTC
AT2G42280	bHLH	TRINITY_GG_4349_c0_g1	Pentatricopeptide repeat-containing 247	1164	1174	-	7.64e-06	TCCCACTTGCG
AT3G08500	MYB	TRINITY_GG_4349_c0_g1	Pentatricopeptide repeat-containing 247	142	152	-	6.99e-06	ATGGGTGGTGG
AT3G20310	ERF	TRINITY_GG_4349_c0_g1	Pentatricopeptide repeat-containing 247	127	147	+	6.76e-06	TCATTACTTCCACCTCCACCA
AT3G25990	Trihelix	TRINITY_GG_4349_c0_g1	Pentatricopeptide repeat-containing 247	537	557	-	9.9e-06	AACCATGGATAAATCCGGAAC
AT4G18450	ERF	TRINITY_GG_4349_c0_g1	Pentatricopeptide repeat-containing 247	132	148	-	8.01e-06	GTGGTGGAGGTGGAAGT
AT5G07310	ERF	TRINITY_GG_4349_c0_g1	Pentatricopeptide repeat-containing 247	136	150	+	3.23e-06	CCACCTCCACCACCC
AT5G25190	ERF	TRINITY_GG_4349_c0_g1	Pentatricopeptide repeat-containing 247	132	150	-	8.6e-07	GGGTGGTGGAGGTGGAAGT
AT5G25390	ERF	TRINITY_GG_4349_c0_g1	Pentatricopeptide repeat-containing 247	132	152	+	1.37e-06	ACTTCCACCTCCACCACCCAT
AT5G25390	ERF	TRINITY_GG_4349_c0_g1	Pentatricopeptide repeat-containing 247	132	152	+	1.37e-06	ACTTCCACCTCCACCACCCAT
AT5G47230	ERF	TRINITY_GG_4349_c0_g1	Pentatricopeptide repeat-containing 247	136	150	+	9.21e-07	CCACCTCCACCACCC
AT5G60130	B3	TRINITY_GG_4349_c0_g1	Pentatricopeptide repeat-containing 247	34	52	+	4.06e-06	AAGCAAAACTCAAGCAGCA
AT5G60130	B3	TRINITY_GG_4349_c0_g1	Pentatricopeptide repeat-containing 247	34	52	+	4.06e-06	AAGCAAAACTCAAGCAGCA
AT5G61600	ERF	TRINITY_GG_4349_c0_g1	Pentatricopeptide repeat-containing 247	131	149	+	3.66e-06	TACTTCCACCTCCACCACC
AT5G62470	MYB	TRINITY_GG_4349_c0_g1	Pentatricopeptide repeat-containing 247	139	156	-	7.66e-06	AATGATGGGTGGTGGAGG
AT5G62470	MYB	TRINITY_GG_4349_c0_g1	Pentatricopeptide repeat-containing 247	139	156	-	7.66e-06	AATGATGGGTGGTGGAGG
AT2G03710	MIKC_MADS	TRINITY_GG_4860_c1_g1	ACD6	520	537	-	3.2e-06	CATTCCAATTTTAGGACG
AT2G03710	MIKC_MADS	TRINITY_GG_4860_c1_g1	ACD7	520	537	-	3.2e-06	CATTCCAATTTTAGGACG
AT2G03710	MIKC_MADS	TRINITY_GG_4860_c1_g1	ACD8	520	537	-	3.2e-06	CATTCCAATTTTAGGACG
AT2G22750	bHLH	TRINITY_GG_4860_c1_g1	ACD9	44	60	-	3.3e-06	CATTTTTCCCACGTGGT
AT2G22750	bHLH	TRINITY_GG_4860_c1_g1	ACD10	44	60	-	3.3e-06	CATTTTTCCCACGTGGT
AT2G24260	bHLH	TRINITY_GG_4860_c1_g1	ACD11	44	53	+	7.94e-06	ACCACGTGGG
AT2G40260	G2-like	TRINITY_GG_4860_c1_g1	ACD12	63	77	+	8.84e-06	ATATAATATTCtttt
AT2G43010	bHLH	TRINITY_GG_4860_c1_g1	ACD13	45	53	+	2.87e-06	CCACGTGGG
AT2G43010	bHLH	TRINITY_GG_4860_c1_g1	ACD14	45	53	+	2.87e-06	CCACGTGGG
AT2G47460	MYB	TRINITY_GG_4860_c1_g1	ACD15	959	968	-	4.28e-06	TTACCTACCA
AT3G24050	GATA	TRINITY_GG_4860_c1_g1	ACD16	633	647	+	8.13e-06	GTGGTGATAGTGGTA
AT4G30980	bHLH	TRINITY_GG_4860_c1_g1	ACD17	46	60	-	1.58e-06	CATTTTTCCCACGTG
AT4G36930	bHLH	TRINITY_GG_4860_c1_g1	ACD18	45	53	-	8.24e-07	CCCACGTGG
AT5G03150	C2H2	TRINITY_GG_4860_c1_g1	ACD19	237	256	-	3.9e-06	TTGTTTTTTGTCCTTTTTAT
AT5G46760	bHLH	TRINITY_GG_4860_c1_g1	ACD20	45	52	+	9.82e-06	CCACGTGG
AT1G09540	MYB	TRINITY_GG_4866_c61_g1	Werner Syndrome-like exonuclease (WEX)	448	462	-	3.45e-07	CCCAACTACCACCTT
AT1G31140	MIKC_MADS	TRINITY_GG_4866_c61_g1	Werner Syndrome-like exonuclease (WEX)	604	618	+	2.35e-07	tgccaaataaggaaa
AT1G31140	MIKC_MADS	TRINITY_GG_4866_c61_g1	Werner Syndrome-like exonuclease (WEX)	604	618	+	2.35e-07	tgccaaataaggaaa
AT1G49480	B3	TRINITY_GG_4866_c61_g1	Werner Syndrome-like exonuclease (WEX)	1188	1202	+	1.44e-06	AAAAAAAAAAAAAGA
AT1G74650	MYB	TRINITY_GG_4866_c61_g1	Werner Syndrome-like exonuclease (WEX)	453	467	-	5.57e-07	CAATACCCAACTACC
AT1G79180	MYB	TRINITY_GG_4866_c61_g1	Werner Syndrome-like exonuclease (WEX)	449	469	-	4.9e-06	TCCAATACCCAACTACCACCT
AT2G22540	MIKC_MADS	TRINITY_GG_4866_c61_g1	Werner Syndrome-like exonuclease (WEX)	606	620	-	1.82e-06	CATTTCCTTATTTGG
AT2G22540	MIKC_MADS	TRINITY_GG_4866_c61_g1	Werner Syndrome-like exonuclease (WEX)	606	620	-	1.82e-06	CATTTCCTTATTTGG
AT2G28810	Dof	TRINITY_GG_4866_c61_g1	Werner Syndrome-like exonuclease (WEX)	841	861	-	9.66e-06	CTATTTCTATTTACCTTTATG
AT2G28810	Dof	TRINITY_GG_4866_c61_g1	Werner Syndrome-like exonuclease (WEX)	841	861	-	9.66e-06	CTATTTCTATTTACCTTTATG
AT3G06490	MYB	TRINITY_GG_4866_c61_g1	Werner Syndrome-like exonuclease (WEX)	17	31	-	1.59e-06	TTGTGTTAGTTAGGC
AT3G47600	MYB	TRINITY_GG_4866_c61_g1	Werner Syndrome-like exonuclease (WEX)	448	466	+	3.73e-07	aaggtggtagttgggtatt
AT3G55370	Dof	TRINITY_GG_4866_c61_g1	Werner Syndrome-like exonuclease (WEX)	563	583	-	8.9e-06	TTTCCTTTTTTGTCTATCTTT
AT3G55370	Dof	TRINITY_GG_4866_c61_g1	Werner Syndrome-like exonuclease (WEX)	563	583	-	8.9e-06	TTTCCTTTTTTGTCTATCTTT
AT3G55370	Dof	TRINITY_GG_4866_c61_g1	Werner Syndrome-like exonuclease (WEX)	563	583	-	8.9e-06	TTTCCTTTTTTGTCTATCTTT
AT3G57230	MIKC_MADS	TRINITY_GG_4866_c61_g1	Werner Syndrome-like exonuclease (WEX)	604	618	-	3.88e-07	TTTCCTTATTTGGCA
AT3G57230	MIKC_MADS	TRINITY_GG_4866_c61_g1	Werner Syndrome-like exonuclease (WEX)	604	618	-	3.88e-07	TTTCCTTATTTGGCA
AT3G61250	MYB	TRINITY_GG_4866_c61_g1	Werner Syndrome-like exonuclease (WEX)	448	462	+	6.11e-07	aaggtggtagttggg
AT4G01680	MYB	TRINITY_GG_4866_c61_g1	Werner Syndrome-like exonuclease (WEX)	450	463	-	1.84e-07	ACCCAACTACCACC
AT4G01680	MYB	TRINITY_GG_4866_c61_g1	Werner Syndrome-like exonuclease (WEX)	450	463	-	1.84e-07	ACCCAACTACCACC
AT4G01680	MYB	TRINITY_GG_4866_c61_g1	Werner Syndrome-like exonuclease (WEX)	450	463	-	1.84e-07	ACCCAACTACCACC
AT4G18960	MIKC_MADS	TRINITY_GG_4866_c61_g1	Werner Syndrome-like exonuclease (WEX)	568	586	-	4.32e-06	CCATTTCCTTTTTTGTCTA
AT4G38000	Dof	TRINITY_GG_4866_c61_g1	Werner Syndrome-like exonuclease (WEX)	560	587	-	1.11e-06	CCCATTTCCTTTTTTGTCTATCTTTTTT
AT5G13790	MIKC_MADS	TRINITY_GG_4866_c61_g1	Werner Syndrome-like exonuclease (WEX)	601	619	-	9.35e-06	ATTTCCTTATTTGGCACAT
AT5G40330	MYB	TRINITY_GG_4866_c61_g1	Werner Syndrome-like exonuclease (WEX)	451	461	+	1.39e-06	gtggtagttgg
AT5G56270	WRKY	TRINITY_GG_4866_c61_g1	Werner Syndrome-like exonuclease (WEX)	861	868	+	9.73e-06	GGGTCAAC
AT5G62470	MYB	TRINITY_GG_4866_c61_g1	Werner Syndrome-like exonuclease (WEX)	443	460	+	6.55e-06	ttgtaaaggtggtagttg
AT5G62470	MYB	TRINITY_GG_4866_c61_g1	Werner Syndrome-like exonuclease (WEX)	443	460	+	6.55e-06	ttgtaaaggtggtagttg

## Sheet: ST4G
Supplemental table 4F. Transcription factor binding site prediction results using identified key genes for sex determination in Amaranthus tuberculatus
TF	Target	annotation	Start	End	dir	p-value	motif
AT1G02065	TRINITY_GG_10280_c1_g1	ORR24	1410	1425	+	6.41e-06	TTGTATGTACTCTTTT
AT1G29860	TRINITY_GG_10280_c1_g1	ORR24	1375	1385	+	2.82e-06	AAAAGTCAAAG
AT1G64620	TRINITY_GG_10280_c1_g1	ORR24	1430	1448	+	9.49e-06	TGATATGAAAAAGTTAAAT
AT1G80840	TRINITY_GG_10280_c1_g1	ORR24	1373	1387	-	2.96e-06	AACTTTGACTTTTTT
AT2G03340	TRINITY_GG_10280_c1_g1	ORR24	1375	1385	+	3.1e-06	AAAAGTCAAAG
AT2G21900	TRINITY_GG_10280_c1_g1	ORR24	1374	1385	+	1.06e-06	AAAAAGTCAAAG
AT2G23320	TRINITY_GG_10280_c1_g1	ORR24	1375	1385	+	6.93e-06	AAAAGTCAAAG
AT2G24570	TRINITY_GG_10280_c1_g1	ORR24	1374	1387	+	4.81e-06	AAAAAGTCAAAGTT
AT2G30250	TRINITY_GG_10280_c1_g1	ORR24	1375	1385	+	7.89e-06	AAAAGTCAAAG
AT2G30590	TRINITY_GG_10280_c1_g1	ORR24	1375	1385	+	5.66e-06	AAAAGTCAAAG
AT2G37590	TRINITY_GG_10280_c1_g1	ORR24	1348	1362	-	9.02e-06	TTATTTAACTTTTTT
AT2G37590	TRINITY_GG_10280_c1_g1	ORR24	1436	1450	-	2.51e-06	TTATTTAACTTTTTC
AT2G38470	TRINITY_GG_10280_c1_g1	ORR24	1375	1385	+	3.64e-06	AAAAGTCAAAG
AT2G46130	TRINITY_GG_10280_c1_g1	ORR24	1374	1387	-	6.52e-06	AACTTTGACTTTTT
AT2G46400	TRINITY_GG_10280_c1_g1	ORR24	1375	1385	+	8.23e-06	AAAAGTCAAAG
AT3G01970	TRINITY_GG_10280_c1_g1	ORR24	1374	1385	-	9.13e-07	CTTTGACTTTTT
AT4G01250	TRINITY_GG_10280_c1_g1	ORR24	1375	1387	+	7.08e-06	AAAAGTCAAAGTT
AT4G18170	TRINITY_GG_10280_c1_g1	ORR24	1375	1387	-	4.75e-06	AACTTTGACTTTT
AT4G23550	TRINITY_GG_10280_c1_g1	ORR24	1375	1385	+	5.31e-06	AAAAGTCAAAG
AT4G24240	TRINITY_GG_10280_c1_g1	ORR24	1374	1387	-	4.5e-06	AACTTTGACTTTTT
AT4G31550	TRINITY_GG_10280_c1_g1	ORR24	1374	1387	-	5.18e-06	AACTTTGACTTTTT
AT5G07100	TRINITY_GG_10280_c1_g1	ORR24	1375	1387	+	6.21e-06	AAAAGTCAAAGTT
AT5G13080	TRINITY_GG_10280_c1_g1	ORR24	1375	1387	+	9.8e-06	AAAAGTCAAAGTT
AT5G17430	TRINITY_GG_10280_c1_g1	ORR24	90	109	+	6.27e-06	AGGGAAGAGAAGAATAGTGA
AT5G26170	TRINITY_GG_10280_c1_g1	ORR24	1373	1385	-	2.93e-07	CTTTGACTTTTTT
AT5G41570	TRINITY_GG_10280_c1_g1	ORR24	1373	1386	-	9.99e-06	ACTTTGACTTTTTT
AT5G46350	TRINITY_GG_10280_c1_g1	ORR24	1373	1387	+	3.92e-06	AAAAAAGTCAAAGTT
AT5G52830	TRINITY_GG_10280_c1_g1	ORR24	1375	1387	-	6.41e-06	AACTTTGACTTTT
AT5G60850	TRINITY_GG_10280_c1_g1	ORR24	1436	1449	+	1.78e-06	GAAAAAGTTAAATA
AT5G63260	TRINITY_GG_10280_c1_g1	ORR24	1436	1446	+	5.1e-06	GAAAAAGTTAA
AT1G01250	TRINITY_GG_10646_c3_g1	LBD31	719	733	+	1.75e-06	CCCTTTGTCGGTGAT
AT1G12630	TRINITY_GG_10646_c3_g1	LBD31	723	743	-	1.69e-06	GGGTGCAAACATCACCGACAA
AT1G13300	TRINITY_GG_10646_c3_g1	LBD31	336	350	+	8.46e-06	ACCACCAAAGATTCC
AT1G21910	TRINITY_GG_10646_c3_g1	LBD31	725	744	-	4.05e-06	GGGGTGCAAACATCACCGAC
AT1G22810	TRINITY_GG_10646_c3_g1	LBD31	766	780	-	6.78e-06	AATGGTGGAGGTGGC
AT1G24260	TRINITY_GG_10646_c3_g1	LBD31	1478	1490	+	9.35e-06	CCACATAAGGAAA
AT1G30490	TRINITY_GG_10646_c3_g1	LBD31	292	306	+	6.84e-06	ACAATCATTACTTCC
AT1G35560	TRINITY_GG_10646_c3_g1	LBD31	168	177	-	7.76e-06	CGGGCCCCCA
AT1G36060	TRINITY_GG_10646_c3_g1	LBD31	722	735	+	6.32e-06	TTTGTCGGTGATGT
AT1G44830	TRINITY_GG_10646_c3_g1	LBD31	724	738	-	3.98e-06	CAAACATCACCGACA
AT1G46768	TRINITY_GG_10646_c3_g1	LBD31	723	735	+	3.83e-06	TTGTCGGTGATGT
AT1G49560	TRINITY_GG_10646_c3_g1	LBD31	339	349	+	4.77e-06	ACCAAAGATTC
AT1G52150	TRINITY_GG_10646_c3_g1	LBD31	292	306	-	6.78e-06	GGAAGTAATGATTGT
AT1G67260	TRINITY_GG_10646_c3_g1	LBD31	150	179	-	3.04e-06	GCCGGGCCCCCATTTCGAGCCCTTATCTAG
AT1G68320	TRINITY_GG_10646_c3_g1	LBD31	850	864	+	4.01e-06	AACATAGTTAGGTGG
AT1G68550	TRINITY_GG_10646_c3_g1	LBD31	767	781	+	7.64e-06	CCACCTCCACCATTG
AT1G72050	TRINITY_GG_10646_c3_g1	LBD31	655	673	+	3.92e-06	CCACCCTTTCATCACCCTC
AT1G72050	TRINITY_GG_10646_c3_g1	LBD31	658	676	+	6.71e-06	CCCTTTCATCACCCTCAAC
AT1G72050	TRINITY_GG_10646_c3_g1	LBD31	703	721	+	2.57e-07	TCTACCCCTCCTCCACCCC
AT1G72050	TRINITY_GG_10646_c3_g1	LBD31	706	724	+	2.22e-06	ACCCCTCCTCCACCCCTTT
AT1G72050	TRINITY_GG_10646_c3_g1	LBD31	709	727	+	5.46e-07	CCTCCTCCACCCCTTTGTC
AT1G75490	TRINITY_GG_10646_c3_g1	LBD31	767	781	+	2.09e-06	CCACCTCCACCATTG
AT1G77200	TRINITY_GG_10646_c3_g1	LBD31	719	732	-	2.42e-06	TCACCGACAAAGGG
AT1G77640	TRINITY_GG_10646_c3_g1	LBD31	713	733	+	6.62e-06	CTCCACCCCTTTGTCGGTGAT
AT2G01940	TRINITY_GG_10646_c3_g1	LBD31	419	433	+	3.41e-06	CAAATGAGACAAATA
AT2G23340	TRINITY_GG_10646_c3_g1	LBD31	721	737	+	1.64e-06	CTTTGTCGGTGATGTTT
AT2G31220	TRINITY_GG_10646_c3_g1	LBD31	719	732	+	1.97e-06	CCCTTTGTCGGTGA
AT2G35700	TRINITY_GG_10646_c3_g1	LBD31	724	738	+	1.05e-06	TGTCGGTGATGTTTG
AT2G44940	TRINITY_GG_10646_c3_g1	LBD31	721	735	+	5.74e-07	CTTTGTCGGTGATGT
AT3G04030	TRINITY_GG_10646_c3_g1	LBD31	340	353	-	2.8e-06	GAAGGAATCTTTGG
AT3G11020	TRINITY_GG_10646_c3_g1	LBD31	718	738	+	8.32e-06	CCCCTTTGTCGGTGATGTTTG
AT3G16280	TRINITY_GG_10646_c3_g1	LBD31	721	734	+	9.43e-07	CTTTGTCGGTGATG
AT3G24050	TRINITY_GG_10646_c3_g1	LBD31	664	678	-	1.3e-06	ATGTTGAGGGTGATG
AT3G24050	TRINITY_GG_10646_c3_g1	LBD31	765	779	-	5.44e-06	ATGGTGGAGGTGGCC
AT3G46090	TRINITY_GG_10646_c3_g1	LBD31	1332	1344	+	7.99e-06	AGCTAGTGTCCTG
AT3G50260	TRINITY_GG_10646_c3_g1	LBD31	724	738	-	2.24e-06	CAAACATCACCGACA
AT3G54340	TRINITY_GG_10646_c3_g1	LBD31	373	387	+	1.87e-06	AACCCAAAGTGGAAG
AT3G60490	TRINITY_GG_10646_c3_g1	LBD31	719	732	+	2.09e-06	CCCTTTGTCGGTGA
AT4G05100	TRINITY_GG_10646_c3_g1	LBD31	853	866	-	1.68e-06	TTCCACCTAACTAT
AT4G06746	TRINITY_GG_10646_c3_g1	LBD31	722	740	-	9.82e-07	TGCAAACATCACCGACAAA
AT4G16750	TRINITY_GG_10646_c3_g1	LBD31	723	737	-	5.21e-06	AAACATCACCGACAA
AT4G17785	TRINITY_GG_10646_c3_g1	LBD31	853	866	+	5.26e-07	ATAGTTAGGTGGAA
AT4G18390	TRINITY_GG_10646_c3_g1	LBD31	169	178	+	3.14e-06	GGGGGCCCGG
AT4G18390	TRINITY_GG_10646_c3_g1	LBD31	169	178	-	3.14e-06	CCGGGCCCCC
AT4G18960	TRINITY_GG_10646_c3_g1	LBD31	372	390	-	9.6e-06	GATCTTCCACTTTGGGTTT
AT4G25470	TRINITY_GG_10646_c3_g1	LBD31	721	735	-	9.24e-06	ACATCACCGACAAAG
AT4G25480	TRINITY_GG_10646_c3_g1	LBD31	721	734	-	1.33e-06	CATCACCGACAAAG
AT4G27950	TRINITY_GG_10646_c3_g1	LBD31	709	729	+	1.8e-06	CCTCCTCCACCCCTTTGTCGG
AT4G28140	TRINITY_GG_10646_c3_g1	LBD31	725	744	+	8.63e-06	GTCGGTGATGTTTGCACCCC
AT4G31060	TRINITY_GG_10646_c3_g1	LBD31	713	732	-	4.12e-06	TCACCGACAAAGGGGTGGAG
AT4G32800	TRINITY_GG_10646_c3_g1	LBD31	719	734	-	1.46e-06	CATCACCGACAAAGGG
AT4G37180	TRINITY_GG_10646_c3_g1	LBD31	340	350	+	1.07e-06	CCAAAGATTCC
AT4G38000	TRINITY_GG_10646_c3_g1	LBD31	779	806	+	1.21e-06	TTGTTCTATTTGTTTTTTTAACTTTTAC
AT4G38620	TRINITY_GG_10646_c3_g1	LBD31	851	865	+	3.34e-06	ACATAGTTAGGTGGA
AT5G10280	TRINITY_GG_10646_c3_g1	LBD31	856	865	+	9.46e-07	GTTAGGTGGA
AT5G12870	TRINITY_GG_10646_c3_g1	LBD31	855	864	+	2.03e-06	AGTTAGGTGG
AT5G16600	TRINITY_GG_10646_c3_g1	LBD31	854	866	+	8.56e-06	TAGTTAGGTGGAA
AT5G18090	TRINITY_GG_10646_c3_g1	LBD31	656	670	-	2.13e-06	GGTGATGAAAGGGTG
AT5G18450	TRINITY_GG_10646_c3_g1	LBD31	766	780	-	5.26e-06	AATGGTGGAGGTGGC
AT5G20240	TRINITY_GG_10646_c3_g1	LBD31	375	388	+	1.58e-06	CCCAAAGTGGAAGA
AT5G25390	TRINITY_GG_10646_c3_g1	LBD31	702	722	+	3.36e-06	CTCTACCCCTCCTCCACCCCT
AT5G25810	TRINITY_GG_10646_c3_g1	LBD31	720	734	-	7.39e-07	CATCACCGACAAAGG
AT5G45580	TRINITY_GG_10646_c3_g1	LBD31	340	353	-	9.19e-06	GAAGGAATCTTTGG
AT5G47220	TRINITY_GG_10646_c3_g1	LBD31	761	781	+	8.24e-06	TACTGGCCACCTCCACCATTG
AT5G47230	TRINITY_GG_10646_c3_g1	LBD31	767	781	+	3.51e-06	CCACCTCCACCATTG
AT5G49330	TRINITY_GG_10646_c3_g1	LBD31	855	864	+	7.56e-06	AGTTAGGTGG
AT5G51910	TRINITY_GG_10646_c3_g1	LBD31	169	178	+	9.4e-06	GGGGGCCCGG
AT5G52020	TRINITY_GG_10646_c3_g1	LBD31	721	735	+	8.13e-06	CTTTGTCGGTGATGT
AT5G54230	TRINITY_GG_10646_c3_g1	LBD31	854	868	-	5.92e-06	AATTCCACCTAACTA
AT5G56110	TRINITY_GG_10646_c3_g1	LBD31	852	866	+	9.57e-07	CATAGTTAGGTGGAA
AT5G60130	TRINITY_GG_10646_c3_g1	LBD31	1160	1178	+	8.57e-06	AAGAATAAAATAAGGATAA
AT5G62320	TRINITY_GG_10646_c3_g1	LBD31	854	866	-	6.61e-06	TTCCACCTAACTA
AT5G62470	TRINITY_GG_10646_c3_g1	LBD31	645	662	-	8.36e-06	AAGGGTGGGTTGGGGTTT
AT5G65130	TRINITY_GG_10646_c3_g1	LBD31	767	781	+	4.08e-06	CCACCTCCACCATTG
AT5G67190	TRINITY_GG_10646_c3_g1	LBD31	724	738	-	1.6e-06	CAAACATCACCGACA
AT1G75080	TRINITY_GG_10652_c1_g1	MADS18	508	527	-	5.09e-06	CTACACGTGTAATCACAGGG
AT1G78700	TRINITY_GG_10652_c1_g1	MADS18	517	527	+	7.01e-06	TACACGTGTAG
AT2G04880	TRINITY_GG_10652_c1_g1	MADS18	866	876	-	5.62e-06	TTGACCGCTCT
AT2G20110	TRINITY_GG_10652_c1_g1	MADS18	894	908	+	1.26e-06	TTTTAAATTTTAAAA
AT3G22780	TRINITY_GG_10652_c1_g1	MADS18	895	909	-	6.65e-08	ATTTTAAAATTTAAA
AT3G28910	TRINITY_GG_10652_c1_g1	MADS18	248	262	+	1.52e-06	GCCTCAACCATCAAC
AT3G47500	TRINITY_GG_10652_c1_g1	MADS18	533	551	+	7.07e-06	AAATACTAAAAAGTTCAAA
AT4G14770	TRINITY_GG_10652_c1_g1	MADS18	844	858	-	4.14e-06	ATTTTAAATTCAAAC
AT4G14770	TRINITY_GG_10652_c1_g1	MADS18	894	908	-	2.17e-06	TTTTAAAATTTAAAA
AT4G34000	TRINITY_GG_10652_c1_g1	MADS18	518	525	+	9.64e-06	ACACGTGT
AT4G34000	TRINITY_GG_10652_c1_g1	MADS18	518	525	-	9.64e-06	ACACGTGT
AT4G36780	TRINITY_GG_10652_c1_g1	MADS18	516	526	+	8.78e-06	TTACACGTGTA
AT4G36780	TRINITY_GG_10652_c1_g1	MADS18	517	527	-	6.58e-06	CTACACGTGTA
AT5G01380	TRINITY_GG_10652_c1_g1	MADS18	581	597	+	6.56e-06	AGCACGTGATAAATTGT
AT5G17430	TRINITY_GG_10652_c1_g1	MADS18	1249	1268	+	3.5e-06	TAAAAGAAATAAAAGAGAGA
AT5G58850	TRINITY_GG_10652_c1_g1	MADS18	47	57	-	9.24e-06	CAACCGTTACC
AT5G60130	TRINITY_GG_10652_c1_g1	MADS18	1241	1259	+	3.83e-06	TAGCAAAATAAAAGAAATA
AT1G19210	TRINITY_GG_10910_c469_g1	SUP	1288	1301	+	8.57e-06	AGGGACGGAGGGAG
AT1G34370	TRINITY_GG_10910_c469_g1	SUP	1405	1419	-	5.82e-07	ACCTTCACTAGATAA
AT1G64620	TRINITY_GG_10910_c469_g1	SUP	446	464	-	8.15e-07	AACTAGAAAAAAGGTAAAA
AT1G69570	TRINITY_GG_10910_c469_g1	SUP	692	718	-	8.03e-08	ATTTCTCTTTTTTTTTATCTTTTTATT
AT1G72740	TRINITY_GG_10910_c469_g1	SUP	608	622	+	7.84e-06	CCCAGACCCTAATCA
AT1G73360	TRINITY_GG_10910_c469_g1	SUP	1348	1358	-	8.95e-06	GCATTTAATAC
AT2G01930	TRINITY_GG_10910_c469_g1	SUP	1087	1110	-	5.37e-06	GAGAGGGACAGAGAGAGTATAACA
AT2G01930	TRINITY_GG_10910_c469_g1	SUP	1089	1112	-	2.62e-06	TTGAGAGGGACAGAGAGAGTATAA
AT2G01930	TRINITY_GG_10910_c469_g1	SUP	1091	1114	-	2.62e-06	AATTGAGAGGGACAGAGAGAGTAT
AT2G01930	TRINITY_GG_10910_c469_g1	SUP	1095	1118	-	1.68e-06	TGCAAATTGAGAGGGACAGAGAGA
AT2G27300	TRINITY_GG_10910_c469_g1	SUP	519	537	+	6.12e-06	TTTCCTTCTTTTGGAAGGC
AT2G28810	TRINITY_GG_10910_c469_g1	SUP	694	714	-	4.75e-07	CTCTTTTTTTTTATCTTTTTA
AT2G37590	TRINITY_GG_10910_c469_g1	SUP	444	458	+	6.06e-06	CCTTTTACCTTTTTT
AT2G45660	TRINITY_GG_10910_c469_g1	SUP	697	717	-	3.56e-07	TTTCTCTTTTTTTTTATCTTT
AT3G50410	TRINITY_GG_10910_c469_g1	SUP	695	715	-	1.72e-07	TCTCTTTTTTTTTATCTTTTT
AT3G55370	TRINITY_GG_10910_c469_g1	SUP	696	716	-	3.1e-06	TTCTCTTTTTTTTTATCTTTT
AT4G21030	TRINITY_GG_10910_c469_g1	SUP	444	462	-	7.27e-07	CTAGAAAAAAGGTAAAAGG
AT4G38000	TRINITY_GG_10910_c469_g1	SUP	694	721	-	1.73e-07	CAAATTTCTCTTTTTTTTTATCTTTTTA
AT4G38910	TRINITY_GG_10910_c469_g1	SUP	1086	1115	-	2.95e-07	AAATTGAGAGGGACAGAGAGAGTATAACAT
AT4G38910	TRINITY_GG_10910_c469_g1	SUP	1088	1117	-	4.84e-06	GCAAATTGAGAGGGACAGAGAGAGTATAAC
AT4G38910	TRINITY_GG_10910_c469_g1	SUP	1094	1123	-	3.99e-06	ATAGGTGCAAATTGAGAGGGACAGAGAGAG
AT4G38910	TRINITY_GG_10910_c469_g1	SUP	1096	1125	-	1.24e-06	AAATAGGTGCAAATTGAGAGGGACAGAGAG
AT5G02460	TRINITY_GG_10910_c469_g1	SUP	694	714	+	2.16e-07	TAAAAAGATAAAAAAAAAGAG
AT5G17430	TRINITY_GG_10910_c469_g1	SUP	696	715	+	2.79e-06	AAAAGATAAAAAAAAAGAGA
AT5G42520	TRINITY_GG_10910_c469_g1	SUP	1090	1110	+	5.44e-06	TATACTCTCTCTGTCCCTCTC
AT5G42520	TRINITY_GG_10910_c469_g1	SUP	1092	1112	+	5.27e-06	TACTCTCTCTGTCCCTCTCAA
AT5G42520	TRINITY_GG_10910_c469_g1	SUP	1094	1114	+	3.69e-06	CTCTCTCTGTCCCTCTCAATT
AT5G42520	TRINITY_GG_10910_c469_g1	SUP	1096	1116	+	5.22e-06	CTCTCTGTCCCTCTCAATTTG
AT5G42520	TRINITY_GG_10910_c469_g1	SUP	1174	1194	+	4.46e-06	CCCACTTTCTTTCTTTAAATC
AT5G46590	TRINITY_GG_10910_c469_g1	SUP	520	535	-	3.51e-06	CTTCCAAAAGAAGGAA
AT5G66940	TRINITY_GG_10910_c469_g1	SUP	688	716	-	8.49e-07	TTCTCTTTTTTTTTATCTTTTTATTTATG
AT1G29160	TRINITY_GG_6533_c378_g2	MADS-CMB2	1343	1363	-	8.86e-08	GAAGAACAAAAAAAGTGAAAG
AT1G64620	TRINITY_GG_6533_c378_g2	MADS-CMB2	1343	1361	-	2.59e-06	AGAACAAAAAAAGTGAAAG
AT1G69570	TRINITY_GG_6533_c378_g2	MADS-CMB2	1343	1369	+	1.74e-07	CTTTCACTTTTTTTGTTCTTCATTTTC
AT2G04880	TRINITY_GG_6533_c378_g2	MADS-CMB2	179	189	-	5.36e-06	TTGACCGGGTA
AT2G37590	TRINITY_GG_6533_c378_g2	MADS-CMB2	1341	1355	+	7.55e-06	ATCTTTCACTTTTTT
AT2G45660	TRINITY_GG_6533_c378_g2	MADS-CMB2	651	671	-	4.76e-06	TGTTTTTCTTTCTTTCTCCAT
AT3G45610	TRINITY_GG_6533_c378_g2	MADS-CMB2	1345	1363	+	8.08e-06	TTCACTTTTTTTGTTCTTC
AT3G47500	TRINITY_GG_6533_c378_g2	MADS-CMB2	1343	1361	-	7.21e-07	AGAACAAAAAAAGTGAAAG
AT3G55370	TRINITY_GG_6533_c378_g2	MADS-CMB2	1345	1365	+	1.42e-06	TTCACTTTTTTTGTTCTTCAT
AT3G55370	TRINITY_GG_6533_c378_g2	MADS-CMB2	821	841	+	7.09e-06	TTTTCTTTATATTTTATCTTT
AT5G17430	TRINITY_GG_6533_c378_g2	MADS-CMB2	650	669	+	4.88e-06	TATGGAGAAAGAAAGAAAAA
AT5G17430	TRINITY_GG_6533_c378_g2	MADS-CMB2	652	671	+	9.57e-06	TGGAGAAAGAAAGAAAAACA
AT5G42520	TRINITY_GG_6533_c378_g2	MADS-CMB2	652	672	-	2.36e-06	ATGTTTTTCTTTCTTTCTCCA
AT5G62940	TRINITY_GG_6533_c378_g2	MADS-CMB2	1343	1363	-	7.71e-07	GAAGAACAAAAAAAGTGAAAG
AT5G66940	TRINITY_GG_6533_c378_g2	MADS-CMB2	1333	1361	+	9.24e-06	TTAGCATAATCTTTCACTTTTTTTGTTCT
AT1G08010	TRINITY_GG_7257_c2_g1	MADS2	316	330	+	2.71e-06	GGGGTCGGATCTGGG
AT1G30210	TRINITY_GG_7257_c2_g1	MADS2	283	294	+	5.48e-06	TCTGGGTCCACC
AT1G51700	TRINITY_GG_7257_c2_g1	MADS2	1054	1074	+	8.02e-06	CATAACAAAAAGAAAAACAAG
AT1G51700	TRINITY_GG_7257_c2_g1	MADS2	654	674	+	2.89e-06	AAAAAGGTAAAGTGGACAAAA
AT1G53230	TRINITY_GG_7257_c2_g1	MADS2	283	295	+	4.45e-06	TCTGGGTCCACCT
AT1G72740	TRINITY_GG_7257_c2_g1	MADS2	865	879	-	1.33e-07	CCCAAACCCTAATCA
AT2G18350	TRINITY_GG_7257_c2_g1	MADS2	481	495	-	1.77e-06	AAGAGTGATTAGTGA
AT2G18380	TRINITY_GG_7257_c2_g1	MADS2	385	397	+	4.5e-06	CAGATCCGATCCA
AT2G18380	TRINITY_GG_7257_c2_g1	MADS2	385	397	-	8.71e-08	TGGATCGGATCTG
AT2G28810	TRINITY_GG_7257_c2_g1	MADS2	653	673	-	6.49e-06	TTTGTCCACTTTACCTTTTTC
AT2G45660	TRINITY_GG_7257_c2_g1	MADS2	1058	1078	-	1.5e-06	TGTTCTTGTTTTTCTTTTTGT
AT3G45150	TRINITY_GG_7257_c2_g1	MADS2	283	293	+	2.15e-06	TCTGGGTCCAC
AT3G60530	TRINITY_GG_7257_c2_g1	MADS2	317	331	-	2.84e-06	ACCCAGATCCGACCC
AT3G60530	TRINITY_GG_7257_c2_g1	MADS2	382	396	+	3.93e-06	GACCAGATCCGATCC
AT4G21030	TRINITY_GG_7257_c2_g1	MADS2	649	667	+	5.71e-06	GTGTGAAAAAGGTAAAGTG
AT4G31610	TRINITY_GG_7257_c2_g1	MADS2	1430	1439	-	9.37e-06	GCTACATCTT
AT4G31920	TRINITY_GG_7257_c2_g1	MADS2	1453	1460	-	9.73e-06	AGATCCGG
AT4G36620	TRINITY_GG_7257_c2_g1	MADS2	382	392	-	5.71e-06	CGGATCTGGTC
AT4G36620	TRINITY_GG_7257_c2_g1	MADS2	385	395	+	1.1e-06	CAGATCCGATC
AT4G36620	TRINITY_GG_7257_c2_g1	MADS2	387	397	-	1.49e-06	TGGATCGGATC
AT5G02460	TRINITY_GG_7257_c2_g1	MADS2	653	673	+	8.53e-06	GAAAAAGGTAAAGTGGACAAA
AT5G04390	TRINITY_GG_7257_c2_g1	MADS2	93	103	+	1.49e-06	GAGTGTAGGGG
AT5G05090	TRINITY_GG_7257_c2_g1	MADS2	319	329	-	1.9e-06	CCAGATCCGAC
AT5G05090	TRINITY_GG_7257_c2_g1	MADS2	374	384	+	8.66e-06	CCAGATTCGAC
AT5G10510	TRINITY_GG_7257_c2_g1	MADS2	640	654	+	8.46e-06	CCTCGGCATGTGTGA
AT5G25830	TRINITY_GG_7257_c2_g1	MADS2	320	332	-	6.39e-07	GACCCAGATCCGA
AT5G49300	TRINITY_GG_7257_c2_g1	MADS2	810	836	+	9.22e-06	CTTGATATGGACAATCATCATCATGTT
AT5G60130	TRINITY_GG_7257_c2_g1	MADS2	971	989	+	8.95e-06	GAGAAAAATCTCAGTAAAA
AT5G60850	TRINITY_GG_7257_c2_g1	MADS2	653	666	+	3.95e-06	GAAAAAGGTAAAGT
AT5G65410	TRINITY_GG_7257_c2_g1	MADS2	481	495	+	1.69e-06	TCACTAATCACTCTT
AT5G67580	TRINITY_GG_7257_c2_g1	MADS2	864	882	-	5.12e-06	CTTCCCAAACCCTAATCAT
