# Supplementary material for: Comparative transcriptomic analysis of male and females in the dioecious weeds Amaranthus palmeri and Amaranthus tuberculatus
Source: BMC Plant Biol. 2023 Jun 26;23:339. doi: 10.1186/s12870-023-04286-9 (PMC10291800; doi:10.1186/s12870-023-04286-9)
Supplement: Supplementary file 6 — Additional file 6: Supplemental table 5. A. Enrichment GO term analysis for genes differentially expressed in mature flower comparison across sexes in Amanrathus tuberculatus. B. Genes containing enriched GO term for genes differentially expressed in mature flower comparison across sexes in Amanrathus tuberculatus. C. Differentially expressed genes in A. tuberculatus floral meristem tissue comparison across genders. D. SAM vs Floral meristem tissue enrichment analysis results within female A. tuberculatus. E. A. tuberculatus female SAM vs Floral meristem tissue comparison enriched genes. F. SAM vs Floral meristem tissue enrichment analysis results within male A. tuberculatus. G. A. tuberculatus male SAM vs Floral meristem tissue comparison enriched genes. H. SAM vs Mature flower tissue enrichment analysis results within female A. tuberculatus. I. Female A. tuberculatus SAM vs Mature flower tissue enriched genes. J. SAM vs Mature flower tissue enrichment analysis results within male A. tuberculatus. I. Male A. tuberculatus SAM vs Mature flower tissue enriched genes. [file 12870_2023_4286_MOESM6_ESM.xlsx]

## Sheet: ST-5A
Supplemental table 5A. Enrichment GO term analysis for genes differentially expressed in mature flower comparison across sexes in Amanrathus tuberculatus
GO.ID	Term	Annotated	Significant	Expected	Conditional enrichment	Over-representation enrichment
GO:0006468	protein phosphorylation	1004	210	67.94	1e-30	1e-30
GO:2000112	regulation of cellular macromolecule bio...	2800	376	189.48	1e-30	1e-30
GO:0006355	regulation of transcription, DNA-templat...	2414	343	163.36	5.2e-23	1e-30
GO:0032989	cellular component morphogenesis	418	97	28.29	1.1e-22	3.4e-27
GO:0016567	protein ubiquitination	703	120	47.57	2.3e-19	6.3e-21
GO:0001101	response to acid chemical	959	155	64.9	2.6e-19	3.7e-24
GO:0045490	pectin catabolic process	82	34	5.55	7.4e-19	7.4e-19
GO:0006952	defense response	1812	272	122.62	1.5e-18	1e-30
GO:0071555	cell wall organization	692	152	46.83	2.4e-18	1e-30
GO:0055085	transmembrane transport	898	143	60.77	5.7e-17	9.4e-22
GO:0009860	pollen tube growth	114	49	7.71	2e-16	2.1e-27
GO:0006885	regulation of pH	54	20	3.65	8.5e-16	1.3e-10
GO:0010628	positive regulation of gene expression	645	99	43.65	5.3e-14	2e-14
GO:0009734	auxin-activated signaling pathway	363	74	24.56	6.5e-14	1.1e-17
GO:0005975	carbohydrate metabolic process	1399	264	94.67	2.6e-13	1e-30
GO:0080092	regulation of pollen tube growth	29	17	1.96	3e-13	3e-13
GO:0060284	regulation of cell development	46	20	3.11	2.6e-12	3.8e-12
GO:0042545	cell wall modification	130	39	8.8	4.8e-12	9.9e-16
GO:0035556	intracellular signal transduction	606	108	41.01	1e-11	2.1e-20
GO:0009555	pollen development	302	71	20.44	1.7e-10	1.3e-20
GO:0045893	positive regulation of transcription, DN...	539	86	36.47	5e-10	1.1e-13
GO:0051301	cell division	601	102	40.67	5.5e-10	8.2e-18
GO:0009737	response to abscisic acid	596	101	40.33	9.3e-10	1.3e-17
GO:0009846	pollen germination	79	23	5.35	1.4e-09	1.4e-09
GO:0046777	protein autophosphorylation	238	44	16.11	2.6e-09	1.1e-09
GO:0006813	potassium ion transport	105	23	7.11	3.8e-09	4.5e-07
GO:0048364	root development	669	127	45.27	4.7e-09	2.4e-26
GO:0030154	cell differentiation	931	188	63	5.2e-09	1e-30
GO:0015833	peptide transport	1025	122	69.36	1.2e-08	9.7e-10
GO:0009658	chloroplast organization	238	64	16.11	1.4e-08	5.1e-22
GO:0009909	regulation of flower development	188	38	12.72	2e-08	1.1e-09
GO:0016042	lipid catabolic process	304	57	20.57	2.1e-08	2.2e-12
GO:0007165	signal transduction	2108	367	142.65	2.2e-08	1e-30
GO:0009738	abscisic acid-activated signaling pathwa...	327	51	22.13	2.3e-08	2.3e-08
GO:0009664	plant-type cell wall organization	195	47	13.2	2.3e-08	1.4e-14
GO:0015031	protein transport	1021	119	69.09	2.5e-08	5.3e-09
GO:0048366	leaf development	500	89	33.83	3.3e-08	5e-17
GO:0009733	response to auxin	511	106	34.58	3.8e-08	2.3e-25
GO:0048653	anther development	82	23	5.55	8.2e-08	3.1e-09
GO:0010214	seed coat development	54	18	3.65	1.4e-07	7.7e-09
GO:0007049	cell cycle	870	142	58.87	2.1e-07	1.2e-22
GO:0007568	aging	194	34	13.13	3e-07	3e-07
GO:0009624	response to nematode	88	21	5.95	3.1e-07	3.1e-07
GO:0042742	defense response to bacterium	493	73	33.36	3.3e-07	2.7e-10
GO:0009793	embryo development ending in seed dorman...	421	77	28.49	3.8e-07	1.4e-15
GO:0009651	response to salt stress	532	79	36	4.1e-07	4.4e-11
GO:0010252	auxin homeostasis	43	14	2.91	4.9e-07	4.9e-07
GO:0009908	flower development	653	136	44.19	9.6e-07	1e-30
GO:0032502	developmental process	3929	652	265.87	9.8e-07	1e-30
GO:0009873	ethylene-activated signaling pathway	207	36	14.01	1.1e-06	1.7e-07
GO:0009742	brassinosteroid mediated signaling pathw...	96	25	6.5	1.4e-06	3.5e-09
GO:0045892	negative regulation of transcription, DN...	283	41	19.15	2.3e-06	3.5e-06
GO:0072583	clathrin-dependent endocytosis	31	11	2.1	3.2e-06	3.2e-06
GO:0009904	chloroplast accumulation movement	16	8	1.08	3.4e-06	3.4e-06
GO:0085029	extracellular matrix assembly	59	15	3.99	6.4e-06	6.4e-06
GO:0009414	response to water deprivation	363	50	24.56	7.5e-06	1.5e-06
GO:0046942	carboxylic acid transport	192	33	12.99	7.5e-06	7.1e-07
GO:0007623	circadian rhythm	233	35	15.77	7.5e-06	8e-06
GO:0010158	abaxial cell fate specification	13	7	0.88	7.7e-06	7.7e-06
GO:0007015	actin filament organization	113	32	7.65	8e-06	2.1e-12
GO:0010078	maintenance of root meristem identity	61	15	4.13	9.9e-06	9.9e-06
GO:0009944	polarity specification of adaxial/abaxia...	35	11	2.37	1.2e-05	1.2e-05
GO:0046496	nicotinamide nucleotide metabolic proces...	140	24	9.47	1.4e-05	2.3e-05
GO:0010088	phloem development	30	10	2.03	1.7e-05	1.7e-05
GO:0010020	chloroplast fission	30	10	2.03	1.7e-05	1.7e-05
GO:0071456	cellular response to hypoxia	148	25	10.02	2e-05	2e-05
GO:0010150	leaf senescence	243	30	16.44	2.1e-05	0.00109
GO:0009903	chloroplast avoidance movement	15	7	1.02	2.6e-05	2.6e-05
GO:1902182	shoot apical meristem development	24	11	1.62	2.6e-05	1.5e-07
GO:0010305	leaf vascular tissue pattern formation	38	11	2.57	2.9e-05	2.9e-05
GO:0006004	fucose metabolic process	59	14	3.99	3e-05	3e-05
GO:0009739	response to gibberellin	153	28	10.35	3.1e-05	1.3e-06
GO:0006629	lipid metabolic process	1349	203	91.29	3.1e-05	3.3e-27
GO:0051017	actin filament bundle assembly	26	9	1.76	3.2e-05	3.2e-05
GO:0006970	response to osmotic stress	625	102	42.29	3.3e-05	1.3e-16
GO:0045489	pectin biosynthetic process	99	21	6.7	3.6e-05	2.4e-06
GO:0009408	response to heat	288	37	19.49	3.7e-05	0.00014
GO:0006949	syncytium formation	16	7	1.08	4.3e-05	4.3e-05
GO:0009827	plant-type cell wall modification	41	13	2.77	4.5e-05	1.8e-06
GO:0010075	regulation of meristem growth	93	15	6.29	4.5e-05	0.00142
GO:2000026	regulation of multicellular organismal d...	763	114	51.63	4.7e-05	1.5e-15
GO:0040008	regulation of growth	544	86	36.81	5.3e-05	1.9e-13
GO:0000278	mitotic cell cycle	388	70	26.26	5.7e-05	5.3e-14
GO:0010375	stomatal complex patterning	17	7	1.15	6.2e-05	6.8e-05
GO:0043562	cellular response to nitrogen levels	31	10	2.1	6.6e-05	2.3e-05
GO:0090057	root radial pattern formation	8	5	0.54	6.7e-05	6.7e-05
GO:0006979	response to oxidative stress	451	73	30.52	7.1e-05	4e-12
GO:0048825	cotyledon development	61	17	4.13	7.5e-05	3.8e-07
GO:0010114	response to red light	44	11	2.98	7.6e-05	0.00013
GO:2000012	regulation of auxin polar transport	35	10	2.37	7.6e-05	7.6e-05
GO:0010345	suberin biosynthetic process	35	10	2.37	7.6e-05	7.6e-05
GO:0006865	amino acid transport	125	27	8.46	7.6e-05	6.3e-08
GO:0030244	cellulose biosynthetic process	115	22	7.78	7.8e-05	8.4e-06
GO:0042542	response to hydrogen peroxide	76	15	5.14	7.8e-05	0.00015
GO:0010087	phloem or xylem histogenesis	181	43	12.25	8e-05	3.1e-13
GO:0009851	auxin biosynthetic process	41	11	2.77	8.5e-05	6.3e-05
GO:0018105	peptidyl-serine phosphorylation	100	19	6.77	9.3e-05	3.7e-05
GO:0010118	stomatal movement	162	31	10.96	9.5e-05	1.3e-07
GO:0009648	photoperiodism	154	30	10.42	9.7e-05	1.4e-07
GO:0050801	ion homeostasis	332	59	22.47	9.9e-05	9.5e-12
GO:2000280	regulation of root development	154	26	10.42	0.00011	1.4e-05
GO:0042744	hydrogen peroxide catabolic process	138	23	9.34	0.00012	5.3e-05
GO:0070897	transcription preinitiation complex asse...	29	9	1.96	0.00014	8.5e-05
GO:0031122	cytoplasmic microtubule organization	37	8	2.5	0.00014	0.00286
GO:0010540	basipetal auxin transport	19	7	1.29	0.00016	0.00016
GO:0009611	response to wounding	218	32	14.75	0.00016	3e-05
GO:0034599	cellular response to oxidative stress	82	17	5.55	0.00016	2.9e-05
GO:0010152	pollen maturation	25	8	1.69	0.00017	0.00017
GO:2000113	negative regulation of cellular macromol...	468	53	31.67	0.00017	0.00018
GO:1900618	regulation of shoot system morphogenesis	39	12	2.64	0.00018	6.3e-06
GO:2000032	regulation of secondary shoot formation	14	6	0.95	0.00018	0.00018
GO:0010629	negative regulation of gene expression	882	92	59.68	0.00019	2.7e-05
GO:0009409	response to cold	323	38	21.86	0.00019	0.00067
GO:0009205	purine ribonucleoside triphosphate metab...	111	18	7.51	0.00019	0.00047
GO:0032259	methylation	493	73	33.36	0.0002	2.7e-10
GO:0000373	Group II intron splicing	39	10	2.64	0.0002	0.0002
GO:0016036	cellular response to phosphate starvatio...	80	16	5.41	0.00021	7.9e-05
GO:0009640	photomorphogenesis	102	15	6.9	0.00021	0.00358
GO:0009744	response to sucrose	78	15	5.28	0.00022	0.00021
GO:0097164	ammonium ion metabolic process	87	16	5.89	0.00022	0.00022
GO:0009167	purine ribonucleoside monophosphate meta...	133	19	9	0.00022	0.0016
GO:0008356	asymmetric cell division	33	11	2.23	0.00023	6.4e-06
GO:0006096	glycolytic process	79	15	5.35	0.00024	0.00024
GO:0009627	systemic acquired resistance	73	16	4.94	0.00025	2.4e-05
GO:0000387	spliceosomal snRNP assembly	33	9	2.23	0.00026	0.00026
GO:0009902	chloroplast relocation	29	14	1.96	0.00026	1.2e-09
GO:0048658	anther wall tapetum development	18	6	1.22	0.00027	0.00087
GO:0090558	plant epidermis development	288	54	19.49	0.00027	8.4e-12
GO:0009956	radial pattern formation	35	15	2.37	0.00028	2.4e-09
GO:0046488	phosphatidylinositol metabolic process	87	16	5.89	0.00028	0.00022
GO:0000103	sulfate assimilation	17	7	1.15	0.00028	6.8e-05
GO:0042546	cell wall biogenesis	323	57	21.86	0.00028	2.8e-11
GO:0048577	negative regulation of short-day photope...	6	4	0.41	0.00028	0.00028
GO:0080110	sporopollenin biosynthetic process	6	4	0.41	0.00028	0.00028
GO:0008643	carbohydrate transport	122	23	8.26	0.00029	6.8e-06
GO:0048443	stamen development	119	34	8.05	0.00031	3.2e-13
GO:0051665	membrane raft localization	3	3	0.2	0.00031	0.00031
GO:0080037	negative regulation of cytokinin-activat...	3	3	0.2	0.00031	0.00031
GO:0006212	uracil catabolic process	3	3	0.2	0.00031	0.00031
GO:0031146	SCF-dependent proteasomal ubiquitin-depe...	81	15	5.48	0.00032	0.00032
GO:0009718	anthocyanin-containing compound biosynth...	62	13	4.2	0.00032	0.00022
GO:0048509	regulation of meristem development	180	27	12.18	0.00032	8.4e-05
GO:0045944	positive regulation of transcription by ...	176	27	11.91	0.00032	5.7e-05
GO:0010043	response to zinc ion	28	8	1.89	0.0004	0.0004
GO:0043547	positive regulation of GTPase activity	31	11	2.1	0.00042	3.2e-06
GO:0006869	lipid transport	207	29	14.01	0.00045	0.00016
GO:0010227	floral organ abscission	24	8	1.62	0.00046	0.00012
GO:0010233	phloem transport	27	7	1.83	0.00046	0.00172
GO:0006892	post-Golgi vesicle-mediated transport	63	9	4.26	0.00046	0.02534
GO:0010093	specification of floral organ identity	11	5	0.74	0.00046	0.00046
GO:0000079	regulation of cyclin-dependent protein s...	44	11	2.98	0.00048	0.00013
GO:0010090	trichome morphogenesis	80	13	5.41	0.00052	0.00268
GO:2000024	regulation of leaf development	158	17	10.69	0.00057	0.03936
GO:0009638	phototropism	23	7	1.56	0.0006	0.0006
GO:0010074	maintenance of meristem identity	91	21	6.16	0.00061	5.6e-07
GO:0009554	megasporogenesis	17	6	1.15	0.00062	0.00062
GO:0009617	response to bacterium	600	91	40.6	0.00064	4.5e-13
GO:0060918	auxin transport	155	38	10.49	0.00072	2.5e-12
GO:0009639	response to red or far red light	278	30	18.81	0.00074	0.00799
GO:0006511	ubiquitin-dependent protein catabolic pr...	571	72	38.64	0.00084	2.9e-07
GO:0006887	exocytosis	66	13	4.47	0.00085	0.00042
GO:0009867	jasmonic acid mediated signaling pathway	133	22	9	0.00086	8.6e-05
GO:0051607	defense response to virus	88	18	5.95	0.00093	2.1e-05
GO:0007018	microtubule-based movement	99	16	6.7	0.00098	0.00098
GO:0006833	water transport	16	7	1.08	0.00115	4.3e-05
GO:0048268	clathrin coat assembly	13	5	0.88	0.00115	0.00115
GO:0010343	singlet oxygen-mediated programmed cell ...	8	4	0.54	0.00117	0.00117
GO:1902347	response to strigolactone	8	4	0.54	0.00117	0.00117
GO:0000105	histidine biosynthetic process	8	4	0.54	0.00117	0.00117
GO:0050890	cognition	9	4	0.61	0.00117	0.002
GO:0060070	canonical Wnt signaling pathway	11	4	0.74	0.00117	0.00469
GO:1905166	negative regulation of lysosomal protein...	4	3	0.27	0.00118	0.00118
GO:1902966	positive regulation of protein localizat...	4	3	0.27	0.00118	0.00118
GO:0015760	glucose-6-phosphate transport	4	3	0.27	0.00118	0.00118
GO:0050435	amyloid-beta metabolic process	4	3	0.27	0.00118	0.00118
GO:0009753	response to jasmonic acid	208	35	14.08	0.00121	5.6e-07
GO:0051028	mRNA transport	119	16	8.05	0.00126	0.00653
GO:0006099	tricarboxylic acid cycle	74	13	5.01	0.0013	0.0013
GO:0006101	citrate metabolic process	74	13	5.01	0.0013	0.0013
GO:0006817	phosphate ion transport	50	9	3.38	0.00135	0.00587
GO:0048527	lateral root development	133	28	9	0.00138	6.5e-08
GO:0010089	xylem development	62	16	4.2	0.0014	2.5e-06
GO:1902074	response to salt	45	10	3.05	0.00142	0.00071
GO:0009649	entrainment of circadian clock	21	7	1.42	0.00168	0.00032
GO:0090158	endoplasmic reticulum membrane organizat...	17	6	1.15	0.00169	0.00062
GO:0048759	xylem vessel member cell differentiation	14	5	0.95	0.00169	0.00169
GO:0042538	hyperosmotic salinity response	45	10	3.05	0.0017	0.00071
GO:0048481	plant ovule development	45	10	3.05	0.0017	0.00071
GO:0010067	procambium histogenesis	27	7	1.83	0.00172	0.00172
GO:0006820	anion transport	428	75	28.96	0.00199	3.3e-14
GO:0042939	tripeptide transport	10	5	0.68	0.002	0.00027
GO:0019344	cysteine biosynthetic process	21	5	1.42	0.002	0.01153
GO:0045010	actin nucleation	23	5	1.56	0.002	0.01705
GO:0052803	imidazole-containing compound metabolic ...	9	4	0.61	0.002	0.002
GO:0010929	positive regulation of auxin mediated si...	9	4	0.61	0.002	0.002
GO:0042938	dipeptide transport	9	4	0.61	0.002	0.002
GO:0009751	response to salicylic acid	192	28	12.99	0.00213	0.0001
GO:0009934	regulation of meristem structural organi...	21	6	1.42	0.00214	0.00214
GO:0031347	regulation of defense response	367	55	24.83	0.00214	2.7e-08
GO:0009741	response to brassinosteroid	133	33	9	0.00229	4.8e-11
GO:0000226	microtubule cytoskeleton organization	199	36	13.47	0.0023	6.1e-08
GO:0009834	plant-type secondary cell wall biogenesi...	84	18	5.68	0.00237	1.1e-05
GO:0010102	lateral root morphogenesis	67	14	4.53	0.00237	0.00013
GO:1902183	regulation of shoot apical meristem deve...	17	6	1.15	0.00239	0.00062
GO:0006334	nucleosome assembly	48	10	3.25	0.00239	0.0012
GO:0090630	activation of GTPase activity	15	5	1.02	0.00239	0.00239
GO:0044772	mitotic cell cycle phase transition	93	17	6.29	0.00265	0.00015
GO:0043434	response to peptide hormone	29	7	1.96	0.00268	0.00268
GO:0006520	cellular amino acid metabolic process	516	55	34.92	0.00277	0.00061
GO:0046854	phosphatidylinositol phosphate biosynthe...	22	6	1.49	0.00277	0.00277
GO:0046834	lipid phosphorylation	22	6	1.49	0.00277	0.00277
GO:2001007	negative regulation of cellulose biosynt...	5	3	0.34	0.00279	0.00279
GO:0044206	UMP salvage	5	3	0.34	0.00279	0.00279
GO:0015713	phosphoglycerate transmembrane transport	5	3	0.34	0.00279	0.00279
GO:0043097	pyrimidine nucleoside salvage	5	3	0.34	0.00279	0.00279
GO:0070814	hydrogen sulfide biosynthetic process	5	3	0.34	0.00279	0.00279
GO:0006353	DNA-templated transcription, termination	39	9	2.64	0.00285	0.00097
GO:0002229	defense response to oomycetes	84	15	5.68	0.00302	0.00048
GO:0046686	response to cadmium ion	54	10	3.65	0.00304	0.00304
GO:0031145	anaphase-promoting complex-dependent cat...	75	13	5.08	0.00311	0.00147
GO:1900458	negative regulation of brassinosteroid m...	10	4	0.68	0.00316	0.00316
GO:0006264	mitochondrial DNA replication	10	4	0.68	0.00316	0.00316
GO:0048317	seed morphogenesis	10	4	0.68	0.00316	0.00316
GO:2000652	regulation of secondary cell wall biogen...	23	7	1.56	0.00328	0.0006
GO:0061817	endoplasmic reticulum-plasma membrane te...	16	5	1.08	0.00329	0.00329
GO:0090378	seed trichome elongation	16	5	1.08	0.00329	0.00329
GO:0006656	phosphatidylcholine biosynthetic process	16	5	1.08	0.00329	0.00329
GO:0010025	wax biosynthetic process	59	10	3.99	0.00329	0.00588
GO:0009556	microsporogenesis	30	7	2.03	0.00329	0.00329
GO:0019438	aromatic compound biosynthetic process	4282	466	289.76	0.00329	3.8e-26
GO:0002252	immune effector process	113	20	7.65	0.00343	6.7e-05
GO:0006470	protein dephosphorylation	124	17	8.39	0.00347	0.00422
GO:0009395	phospholipid catabolic process	28	8	1.89	0.00353	0.0004
GO:0050832	defense response to fungus	357	39	24.16	0.00366	0.00227
GO:1900426	positive regulation of defense response ...	47	9	3.18	0.00383	0.00383
GO:0007389	pattern specification process	246	67	16.65	0.00411	2.5e-23
GO:0010256	endomembrane system organization	185	28	12.52	0.00437	5.3e-05
GO:0009682	induced systemic resistance	31	7	2.1	0.00439	0.00401
GO:0048354	mucilage biosynthetic process involved i...	17	5	1.15	0.0044	0.0044
GO:0010315	auxin export across the plasma membrane	17	5	1.15	0.0044	0.0044
GO:0010274	hydrotropism	17	5	1.15	0.0044	0.0044
GO:0043067	regulation of programmed cell death	107	17	7.24	0.00441	0.00084
GO:0007264	small GTPase mediated signal transductio...	52	12	3.52	0.00442	0.00015
GO:0009694	jasmonic acid metabolic process	46	8	3.11	0.00445	0.01127
GO:0016024	CDP-diacylglycerol biosynthetic process	24	6	1.62	0.00445	0.00445
GO:0018230	peptidyl-L-cysteine S-palmitoylation	24	6	1.62	0.00445	0.00445
GO:0006886	intracellular protein transport	613	60	41.48	0.00447	0.00276
GO:0006357	regulation of transcription by RNA polym...	528	68	35.73	0.00454	2.8e-07
GO:0044839	cell cycle G2/M phase transition	31	6	2.1	0.00457	0.01625
GO:0019740	nitrogen utilization	14	4	0.95	0.00457	0.01209
GO:0006480	N-terminal protein amino acid methylatio...	2	2	0.14	0.00458	0.00458
GO:0010023	proanthocyanidin biosynthetic process	2	2	0.14	0.00458	0.00458
GO:0006127	glycerophosphate shuttle	2	2	0.14	0.00458	0.00458
GO:0099010	modification of postsynaptic structure	2	2	0.14	0.00458	0.00458
GO:0045600	positive regulation of fat cell differen...	2	2	0.14	0.00458	0.00458
GO:0090706	specification of plant organ position	2	2	0.14	0.00458	0.00458
GO:0071514	genomic imprinting	11	4	0.74	0.00469	0.00469
GO:0006349	regulation of gene expression by genomic...	11	4	0.74	0.00469	0.00469
GO:1990110	callus formation	11	4	0.74	0.00469	0.00469
GO:0007266	Rho protein signal transduction	11	4	0.74	0.00469	0.00469
GO:0046713	borate transport	11	4	0.74	0.00469	0.00469
GO:0010584	pollen exine formation	38	11	2.57	0.0048	2.9e-05
GO:0010143	cutin biosynthetic process	34	8	2.3	0.00483	0.00161
GO:0080156	mitochondrial mRNA modification	32	7	2.17	0.00484	0.00484
GO:0009965	leaf morphogenesis	115	25	7.78	0.00506	1.7e-07
GO:0009607	response to biotic stimulus	1356	198	91.76	0.00519	6.4e-25
GO:0015714	phosphoenolpyruvate transport	6	3	0.41	0.0053	0.0053
GO:0009620	response to fungus	444	50	30.05	0.0054	0.0003
GO:1901371	regulation of leaf morphogenesis	25	6	1.69	0.00553	0.00553
GO:0010215	cellulose microfibril organization	25	6	1.69	0.00553	0.00553
GO:0019432	triglyceride biosynthetic process	25	6	1.69	0.00553	0.00553
GO:0008361	regulation of cell size	107	15	7.24	0.00564	0.00564
GO:0009813	flavonoid biosynthetic process	110	21	7.44	0.00569	1.4e-05
GO:0007346	regulation of mitotic cell cycle	104	18	7.04	0.00569	0.0002
GO:0006261	DNA-templated DNA replication	268	28	18.14	0.00573	0.01514
GO:0006071	glycerol metabolic process	30	8	2.03	0.00573	0.00066
GO:0010588	cotyledon vascular tissue pattern format...	18	5	1.22	0.00575	0.00575
GO:0030163	protein catabolic process	777	97	52.58	0.00634	4.6e-09
GO:0009416	response to light stimulus	786	101	53.19	0.00643	4.7e-10
GO:0080188	gene silencing by RNA-directed DNA methy...	42	8	2.84	0.00647	0.00647
GO:0046470	phosphatidylcholine metabolic process	30	10	2.03	0.00663	1.7e-05
GO:0005985	sucrose metabolic process	36	8	2.44	0.00665	0.00238
GO:0051567	histone H3-K9 methylation	31	7	2.1	0.00665	0.00401
GO:0018026	peptidyl-lysine monomethylation	12	4	0.81	0.00667	0.00667
GO:0015706	nitrate transport	35	7	2.37	0.00678	0.00809
GO:1900865	chloroplast RNA modification	26	6	1.76	0.00678	0.00678
GO:0009646	response to absence of light	44	9	2.98	0.00685	0.00239
GO:0009826	unidimensional cell growth	321	86	21.72	0.00686	5.7e-29
GO:0009725	response to hormone	1772	336	119.91	0.00708	1e-30
GO:0009825	multidimensional cell growth	63	14	4.26	0.00742	6.5e-05
GO:0010311	lateral root formation	52	9	3.52	0.00763	0.00763
GO:0009723	response to ethylene	292	50	19.76	0.00766	1.3e-09
GO:2000028	regulation of photoperiodism, flowering	70	16	4.74	0.008	1.4e-05
GO:0009958	positive gravitropism	35	7	2.37	0.00809	0.00809
GO:2000067	regulation of root morphogenesis	27	6	1.83	0.00823	0.00823
GO:0046856	phosphatidylinositol dephosphorylation	27	6	1.83	0.00823	0.00823
GO:0031047	gene silencing by RNA	214	28	14.48	0.00823	0.00064
GO:0009960	endosperm development	44	8	2.98	0.00863	0.00863
GO:1905393	plant organ formation	124	31	8.39	0.00864	1.5e-10
GO:0009932	cell tip growth	148	57	10.02	0.00875	1.3e-28
GO:0048579	negative regulation of long-day photoper...	7	3	0.47	0.00881	0.00881
GO:0035436	triose phosphate transmembrane transport	7	3	0.47	0.00881	0.00881
GO:0010069	zygote asymmetric cytokinesis in embryo ...	7	3	0.47	0.00881	0.00881
GO:0007411	axon guidance	7	3	0.47	0.00881	0.00881
GO:0015840	urea transport	7	3	0.47	0.00881	0.00881
GO:1902326	positive regulation of chlorophyll biosy...	7	3	0.47	0.00881	0.00881
GO:0007205	protein kinase C-activating G protein-co...	7	3	0.47	0.00881	0.00881
GO:0019375	galactolipid biosynthetic process	7	3	0.47	0.00881	0.00881
GO:0018242	protein O-linked glycosylation via serin...	7	3	0.47	0.00881	0.00881
GO:1901529	positive regulation of anion channel act...	7	3	0.47	0.00881	0.00881
GO:0080086	stamen filament development	13	4	0.88	0.00912	0.00912
GO:0010117	photoprotection	13	4	0.88	0.00912	0.00912
GO:0042023	DNA endoreduplication	58	10	3.92	0.00927	0.00519
GO:0009862	systemic acquired resistance, salicylic ...	20	5	1.35	0.0093	0.0093
GO:0010497	plasmodesmata-mediated intercellular tra...	20	5	1.35	0.0093	0.0093
GO:0010105	negative regulation of ethylene-activate...	20	5	1.35	0.0093	0.0093
GO:0048235	pollen sperm cell differentiation	20	5	1.35	0.0093	0.0093
GO:0009294	DNA-mediated transformation	20	5	1.35	0.0093	0.0093
GO:0009736	cytokinin-activated signaling pathway	94	15	6.36	0.0098	0.00158
GO:0080022	primary root development	28	6	1.89	0.00988	0.00988
GO:0071215	cellular response to abscisic acid stimu...	348	56	23.55	0.01108	1.5e-09
GO:0010228	vegetative to reproductive phase transit...	231	36	15.63	0.0112	2.5e-06
GO:0007010	cytoskeleton organization	352	75	23.82	0.01142	4.8e-19
GO:0032922	circadian regulation of gene expression	21	5	1.42	0.01153	0.01153
GO:1901703	protein localization involved in auxin p...	21	5	1.42	0.01153	0.01153
GO:0019941	modification-dependent protein catabolic...	585	76	39.59	0.01162	4.1e-08
GO:0006401	RNA catabolic process	214	24	14.48	0.01166	0.01053
GO:0030042	actin filament depolymerization	28	9	1.89	0.01204	6.2e-05
GO:0009831	plant-type cell wall modification involv...	14	4	0.95	0.01209	0.01209
GO:1905268	negative regulation of chromatin organiz...	14	4	0.95	0.01209	0.01209
GO:0080029	cellular response to boron-containing su...	14	4	0.95	0.01209	0.01209
GO:1990961	xenobiotic detoxification by transmembra...	56	9	3.79	0.01235	0.01235
GO:0006855	xenobiotic transmembrane transport	56	9	3.79	0.01235	0.01235
GO:0048831	regulation of shoot system development	361	58	24.43	0.0124	8.2e-10
GO:0010119	regulation of stomatal movement	103	16	6.97	0.0127	0.0015
GO:0046395	carboxylic acid catabolic process	194	20	13.13	0.01307	0.04012
GO:0045930	negative regulation of mitotic cell cycl...	44	8	2.98	0.01309	0.00863
GO:0009583	detection of light stimulus	66	9	4.47	0.01309	0.03314
GO:0032350	regulation of hormone metabolic process	19	5	1.29	0.0131	0.00738
GO:0090603	sieve element differentiation	9	3	0.61	0.01311	0.01909
GO:2000071	regulation of defense response by callos...	3	2	0.2	0.01311	0.01311
GO:0010500	transmitting tissue development	3	2	0.2	0.01311	0.01311
GO:0042794	plastid rRNA transcription	3	2	0.2	0.01311	0.01311
GO:1990058	fruit replum development	3	2	0.2	0.01311	0.01311
GO:0045487	gibberellin catabolic process	3	2	0.2	0.01311	0.01311
GO:0010028	xanthophyll cycle	3	2	0.2	0.01311	0.01311
GO:0071000	response to magnetism	3	2	0.2	0.01311	0.01311
GO:0036444	calcium import into the mitochondrion	3	2	0.2	0.01311	0.01311
GO:0090391	granum assembly	3	2	0.2	0.01311	0.01311
GO:0007105	cytokinesis, site selection	3	2	0.2	0.01311	0.01311
GO:0015871	choline transport	3	2	0.2	0.01311	0.01311
GO:2000693	positive regulation of seed maturation	3	2	0.2	0.01311	0.01311
GO:0010466	negative regulation of peptidase activit...	3	2	0.2	0.01311	0.01311
GO:0010450	inflorescence meristem growth	3	2	0.2	0.01311	0.01311
GO:0061158	3'-UTR-mediated mRNA destabilization	3	2	0.2	0.01311	0.01311
GO:0060765	regulation of androgen receptor signalin...	3	2	0.2	0.01311	0.01311
GO:0010148	transpiration	3	2	0.2	0.01311	0.01311
GO:0051693	actin filament capping	13	4	0.88	0.01338	0.00912
GO:0070979	protein K11-linked ubiquitination	8	3	0.54	0.01339	0.01339
GO:0090059	protoxylem development	8	3	0.54	0.01339	0.01339
GO:0051014	actin filament severing	8	3	0.54	0.01339	0.01339
GO:0010482	regulation of epidermal cell division	8	3	0.54	0.01339	0.01339
GO:0006597	spermine biosynthetic process	8	3	0.54	0.01339	0.01339
GO:0090227	regulation of red or far-red light signa...	8	3	0.54	0.01339	0.01339
GO:0043903	regulation of biological process involve...	55	9	3.72	0.01385	0.01101
GO:0010053	root epidermal cell differentiation	139	22	9.41	0.01394	0.00017
GO:0010208	pollen wall assembly	60	16	4.06	0.01395	1.6e-06
GO:0009451	RNA modification	306	37	20.71	0.01497	0.00046
GO:0000003	reproduction	2087	378	141.23	0.0151	1e-30
GO:0048367	shoot system development	1212	227	82.02	0.01523	1e-30
GO:0022603	regulation of anatomical structure morph...	231	56	15.63	0.01536	3.2e-17
GO:0046898	response to cycloheximide	15	4	1.02	0.01562	0.01562
GO:1901362	organic cyclic compound biosynthetic pro...	4470	488	302.48	0.01588	9.1e-28
GO:0001666	response to hypoxia	181	31	12.25	0.01588	1.6e-06
GO:0009910	negative regulation of flower developmen...	49	8	3.32	0.0163	0.0163
GO:0007155	cell adhesion	52	8	3.52	0.01702	0.02276
GO:0030838	positive regulation of actin filament po...	23	5	1.56	0.01705	0.01705
GO:0006995	cellular response to nitrogen starvation	23	5	1.56	0.01705	0.01705
GO:0006012	galactose metabolic process	23	5	1.56	0.01705	0.01705
GO:0030050	vesicle transport along actin filament	23	5	1.56	0.01705	0.01705
GO:0071365	cellular response to auxin stimulus	379	78	25.65	0.01864	8.2e-19
GO:0070816	phosphorylation of RNA polymerase II C-t...	32	6	2.17	0.01889	0.01889
GO:0010026	trichome differentiation	105	21	7.11	0.01889	6.5e-06
GO:0018130	heterocycle biosynthetic process	4186	451	283.27	0.01892	2.3e-24
GO:0046283	anthocyanin-containing compound metaboli...	77	16	5.21	0.01894	4.8e-05
GO:0006811	ion transport	862	137	58.33	0.01895	8.2e-21
GO:0030100	regulation of endocytosis	21	6	1.42	0.01905	0.00214
GO:0009920	cell plate formation involved in plant-t...	9	3	0.61	0.01909	0.01909
GO:0010019	chloroplast-nucleus signaling pathway	9	3	0.61	0.01909	0.01909
GO:0006145	purine nucleobase catabolic process	9	3	0.61	0.01909	0.01909
GO:0030388	fructose 1,6-bisphosphate metabolic proc...	9	3	0.61	0.01909	0.01909
GO:0071217	cellular response to external biotic sti...	9	3	0.61	0.01909	0.01909
GO:0010272	response to silver ion	9	3	0.61	0.01909	0.01909
GO:0009058	biosynthetic process	7184	812	486.14	0.01929	1e-30
GO:0048316	seed development	668	124	45.2	0.01982	7.6e-25
GO:0048580	regulation of post-embryonic development	423	68	28.62	0.02029	2.9e-11
GO:1902290	positive regulation of defense response ...	24	5	1.62	0.02036	0.02036
GO:0009926	auxin polar transport	126	30	8.53	0.02207	1e-09
GO:0009845	seed germination	184	22	12.45	0.02256	0.0068
GO:0019748	secondary metabolic process	345	56	23.35	0.02364	1.1e-09
GO:0010051	xylem and phloem pattern formation	76	21	5.14	0.02368	2e-08
GO:0016579	protein deubiquitination	95	12	6.43	0.02397	0.02658
GO:0072659	protein localization to plasma membrane	27	6	1.83	0.02404	0.00823
GO:0052325	cell wall pectin biosynthetic process	25	5	1.69	0.02407	0.02407
GO:0019252	starch biosynthetic process	50	9	3.38	0.02421	0.00587
GO:0043086	negative regulation of catalytic activit...	65	10	4.4	0.02438	0.01162
GO:0006821	chloride transport	17	4	1.15	0.02445	0.02445
GO:0048768	root hair cell tip growth	17	4	1.15	0.02445	0.02445
GO:0071369	cellular response to ethylene stimulus	211	38	14.28	0.0247	3e-08
GO:0010476	gibberellin mediated signaling pathway	100	15	6.77	0.02495	0.00295
GO:0010167	response to nitrate	41	7	2.77	0.02498	0.01903
GO:0006072	glycerol-3-phosphate metabolic process	11	5	0.74	0.02501	0.00046
GO:0010269	response to selenium ion	6	3	0.41	0.02504	0.0053
GO:0006828	manganese ion transport	10	3	0.68	0.02504	0.02591
GO:0006971	hypotonic response	4	2	0.27	0.02505	0.02505
GO:1903707	negative regulation of hemopoiesis	4	2	0.27	0.02505	0.02505
GO:0052865	1-deoxy-D-xylulose 5-phosphate biosynthe...	4	2	0.27	0.02505	0.02505
GO:0010617	circadian regulation of calcium ion osci...	4	2	0.27	0.02505	0.02505
GO:0039548	suppression by virus of host viral-induc...	4	2	0.27	0.02505	0.02505
GO:0033259	plastid DNA replication	4	2	0.27	0.02505	0.02505
GO:0031663	lipopolysaccharide-mediated signaling pa...	4	2	0.27	0.02505	0.02505
GO:0052651	monoacylglycerol catabolic process	4	2	0.27	0.02505	0.02505
GO:1904821	chloroplast disassembly	4	2	0.27	0.02505	0.02505
GO:0044211	CTP salvage	4	2	0.27	0.02505	0.02505
GO:0010068	protoderm histogenesis	4	2	0.27	0.02505	0.02505
GO:0033512	L-lysine catabolic process to acetyl-CoA...	4	2	0.27	0.02505	0.02505
GO:1900459	positive regulation of brassinosteroid m...	4	2	0.27	0.02505	0.02505
GO:2001106	regulation of Rho guanyl-nucleotide exch...	4	2	0.27	0.02505	0.02505
GO:2001108	positive regulation of Rho guanyl-nucleo...	4	2	0.27	0.02505	0.02505
GO:0080187	floral organ senescence	4	2	0.27	0.02505	0.02505
GO:0000472	endonucleolytic cleavage to generate mat...	4	2	0.27	0.02505	0.02505
GO:0030336	negative regulation of cell migration	4	2	0.27	0.02505	0.02505
GO:0080144	amino acid homeostasis	4	2	0.27	0.02505	0.02505
GO:0007231	osmosensory signaling pathway	4	2	0.27	0.02505	0.02505
GO:1902448	positive regulation of shade avoidance	4	2	0.27	0.02505	0.02505
GO:1990559	mitochondrial coenzyme A transmembrane t...	4	2	0.27	0.02505	0.02505
GO:0019433	triglyceride catabolic process	4	2	0.27	0.02505	0.02505
GO:0010154	fruit development	754	139	51.02	0.02509	2.1e-27
GO:0061025	membrane fusion	96	13	6.5	0.02582	0.01263
GO:0046785	microtubule polymerization	26	6	1.76	0.02587	0.00678
GO:0035067	negative regulation of histone acetylati...	12	4	0.81	0.02589	0.00667
GO:0010115	regulation of abscisic acid biosynthetic...	28	5	1.89	0.0259	0.03769
GO:0033356	UDP-L-arabinose metabolic process	14	4	0.95	0.0259	0.01209
GO:0006044	N-acetylglucosamine metabolic process	10	3	0.68	0.02591	0.02591
GO:0042732	D-xylose metabolic process	10	3	0.68	0.02591	0.02591
GO:0070919	production of siRNA involved in gene sil...	10	3	0.68	0.02591	0.02591
GO:0120029	proton export across plasma membrane	10	3	0.68	0.02591	0.02591
GO:0044805	late nucleophagy	10	3	0.68	0.02591	0.02591
GO:2001289	lipid X metabolic process	10	3	0.68	0.02591	0.02591
GO:0060178	regulation of exocyst localization	10	3	0.68	0.02591	0.02591
GO:0071786	endoplasmic reticulum tubular network or...	10	3	0.68	0.02591	0.02591
GO:1902410	mitotic cytokinetic process	58	9	3.92	0.02793	0.01539
GO:0006974	cellular response to DNA damage stimulus	674	59	45.61	0.02808	0.02643
GO:0045492	xylan biosynthetic process	42	7	2.84	0.02816	0.02154
GO:0010268	brassinosteroid homeostasis	26	5	1.76	0.02819	0.02819
GO:0009686	gibberellin biosynthetic process	42	9	2.84	0.02839	0.0017
GO:1901001	negative regulation of response to salt ...	35	6	2.37	0.02849	0.02849
GO:0009266	response to temperature stimulus	583	71	39.45	0.02885	1.3e-06
GO:0031507	heterochromatin assembly	96	21	6.5	0.02941	1.4e-06
GO:0090332	stomatal closure	63	11	4.26	0.02966	0.00312
GO:0055046	microgametogenesis	38	9	2.57	0.02967	0.00079
GO:0009696	salicylic acid metabolic process	64	10	4.33	0.0297	0.01045
GO:0030968	endoplasmic reticulum unfolded protein r...	18	4	1.22	0.02979	0.02979
GO:0002758	innate immune response-activating signal...	45	7	3.05	0.03042	0.03042
GO:0090333	regulation of stomatal closure	45	7	3.05	0.03042	0.03042
GO:0051510	regulation of unidimensional cell growth	81	26	5.48	0.03152	1e-11
GO:0050790	regulation of catalytic activity	271	44	18.34	0.0318	6.2e-08
GO:0010411	xyloglucan metabolic process	76	10	5.14	0.03185	0.03185
GO:0007275	multicellular organism development	3248	526	219.79	0.03201	1e-30
GO:2000377	regulation of reactive oxygen species me...	72	12	4.87	0.03213	0.0031
GO:0009933	meristem structural organization	88	14	5.95	0.03252	0.0023
GO:0046132	pyrimidine ribonucleoside biosynthetic p...	27	5	1.83	0.03273	0.03273
GO:0045595	regulation of cell differentiation	125	33	8.46	0.03276	7.8e-12
GO:0040029	regulation of gene expression, epigeneti...	167	30	11.3	0.03309	8.6e-07
GO:0009809	lignin biosynthetic process	66	9	4.47	0.03314	0.03314
GO:0006486	protein glycosylation	196	26	13.26	0.03314	0.00079
GO:0006479	protein methylation	168	31	11.37	0.03336	3.1e-07
GO:1901000	regulation of response to salt stress	67	11	4.53	0.03375	0.00509
GO:0009643	photosynthetic acclimation	11	3	0.74	0.03387	0.03387
GO:0042823	pyridoxal phosphate biosynthetic process	11	3	0.74	0.03387	0.03387
GO:0006102	isocitrate metabolic process	11	3	0.74	0.03387	0.03387
GO:0007187	G protein-coupled receptor signaling pat...	11	3	0.74	0.03387	0.03387
GO:0007188	adenylate cyclase-modulating G protein-c...	11	3	0.74	0.03387	0.03387
GO:0006777	Mo-molybdopterin cofactor biosynthetic p...	11	3	0.74	0.03387	0.03387
GO:0010189	vitamin E biosynthetic process	24	6	1.62	0.03571	0.00445
GO:0016132	brassinosteroid biosynthetic process	22	5	1.49	0.03574	0.01411
GO:0009625	response to insect	19	4	1.29	0.03577	0.03577
GO:0000911	cytokinesis by cell plate formation	69	13	4.67	0.03617	0.00066
GO:0006325	chromatin organization	571	74	38.64	0.03688	6.7e-08
GO:0006352	DNA-templated transcription, initiation	96	19	6.5	0.03725	2e-05
GO:0055075	potassium ion homeostasis	28	5	1.89	0.03769	0.03769
GO:0010468	regulation of gene expression	3443	423	232.99	0.03965	1e-30
GO:0051258	protein polymerization	68	16	4.6	0.03965	9.3e-06
GO:0010371	regulation of gibberellin biosynthetic p...	7	3	0.47	0.03987	0.00881
GO:0010452	histone H3-K36 methylation	8	3	0.54	0.03987	0.01339
GO:0051560	mitochondrial calcium ion homeostasis	5	2	0.34	0.03989	0.03989
GO:0043481	anthocyanin accumulation in tissues in r...	5	2	0.34	0.03989	0.03989
GO:0033473	indoleacetic acid conjugate metabolic pr...	5	2	0.34	0.03989	0.03989
GO:0009836	fruit ripening, climacteric	5	2	0.34	0.03989	0.03989
GO:0044362	negative regulation of molecular functio...	5	2	0.34	0.03989	0.03989
GO:0006000	fructose metabolic process	5	2	0.34	0.03989	0.03989
GO:0039595	induction by virus of catabolism of host...	5	2	0.34	0.03989	0.03989
GO:0039579	suppression by virus of host ISG15-prote...	5	2	0.34	0.03989	0.03989
GO:0039520	induction by virus of host autophagy	5	2	0.34	0.03989	0.03989
GO:0009650	UV protection	5	2	0.34	0.03989	0.03989
GO:0039502	suppression by virus of host type I inte...	5	2	0.34	0.03989	0.03989
GO:0039507	suppression by virus of host molecular f...	5	2	0.34	0.03989	0.03989
GO:0039653	suppression by virus of host transcripti...	5	2	0.34	0.03989	0.03989
GO:0080051	cutin transport	5	2	0.34	0.03989	0.03989
GO:0035336	long-chain fatty-acyl-CoA metabolic proc...	5	2	0.34	0.03989	0.03989
GO:0051096	positive regulation of helicase activity	5	2	0.34	0.03989	0.03989
GO:0045747	positive regulation of Notch signaling p...	5	2	0.34	0.03989	0.03989
GO:0019082	viral protein processing	5	2	0.34	0.03989	0.03989
GO:1904966	positive regulation of vitamin E biosynt...	5	2	0.34	0.03989	0.03989
GO:0006567	threonine catabolic process	5	2	0.34	0.03989	0.03989
GO:0071260	cellular response to mechanical stimulus	5	2	0.34	0.03989	0.03989
GO:0002184	cytoplasmic translational termination	5	2	0.34	0.03989	0.03989
GO:0071229	cellular response to acid chemical	125	14	8.46	0.04061	0.04353
GO:0007009	plasma membrane organization	45	8	3.05	0.04077	0.00988
GO:2000022	regulation of jasmonic acid mediated sig...	48	7	3.25	0.04148	0.04148
GO:0048439	flower morphogenesis	20	4	1.35	0.04239	0.04239
GO:0009630	gravitropism	87	16	5.89	0.04272	0.00022
GO:0070475	rRNA base methylation	13	4	0.88	0.0429	0.00912
GO:0043433	negative regulation of DNA-binding trans...	12	3	0.81	0.04294	0.04294
GO:0019563	glycerol catabolic process	12	3	0.81	0.04294	0.04294
GO:0090307	mitotic spindle assembly	12	3	0.81	0.04294	0.04294
GO:0009245	lipid A biosynthetic process	12	3	0.81	0.04294	0.04294
GO:0016554	cytidine to uridine editing	29	5	1.96	0.04309	0.04309
GO:0045087	innate immune response	362	47	24.5	0.04424	1.5e-05
GO:0016070	RNA metabolic process	4480	519	303.16	0.04436	1e-30
GO:0016192	vesicle-mediated transport	651	79	44.05	0.04838	3.9e-07
GO:0055088	lipid homeostasis	56	10	3.79	0.04874	0.00401
GO:0030334	regulation of cell migration	34	7	2.3	0.04883	0.00687
GO:0010197	polar nucleus fusion	71	9	4.8	0.04955	0.04955
GO:0006338	chromatin remodeling	129	19	8.73	0.04964	0.00111
GO:0002221	pattern recognition receptor signaling p...	21	4	1.42	0.04965	0.04965
GO:2000762	regulation of phenylpropanoid metabolic ...	21	4	1.42	0.04965	0.04965
GO:0048441	petal development	21	4	1.42	0.04965	0.04965
GO:0050821	protein stabilization	21	4	1.42	0.04965	0.04965

## Sheet: ST-5B
Supplemental table 5B. Genes containing enriched GO term for genes differentially expressed in mature flower comparison across sexes in Amanrathus tuberculatus
GO	gene	Term	uniprot	Annotation	Pfam	Pfam annotation	scaffold
GO:0006468	TRINITY_GG_10001_c10_g1	protein phosphorylation	CDPK2_ARATH	Calcium-dependent protein kinase 2	PF00069	Protein kinase domain	tig00000003
GO:0035556	TRINITY_GG_10001_c10_g1	intracellular signal transduction	CDPK2_ARATH	Calcium-dependent protein kinase 2	PF00069	Protein kinase domain	tig00000003
GO:0046777	TRINITY_GG_10001_c10_g1	protein autophosphorylation	CDPK2_ARATH	Calcium-dependent protein kinase 2	PF00069	Protein kinase domain	tig00000003
GO:0007165	TRINITY_GG_10001_c10_g1	signal transduction	CDPK2_ARATH	Calcium-dependent protein kinase 2	PF00069	Protein kinase domain	tig00000003
GO:0018105	TRINITY_GG_10001_c10_g1	peptidyl-serine phosphorylation	CDPK2_ARATH	Calcium-dependent protein kinase 2	PF00069	Protein kinase domain	tig00000003
GO:0006869	TRINITY_GG_10001_c6_g1	lipid transport	Y2179_DICDI	Putative phosphatidylglycerol/phosphatidylinositol transfer protein DDB_G0282179	PF02221	ML domain	tig00000003
GO:0009555	TRINITY_GG_10001_c62_g1	pollen development	RHF2A_ARATH	E3 ubiquitin-protein ligase RHF2A	PF13639	Ring finger domain	tig00000003
GO:0007049	TRINITY_GG_10001_c62_g1	cell cycle	RHF2A_ARATH	E3 ubiquitin-protein ligase RHF2A	PF13639	Ring finger domain	tig00000003
GO:0032502	TRINITY_GG_10001_c62_g1	developmental process	RHF2A_ARATH	E3 ubiquitin-protein ligase RHF2A	PF13639	Ring finger domain	tig00000003
GO:0030163	TRINITY_GG_10001_c62_g1	protein catabolic process	RHF2A_ARATH	E3 ubiquitin-protein ligase RHF2A	PF13639	Ring finger domain	tig00000003
GO:0055046	TRINITY_GG_10001_c62_g1	microgametogenesis	RHF2A_ARATH	E3 ubiquitin-protein ligase RHF2A	PF13639	Ring finger domain	tig00000003
GO:0007275	TRINITY_GG_10001_c62_g1	multicellular organism development	RHF2A_ARATH	E3 ubiquitin-protein ligase RHF2A	PF13639	Ring finger domain	tig00000003
GO:0007018	TRINITY_GG_10005_c104_g1	microtubule-based movement	KN14K_ORYSJ	Kinesin-like protein KIN-14K	PF00225	Kinesin motor domain	tig00000003
GO:0055085	TRINITY_GG_10005_c108_g1	transmembrane transport	PNS1_ASHGO	Protein PNS1	PF04515	Plasma-membrane choline transporter	tig00000003
GO:0071555	TRINITY_GG_10005_c1109_g1	cell wall organization	XTH30_ARATH	Probable xyloglucan endotransglucosylase/hydrolase protein 30	PF00722	Glycosyl hydrolases family 16	tig00000003
GO:0005975	TRINITY_GG_10005_c1109_g1	carbohydrate metabolic process	XTH30_ARATH	Probable xyloglucan endotransglucosylase/hydrolase protein 30	PF00722	Glycosyl hydrolases family 16	tig00000003
GO:0042546	TRINITY_GG_10005_c1109_g1	cell wall biogenesis	XTH30_ARATH	Probable xyloglucan endotransglucosylase/hydrolase protein 30	PF00722	Glycosyl hydrolases family 16	tig00000003
GO:0010411	TRINITY_GG_10005_c1109_g1	xyloglucan metabolic process	XTH30_ARATH	Probable xyloglucan endotransglucosylase/hydrolase protein 30	PF00722	Glycosyl hydrolases family 16	tig00000003
GO:0015833	TRINITY_GG_10005_c117_g1	peptide transport	ATG8F_ARATH	Autophagy-related protein 8f	PF02991	Autophagy protein Atg8 ubiquitin like	tig00000003
GO:0015031	TRINITY_GG_10005_c117_g1	protein transport	ATG8F_ARATH	Autophagy-related protein 8f	PF02991	Autophagy protein Atg8 ubiquitin like	tig00000003
GO:0043562	TRINITY_GG_10005_c117_g1	cellular response to nitrogen levels	ATG8F_ARATH	Autophagy-related protein 8f	PF02991	Autophagy protein Atg8 ubiquitin like	tig00000003
GO:0006995	TRINITY_GG_10005_c117_g1	cellular response to nitrogen starvation	ATG8F_ARATH	Autophagy-related protein 8f	PF02991	Autophagy protein Atg8 ubiquitin like	tig00000003
GO:0006468	TRINITY_GG_10005_c1171_g1	protein phosphorylation	TMK1_ARATH	Receptor protein kinase TMK1	PF07714	Protein tyrosine and serine/threonine kinase	tig00000003
GO:0007165	TRINITY_GG_10005_c1171_g1	signal transduction	TMK1_ARATH	Receptor protein kinase TMK1	PF07714	Protein tyrosine and serine/threonine kinase	tig00000003
GO:0009058	TRINITY_GG_10005_c118_g1	biosynthetic process	Y4121_ARATH	Putative transferase At4g12130, mitochondrial	NA	NA	tig00000003
GO:2000112	TRINITY_GG_10005_c1336_g1	regulation of cellular macromolecule bio...	SUVH5_ARATH	Histone-lysine N-methyltransferase, H3 lysine-9 specific SUVH5	PF02182	SAD/SRA domain	tig00000003
GO:0006355	TRINITY_GG_10005_c1336_g1	regulation of transcription, DNA-templat...	SUVH5_ARATH	Histone-lysine N-methyltransferase, H3 lysine-9 specific SUVH5	PF02182	SAD/SRA domain	tig00000003
GO:0045892	TRINITY_GG_10005_c1336_g1	negative regulation of transcription, DN...	SUVH5_ARATH	Histone-lysine N-methyltransferase, H3 lysine-9 specific SUVH5	PF02182	SAD/SRA domain	tig00000003
GO:2000113	TRINITY_GG_10005_c1336_g1	negative regulation of cellular macromol...	SUVH5_ARATH	Histone-lysine N-methyltransferase, H3 lysine-9 specific SUVH5	PF02182	SAD/SRA domain	tig00000003
GO:0010629	TRINITY_GG_10005_c1336_g1	negative regulation of gene expression	SUVH5_ARATH	Histone-lysine N-methyltransferase, H3 lysine-9 specific SUVH5	PF02182	SAD/SRA domain	tig00000003
GO:0032259	TRINITY_GG_10005_c1336_g1	methylation	SUVH5_ARATH	Histone-lysine N-methyltransferase, H3 lysine-9 specific SUVH5	PF02182	SAD/SRA domain	tig00000003
GO:0019438	TRINITY_GG_10005_c1336_g1	aromatic compound biosynthetic process	SUVH5_ARATH	Histone-lysine N-methyltransferase, H3 lysine-9 specific SUVH5	PF02182	SAD/SRA domain	tig00000003
GO:0031047	TRINITY_GG_10005_c1336_g1	gene silencing by RNA	SUVH5_ARATH	Histone-lysine N-methyltransferase, H3 lysine-9 specific SUVH5	PF02182	SAD/SRA domain	tig00000003
GO:1901362	TRINITY_GG_10005_c1336_g1	organic cyclic compound biosynthetic pro...	SUVH5_ARATH	Histone-lysine N-methyltransferase, H3 lysine-9 specific SUVH5	PF02182	SAD/SRA domain	tig00000003
GO:0018130	TRINITY_GG_10005_c1336_g1	heterocycle biosynthetic process	SUVH5_ARATH	Histone-lysine N-methyltransferase, H3 lysine-9 specific SUVH5	PF02182	SAD/SRA domain	tig00000003
GO:0009058	TRINITY_GG_10005_c1336_g1	biosynthetic process	SUVH5_ARATH	Histone-lysine N-methyltransferase, H3 lysine-9 specific SUVH5	PF02182	SAD/SRA domain	tig00000003
GO:0031507	TRINITY_GG_10005_c1336_g1	heterochromatin assembly	SUVH5_ARATH	Histone-lysine N-methyltransferase, H3 lysine-9 specific SUVH5	PF02182	SAD/SRA domain	tig00000003
GO:0040029	TRINITY_GG_10005_c1336_g1	regulation of gene expression, epigeneti...	SUVH5_ARATH	Histone-lysine N-methyltransferase, H3 lysine-9 specific SUVH5	PF02182	SAD/SRA domain	tig00000003
GO:0006479	TRINITY_GG_10005_c1336_g1	protein methylation	SUVH5_ARATH	Histone-lysine N-methyltransferase, H3 lysine-9 specific SUVH5	PF02182	SAD/SRA domain	tig00000003
GO:0006325	TRINITY_GG_10005_c1336_g1	chromatin organization	SUVH5_ARATH	Histone-lysine N-methyltransferase, H3 lysine-9 specific SUVH5	PF02182	SAD/SRA domain	tig00000003
GO:0010468	TRINITY_GG_10005_c1336_g1	regulation of gene expression	SUVH5_ARATH	Histone-lysine N-methyltransferase, H3 lysine-9 specific SUVH5	PF02182	SAD/SRA domain	tig00000003
GO:0016070	TRINITY_GG_10005_c1336_g1	RNA metabolic process	SUVH5_ARATH	Histone-lysine N-methyltransferase, H3 lysine-9 specific SUVH5	PF02182	SAD/SRA domain	tig00000003
GO:0005975	TRINITY_GG_10005_c135_g1	carbohydrate metabolic process	BAM3_ARATH	Beta-amylase 3, chloroplastic	PF01373	Glycosyl hydrolase family 14	tig00000003
GO:0009409	TRINITY_GG_10005_c135_g1	response to cold	BAM3_ARATH	Beta-amylase 3, chloroplastic	PF01373	Glycosyl hydrolase family 14	tig00000003
GO:0009058	TRINITY_GG_10005_c135_g1	biosynthetic process	BAM3_ARATH	Beta-amylase 3, chloroplastic	PF01373	Glycosyl hydrolase family 14	tig00000003
GO:0009266	TRINITY_GG_10005_c135_g1	response to temperature stimulus	BAM3_ARATH	Beta-amylase 3, chloroplastic	PF01373	Glycosyl hydrolase family 14	tig00000003
GO:0071555	TRINITY_GG_10005_c1417_g1	cell wall organization	GLYT3_ARATH	Probable glycosyltransferase At5g03795	PF03016	Exostosin family	tig00000003
GO:0009058	TRINITY_GG_10005_c1417_g1	biosynthetic process	GLYT3_ARATH	Probable glycosyltransferase At5g03795	PF03016	Exostosin family	tig00000003
GO:0006486	TRINITY_GG_10005_c1417_g1	protein glycosylation	GLYT3_ARATH	Probable glycosyltransferase At5g03795	PF03016	Exostosin family	tig00000003
GO:0005975	TRINITY_GG_10005_c144_g1	carbohydrate metabolic process	FEI2_ARATH	LRR receptor-like serine/threonine-protein kinase FEI 2	PF00069	Protein kinase domain	tig00000003
GO:0030244	TRINITY_GG_10005_c144_g1	cellulose biosynthetic process	FEI2_ARATH	LRR receptor-like serine/threonine-protein kinase FEI 2	PF00069	Protein kinase domain	tig00000003
GO:0009058	TRINITY_GG_10005_c144_g1	biosynthetic process	FEI2_ARATH	LRR receptor-like serine/threonine-protein kinase FEI 2	PF00069	Protein kinase domain	tig00000003
GO:2000112	TRINITY_GG_10005_c151_g1	regulation of cellular macromolecule bio...	NAC7_ARATH	NAC domain-containing protein 7	PF02365	No apical meristem (NAM) protein	tig00000003
GO:0006355	TRINITY_GG_10005_c151_g1	regulation of transcription, DNA-templat...	NAC7_ARATH	NAC domain-containing protein 7	PF02365	No apical meristem (NAM) protein	tig00000003
GO:0071555	TRINITY_GG_10005_c151_g1	cell wall organization	NAC7_ARATH	NAC domain-containing protein 7	PF02365	No apical meristem (NAM) protein	tig00000003
GO:0030154	TRINITY_GG_10005_c151_g1	cell differentiation	NAC7_ARATH	NAC domain-containing protein 7	PF02365	No apical meristem (NAM) protein	tig00000003
GO:0032502	TRINITY_GG_10005_c151_g1	developmental process	NAC7_ARATH	NAC domain-containing protein 7	PF02365	No apical meristem (NAM) protein	tig00000003
GO:0010087	TRINITY_GG_10005_c151_g1	phloem or xylem histogenesis	NAC7_ARATH	NAC domain-containing protein 7	PF02365	No apical meristem (NAM) protein	tig00000003
GO:0042546	TRINITY_GG_10005_c151_g1	cell wall biogenesis	NAC7_ARATH	NAC domain-containing protein 7	PF02365	No apical meristem (NAM) protein	tig00000003
GO:0010089	TRINITY_GG_10005_c151_g1	xylem development	NAC7_ARATH	NAC domain-containing protein 7	PF02365	No apical meristem (NAM) protein	tig00000003
GO:0048759	TRINITY_GG_10005_c151_g1	xylem vessel member cell differentiation	NAC7_ARATH	NAC domain-containing protein 7	PF02365	No apical meristem (NAM) protein	tig00000003
GO:0009834	TRINITY_GG_10005_c151_g1	plant-type secondary cell wall biogenesi...	NAC7_ARATH	NAC domain-containing protein 7	PF02365	No apical meristem (NAM) protein	tig00000003
GO:2000652	TRINITY_GG_10005_c151_g1	regulation of secondary cell wall biogen...	NAC7_ARATH	NAC domain-containing protein 7	PF02365	No apical meristem (NAM) protein	tig00000003
GO:0019438	TRINITY_GG_10005_c151_g1	aromatic compound biosynthetic process	NAC7_ARATH	NAC domain-containing protein 7	PF02365	No apical meristem (NAM) protein	tig00000003
GO:1901362	TRINITY_GG_10005_c151_g1	organic cyclic compound biosynthetic pro...	NAC7_ARATH	NAC domain-containing protein 7	PF02365	No apical meristem (NAM) protein	tig00000003
GO:0018130	TRINITY_GG_10005_c151_g1	heterocycle biosynthetic process	NAC7_ARATH	NAC domain-containing protein 7	PF02365	No apical meristem (NAM) protein	tig00000003
GO:0009058	TRINITY_GG_10005_c151_g1	biosynthetic process	NAC7_ARATH	NAC domain-containing protein 7	PF02365	No apical meristem (NAM) protein	tig00000003
GO:0010468	TRINITY_GG_10005_c151_g1	regulation of gene expression	NAC7_ARATH	NAC domain-containing protein 7	PF02365	No apical meristem (NAM) protein	tig00000003
GO:0016070	TRINITY_GG_10005_c151_g1	RNA metabolic process	NAC7_ARATH	NAC domain-containing protein 7	PF02365	No apical meristem (NAM) protein	tig00000003
GO:0051301	TRINITY_GG_10005_c152_g1	cell division	PATL6_ARATH	Patellin-6	PF00650	CRAL/TRIO domain	tig00000003
GO:0009733	TRINITY_GG_10005_c152_g1	response to auxin	PATL6_ARATH	Patellin-6	PF00650	CRAL/TRIO domain	tig00000003
GO:0007049	TRINITY_GG_10005_c152_g1	cell cycle	PATL6_ARATH	Patellin-6	PF00650	CRAL/TRIO domain	tig00000003
GO:0060918	TRINITY_GG_10005_c152_g1	auxin transport	PATL6_ARATH	Patellin-6	PF00650	CRAL/TRIO domain	tig00000003
GO:0009725	TRINITY_GG_10005_c152_g1	response to hormone	PATL6_ARATH	Patellin-6	PF00650	CRAL/TRIO domain	tig00000003
GO:1901703	TRINITY_GG_10005_c152_g1	protein localization involved in auxin p...	PATL6_ARATH	Patellin-6	PF00650	CRAL/TRIO domain	tig00000003
GO:0071365	TRINITY_GG_10005_c152_g1	cellular response to auxin stimulus	PATL6_ARATH	Patellin-6	PF00650	CRAL/TRIO domain	tig00000003
GO:0009926	TRINITY_GG_10005_c152_g1	auxin polar transport	PATL6_ARATH	Patellin-6	PF00650	CRAL/TRIO domain	tig00000003
GO:2000112	TRINITY_GG_10005_c164_g1	regulation of cellular macromolecule bio...	P2C29_ARATH	Protein phosphatase 2C 29	PF00481	Protein phosphatase 2C	tig00000003
GO:0006355	TRINITY_GG_10005_c164_g1	regulation of transcription, DNA-templat...	P2C29_ARATH	Protein phosphatase 2C 29	PF00481	Protein phosphatase 2C	tig00000003
GO:0032989	TRINITY_GG_10005_c164_g1	cellular component morphogenesis	P2C29_ARATH	Protein phosphatase 2C 29	PF00481	Protein phosphatase 2C	tig00000003
GO:0032502	TRINITY_GG_10005_c164_g1	developmental process	P2C29_ARATH	Protein phosphatase 2C 29	PF00481	Protein phosphatase 2C	tig00000003
GO:0010074	TRINITY_GG_10005_c164_g1	maintenance of meristem identity	P2C29_ARATH	Protein phosphatase 2C 29	PF00481	Protein phosphatase 2C	tig00000003
GO:0019438	TRINITY_GG_10005_c164_g1	aromatic compound biosynthetic process	P2C29_ARATH	Protein phosphatase 2C 29	PF00481	Protein phosphatase 2C	tig00000003
GO:0006470	TRINITY_GG_10005_c164_g1	protein dephosphorylation	P2C29_ARATH	Protein phosphatase 2C 29	PF00481	Protein phosphatase 2C	tig00000003
GO:0009826	TRINITY_GG_10005_c164_g1	unidimensional cell growth	P2C29_ARATH	Protein phosphatase 2C 29	PF00481	Protein phosphatase 2C	tig00000003
GO:1901362	TRINITY_GG_10005_c164_g1	organic cyclic compound biosynthetic pro...	P2C29_ARATH	Protein phosphatase 2C 29	PF00481	Protein phosphatase 2C	tig00000003
GO:0018130	TRINITY_GG_10005_c164_g1	heterocycle biosynthetic process	P2C29_ARATH	Protein phosphatase 2C 29	PF00481	Protein phosphatase 2C	tig00000003
GO:0009058	TRINITY_GG_10005_c164_g1	biosynthetic process	P2C29_ARATH	Protein phosphatase 2C 29	PF00481	Protein phosphatase 2C	tig00000003
GO:0009933	TRINITY_GG_10005_c164_g1	meristem structural organization	P2C29_ARATH	Protein phosphatase 2C 29	PF00481	Protein phosphatase 2C	tig00000003
GO:0010468	TRINITY_GG_10005_c164_g1	regulation of gene expression	P2C29_ARATH	Protein phosphatase 2C 29	PF00481	Protein phosphatase 2C	tig00000003
GO:0016070	TRINITY_GG_10005_c164_g1	RNA metabolic process	P2C29_ARATH	Protein phosphatase 2C 29	PF00481	Protein phosphatase 2C	tig00000003
GO:0032989	TRINITY_GG_10005_c1683_g2	cellular component morphogenesis	AHL16_ARATH	AT-hook motif nuclear-localized protein 16	PF03479	Plants and Prokaryotes Conserved (PCC) domain	tig00000003
GO:0009555	TRINITY_GG_10005_c1683_g2	pollen development	AHL16_ARATH	AT-hook motif nuclear-localized protein 16	PF03479	Plants and Prokaryotes Conserved (PCC) domain	tig00000003
GO:0032502	TRINITY_GG_10005_c1683_g2	developmental process	AHL16_ARATH	AT-hook motif nuclear-localized protein 16	PF03479	Plants and Prokaryotes Conserved (PCC) domain	tig00000003
GO:0085029	TRINITY_GG_10005_c1683_g2	extracellular matrix assembly	AHL16_ARATH	AT-hook motif nuclear-localized protein 16	PF03479	Plants and Prokaryotes Conserved (PCC) domain	tig00000003
GO:0032259	TRINITY_GG_10005_c1683_g2	methylation	AHL16_ARATH	AT-hook motif nuclear-localized protein 16	PF03479	Plants and Prokaryotes Conserved (PCC) domain	tig00000003
GO:0051567	TRINITY_GG_10005_c1683_g2	histone H3-K9 methylation	AHL16_ARATH	AT-hook motif nuclear-localized protein 16	PF03479	Plants and Prokaryotes Conserved (PCC) domain	tig00000003
GO:0010228	TRINITY_GG_10005_c1683_g2	vegetative to reproductive phase transit...	AHL16_ARATH	AT-hook motif nuclear-localized protein 16	PF03479	Plants and Prokaryotes Conserved (PCC) domain	tig00000003
GO:1905268	TRINITY_GG_10005_c1683_g2	negative regulation of chromatin organiz...	AHL16_ARATH	AT-hook motif nuclear-localized protein 16	PF03479	Plants and Prokaryotes Conserved (PCC) domain	tig00000003
GO:0010208	TRINITY_GG_10005_c1683_g2	pollen wall assembly	AHL16_ARATH	AT-hook motif nuclear-localized protein 16	PF03479	Plants and Prokaryotes Conserved (PCC) domain	tig00000003
GO:0000003	TRINITY_GG_10005_c1683_g2	reproduction	AHL16_ARATH	AT-hook motif nuclear-localized protein 16	PF03479	Plants and Prokaryotes Conserved (PCC) domain	tig00000003
GO:0035067	TRINITY_GG_10005_c1683_g2	negative regulation of histone acetylati...	AHL16_ARATH	AT-hook motif nuclear-localized protein 16	PF03479	Plants and Prokaryotes Conserved (PCC) domain	tig00000003
GO:0007275	TRINITY_GG_10005_c1683_g2	multicellular organism development	AHL16_ARATH	AT-hook motif nuclear-localized protein 16	PF03479	Plants and Prokaryotes Conserved (PCC) domain	tig00000003
GO:0006479	TRINITY_GG_10005_c1683_g2	protein methylation	AHL16_ARATH	AT-hook motif nuclear-localized protein 16	PF03479	Plants and Prokaryotes Conserved (PCC) domain	tig00000003
GO:0006325	TRINITY_GG_10005_c1683_g2	chromatin organization	AHL16_ARATH	AT-hook motif nuclear-localized protein 16	PF03479	Plants and Prokaryotes Conserved (PCC) domain	tig00000003
GO:0032259	TRINITY_GG_10005_c174_g1	methylation	PMTL_ARATH	Probable methyltransferase PMT21	PF03141	Putative S-adenosyl-L-methionine-dependent methyltransferase	tig00000003
GO:2000112	TRINITY_GG_10005_c176_g1	regulation of cellular macromolecule bio...	RH8_ORYSJ	DEAD-box ATP-dependent RNA helicase 8	PF00270	DEAD/DEAH box helicase	tig00000003
GO:0051028	TRINITY_GG_10005_c176_g1	mRNA transport	RH8_ORYSJ	DEAD-box ATP-dependent RNA helicase 8	PF00270	DEAD/DEAH box helicase	tig00000003
GO:0009058	TRINITY_GG_10005_c176_g1	biosynthetic process	RH8_ORYSJ	DEAD-box ATP-dependent RNA helicase 8	PF00270	DEAD/DEAH box helicase	tig00000003
GO:0010468	TRINITY_GG_10005_c176_g1	regulation of gene expression	RH8_ORYSJ	DEAD-box ATP-dependent RNA helicase 8	PF00270	DEAD/DEAH box helicase	tig00000003
GO:0016070	TRINITY_GG_10005_c176_g1	RNA metabolic process	RH8_ORYSJ	DEAD-box ATP-dependent RNA helicase 8	PF00270	DEAD/DEAH box helicase	tig00000003
GO:0045490	TRINITY_GG_10005_c192_g1	pectin catabolic process	PME68_ARATH	Probable pectinesterase 68	PF01095	Pectinesterase	tig00000003
GO:0071555	TRINITY_GG_10005_c192_g1	cell wall organization	PME68_ARATH	Probable pectinesterase 68	PF01095	Pectinesterase	tig00000003
GO:0005975	TRINITY_GG_10005_c192_g1	carbohydrate metabolic process	PME68_ARATH	Probable pectinesterase 68	PF01095	Pectinesterase	tig00000003
GO:0042545	TRINITY_GG_10005_c192_g1	cell wall modification	PME68_ARATH	Probable pectinesterase 68	PF01095	Pectinesterase	tig00000003
GO:0071555	TRINITY_GG_10005_c198_g1	cell wall organization	PAE8_ARATH	Pectin acetylesterase 8	PF03283	Pectinacetylesterase	tig00000003
GO:0055085	TRINITY_GG_10005_c230_g1	transmembrane transport	VATB2_GOSHI	V-type proton ATPase subunit B 2	PF00006	ATP synthase alpha/beta family, nucleotide-binding domain	tig00000003
GO:0009205	TRINITY_GG_10005_c230_g1	purine ribonucleoside triphosphate metab...	VATB2_GOSHI	V-type proton ATPase subunit B 2	PF00006	ATP synthase alpha/beta family, nucleotide-binding domain	tig00000003
GO:0009167	TRINITY_GG_10005_c230_g1	purine ribonucleoside monophosphate meta...	VATB2_GOSHI	V-type proton ATPase subunit B 2	PF00006	ATP synthase alpha/beta family, nucleotide-binding domain	tig00000003
GO:0006811	TRINITY_GG_10005_c230_g1	ion transport	VATB2_GOSHI	V-type proton ATPase subunit B 2	PF00006	ATP synthase alpha/beta family, nucleotide-binding domain	tig00000003
GO:0005975	TRINITY_GG_10005_c244_g2	carbohydrate metabolic process	TBL34_ARATH	Protein trichome birefringence-like 34	PF14416	PMR5 N terminal Domain	tig00000003
GO:0042546	TRINITY_GG_10005_c244_g2	cell wall biogenesis	TBL34_ARATH	Protein trichome birefringence-like 34	PF14416	PMR5 N terminal Domain	tig00000003
GO:0009058	TRINITY_GG_10005_c244_g2	biosynthetic process	TBL34_ARATH	Protein trichome birefringence-like 34	PF14416	PMR5 N terminal Domain	tig00000003
GO:0045492	TRINITY_GG_10005_c244_g2	xylan biosynthetic process	TBL34_ARATH	Protein trichome birefringence-like 34	PF14416	PMR5 N terminal Domain	tig00000003
GO:0001101	TRINITY_GG_10005_c269_g1	response to acid chemical	KPYG_TOBAC	Pyruvate kinase isozyme G, chloroplastic	PF00224	Pyruvate kinase, barrel domain	tig00000003
GO:0055085	TRINITY_GG_10005_c269_g1	transmembrane transport	KPYG_TOBAC	Pyruvate kinase isozyme G, chloroplastic	PF00224	Pyruvate kinase, barrel domain	tig00000003
GO:0048366	TRINITY_GG_10005_c269_g1	leaf development	KPYG_TOBAC	Pyruvate kinase isozyme G, chloroplastic	PF00224	Pyruvate kinase, barrel domain	tig00000003
GO:0007568	TRINITY_GG_10005_c269_g1	aging	KPYG_TOBAC	Pyruvate kinase isozyme G, chloroplastic	PF00224	Pyruvate kinase, barrel domain	tig00000003
GO:0032502	TRINITY_GG_10005_c269_g1	developmental process	KPYG_TOBAC	Pyruvate kinase isozyme G, chloroplastic	PF00224	Pyruvate kinase, barrel domain	tig00000003
GO:0010150	TRINITY_GG_10005_c269_g1	leaf senescence	KPYG_TOBAC	Pyruvate kinase isozyme G, chloroplastic	PF00224	Pyruvate kinase, barrel domain	tig00000003
GO:0050801	TRINITY_GG_10005_c269_g1	ion homeostasis	KPYG_TOBAC	Pyruvate kinase isozyme G, chloroplastic	PF00224	Pyruvate kinase, barrel domain	tig00000003
GO:0006820	TRINITY_GG_10005_c269_g1	anion transport	KPYG_TOBAC	Pyruvate kinase isozyme G, chloroplastic	PF00224	Pyruvate kinase, barrel domain	tig00000003
GO:0015706	TRINITY_GG_10005_c269_g1	nitrate transport	KPYG_TOBAC	Pyruvate kinase isozyme G, chloroplastic	PF00224	Pyruvate kinase, barrel domain	tig00000003
GO:0048367	TRINITY_GG_10005_c269_g1	shoot system development	KPYG_TOBAC	Pyruvate kinase isozyme G, chloroplastic	PF00224	Pyruvate kinase, barrel domain	tig00000003
GO:0006811	TRINITY_GG_10005_c269_g1	ion transport	KPYG_TOBAC	Pyruvate kinase isozyme G, chloroplastic	PF00224	Pyruvate kinase, barrel domain	tig00000003
GO:0010167	TRINITY_GG_10005_c269_g1	response to nitrate	KPYG_TOBAC	Pyruvate kinase isozyme G, chloroplastic	PF00224	Pyruvate kinase, barrel domain	tig00000003
GO:0007275	TRINITY_GG_10005_c269_g1	multicellular organism development	KPYG_TOBAC	Pyruvate kinase isozyme G, chloroplastic	PF00224	Pyruvate kinase, barrel domain	tig00000003
GO:0055075	TRINITY_GG_10005_c269_g1	potassium ion homeostasis	KPYG_TOBAC	Pyruvate kinase isozyme G, chloroplastic	PF00224	Pyruvate kinase, barrel domain	tig00000003
GO:0051301	TRINITY_GG_10005_c276_g1	cell division	SCC12_ARATH	Sister chromatid cohesion 1 protein 2	PF04825	N terminus of Rad21 / Rec8 like protein	tig00000003
GO:0007049	TRINITY_GG_10005_c276_g1	cell cycle	SCC12_ARATH	Sister chromatid cohesion 1 protein 2	PF04825	N terminus of Rad21 / Rec8 like protein	tig00000003
GO:0000278	TRINITY_GG_10005_c276_g1	mitotic cell cycle	SCC12_ARATH	Sister chromatid cohesion 1 protein 2	PF04825	N terminus of Rad21 / Rec8 like protein	tig00000003
GO:0000003	TRINITY_GG_10005_c276_g1	reproduction	SCC12_ARATH	Sister chromatid cohesion 1 protein 2	PF04825	N terminus of Rad21 / Rec8 like protein	tig00000003
GO:0006974	TRINITY_GG_10005_c276_g1	cellular response to DNA damage stimulus	SCC12_ARATH	Sister chromatid cohesion 1 protein 2	PF04825	N terminus of Rad21 / Rec8 like protein	tig00000003
GO:0032989	TRINITY_GG_10005_c297_g1	cellular component morphogenesis	EPI1_CAEEL	Laminin-like protein epi-1	PF10358	N-terminal C2 in EEIG1 and EHBP1 proteins	tig00000003
GO:0030154	TRINITY_GG_10005_c297_g1	cell differentiation	EPI1_CAEEL	Laminin-like protein epi-1	PF10358	N-terminal C2 in EEIG1 and EHBP1 proteins	tig00000003
GO:0032502	TRINITY_GG_10005_c297_g1	developmental process	EPI1_CAEEL	Laminin-like protein epi-1	PF10358	N-terminal C2 in EEIG1 and EHBP1 proteins	tig00000003
GO:0009408	TRINITY_GG_10005_c297_g1	response to heat	EPI1_CAEEL	Laminin-like protein epi-1	PF10358	N-terminal C2 in EEIG1 and EHBP1 proteins	tig00000003
GO:0007411	TRINITY_GG_10005_c297_g1	axon guidance	EPI1_CAEEL	Laminin-like protein epi-1	PF10358	N-terminal C2 in EEIG1 and EHBP1 proteins	tig00000003
GO:0000003	TRINITY_GG_10005_c297_g1	reproduction	EPI1_CAEEL	Laminin-like protein epi-1	PF10358	N-terminal C2 in EEIG1 and EHBP1 proteins	tig00000003
GO:0007155	TRINITY_GG_10005_c297_g1	cell adhesion	EPI1_CAEEL	Laminin-like protein epi-1	PF10358	N-terminal C2 in EEIG1 and EHBP1 proteins	tig00000003
GO:0009266	TRINITY_GG_10005_c297_g1	response to temperature stimulus	EPI1_CAEEL	Laminin-like protein epi-1	PF10358	N-terminal C2 in EEIG1 and EHBP1 proteins	tig00000003
GO:0050790	TRINITY_GG_10005_c297_g1	regulation of catalytic activity	EPI1_CAEEL	Laminin-like protein epi-1	PF10358	N-terminal C2 in EEIG1 and EHBP1 proteins	tig00000003
GO:0007275	TRINITY_GG_10005_c297_g1	multicellular organism development	EPI1_CAEEL	Laminin-like protein epi-1	PF10358	N-terminal C2 in EEIG1 and EHBP1 proteins	tig00000003
GO:2000112	TRINITY_GG_10005_c303_g1	regulation of cellular macromolecule bio...	SCL28_ARATH	Scarecrow-like protein 28	PF03514	GRAS domain family	tig00000003
GO:0006355	TRINITY_GG_10005_c303_g1	regulation of transcription, DNA-templat...	SCL28_ARATH	Scarecrow-like protein 28	PF03514	GRAS domain family	tig00000003
GO:0007165	TRINITY_GG_10005_c303_g1	signal transduction	SCL28_ARATH	Scarecrow-like protein 28	PF03514	GRAS domain family	tig00000003
GO:0007049	TRINITY_GG_10005_c303_g1	cell cycle	SCL28_ARATH	Scarecrow-like protein 28	PF03514	GRAS domain family	tig00000003
GO:0009742	TRINITY_GG_10005_c303_g1	brassinosteroid mediated signaling pathw...	SCL28_ARATH	Scarecrow-like protein 28	PF03514	GRAS domain family	tig00000003
GO:0000278	TRINITY_GG_10005_c303_g1	mitotic cell cycle	SCL28_ARATH	Scarecrow-like protein 28	PF03514	GRAS domain family	tig00000003
GO:0009741	TRINITY_GG_10005_c303_g1	response to brassinosteroid	SCL28_ARATH	Scarecrow-like protein 28	PF03514	GRAS domain family	tig00000003
GO:0019438	TRINITY_GG_10005_c303_g1	aromatic compound biosynthetic process	SCL28_ARATH	Scarecrow-like protein 28	PF03514	GRAS domain family	tig00000003
GO:0007346	TRINITY_GG_10005_c303_g1	regulation of mitotic cell cycle	SCL28_ARATH	Scarecrow-like protein 28	PF03514	GRAS domain family	tig00000003
GO:0009725	TRINITY_GG_10005_c303_g1	response to hormone	SCL28_ARATH	Scarecrow-like protein 28	PF03514	GRAS domain family	tig00000003
GO:1901362	TRINITY_GG_10005_c303_g1	organic cyclic compound biosynthetic pro...	SCL28_ARATH	Scarecrow-like protein 28	PF03514	GRAS domain family	tig00000003
GO:0018130	TRINITY_GG_10005_c303_g1	heterocycle biosynthetic process	SCL28_ARATH	Scarecrow-like protein 28	PF03514	GRAS domain family	tig00000003
GO:0009058	TRINITY_GG_10005_c303_g1	biosynthetic process	SCL28_ARATH	Scarecrow-like protein 28	PF03514	GRAS domain family	tig00000003
GO:1900459	TRINITY_GG_10005_c303_g1	positive regulation of brassinosteroid m...	SCL28_ARATH	Scarecrow-like protein 28	PF03514	GRAS domain family	tig00000003
GO:0010468	TRINITY_GG_10005_c303_g1	regulation of gene expression	SCL28_ARATH	Scarecrow-like protein 28	PF03514	GRAS domain family	tig00000003
GO:0016070	TRINITY_GG_10005_c303_g1	RNA metabolic process	SCL28_ARATH	Scarecrow-like protein 28	PF03514	GRAS domain family	tig00000003
GO:0032989	TRINITY_GG_10005_c312_g1	cellular component morphogenesis	CNGC7_ARATH	Putative cyclic nucleotide-gated ion channel 7	PF00520	Ion transport protein	tig00000003
GO:0055085	TRINITY_GG_10005_c312_g1	transmembrane transport	CNGC7_ARATH	Putative cyclic nucleotide-gated ion channel 7	PF00520	Ion transport protein	tig00000003
GO:0009860	TRINITY_GG_10005_c312_g1	pollen tube growth	CNGC7_ARATH	Putative cyclic nucleotide-gated ion channel 7	PF00520	Ion transport protein	tig00000003
GO:0030154	TRINITY_GG_10005_c312_g1	cell differentiation	CNGC7_ARATH	Putative cyclic nucleotide-gated ion channel 7	PF00520	Ion transport protein	tig00000003
GO:0032502	TRINITY_GG_10005_c312_g1	developmental process	CNGC7_ARATH	Putative cyclic nucleotide-gated ion channel 7	PF00520	Ion transport protein	tig00000003
GO:0009826	TRINITY_GG_10005_c312_g1	unidimensional cell growth	CNGC7_ARATH	Putative cyclic nucleotide-gated ion channel 7	PF00520	Ion transport protein	tig00000003
GO:0009932	TRINITY_GG_10005_c312_g1	cell tip growth	CNGC7_ARATH	Putative cyclic nucleotide-gated ion channel 7	PF00520	Ion transport protein	tig00000003
GO:0000003	TRINITY_GG_10005_c312_g1	reproduction	CNGC7_ARATH	Putative cyclic nucleotide-gated ion channel 7	PF00520	Ion transport protein	tig00000003
GO:0006811	TRINITY_GG_10005_c312_g1	ion transport	CNGC7_ARATH	Putative cyclic nucleotide-gated ion channel 7	PF00520	Ion transport protein	tig00000003
GO:0001101	TRINITY_GG_10005_c336_g1	response to acid chemical	ERLI1_ARATH	Lipid transfer protein EARLI 1	PF14547	Hydrophobic seed protein	tig00000003
GO:0006952	TRINITY_GG_10005_c336_g1	defense response	ERLI1_ARATH	Lipid transfer protein EARLI 1	PF14547	Hydrophobic seed protein	tig00000003
GO:0009737	TRINITY_GG_10005_c336_g1	response to abscisic acid	ERLI1_ARATH	Lipid transfer protein EARLI 1	PF14547	Hydrophobic seed protein	tig00000003
GO:0042742	TRINITY_GG_10005_c336_g1	defense response to bacterium	ERLI1_ARATH	Lipid transfer protein EARLI 1	PF14547	Hydrophobic seed protein	tig00000003
GO:0009651	TRINITY_GG_10005_c336_g1	response to salt stress	ERLI1_ARATH	Lipid transfer protein EARLI 1	PF14547	Hydrophobic seed protein	tig00000003
GO:0006970	TRINITY_GG_10005_c336_g1	response to osmotic stress	ERLI1_ARATH	Lipid transfer protein EARLI 1	PF14547	Hydrophobic seed protein	tig00000003
GO:0009409	TRINITY_GG_10005_c336_g1	response to cold	ERLI1_ARATH	Lipid transfer protein EARLI 1	PF14547	Hydrophobic seed protein	tig00000003
GO:0009617	TRINITY_GG_10005_c336_g1	response to bacterium	ERLI1_ARATH	Lipid transfer protein EARLI 1	PF14547	Hydrophobic seed protein	tig00000003
GO:0050832	TRINITY_GG_10005_c336_g1	defense response to fungus	ERLI1_ARATH	Lipid transfer protein EARLI 1	PF14547	Hydrophobic seed protein	tig00000003
GO:0009682	TRINITY_GG_10005_c336_g1	induced systemic resistance	ERLI1_ARATH	Lipid transfer protein EARLI 1	PF14547	Hydrophobic seed protein	tig00000003
GO:0009607	TRINITY_GG_10005_c336_g1	response to biotic stimulus	ERLI1_ARATH	Lipid transfer protein EARLI 1	PF14547	Hydrophobic seed protein	tig00000003
GO:0009620	TRINITY_GG_10005_c336_g1	response to fungus	ERLI1_ARATH	Lipid transfer protein EARLI 1	PF14547	Hydrophobic seed protein	tig00000003
GO:0009725	TRINITY_GG_10005_c336_g1	response to hormone	ERLI1_ARATH	Lipid transfer protein EARLI 1	PF14547	Hydrophobic seed protein	tig00000003
GO:0009266	TRINITY_GG_10005_c336_g1	response to temperature stimulus	ERLI1_ARATH	Lipid transfer protein EARLI 1	PF14547	Hydrophobic seed protein	tig00000003
GO:0045087	TRINITY_GG_10005_c336_g1	innate immune response	ERLI1_ARATH	Lipid transfer protein EARLI 1	PF14547	Hydrophobic seed protein	tig00000003
GO:0010628	TRINITY_GG_10005_c351_g1	positive regulation of gene expression	JM706_ORYSJ	Lysine-specific demethylase JMJ706	PF02373	JmjC domain, hydroxylase	tig00000003
GO:0009908	TRINITY_GG_10005_c351_g1	flower development	JM706_ORYSJ	Lysine-specific demethylase JMJ706	PF02373	JmjC domain, hydroxylase	tig00000003
GO:0032502	TRINITY_GG_10005_c351_g1	developmental process	JM706_ORYSJ	Lysine-specific demethylase JMJ706	PF02373	JmjC domain, hydroxylase	tig00000003
GO:0000003	TRINITY_GG_10005_c351_g1	reproduction	JM706_ORYSJ	Lysine-specific demethylase JMJ706	PF02373	JmjC domain, hydroxylase	tig00000003
GO:0048367	TRINITY_GG_10005_c351_g1	shoot system development	JM706_ORYSJ	Lysine-specific demethylase JMJ706	PF02373	JmjC domain, hydroxylase	tig00000003
GO:0007275	TRINITY_GG_10005_c351_g1	multicellular organism development	JM706_ORYSJ	Lysine-specific demethylase JMJ706	PF02373	JmjC domain, hydroxylase	tig00000003
GO:0040029	TRINITY_GG_10005_c351_g1	regulation of gene expression, epigeneti...	JM706_ORYSJ	Lysine-specific demethylase JMJ706	PF02373	JmjC domain, hydroxylase	tig00000003
GO:0006325	TRINITY_GG_10005_c351_g1	chromatin organization	JM706_ORYSJ	Lysine-specific demethylase JMJ706	PF02373	JmjC domain, hydroxylase	tig00000003
GO:0010468	TRINITY_GG_10005_c351_g1	regulation of gene expression	JM706_ORYSJ	Lysine-specific demethylase JMJ706	PF02373	JmjC domain, hydroxylase	tig00000003
GO:0048439	TRINITY_GG_10005_c351_g1	flower morphogenesis	JM706_ORYSJ	Lysine-specific demethylase JMJ706	PF02373	JmjC domain, hydroxylase	tig00000003
GO:0006338	TRINITY_GG_10005_c351_g1	chromatin remodeling	JM706_ORYSJ	Lysine-specific demethylase JMJ706	PF02373	JmjC domain, hydroxylase	tig00000003
GO:0007165	TRINITY_GG_10005_c37_g1	signal transduction	BSK2_ARATH	Serine/threonine-protein kinase BSK2	PF00069	Protein kinase domain	tig00000003
GO:0009742	TRINITY_GG_10005_c37_g1	brassinosteroid mediated signaling pathw...	BSK2_ARATH	Serine/threonine-protein kinase BSK2	PF00069	Protein kinase domain	tig00000003
GO:0009741	TRINITY_GG_10005_c37_g1	response to brassinosteroid	BSK2_ARATH	Serine/threonine-protein kinase BSK2	PF00069	Protein kinase domain	tig00000003
GO:0009725	TRINITY_GG_10005_c37_g1	response to hormone	BSK2_ARATH	Serine/threonine-protein kinase BSK2	PF00069	Protein kinase domain	tig00000003
GO:0016567	TRINITY_GG_10005_c381_g1	protein ubiquitination	ETO1_ARATH	Ethylene-overproduction protein 1	PF13181	Tetratricopeptide repeat	tig00000003
GO:0035556	TRINITY_GG_10005_c381_g1	intracellular signal transduction	ETO1_ARATH	Ethylene-overproduction protein 1	PF13181	Tetratricopeptide repeat	tig00000003
GO:0007165	TRINITY_GG_10005_c381_g1	signal transduction	ETO1_ARATH	Ethylene-overproduction protein 1	PF13181	Tetratricopeptide repeat	tig00000003
GO:0009873	TRINITY_GG_10005_c381_g1	ethylene-activated signaling pathway	ETO1_ARATH	Ethylene-overproduction protein 1	PF13181	Tetratricopeptide repeat	tig00000003
GO:0009725	TRINITY_GG_10005_c381_g1	response to hormone	ETO1_ARATH	Ethylene-overproduction protein 1	PF13181	Tetratricopeptide repeat	tig00000003
GO:0009723	TRINITY_GG_10005_c381_g1	response to ethylene	ETO1_ARATH	Ethylene-overproduction protein 1	PF13181	Tetratricopeptide repeat	tig00000003
GO:0010105	TRINITY_GG_10005_c381_g1	negative regulation of ethylene-activate...	ETO1_ARATH	Ethylene-overproduction protein 1	PF13181	Tetratricopeptide repeat	tig00000003
GO:0071369	TRINITY_GG_10005_c381_g1	cellular response to ethylene stimulus	ETO1_ARATH	Ethylene-overproduction protein 1	PF13181	Tetratricopeptide repeat	tig00000003
GO:0016567	TRINITY_GG_10005_c384_g1	protein ubiquitination	ATL41_ORYSJ	E3 ubiquitin-protein ligase Os04g0590900	PF13639	Ring finger domain	tig00000003
GO:0006511	TRINITY_GG_10005_c384_g1	ubiquitin-dependent protein catabolic pr...	ATL41_ORYSJ	E3 ubiquitin-protein ligase Os04g0590900	PF13639	Ring finger domain	tig00000003
GO:0031145	TRINITY_GG_10005_c384_g1	anaphase-promoting complex-dependent cat...	ATL41_ORYSJ	E3 ubiquitin-protein ligase Os04g0590900	PF13639	Ring finger domain	tig00000003
GO:0030163	TRINITY_GG_10005_c384_g1	protein catabolic process	ATL41_ORYSJ	E3 ubiquitin-protein ligase Os04g0590900	PF13639	Ring finger domain	tig00000003
GO:0019941	TRINITY_GG_10005_c384_g1	modification-dependent protein catabolic...	ATL41_ORYSJ	E3 ubiquitin-protein ligase Os04g0590900	PF13639	Ring finger domain	tig00000003
GO:0006952	TRINITY_GG_10005_c385_g1	defense response	ERG3_ORYSJ	Elicitor-responsive protein 3	PF00168	C2 domain	tig00000003
GO:0006520	TRINITY_GG_10005_c388_g1	cellular amino acid metabolic process	Y1124_ARATH	Probable LRR receptor-like serine/threonine-protein kinase At1g12460	PF00155	Aminotransferase class I and II	tig00000003
GO:0009058	TRINITY_GG_10005_c388_g1	biosynthetic process	Y1124_ARATH	Probable LRR receptor-like serine/threonine-protein kinase At1g12460	PF00155	Aminotransferase class I and II	tig00000003
GO:0007015	TRINITY_GG_10005_c394_g1	actin filament organization	WLI2A_ARATH	LIM domain-containing protein WLIM2a	PF00412	LIM domain	tig00000003
GO:0051017	TRINITY_GG_10005_c394_g1	actin filament bundle assembly	WLI2A_ARATH	LIM domain-containing protein WLIM2a	PF00412	LIM domain	tig00000003
GO:0007010	TRINITY_GG_10005_c394_g1	cytoskeleton organization	WLI2A_ARATH	LIM domain-containing protein WLIM2a	PF00412	LIM domain	tig00000003
GO:1900865	TRINITY_GG_10005_c405_g1	chloroplast RNA modification	PP301_ARATH	Pentatricopeptide repeat-containing protein At4g02750	PF20431	E motif	tig00000003
GO:0009451	TRINITY_GG_10005_c405_g1	RNA modification	PP301_ARATH	Pentatricopeptide repeat-containing protein At4g02750	PF20431	E motif	tig00000003
GO:0016070	TRINITY_GG_10005_c405_g1	RNA metabolic process	PP301_ARATH	Pentatricopeptide repeat-containing protein At4g02750	PF20431	E motif	tig00000003
GO:2000112	TRINITY_GG_10005_c413_g1	regulation of cellular macromolecule bio...	KAN2_ARATH	Probable transcription factor KAN2	PF00249	Myb-like DNA-binding domain	tig00000003
GO:0006355	TRINITY_GG_10005_c413_g1	regulation of transcription, DNA-templat...	KAN2_ARATH	Probable transcription factor KAN2	PF00249	Myb-like DNA-binding domain	tig00000003
GO:0030154	TRINITY_GG_10005_c413_g1	cell differentiation	KAN2_ARATH	Probable transcription factor KAN2	PF00249	Myb-like DNA-binding domain	tig00000003
GO:0009908	TRINITY_GG_10005_c413_g1	flower development	KAN2_ARATH	Probable transcription factor KAN2	PF00249	Myb-like DNA-binding domain	tig00000003
GO:0032502	TRINITY_GG_10005_c413_g1	developmental process	KAN2_ARATH	Probable transcription factor KAN2	PF00249	Myb-like DNA-binding domain	tig00000003
GO:0010158	TRINITY_GG_10005_c413_g1	abaxial cell fate specification	KAN2_ARATH	Probable transcription factor KAN2	PF00249	Myb-like DNA-binding domain	tig00000003
GO:0009944	TRINITY_GG_10005_c413_g1	polarity specification of adaxial/abaxia...	KAN2_ARATH	Probable transcription factor KAN2	PF00249	Myb-like DNA-binding domain	tig00000003
GO:0048481	TRINITY_GG_10005_c413_g1	plant ovule development	KAN2_ARATH	Probable transcription factor KAN2	PF00249	Myb-like DNA-binding domain	tig00000003
GO:0019438	TRINITY_GG_10005_c413_g1	aromatic compound biosynthetic process	KAN2_ARATH	Probable transcription factor KAN2	PF00249	Myb-like DNA-binding domain	tig00000003
GO:0007389	TRINITY_GG_10005_c413_g1	pattern specification process	KAN2_ARATH	Probable transcription factor KAN2	PF00249	Myb-like DNA-binding domain	tig00000003
GO:0000003	TRINITY_GG_10005_c413_g1	reproduction	KAN2_ARATH	Probable transcription factor KAN2	PF00249	Myb-like DNA-binding domain	tig00000003
GO:0048367	TRINITY_GG_10005_c413_g1	shoot system development	KAN2_ARATH	Probable transcription factor KAN2	PF00249	Myb-like DNA-binding domain	tig00000003
GO:1901362	TRINITY_GG_10005_c413_g1	organic cyclic compound biosynthetic pro...	KAN2_ARATH	Probable transcription factor KAN2	PF00249	Myb-like DNA-binding domain	tig00000003
GO:0018130	TRINITY_GG_10005_c413_g1	heterocycle biosynthetic process	KAN2_ARATH	Probable transcription factor KAN2	PF00249	Myb-like DNA-binding domain	tig00000003
GO:0009058	TRINITY_GG_10005_c413_g1	biosynthetic process	KAN2_ARATH	Probable transcription factor KAN2	PF00249	Myb-like DNA-binding domain	tig00000003
GO:0007275	TRINITY_GG_10005_c413_g1	multicellular organism development	KAN2_ARATH	Probable transcription factor KAN2	PF00249	Myb-like DNA-binding domain	tig00000003
GO:0010468	TRINITY_GG_10005_c413_g1	regulation of gene expression	KAN2_ARATH	Probable transcription factor KAN2	PF00249	Myb-like DNA-binding domain	tig00000003
GO:0016070	TRINITY_GG_10005_c413_g1	RNA metabolic process	KAN2_ARATH	Probable transcription factor KAN2	PF00249	Myb-like DNA-binding domain	tig00000003
GO:0030154	TRINITY_GG_10005_c42_g1	cell differentiation	YAB4_ORYSJ	Protein YABBY 4	PF04690	YABBY protein	tig00000003
GO:0009909	TRINITY_GG_10005_c42_g1	regulation of flower development	YAB4_ORYSJ	Protein YABBY 4	PF04690	YABBY protein	tig00000003
GO:0048366	TRINITY_GG_10005_c42_g1	leaf development	YAB4_ORYSJ	Protein YABBY 4	PF04690	YABBY protein	tig00000003
GO:0009908	TRINITY_GG_10005_c42_g1	flower development	YAB4_ORYSJ	Protein YABBY 4	PF04690	YABBY protein	tig00000003
GO:0032502	TRINITY_GG_10005_c42_g1	developmental process	YAB4_ORYSJ	Protein YABBY 4	PF04690	YABBY protein	tig00000003
GO:0010158	TRINITY_GG_10005_c42_g1	abaxial cell fate specification	YAB4_ORYSJ	Protein YABBY 4	PF04690	YABBY protein	tig00000003
GO:0009944	TRINITY_GG_10005_c42_g1	polarity specification of adaxial/abaxia...	YAB4_ORYSJ	Protein YABBY 4	PF04690	YABBY protein	tig00000003
GO:1902182	TRINITY_GG_10005_c42_g1	shoot apical meristem development	YAB4_ORYSJ	Protein YABBY 4	PF04690	YABBY protein	tig00000003
GO:2000026	TRINITY_GG_10005_c42_g1	regulation of multicellular organismal d...	YAB4_ORYSJ	Protein YABBY 4	PF04690	YABBY protein	tig00000003
GO:0048509	TRINITY_GG_10005_c42_g1	regulation of meristem development	YAB4_ORYSJ	Protein YABBY 4	PF04690	YABBY protein	tig00000003
GO:0010093	TRINITY_GG_10005_c42_g1	specification of floral organ identity	YAB4_ORYSJ	Protein YABBY 4	PF04690	YABBY protein	tig00000003
GO:2000024	TRINITY_GG_10005_c42_g1	regulation of leaf development	YAB4_ORYSJ	Protein YABBY 4	PF04690	YABBY protein	tig00000003
GO:1902183	TRINITY_GG_10005_c42_g1	regulation of shoot apical meristem deve...	YAB4_ORYSJ	Protein YABBY 4	PF04690	YABBY protein	tig00000003
GO:0007389	TRINITY_GG_10005_c42_g1	pattern specification process	YAB4_ORYSJ	Protein YABBY 4	PF04690	YABBY protein	tig00000003
GO:0090706	TRINITY_GG_10005_c42_g1	specification of plant organ position	YAB4_ORYSJ	Protein YABBY 4	PF04690	YABBY protein	tig00000003
GO:1905393	TRINITY_GG_10005_c42_g1	plant organ formation	YAB4_ORYSJ	Protein YABBY 4	PF04690	YABBY protein	tig00000003
GO:0048831	TRINITY_GG_10005_c42_g1	regulation of shoot system development	YAB4_ORYSJ	Protein YABBY 4	PF04690	YABBY protein	tig00000003
GO:0010450	TRINITY_GG_10005_c42_g1	inflorescence meristem growth	YAB4_ORYSJ	Protein YABBY 4	PF04690	YABBY protein	tig00000003
GO:0000003	TRINITY_GG_10005_c42_g1	reproduction	YAB4_ORYSJ	Protein YABBY 4	PF04690	YABBY protein	tig00000003
GO:0048367	TRINITY_GG_10005_c42_g1	shoot system development	YAB4_ORYSJ	Protein YABBY 4	PF04690	YABBY protein	tig00000003
GO:0048580	TRINITY_GG_10005_c42_g1	regulation of post-embryonic development	YAB4_ORYSJ	Protein YABBY 4	PF04690	YABBY protein	tig00000003
GO:0010154	TRINITY_GG_10005_c42_g1	fruit development	YAB4_ORYSJ	Protein YABBY 4	PF04690	YABBY protein	tig00000003
GO:0007275	TRINITY_GG_10005_c42_g1	multicellular organism development	YAB4_ORYSJ	Protein YABBY 4	PF04690	YABBY protein	tig00000003
GO:0009933	TRINITY_GG_10005_c42_g1	meristem structural organization	YAB4_ORYSJ	Protein YABBY 4	PF04690	YABBY protein	tig00000003
GO:2000112	TRINITY_GG_10005_c420_g1	regulation of cellular macromolecule bio...	RIN1_ARATH	RuvB-like protein 1	PF06068	TIP49 P-loop domain	tig00000003
GO:0006355	TRINITY_GG_10005_c420_g1	regulation of transcription, DNA-templat...	RIN1_ARATH	RuvB-like protein 1	PF06068	TIP49 P-loop domain	tig00000003
GO:0006952	TRINITY_GG_10005_c420_g1	defense response	RIN1_ARATH	RuvB-like protein 1	PF06068	TIP49 P-loop domain	tig00000003
GO:0030154	TRINITY_GG_10005_c420_g1	cell differentiation	RIN1_ARATH	RuvB-like protein 1	PF06068	TIP49 P-loop domain	tig00000003
GO:0009908	TRINITY_GG_10005_c420_g1	flower development	RIN1_ARATH	RuvB-like protein 1	PF06068	TIP49 P-loop domain	tig00000003
GO:0032502	TRINITY_GG_10005_c420_g1	developmental process	RIN1_ARATH	RuvB-like protein 1	PF06068	TIP49 P-loop domain	tig00000003
GO:0031347	TRINITY_GG_10005_c420_g1	regulation of defense response	RIN1_ARATH	RuvB-like protein 1	PF06068	TIP49 P-loop domain	tig00000003
GO:0019438	TRINITY_GG_10005_c420_g1	aromatic compound biosynthetic process	RIN1_ARATH	RuvB-like protein 1	PF06068	TIP49 P-loop domain	tig00000003
GO:0050832	TRINITY_GG_10005_c420_g1	defense response to fungus	RIN1_ARATH	RuvB-like protein 1	PF06068	TIP49 P-loop domain	tig00000003
GO:0006357	TRINITY_GG_10005_c420_g1	regulation of transcription by RNA polym...	RIN1_ARATH	RuvB-like protein 1	PF06068	TIP49 P-loop domain	tig00000003
GO:0009607	TRINITY_GG_10005_c420_g1	response to biotic stimulus	RIN1_ARATH	RuvB-like protein 1	PF06068	TIP49 P-loop domain	tig00000003
GO:0009620	TRINITY_GG_10005_c420_g1	response to fungus	RIN1_ARATH	RuvB-like protein 1	PF06068	TIP49 P-loop domain	tig00000003
GO:0000003	TRINITY_GG_10005_c420_g1	reproduction	RIN1_ARATH	RuvB-like protein 1	PF06068	TIP49 P-loop domain	tig00000003
GO:0048367	TRINITY_GG_10005_c420_g1	shoot system development	RIN1_ARATH	RuvB-like protein 1	PF06068	TIP49 P-loop domain	tig00000003
GO:1901362	TRINITY_GG_10005_c420_g1	organic cyclic compound biosynthetic pro...	RIN1_ARATH	RuvB-like protein 1	PF06068	TIP49 P-loop domain	tig00000003
GO:0018130	TRINITY_GG_10005_c420_g1	heterocycle biosynthetic process	RIN1_ARATH	RuvB-like protein 1	PF06068	TIP49 P-loop domain	tig00000003
GO:0009058	TRINITY_GG_10005_c420_g1	biosynthetic process	RIN1_ARATH	RuvB-like protein 1	PF06068	TIP49 P-loop domain	tig00000003
GO:0007275	TRINITY_GG_10005_c420_g1	multicellular organism development	RIN1_ARATH	RuvB-like protein 1	PF06068	TIP49 P-loop domain	tig00000003
GO:0006325	TRINITY_GG_10005_c420_g1	chromatin organization	RIN1_ARATH	RuvB-like protein 1	PF06068	TIP49 P-loop domain	tig00000003
GO:0010468	TRINITY_GG_10005_c420_g1	regulation of gene expression	RIN1_ARATH	RuvB-like protein 1	PF06068	TIP49 P-loop domain	tig00000003
GO:0016070	TRINITY_GG_10005_c420_g1	RNA metabolic process	RIN1_ARATH	RuvB-like protein 1	PF06068	TIP49 P-loop domain	tig00000003
GO:0006338	TRINITY_GG_10005_c420_g1	chromatin remodeling	RIN1_ARATH	RuvB-like protein 1	PF06068	TIP49 P-loop domain	tig00000003
GO:0009058	TRINITY_GG_10005_c422_g1	biosynthetic process	CQ10X_DANRE	Coenzyme Q-binding protein COQ10 homolog, mitochondrial	PF03364	Polyketide cyclase / dehydrase and lipid transport	tig00000003
GO:0050821	TRINITY_GG_10005_c43_g1	protein stabilization	BAG3_ARATH	BAG family molecular chaperone regulator 3	PF02179	BAG domain	tig00000031
GO:0005975	TRINITY_GG_10005_c439_g1	carbohydrate metabolic process	TPPF_ARATH	Probable trehalose-phosphate phosphatase F	PF02358	Trehalose-phosphatase	tig00000003
GO:0009058	TRINITY_GG_10005_c439_g1	biosynthetic process	TPPF_ARATH	Probable trehalose-phosphate phosphatase F	PF02358	Trehalose-phosphatase	tig00000003
GO:0055085	TRINITY_GG_10005_c452_g1	transmembrane transport	PTR1_ARATH	Protein NRT1/ PTR FAMILY 8.1	PF00854	POT family	tig00000003
GO:0015833	TRINITY_GG_10005_c452_g1	peptide transport	PTR1_ARATH	Protein NRT1/ PTR FAMILY 8.1	PF00854	POT family	tig00000003
GO:0015031	TRINITY_GG_10005_c452_g1	protein transport	PTR1_ARATH	Protein NRT1/ PTR FAMILY 8.1	PF00854	POT family	tig00000003
GO:0042939	TRINITY_GG_10005_c452_g1	tripeptide transport	PTR1_ARATH	Protein NRT1/ PTR FAMILY 8.1	PF00854	POT family	tig00000003
GO:0042938	TRINITY_GG_10005_c452_g1	dipeptide transport	PTR1_ARATH	Protein NRT1/ PTR FAMILY 8.1	PF00854	POT family	tig00000003
GO:0015833	TRINITY_GG_10005_c473_g1	peptide transport	RIC1_ORYSJ	Ras-related protein RIC1	PF00071	Ras family	tig00000003
GO:0015031	TRINITY_GG_10005_c473_g1	protein transport	RIC1_ORYSJ	Ras-related protein RIC1	PF00071	Ras family	tig00000003
GO:0009058	TRINITY_GG_10005_c489_g1	biosynthetic process	GT19_ARATH	Probable xyloglucan galactosyltransferase GT19	PF03016	Exostosin family	tig00000003
GO:0006486	TRINITY_GG_10005_c489_g1	protein glycosylation	GT19_ARATH	Probable xyloglucan galactosyltransferase GT19	PF03016	Exostosin family	tig00000003
GO:0006520	TRINITY_GG_10005_c496_g1	cellular amino acid metabolic process	NAAT1_ORYSJ	Nicotianamine aminotransferase 1	PF00155	Aminotransferase class I and II	tig00000003
GO:0009058	TRINITY_GG_10005_c496_g1	biosynthetic process	NAAT1_ORYSJ	Nicotianamine aminotransferase 1	PF00155	Aminotransferase class I and II	tig00000003
GO:0006468	TRINITY_GG_10005_c498_g1	protein phosphorylation	IMK2_ARATH	Probably inactive leucine-rich repeat receptor-like protein kinase IMK2	PF00069	Protein kinase domain	tig00000003
GO:0016567	TRINITY_GG_10005_c512_g1	protein ubiquitination	UBE12_ARATH	Ubiquitin-activating enzyme E1 2	PF10585	Ubiquitin-activating enzyme, SCCH domain	tig00000003
GO:0006511	TRINITY_GG_10005_c512_g1	ubiquitin-dependent protein catabolic pr...	UBE12_ARATH	Ubiquitin-activating enzyme E1 2	PF10585	Ubiquitin-activating enzyme, SCCH domain	tig00000003
GO:0030163	TRINITY_GG_10005_c512_g1	protein catabolic process	UBE12_ARATH	Ubiquitin-activating enzyme E1 2	PF10585	Ubiquitin-activating enzyme, SCCH domain	tig00000003
GO:0019941	TRINITY_GG_10005_c512_g1	modification-dependent protein catabolic...	UBE12_ARATH	Ubiquitin-activating enzyme E1 2	PF10585	Ubiquitin-activating enzyme, SCCH domain	tig00000003
GO:0006974	TRINITY_GG_10005_c512_g1	cellular response to DNA damage stimulus	UBE12_ARATH	Ubiquitin-activating enzyme E1 2	PF10585	Ubiquitin-activating enzyme, SCCH domain	tig00000003
GO:0055085	TRINITY_GG_10005_c534_g1	transmembrane transport	GLPT4_ARATH	Putative glycerol-3-phosphate transporter 4	PF07690	Major Facilitator Superfamily	tig00000003
GO:0050801	TRINITY_GG_10005_c534_g1	ion homeostasis	GLPT4_ARATH	Putative glycerol-3-phosphate transporter 4	PF07690	Major Facilitator Superfamily	tig00000003
GO:0008643	TRINITY_GG_10005_c534_g1	carbohydrate transport	GLPT4_ARATH	Putative glycerol-3-phosphate transporter 4	PF07690	Major Facilitator Superfamily	tig00000003
GO:2000112	TRINITY_GG_10005_c549_g1	regulation of cellular macromolecule bio...	PDP3_ARATH	PWWP domain-containing protein 3	PF00855	PWWP domain	tig00000003
GO:0006355	TRINITY_GG_10005_c549_g1	regulation of transcription, DNA-templat...	PDP3_ARATH	PWWP domain-containing protein 3	PF00855	PWWP domain	tig00000003
GO:0009908	TRINITY_GG_10005_c549_g1	flower development	PDP3_ARATH	PWWP domain-containing protein 3	PF00855	PWWP domain	tig00000003
GO:0032502	TRINITY_GG_10005_c549_g1	developmental process	PDP3_ARATH	PWWP domain-containing protein 3	PF00855	PWWP domain	tig00000003
GO:2000026	TRINITY_GG_10005_c549_g1	regulation of multicellular organismal d...	PDP3_ARATH	PWWP domain-containing protein 3	PF00855	PWWP domain	tig00000003
GO:0009648	TRINITY_GG_10005_c549_g1	photoperiodism	PDP3_ARATH	PWWP domain-containing protein 3	PF00855	PWWP domain	tig00000003
GO:0032259	TRINITY_GG_10005_c549_g1	methylation	PDP3_ARATH	PWWP domain-containing protein 3	PF00855	PWWP domain	tig00000003
GO:0019438	TRINITY_GG_10005_c549_g1	aromatic compound biosynthetic process	PDP3_ARATH	PWWP domain-containing protein 3	PF00855	PWWP domain	tig00000003
GO:0009416	TRINITY_GG_10005_c549_g1	response to light stimulus	PDP3_ARATH	PWWP domain-containing protein 3	PF00855	PWWP domain	tig00000003
GO:2000028	TRINITY_GG_10005_c549_g1	regulation of photoperiodism, flowering	PDP3_ARATH	PWWP domain-containing protein 3	PF00855	PWWP domain	tig00000003
GO:0010228	TRINITY_GG_10005_c549_g1	vegetative to reproductive phase transit...	PDP3_ARATH	PWWP domain-containing protein 3	PF00855	PWWP domain	tig00000003
GO:0000003	TRINITY_GG_10005_c549_g1	reproduction	PDP3_ARATH	PWWP domain-containing protein 3	PF00855	PWWP domain	tig00000003
GO:0048367	TRINITY_GG_10005_c549_g1	shoot system development	PDP3_ARATH	PWWP domain-containing protein 3	PF00855	PWWP domain	tig00000003
GO:1901362	TRINITY_GG_10005_c549_g1	organic cyclic compound biosynthetic pro...	PDP3_ARATH	PWWP domain-containing protein 3	PF00855	PWWP domain	tig00000003
GO:0018130	TRINITY_GG_10005_c549_g1	heterocycle biosynthetic process	PDP3_ARATH	PWWP domain-containing protein 3	PF00855	PWWP domain	tig00000003
GO:0009058	TRINITY_GG_10005_c549_g1	biosynthetic process	PDP3_ARATH	PWWP domain-containing protein 3	PF00855	PWWP domain	tig00000003
GO:0048580	TRINITY_GG_10005_c549_g1	regulation of post-embryonic development	PDP3_ARATH	PWWP domain-containing protein 3	PF00855	PWWP domain	tig00000003
GO:0007275	TRINITY_GG_10005_c549_g1	multicellular organism development	PDP3_ARATH	PWWP domain-containing protein 3	PF00855	PWWP domain	tig00000003
GO:0006479	TRINITY_GG_10005_c549_g1	protein methylation	PDP3_ARATH	PWWP domain-containing protein 3	PF00855	PWWP domain	tig00000003
GO:0006325	TRINITY_GG_10005_c549_g1	chromatin organization	PDP3_ARATH	PWWP domain-containing protein 3	PF00855	PWWP domain	tig00000003
GO:0010468	TRINITY_GG_10005_c549_g1	regulation of gene expression	PDP3_ARATH	PWWP domain-containing protein 3	PF00855	PWWP domain	tig00000003
GO:0016070	TRINITY_GG_10005_c549_g1	RNA metabolic process	PDP3_ARATH	PWWP domain-containing protein 3	PF00855	PWWP domain	tig00000003
GO:0009860	TRINITY_GG_10005_c560_g1	pollen tube growth	ROGFE_ARATH	Rop guanine nucleotide exchange factor 14	PF03759	PRONE (Plant-specific Rop nucleotide exchanger)	tig00000003
GO:0080092	TRINITY_GG_10005_c560_g1	regulation of pollen tube growth	ROGFE_ARATH	Rop guanine nucleotide exchange factor 14	PF03759	PRONE (Plant-specific Rop nucleotide exchanger)	tig00000003
GO:0060284	TRINITY_GG_10005_c560_g1	regulation of cell development	ROGFE_ARATH	Rop guanine nucleotide exchange factor 14	PF03759	PRONE (Plant-specific Rop nucleotide exchanger)	tig00000003
GO:0030154	TRINITY_GG_10005_c560_g1	cell differentiation	ROGFE_ARATH	Rop guanine nucleotide exchange factor 14	PF03759	PRONE (Plant-specific Rop nucleotide exchanger)	tig00000003
GO:0032502	TRINITY_GG_10005_c560_g1	developmental process	ROGFE_ARATH	Rop guanine nucleotide exchange factor 14	PF03759	PRONE (Plant-specific Rop nucleotide exchanger)	tig00000003
GO:0040008	TRINITY_GG_10005_c560_g1	regulation of growth	ROGFE_ARATH	Rop guanine nucleotide exchange factor 14	PF03759	PRONE (Plant-specific Rop nucleotide exchanger)	tig00000003
GO:0009826	TRINITY_GG_10005_c560_g1	unidimensional cell growth	ROGFE_ARATH	Rop guanine nucleotide exchange factor 14	PF03759	PRONE (Plant-specific Rop nucleotide exchanger)	tig00000003
GO:0009932	TRINITY_GG_10005_c560_g1	cell tip growth	ROGFE_ARATH	Rop guanine nucleotide exchange factor 14	PF03759	PRONE (Plant-specific Rop nucleotide exchanger)	tig00000003
GO:0000003	TRINITY_GG_10005_c560_g1	reproduction	ROGFE_ARATH	Rop guanine nucleotide exchange factor 14	PF03759	PRONE (Plant-specific Rop nucleotide exchanger)	tig00000003
GO:0022603	TRINITY_GG_10005_c560_g1	regulation of anatomical structure morph...	ROGFE_ARATH	Rop guanine nucleotide exchange factor 14	PF03759	PRONE (Plant-specific Rop nucleotide exchanger)	tig00000003
GO:0051510	TRINITY_GG_10005_c560_g1	regulation of unidimensional cell growth	ROGFE_ARATH	Rop guanine nucleotide exchange factor 14	PF03759	PRONE (Plant-specific Rop nucleotide exchanger)	tig00000003
GO:0045595	TRINITY_GG_10005_c560_g1	regulation of cell differentiation	ROGFE_ARATH	Rop guanine nucleotide exchange factor 14	PF03759	PRONE (Plant-specific Rop nucleotide exchanger)	tig00000003
GO:0016567	TRINITY_GG_10005_c565_g1	protein ubiquitination	SKI31_ARATH	F-box protein SKIP31	PF12937	F-box-like	tig00000003
GO:0006511	TRINITY_GG_10005_c565_g1	ubiquitin-dependent protein catabolic pr...	SKI31_ARATH	F-box protein SKIP31	PF12937	F-box-like	tig00000003
GO:0043067	TRINITY_GG_10005_c565_g1	regulation of programmed cell death	SKI31_ARATH	F-box protein SKIP31	PF12937	F-box-like	tig00000003
GO:0030163	TRINITY_GG_10005_c565_g1	protein catabolic process	SKI31_ARATH	F-box protein SKIP31	PF12937	F-box-like	tig00000003
GO:0019941	TRINITY_GG_10005_c565_g1	modification-dependent protein catabolic...	SKI31_ARATH	F-box protein SKIP31	PF12937	F-box-like	tig00000003
GO:2000112	TRINITY_GG_10005_c577_g2	regulation of cellular macromolecule bio...	Y3028_ARATH	Uncharacterized acetyltransferase At3g50280	PF02458	Transferase family	tig00000003
GO:0006355	TRINITY_GG_10005_c577_g2	regulation of transcription, DNA-templat...	Y3028_ARATH	Uncharacterized acetyltransferase At3g50280	PF02458	Transferase family	tig00000003
GO:0016567	TRINITY_GG_10005_c577_g2	protein ubiquitination	Y3028_ARATH	Uncharacterized acetyltransferase At3g50280	PF02458	Transferase family	tig00000003
GO:0010628	TRINITY_GG_10005_c577_g2	positive regulation of gene expression	Y3028_ARATH	Uncharacterized acetyltransferase At3g50280	PF02458	Transferase family	tig00000003
GO:0045893	TRINITY_GG_10005_c577_g2	positive regulation of transcription, DN...	Y3028_ARATH	Uncharacterized acetyltransferase At3g50280	PF02458	Transferase family	tig00000003
GO:0007165	TRINITY_GG_10005_c577_g2	signal transduction	Y3028_ARATH	Uncharacterized acetyltransferase At3g50280	PF02458	Transferase family	tig00000003
GO:0006511	TRINITY_GG_10005_c577_g2	ubiquitin-dependent protein catabolic pr...	Y3028_ARATH	Uncharacterized acetyltransferase At3g50280	PF02458	Transferase family	tig00000003
GO:0019438	TRINITY_GG_10005_c577_g2	aromatic compound biosynthetic process	Y3028_ARATH	Uncharacterized acetyltransferase At3g50280	PF02458	Transferase family	tig00000003
GO:0030163	TRINITY_GG_10005_c577_g2	protein catabolic process	Y3028_ARATH	Uncharacterized acetyltransferase At3g50280	PF02458	Transferase family	tig00000003
GO:0009725	TRINITY_GG_10005_c577_g2	response to hormone	Y3028_ARATH	Uncharacterized acetyltransferase At3g50280	PF02458	Transferase family	tig00000003
GO:0019941	TRINITY_GG_10005_c577_g2	modification-dependent protein catabolic...	Y3028_ARATH	Uncharacterized acetyltransferase At3g50280	PF02458	Transferase family	tig00000003
GO:0060765	TRINITY_GG_10005_c577_g2	regulation of androgen receptor signalin...	Y3028_ARATH	Uncharacterized acetyltransferase At3g50280	PF02458	Transferase family	tig00000003
GO:1901362	TRINITY_GG_10005_c577_g2	organic cyclic compound biosynthetic pro...	Y3028_ARATH	Uncharacterized acetyltransferase At3g50280	PF02458	Transferase family	tig00000003
GO:0018130	TRINITY_GG_10005_c577_g2	heterocycle biosynthetic process	Y3028_ARATH	Uncharacterized acetyltransferase At3g50280	PF02458	Transferase family	tig00000003
GO:0009058	TRINITY_GG_10005_c577_g2	biosynthetic process	Y3028_ARATH	Uncharacterized acetyltransferase At3g50280	PF02458	Transferase family	tig00000003
GO:0010468	TRINITY_GG_10005_c577_g2	regulation of gene expression	Y3028_ARATH	Uncharacterized acetyltransferase At3g50280	PF02458	Transferase family	tig00000003
GO:0016070	TRINITY_GG_10005_c577_g2	RNA metabolic process	Y3028_ARATH	Uncharacterized acetyltransferase At3g50280	PF02458	Transferase family	tig00000003
GO:0032502	TRINITY_GG_10005_c582_g1	developmental process	FTIP3_ARATH	FT-interacting protein 3	PF08372	Plant phosphoribosyltransferase C-terminal	tig00000003
GO:1902182	TRINITY_GG_10005_c582_g1	shoot apical meristem development	FTIP3_ARATH	FT-interacting protein 3	PF08372	Plant phosphoribosyltransferase C-terminal	tig00000003
GO:0006952	TRINITY_GG_10005_c59_g1	defense response	RK12_SPIOL	50S ribosomal protein L12, chloroplastic	PF00931	NB-ARC domain	tig00000003
GO:0016567	TRINITY_GG_10005_c608_g2	protein ubiquitination	UBE11_WHEAT	Ubiquitin-activating enzyme E1 1	PF00899	ThiF family	tig00000003
GO:0006511	TRINITY_GG_10005_c608_g2	ubiquitin-dependent protein catabolic pr...	UBE11_WHEAT	Ubiquitin-activating enzyme E1 1	PF00899	ThiF family	tig00000003
GO:0030163	TRINITY_GG_10005_c608_g2	protein catabolic process	UBE11_WHEAT	Ubiquitin-activating enzyme E1 1	PF00899	ThiF family	tig00000003
GO:0019941	TRINITY_GG_10005_c608_g2	modification-dependent protein catabolic...	UBE11_WHEAT	Ubiquitin-activating enzyme E1 1	PF00899	ThiF family	tig00000003
GO:0006974	TRINITY_GG_10005_c608_g2	cellular response to DNA damage stimulus	UBE11_WHEAT	Ubiquitin-activating enzyme E1 1	PF00899	ThiF family	tig00000003
GO:0009658	TRINITY_GG_10005_c655_g1	chloroplast organization	SAMC1_ARATH	S-adenosylmethionine carrier 1, chloroplastic/mitochondrial	PF00153	Mitochondrial carrier protein	tig00000003
GO:0006811	TRINITY_GG_10005_c655_g1	ion transport	SAMC1_ARATH	S-adenosylmethionine carrier 1, chloroplastic/mitochondrial	PF00153	Mitochondrial carrier protein	tig00000003
GO:0048364	TRINITY_GG_10005_c68_g2	root development	CML25_ARATH	Probable calcium-binding protein CML25	PF13499	EF-hand domain pair	tig00000003
GO:0030154	TRINITY_GG_10005_c68_g2	cell differentiation	CML25_ARATH	Probable calcium-binding protein CML25	PF13499	EF-hand domain pair	tig00000003
GO:0032502	TRINITY_GG_10005_c68_g2	developmental process	CML25_ARATH	Probable calcium-binding protein CML25	PF13499	EF-hand domain pair	tig00000003
GO:0090558	TRINITY_GG_10005_c68_g2	plant epidermis development	CML25_ARATH	Probable calcium-binding protein CML25	PF13499	EF-hand domain pair	tig00000003
GO:0010053	TRINITY_GG_10005_c68_g2	root epidermal cell differentiation	CML25_ARATH	Probable calcium-binding protein CML25	PF13499	EF-hand domain pair	tig00000003
GO:0007275	TRINITY_GG_10005_c68_g2	multicellular organism development	CML25_ARATH	Probable calcium-binding protein CML25	PF13499	EF-hand domain pair	tig00000003
GO:0006468	TRINITY_GG_10005_c693_g1	protein phosphorylation	CDPKD_ARATH	Calcium-dependent protein kinase 13	PF00069	Protein kinase domain	tig00000003
GO:0035556	TRINITY_GG_10005_c693_g1	intracellular signal transduction	CDPKD_ARATH	Calcium-dependent protein kinase 13	PF00069	Protein kinase domain	tig00000003
GO:0046777	TRINITY_GG_10005_c693_g1	protein autophosphorylation	CDPKD_ARATH	Calcium-dependent protein kinase 13	PF00069	Protein kinase domain	tig00000003
GO:0007165	TRINITY_GG_10005_c693_g1	signal transduction	CDPKD_ARATH	Calcium-dependent protein kinase 13	PF00069	Protein kinase domain	tig00000003
GO:0018105	TRINITY_GG_10005_c693_g1	peptidyl-serine phosphorylation	CDPKD_ARATH	Calcium-dependent protein kinase 13	PF00069	Protein kinase domain	tig00000003
GO:2000112	TRINITY_GG_10005_c75_g1	regulation of cellular macromolecule bio...	CLF_ORYSJ	Histone-lysine N-methyltransferase CLF	PF00856	SET domain	tig00000003
GO:0006355	TRINITY_GG_10005_c75_g1	regulation of transcription, DNA-templat...	CLF_ORYSJ	Histone-lysine N-methyltransferase CLF	PF00856	SET domain	tig00000003
GO:0001101	TRINITY_GG_10005_c75_g1	response to acid chemical	CLF_ORYSJ	Histone-lysine N-methyltransferase CLF	PF00856	SET domain	tig00000003
GO:0009737	TRINITY_GG_10005_c75_g1	response to abscisic acid	CLF_ORYSJ	Histone-lysine N-methyltransferase CLF	PF00856	SET domain	tig00000003
GO:0030154	TRINITY_GG_10005_c75_g1	cell differentiation	CLF_ORYSJ	Histone-lysine N-methyltransferase CLF	PF00856	SET domain	tig00000003
GO:0009909	TRINITY_GG_10005_c75_g1	regulation of flower development	CLF_ORYSJ	Histone-lysine N-methyltransferase CLF	PF00856	SET domain	tig00000003
GO:0048366	TRINITY_GG_10005_c75_g1	leaf development	CLF_ORYSJ	Histone-lysine N-methyltransferase CLF	PF00856	SET domain	tig00000003
GO:0009908	TRINITY_GG_10005_c75_g1	flower development	CLF_ORYSJ	Histone-lysine N-methyltransferase CLF	PF00856	SET domain	tig00000003
GO:0032502	TRINITY_GG_10005_c75_g1	developmental process	CLF_ORYSJ	Histone-lysine N-methyltransferase CLF	PF00856	SET domain	tig00000003
GO:0010150	TRINITY_GG_10005_c75_g1	leaf senescence	CLF_ORYSJ	Histone-lysine N-methyltransferase CLF	PF00856	SET domain	tig00000003
GO:2000026	TRINITY_GG_10005_c75_g1	regulation of multicellular organismal d...	CLF_ORYSJ	Histone-lysine N-methyltransferase CLF	PF00856	SET domain	tig00000003
GO:0009648	TRINITY_GG_10005_c75_g1	photoperiodism	CLF_ORYSJ	Histone-lysine N-methyltransferase CLF	PF00856	SET domain	tig00000003
GO:0009611	TRINITY_GG_10005_c75_g1	response to wounding	CLF_ORYSJ	Histone-lysine N-methyltransferase CLF	PF00856	SET domain	tig00000003
GO:0010629	TRINITY_GG_10005_c75_g1	negative regulation of gene expression	CLF_ORYSJ	Histone-lysine N-methyltransferase CLF	PF00856	SET domain	tig00000003
GO:0032259	TRINITY_GG_10005_c75_g1	methylation	CLF_ORYSJ	Histone-lysine N-methyltransferase CLF	PF00856	SET domain	tig00000003
GO:2000024	TRINITY_GG_10005_c75_g1	regulation of leaf development	CLF_ORYSJ	Histone-lysine N-methyltransferase CLF	PF00856	SET domain	tig00000003
GO:0019438	TRINITY_GG_10005_c75_g1	aromatic compound biosynthetic process	CLF_ORYSJ	Histone-lysine N-methyltransferase CLF	PF00856	SET domain	tig00000003
GO:0071514	TRINITY_GG_10005_c75_g1	genomic imprinting	CLF_ORYSJ	Histone-lysine N-methyltransferase CLF	PF00856	SET domain	tig00000003
GO:0006349	TRINITY_GG_10005_c75_g1	regulation of gene expression by genomic...	CLF_ORYSJ	Histone-lysine N-methyltransferase CLF	PF00856	SET domain	tig00000003
GO:1990110	TRINITY_GG_10005_c75_g1	callus formation	CLF_ORYSJ	Histone-lysine N-methyltransferase CLF	PF00856	SET domain	tig00000003
GO:0009965	TRINITY_GG_10005_c75_g1	leaf morphogenesis	CLF_ORYSJ	Histone-lysine N-methyltransferase CLF	PF00856	SET domain	tig00000003
GO:0009416	TRINITY_GG_10005_c75_g1	response to light stimulus	CLF_ORYSJ	Histone-lysine N-methyltransferase CLF	PF00856	SET domain	tig00000003
GO:0009725	TRINITY_GG_10005_c75_g1	response to hormone	CLF_ORYSJ	Histone-lysine N-methyltransferase CLF	PF00856	SET domain	tig00000003
GO:2000028	TRINITY_GG_10005_c75_g1	regulation of photoperiodism, flowering	CLF_ORYSJ	Histone-lysine N-methyltransferase CLF	PF00856	SET domain	tig00000003
GO:0009294	TRINITY_GG_10005_c75_g1	DNA-mediated transformation	CLF_ORYSJ	Histone-lysine N-methyltransferase CLF	PF00856	SET domain	tig00000003
GO:0010228	TRINITY_GG_10005_c75_g1	vegetative to reproductive phase transit...	CLF_ORYSJ	Histone-lysine N-methyltransferase CLF	PF00856	SET domain	tig00000003
GO:0048831	TRINITY_GG_10005_c75_g1	regulation of shoot system development	CLF_ORYSJ	Histone-lysine N-methyltransferase CLF	PF00856	SET domain	tig00000003
GO:0000003	TRINITY_GG_10005_c75_g1	reproduction	CLF_ORYSJ	Histone-lysine N-methyltransferase CLF	PF00856	SET domain	tig00000003
GO:0048367	TRINITY_GG_10005_c75_g1	shoot system development	CLF_ORYSJ	Histone-lysine N-methyltransferase CLF	PF00856	SET domain	tig00000003
GO:1901362	TRINITY_GG_10005_c75_g1	organic cyclic compound biosynthetic pro...	CLF_ORYSJ	Histone-lysine N-methyltransferase CLF	PF00856	SET domain	tig00000003
GO:0018130	TRINITY_GG_10005_c75_g1	heterocycle biosynthetic process	CLF_ORYSJ	Histone-lysine N-methyltransferase CLF	PF00856	SET domain	tig00000003
GO:0009058	TRINITY_GG_10005_c75_g1	biosynthetic process	CLF_ORYSJ	Histone-lysine N-methyltransferase CLF	PF00856	SET domain	tig00000003
GO:0048580	TRINITY_GG_10005_c75_g1	regulation of post-embryonic development	CLF_ORYSJ	Histone-lysine N-methyltransferase CLF	PF00856	SET domain	tig00000003
GO:0031507	TRINITY_GG_10005_c75_g1	heterochromatin assembly	CLF_ORYSJ	Histone-lysine N-methyltransferase CLF	PF00856	SET domain	tig00000003
GO:0007275	TRINITY_GG_10005_c75_g1	multicellular organism development	CLF_ORYSJ	Histone-lysine N-methyltransferase CLF	PF00856	SET domain	tig00000003
GO:0040029	TRINITY_GG_10005_c75_g1	regulation of gene expression, epigeneti...	CLF_ORYSJ	Histone-lysine N-methyltransferase CLF	PF00856	SET domain	tig00000003
GO:0006479	TRINITY_GG_10005_c75_g1	protein methylation	CLF_ORYSJ	Histone-lysine N-methyltransferase CLF	PF00856	SET domain	tig00000003
GO:0006325	TRINITY_GG_10005_c75_g1	chromatin organization	CLF_ORYSJ	Histone-lysine N-methyltransferase CLF	PF00856	SET domain	tig00000003
GO:0010468	TRINITY_GG_10005_c75_g1	regulation of gene expression	CLF_ORYSJ	Histone-lysine N-methyltransferase CLF	PF00856	SET domain	tig00000003
GO:0016070	TRINITY_GG_10005_c75_g1	RNA metabolic process	CLF_ORYSJ	Histone-lysine N-methyltransferase CLF	PF00856	SET domain	tig00000003
GO:0006338	TRINITY_GG_10005_c75_g1	chromatin remodeling	CLF_ORYSJ	Histone-lysine N-methyltransferase CLF	PF00856	SET domain	tig00000003
GO:0001101	TRINITY_GG_10005_c77_g2	response to acid chemical	IQD19_ARATH	Protein IQ-DOMAIN 19	PF13178	Protein of unknown function (DUF4005)	tig00000003
GO:0009739	TRINITY_GG_10005_c77_g2	response to gibberellin	IQD19_ARATH	Protein IQ-DOMAIN 19	PF13178	Protein of unknown function (DUF4005)	tig00000003
GO:0009725	TRINITY_GG_10005_c77_g2	response to hormone	IQD19_ARATH	Protein IQ-DOMAIN 19	PF13178	Protein of unknown function (DUF4005)	tig00000003
GO:0071555	TRINITY_GG_10005_c784_g1	cell wall organization	ROGF7_ARATH	Rop guanine nucleotide exchange factor 7	PF03759	PRONE (Plant-specific Rop nucleotide exchanger)	tig00000003
GO:0009664	TRINITY_GG_10005_c784_g1	plant-type cell wall organization	ROGF7_ARATH	Rop guanine nucleotide exchange factor 7	PF03759	PRONE (Plant-specific Rop nucleotide exchanger)	tig00000003
GO:2000112	TRINITY_GG_10005_c821_g1	regulation of cellular macromolecule bio...	HOS1_ARATH	E3 ubiquitin-protein ligase HOS1	PF13934	Nuclear pore complex assembly	tig00000003
GO:0006355	TRINITY_GG_10005_c821_g1	regulation of transcription, DNA-templat...	HOS1_ARATH	E3 ubiquitin-protein ligase HOS1	PF13934	Nuclear pore complex assembly	tig00000003
GO:0016567	TRINITY_GG_10005_c821_g1	protein ubiquitination	HOS1_ARATH	E3 ubiquitin-protein ligase HOS1	PF13934	Nuclear pore complex assembly	tig00000003
GO:0032502	TRINITY_GG_10005_c821_g1	developmental process	HOS1_ARATH	E3 ubiquitin-protein ligase HOS1	PF13934	Nuclear pore complex assembly	tig00000003
GO:0045892	TRINITY_GG_10005_c821_g1	negative regulation of transcription, DN...	HOS1_ARATH	E3 ubiquitin-protein ligase HOS1	PF13934	Nuclear pore complex assembly	tig00000003
GO:2000113	TRINITY_GG_10005_c821_g1	negative regulation of cellular macromol...	HOS1_ARATH	E3 ubiquitin-protein ligase HOS1	PF13934	Nuclear pore complex assembly	tig00000003
GO:0010629	TRINITY_GG_10005_c821_g1	negative regulation of gene expression	HOS1_ARATH	E3 ubiquitin-protein ligase HOS1	PF13934	Nuclear pore complex assembly	tig00000003
GO:0009409	TRINITY_GG_10005_c821_g1	response to cold	HOS1_ARATH	E3 ubiquitin-protein ligase HOS1	PF13934	Nuclear pore complex assembly	tig00000003
GO:0019438	TRINITY_GG_10005_c821_g1	aromatic compound biosynthetic process	HOS1_ARATH	E3 ubiquitin-protein ligase HOS1	PF13934	Nuclear pore complex assembly	tig00000003
GO:0010228	TRINITY_GG_10005_c821_g1	vegetative to reproductive phase transit...	HOS1_ARATH	E3 ubiquitin-protein ligase HOS1	PF13934	Nuclear pore complex assembly	tig00000003
GO:0000003	TRINITY_GG_10005_c821_g1	reproduction	HOS1_ARATH	E3 ubiquitin-protein ligase HOS1	PF13934	Nuclear pore complex assembly	tig00000003
GO:1901362	TRINITY_GG_10005_c821_g1	organic cyclic compound biosynthetic pro...	HOS1_ARATH	E3 ubiquitin-protein ligase HOS1	PF13934	Nuclear pore complex assembly	tig00000003
GO:0018130	TRINITY_GG_10005_c821_g1	heterocycle biosynthetic process	HOS1_ARATH	E3 ubiquitin-protein ligase HOS1	PF13934	Nuclear pore complex assembly	tig00000003
GO:0009058	TRINITY_GG_10005_c821_g1	biosynthetic process	HOS1_ARATH	E3 ubiquitin-protein ligase HOS1	PF13934	Nuclear pore complex assembly	tig00000003
GO:0009266	TRINITY_GG_10005_c821_g1	response to temperature stimulus	HOS1_ARATH	E3 ubiquitin-protein ligase HOS1	PF13934	Nuclear pore complex assembly	tig00000003
GO:0007275	TRINITY_GG_10005_c821_g1	multicellular organism development	HOS1_ARATH	E3 ubiquitin-protein ligase HOS1	PF13934	Nuclear pore complex assembly	tig00000003
GO:0010468	TRINITY_GG_10005_c821_g1	regulation of gene expression	HOS1_ARATH	E3 ubiquitin-protein ligase HOS1	PF13934	Nuclear pore complex assembly	tig00000003
GO:0016070	TRINITY_GG_10005_c821_g1	RNA metabolic process	HOS1_ARATH	E3 ubiquitin-protein ligase HOS1	PF13934	Nuclear pore complex assembly	tig00000003
GO:0048364	TRINITY_GG_10005_c871_g1	root development	RITF1_ARATH	Protein RGF1 INDUCIBLE TRANSCRIPTION FACTOR 1	PF04640	PLATZ transcription factor	tig00000003
GO:0032502	TRINITY_GG_10005_c871_g1	developmental process	RITF1_ARATH	Protein RGF1 INDUCIBLE TRANSCRIPTION FACTOR 1	PF04640	PLATZ transcription factor	tig00000003
GO:0010078	TRINITY_GG_10005_c871_g1	maintenance of root meristem identity	RITF1_ARATH	Protein RGF1 INDUCIBLE TRANSCRIPTION FACTOR 1	PF04640	PLATZ transcription factor	tig00000003
GO:2000026	TRINITY_GG_10005_c871_g1	regulation of multicellular organismal d...	RITF1_ARATH	Protein RGF1 INDUCIBLE TRANSCRIPTION FACTOR 1	PF04640	PLATZ transcription factor	tig00000003
GO:2000280	TRINITY_GG_10005_c871_g1	regulation of root development	RITF1_ARATH	Protein RGF1 INDUCIBLE TRANSCRIPTION FACTOR 1	PF04640	PLATZ transcription factor	tig00000003
GO:0010074	TRINITY_GG_10005_c871_g1	maintenance of meristem identity	RITF1_ARATH	Protein RGF1 INDUCIBLE TRANSCRIPTION FACTOR 1	PF04640	PLATZ transcription factor	tig00000003
GO:0043434	TRINITY_GG_10005_c871_g1	response to peptide hormone	RITF1_ARATH	Protein RGF1 INDUCIBLE TRANSCRIPTION FACTOR 1	PF04640	PLATZ transcription factor	tig00000003
GO:0009725	TRINITY_GG_10005_c871_g1	response to hormone	RITF1_ARATH	Protein RGF1 INDUCIBLE TRANSCRIPTION FACTOR 1	PF04640	PLATZ transcription factor	tig00000003
GO:0007275	TRINITY_GG_10005_c871_g1	multicellular organism development	RITF1_ARATH	Protein RGF1 INDUCIBLE TRANSCRIPTION FACTOR 1	PF04640	PLATZ transcription factor	tig00000003
GO:2000377	TRINITY_GG_10005_c871_g1	regulation of reactive oxygen species me...	RITF1_ARATH	Protein RGF1 INDUCIBLE TRANSCRIPTION FACTOR 1	PF04640	PLATZ transcription factor	tig00000003
GO:0032502	TRINITY_GG_10005_c881_g1	developmental process	LIL31_ARATH	Light-harvesting complex-like protein 3 isotype 1, chloroplastic	PF00082	Subtilase family	tig00000003
GO:0090558	TRINITY_GG_10005_c881_g1	plant epidermis development	LIL31_ARATH	Light-harvesting complex-like protein 3 isotype 1, chloroplastic	PF00082	Subtilase family	tig00000003
GO:0007049	TRINITY_GG_10005_c89_g1	cell cycle	TBB1_MAIZE	Tubulin beta-1 chain	PF00091	Tubulin/FtsZ family, GTPase domain	tig00000003
GO:0000278	TRINITY_GG_10005_c89_g1	mitotic cell cycle	TBB1_MAIZE	Tubulin beta-1 chain	PF00091	Tubulin/FtsZ family, GTPase domain	tig00000003
GO:0000226	TRINITY_GG_10005_c89_g1	microtubule cytoskeleton organization	TBB1_MAIZE	Tubulin beta-1 chain	PF00091	Tubulin/FtsZ family, GTPase domain	tig00000003
GO:0007010	TRINITY_GG_10005_c89_g1	cytoskeleton organization	TBB1_MAIZE	Tubulin beta-1 chain	PF00091	Tubulin/FtsZ family, GTPase domain	tig00000003
GO:0030154	TRINITY_GG_10005_c89_g2	cell differentiation	NFD4_ARATH	Protein NUCLEAR FUSION DEFECTIVE 4	PF06813	Nodulin-like	tig00000003
GO:0009651	TRINITY_GG_10005_c89_g2	response to salt stress	NFD4_ARATH	Protein NUCLEAR FUSION DEFECTIVE 4	PF06813	Nodulin-like	tig00000003
GO:0032502	TRINITY_GG_10005_c89_g2	developmental process	NFD4_ARATH	Protein NUCLEAR FUSION DEFECTIVE 4	PF06813	Nodulin-like	tig00000003
GO:0006970	TRINITY_GG_10005_c89_g2	response to osmotic stress	NFD4_ARATH	Protein NUCLEAR FUSION DEFECTIVE 4	PF06813	Nodulin-like	tig00000003
GO:0007275	TRINITY_GG_10005_c89_g2	multicellular organism development	NFD4_ARATH	Protein NUCLEAR FUSION DEFECTIVE 4	PF06813	Nodulin-like	tig00000003
GO:0010197	TRINITY_GG_10005_c89_g2	polar nucleus fusion	NFD4_ARATH	Protein NUCLEAR FUSION DEFECTIVE 4	PF06813	Nodulin-like	tig00000003
GO:0006520	TRINITY_GG_10005_c98_g1	cellular amino acid metabolic process	SYFA_ARATH	Phenylalanine--tRNA ligase alpha subunit, cytoplasmic	PF01409	tRNA synthetases class II core domain (F)	tig00000003
GO:0006520	TRINITY_GG_10005_c98_g1	cellular amino acid metabolic process	SYFA_ARATH	Phenylalanine--tRNA ligase alpha subunit, cytoplasmic	PF01409	tRNA synthetases class II core domain (F)	tig00000467
GO:0009058	TRINITY_GG_10005_c98_g1	biosynthetic process	SYFA_ARATH	Phenylalanine--tRNA ligase alpha subunit, cytoplasmic	PF01409	tRNA synthetases class II core domain (F)	tig00000003
GO:0009058	TRINITY_GG_10005_c98_g1	biosynthetic process	SYFA_ARATH	Phenylalanine--tRNA ligase alpha subunit, cytoplasmic	PF01409	tRNA synthetases class II core domain (F)	tig00000467
GO:0016070	TRINITY_GG_10005_c98_g1	RNA metabolic process	SYFA_ARATH	Phenylalanine--tRNA ligase alpha subunit, cytoplasmic	PF01409	tRNA synthetases class II core domain (F)	tig00000003
GO:0016070	TRINITY_GG_10005_c98_g1	RNA metabolic process	SYFA_ARATH	Phenylalanine--tRNA ligase alpha subunit, cytoplasmic	PF01409	tRNA synthetases class II core domain (F)	tig00000467
GO:0055085	TRINITY_GG_10009_c12_g1	transmembrane transport	AMT12_SOLLC	Ammonium transporter 1 member 2	PF00909	Ammonium Transporter Family	tig00000727
GO:0006811	TRINITY_GG_10009_c12_g1	ion transport	AMT12_SOLLC	Ammonium transporter 1 member 2	PF00909	Ammonium Transporter Family	tig00000727
GO:0050821	TRINITY_GG_10048_c0_g1	protein stabilization	BAG1_ARATH	BAG family molecular chaperone regulator 1	PF02179	BAG domain	tig00000424
GO:0006629	TRINITY_GG_10072_c2_g1	lipid metabolic process	MBOA1_ARATH	Lysophospholipid acyltransferase 1	PF03062	MBOAT, membrane-bound O-acyltransferase family	tig00000424
GO:0019432	TRINITY_GG_10072_c2_g1	triglyceride biosynthetic process	MBOA1_ARATH	Lysophospholipid acyltransferase 1	PF03062	MBOAT, membrane-bound O-acyltransferase family	tig00000424
GO:0019375	TRINITY_GG_10072_c2_g1	galactolipid biosynthetic process	MBOA1_ARATH	Lysophospholipid acyltransferase 1	PF03062	MBOAT, membrane-bound O-acyltransferase family	tig00000424
GO:0009058	TRINITY_GG_10072_c2_g1	biosynthetic process	MBOA1_ARATH	Lysophospholipid acyltransferase 1	PF03062	MBOAT, membrane-bound O-acyltransferase family	tig00000424
GO:0006468	TRINITY_GG_10078_c5_g1	protein phosphorylation	SIT2_ORYSJ	L-type lectin-domain containing receptor kinase SIT2	PF00139	Legume lectin domain	tig00000662
GO:0006468	TRINITY_GG_10078_c5_g1	protein phosphorylation	SIT2_ORYSJ	L-type lectin-domain containing receptor kinase SIT2	PF00139	Legume lectin domain	tig00000001
GO:0009651	TRINITY_GG_10078_c5_g1	response to salt stress	SIT2_ORYSJ	L-type lectin-domain containing receptor kinase SIT2	PF00139	Legume lectin domain	tig00000662
GO:0009651	TRINITY_GG_10078_c5_g1	response to salt stress	SIT2_ORYSJ	L-type lectin-domain containing receptor kinase SIT2	PF00139	Legume lectin domain	tig00000001
GO:0006970	TRINITY_GG_10078_c5_g1	response to osmotic stress	SIT2_ORYSJ	L-type lectin-domain containing receptor kinase SIT2	PF00139	Legume lectin domain	tig00000662
GO:0006970	TRINITY_GG_10078_c5_g1	response to osmotic stress	SIT2_ORYSJ	L-type lectin-domain containing receptor kinase SIT2	PF00139	Legume lectin domain	tig00000001
GO:1901001	TRINITY_GG_10078_c5_g1	negative regulation of response to salt ...	SIT2_ORYSJ	L-type lectin-domain containing receptor kinase SIT2	PF00139	Legume lectin domain	tig00000662
GO:1901001	TRINITY_GG_10078_c5_g1	negative regulation of response to salt ...	SIT2_ORYSJ	L-type lectin-domain containing receptor kinase SIT2	PF00139	Legume lectin domain	tig00000001
GO:1901000	TRINITY_GG_10078_c5_g1	regulation of response to salt stress	SIT2_ORYSJ	L-type lectin-domain containing receptor kinase SIT2	PF00139	Legume lectin domain	tig00000662
GO:1901000	TRINITY_GG_10078_c5_g1	regulation of response to salt stress	SIT2_ORYSJ	L-type lectin-domain containing receptor kinase SIT2	PF00139	Legume lectin domain	tig00000001
GO:0006468	TRINITY_GG_10078_c7_g1	protein phosphorylation	LRK21_ARATH	Probable L-type lectin-domain containing receptor kinase II.1	PF00139	Legume lectin domain	tig00000662
GO:0006952	TRINITY_GG_10078_c7_g1	defense response	LRK21_ARATH	Probable L-type lectin-domain containing receptor kinase II.1	PF00139	Legume lectin domain	tig00000662
GO:0042742	TRINITY_GG_10078_c7_g1	defense response to bacterium	LRK21_ARATH	Probable L-type lectin-domain containing receptor kinase II.1	PF00139	Legume lectin domain	tig00000662
GO:0009617	TRINITY_GG_10078_c7_g1	response to bacterium	LRK21_ARATH	Probable L-type lectin-domain containing receptor kinase II.1	PF00139	Legume lectin domain	tig00000662
GO:0002229	TRINITY_GG_10078_c7_g1	defense response to oomycetes	LRK21_ARATH	Probable L-type lectin-domain containing receptor kinase II.1	PF00139	Legume lectin domain	tig00000662
GO:0009607	TRINITY_GG_10078_c7_g1	response to biotic stimulus	LRK21_ARATH	Probable L-type lectin-domain containing receptor kinase II.1	PF00139	Legume lectin domain	tig00000662
GO:0006468	TRINITY_GG_10078_c7_g2	protein phosphorylation	LRK41_ARATH	L-type lectin-domain containing receptor kinase IV.1	PF00069	Protein kinase domain	tig00000662
GO:0001101	TRINITY_GG_10078_c7_g2	response to acid chemical	LRK41_ARATH	L-type lectin-domain containing receptor kinase IV.1	PF00069	Protein kinase domain	tig00000662
GO:0006952	TRINITY_GG_10078_c7_g2	defense response	LRK41_ARATH	L-type lectin-domain containing receptor kinase IV.1	PF00069	Protein kinase domain	tig00000662
GO:0042742	TRINITY_GG_10078_c7_g2	defense response to bacterium	LRK41_ARATH	L-type lectin-domain containing receptor kinase IV.1	PF00069	Protein kinase domain	tig00000662
GO:0009617	TRINITY_GG_10078_c7_g2	response to bacterium	LRK41_ARATH	L-type lectin-domain containing receptor kinase IV.1	PF00069	Protein kinase domain	tig00000662
GO:0009751	TRINITY_GG_10078_c7_g2	response to salicylic acid	LRK41_ARATH	L-type lectin-domain containing receptor kinase IV.1	PF00069	Protein kinase domain	tig00000662
GO:0002229	TRINITY_GG_10078_c7_g2	defense response to oomycetes	LRK41_ARATH	L-type lectin-domain containing receptor kinase IV.1	PF00069	Protein kinase domain	tig00000662
GO:0009607	TRINITY_GG_10078_c7_g2	response to biotic stimulus	LRK41_ARATH	L-type lectin-domain containing receptor kinase IV.1	PF00069	Protein kinase domain	tig00000662
GO:0006468	TRINITY_GG_10078_c9_g1	protein phosphorylation	SIT2_ORYSJ	L-type lectin-domain containing receptor kinase SIT2	PF00139	Legume lectin domain	tig00000662
GO:0009651	TRINITY_GG_10078_c9_g1	response to salt stress	SIT2_ORYSJ	L-type lectin-domain containing receptor kinase SIT2	PF00139	Legume lectin domain	tig00000662
GO:0006970	TRINITY_GG_10078_c9_g1	response to osmotic stress	SIT2_ORYSJ	L-type lectin-domain containing receptor kinase SIT2	PF00139	Legume lectin domain	tig00000662
GO:1901001	TRINITY_GG_10078_c9_g1	negative regulation of response to salt ...	SIT2_ORYSJ	L-type lectin-domain containing receptor kinase SIT2	PF00139	Legume lectin domain	tig00000662
GO:1901000	TRINITY_GG_10078_c9_g1	regulation of response to salt stress	SIT2_ORYSJ	L-type lectin-domain containing receptor kinase SIT2	PF00139	Legume lectin domain	tig00000662
GO:0072583	TRINITY_GG_10081_c2_g1	clathrin-dependent endocytosis	CAP2_ARATH	Putative clathrin assembly protein At2g25430	PF07651	ANTH domain	tig00000662
GO:0048268	TRINITY_GG_10081_c2_g1	clathrin coat assembly	CAP2_ARATH	Putative clathrin assembly protein At2g25430	PF07651	ANTH domain	tig00000662
GO:0016192	TRINITY_GG_10081_c2_g1	vesicle-mediated transport	CAP2_ARATH	Putative clathrin assembly protein At2g25430	PF07651	ANTH domain	tig00000662
GO:0055085	TRINITY_GG_10082_c18_g1	transmembrane transport	XYLL3_ARATH	D-xylose-proton symporter-like 3, chloroplastic	PF00083	Sugar (and other) transporter	tig00000662
GO:0008643	TRINITY_GG_10082_c18_g1	carbohydrate transport	XYLL3_ARATH	D-xylose-proton symporter-like 3, chloroplastic	PF00083	Sugar (and other) transporter	tig00000662
GO:0006952	TRINITY_GG_10208_c3_g1	defense response	P2C59_ORYSJ	Probable protein phosphatase 2C 59	PF00481	Protein phosphatase 2C	tig00000774
GO:0042742	TRINITY_GG_10208_c3_g1	defense response to bacterium	P2C59_ORYSJ	Probable protein phosphatase 2C 59	PF00481	Protein phosphatase 2C	tig00000774
GO:0009617	TRINITY_GG_10208_c3_g1	response to bacterium	P2C59_ORYSJ	Probable protein phosphatase 2C 59	PF00481	Protein phosphatase 2C	tig00000774
GO:0006470	TRINITY_GG_10208_c3_g1	protein dephosphorylation	P2C59_ORYSJ	Probable protein phosphatase 2C 59	PF00481	Protein phosphatase 2C	tig00000774
GO:0009607	TRINITY_GG_10208_c3_g1	response to biotic stimulus	P2C59_ORYSJ	Probable protein phosphatase 2C 59	PF00481	Protein phosphatase 2C	tig00000774
GO:0006468	TRINITY_GG_10209_c4_g1	protein phosphorylation	CDPK4_SOLTU	Calcium-dependent protein kinase 4	PF00069	Protein kinase domain	tig00000244
GO:0035556	TRINITY_GG_10209_c4_g1	intracellular signal transduction	CDPK4_SOLTU	Calcium-dependent protein kinase 4	PF00069	Protein kinase domain	tig00000244
GO:0046777	TRINITY_GG_10209_c4_g1	protein autophosphorylation	CDPK4_SOLTU	Calcium-dependent protein kinase 4	PF00069	Protein kinase domain	tig00000244
GO:0007165	TRINITY_GG_10209_c4_g1	signal transduction	CDPK4_SOLTU	Calcium-dependent protein kinase 4	PF00069	Protein kinase domain	tig00000244
GO:0018105	TRINITY_GG_10209_c4_g1	peptidyl-serine phosphorylation	CDPK4_SOLTU	Calcium-dependent protein kinase 4	PF00069	Protein kinase domain	tig00000244
GO:0006952	TRINITY_GG_10235_c46_g1	defense response	EGC1_ARATH	Putative EG45-like domain containing protein 1	PF03330	Lytic transglycolase	tig00000298
GO:0071456	TRINITY_GG_10235_c46_g1	cellular response to hypoxia	EGC1_ARATH	Putative EG45-like domain containing protein 1	PF03330	Lytic transglycolase	tig00000298
GO:0009627	TRINITY_GG_10235_c46_g1	systemic acquired resistance	EGC1_ARATH	Putative EG45-like domain containing protein 1	PF03330	Lytic transglycolase	tig00000298
GO:0009607	TRINITY_GG_10235_c46_g1	response to biotic stimulus	EGC1_ARATH	Putative EG45-like domain containing protein 1	PF03330	Lytic transglycolase	tig00000298
GO:0001666	TRINITY_GG_10235_c46_g1	response to hypoxia	EGC1_ARATH	Putative EG45-like domain containing protein 1	PF03330	Lytic transglycolase	tig00000298
GO:0045087	TRINITY_GG_10235_c46_g1	innate immune response	EGC1_ARATH	Putative EG45-like domain containing protein 1	PF03330	Lytic transglycolase	tig00000298
GO:0035556	TRINITY_GG_10244_c0_g1	intracellular signal transduction	TOE2_ARATH	AP2-like ethylene-responsive transcription factor TOE2	PF00847	AP2 domain	tig00000298
GO:0007165	TRINITY_GG_10244_c0_g1	signal transduction	TOE2_ARATH	AP2-like ethylene-responsive transcription factor TOE2	PF00847	AP2 domain	tig00000298
GO:0009873	TRINITY_GG_10244_c0_g1	ethylene-activated signaling pathway	TOE2_ARATH	AP2-like ethylene-responsive transcription factor TOE2	PF00847	AP2 domain	tig00000298
GO:0009725	TRINITY_GG_10244_c0_g1	response to hormone	TOE2_ARATH	AP2-like ethylene-responsive transcription factor TOE2	PF00847	AP2 domain	tig00000298
GO:0009723	TRINITY_GG_10244_c0_g1	response to ethylene	TOE2_ARATH	AP2-like ethylene-responsive transcription factor TOE2	PF00847	AP2 domain	tig00000298
GO:0071369	TRINITY_GG_10244_c0_g1	cellular response to ethylene stimulus	TOE2_ARATH	AP2-like ethylene-responsive transcription factor TOE2	PF00847	AP2 domain	tig00000298
GO:0006629	TRINITY_GG_10280_c0_g1	lipid metabolic process	C734A_ARATH	Cytochrome P450 734A1	PF02518	Histidine kinase-, DNA gyrase B-, and HSP90-like ATPase	tig00000127
GO:0040008	TRINITY_GG_10280_c0_g1	regulation of growth	C734A_ARATH	Cytochrome P450 734A1	PF02518	Histidine kinase-, DNA gyrase B-, and HSP90-like ATPase	tig00000127
GO:0009741	TRINITY_GG_10280_c0_g1	response to brassinosteroid	C734A_ARATH	Cytochrome P450 734A1	PF02518	Histidine kinase-, DNA gyrase B-, and HSP90-like ATPase	tig00000127
GO:0009725	TRINITY_GG_10280_c0_g1	response to hormone	C734A_ARATH	Cytochrome P450 734A1	PF02518	Histidine kinase-, DNA gyrase B-, and HSP90-like ATPase	tig00000127
GO:0010268	TRINITY_GG_10280_c0_g1	brassinosteroid homeostasis	C734A_ARATH	Cytochrome P450 734A1	PF02518	Histidine kinase-, DNA gyrase B-, and HSP90-like ATPase	tig00000127
GO:0055088	TRINITY_GG_10280_c0_g1	lipid homeostasis	C734A_ARATH	Cytochrome P450 734A1	PF02518	Histidine kinase-, DNA gyrase B-, and HSP90-like ATPase	tig00000127
GO:0035556	TRINITY_GG_10280_c1_g1	intracellular signal transduction	ORR24_ORYSI	Two-component response regulator ORR24	PF00072	Response regulator receiver domain	tig00000127
GO:0007165	TRINITY_GG_10280_c1_g1	signal transduction	ORR24_ORYSI	Two-component response regulator ORR24	PF00072	Response regulator receiver domain	tig00000127
GO:0009725	TRINITY_GG_10280_c1_g1	response to hormone	ORR24_ORYSI	Two-component response regulator ORR24	PF00072	Response regulator receiver domain	tig00000127
GO:0009736	TRINITY_GG_10280_c1_g1	cytokinin-activated signaling pathway	ORR24_ORYSI	Two-component response regulator ORR24	PF00072	Response regulator receiver domain	tig00000127
GO:0010629	TRINITY_GG_10281_c11_g1	negative regulation of gene expression	CLSY1_ARATH	SNF2 domain-containing protein CLASSY 1	PF00176	SNF2-related domain	tig00000127
GO:0032259	TRINITY_GG_10281_c11_g1	methylation	CLSY1_ARATH	SNF2 domain-containing protein CLASSY 1	PF00176	SNF2-related domain	tig00000127
GO:0080188	TRINITY_GG_10281_c11_g1	gene silencing by RNA-directed DNA methy...	CLSY1_ARATH	SNF2 domain-containing protein CLASSY 1	PF00176	SNF2-related domain	tig00000127
GO:0031047	TRINITY_GG_10281_c11_g1	gene silencing by RNA	CLSY1_ARATH	SNF2 domain-containing protein CLASSY 1	PF00176	SNF2-related domain	tig00000127
GO:0031507	TRINITY_GG_10281_c11_g1	heterochromatin assembly	CLSY1_ARATH	SNF2 domain-containing protein CLASSY 1	PF00176	SNF2-related domain	tig00000127
GO:0040029	TRINITY_GG_10281_c11_g1	regulation of gene expression, epigeneti...	CLSY1_ARATH	SNF2 domain-containing protein CLASSY 1	PF00176	SNF2-related domain	tig00000127
GO:0006325	TRINITY_GG_10281_c11_g1	chromatin organization	CLSY1_ARATH	SNF2 domain-containing protein CLASSY 1	PF00176	SNF2-related domain	tig00000127
GO:0010468	TRINITY_GG_10281_c11_g1	regulation of gene expression	CLSY1_ARATH	SNF2 domain-containing protein CLASSY 1	PF00176	SNF2-related domain	tig00000127
GO:0016070	TRINITY_GG_10281_c11_g1	RNA metabolic process	CLSY1_ARATH	SNF2 domain-containing protein CLASSY 1	PF00176	SNF2-related domain	tig00000127
GO:0006885	TRINITY_GG_10281_c22_g1	regulation of pH	CHX15_ARATH	Cation/H(+) antiporter 15	PF00999	Sodium/hydrogen exchanger family	tig00000127
GO:0006813	TRINITY_GG_10281_c22_g1	potassium ion transport	CHX15_ARATH	Cation/H(+) antiporter 15	PF00999	Sodium/hydrogen exchanger family	tig00000127
GO:0050801	TRINITY_GG_10281_c22_g1	ion homeostasis	CHX15_ARATH	Cation/H(+) antiporter 15	PF00999	Sodium/hydrogen exchanger family	tig00000127
GO:0006811	TRINITY_GG_10281_c22_g1	ion transport	CHX15_ARATH	Cation/H(+) antiporter 15	PF00999	Sodium/hydrogen exchanger family	tig00000127
GO:0006468	TRINITY_GG_10281_c9_g1	protein phosphorylation	IMK3_ARATH	Probable leucine-rich repeat receptor-like protein kinase IMK3	PF07714	Protein tyrosine and serine/threonine kinase	tig00000127
GO:0007165	TRINITY_GG_10282_c10_g1	signal transduction	LCMT1_ARATH	Leucine carboxyl methyltransferase 1 homolog	PF04072	Leucine carboxyl methyltransferase	tig00000127
GO:0009742	TRINITY_GG_10282_c10_g1	brassinosteroid mediated signaling pathw...	LCMT1_ARATH	Leucine carboxyl methyltransferase 1 homolog	PF04072	Leucine carboxyl methyltransferase	tig00000127
GO:0032259	TRINITY_GG_10282_c10_g1	methylation	LCMT1_ARATH	Leucine carboxyl methyltransferase 1 homolog	PF04072	Leucine carboxyl methyltransferase	tig00000127
GO:0009741	TRINITY_GG_10282_c10_g1	response to brassinosteroid	LCMT1_ARATH	Leucine carboxyl methyltransferase 1 homolog	PF04072	Leucine carboxyl methyltransferase	tig00000127
GO:1900458	TRINITY_GG_10282_c10_g1	negative regulation of brassinosteroid m...	LCMT1_ARATH	Leucine carboxyl methyltransferase 1 homolog	PF04072	Leucine carboxyl methyltransferase	tig00000127
GO:0009725	TRINITY_GG_10282_c10_g1	response to hormone	LCMT1_ARATH	Leucine carboxyl methyltransferase 1 homolog	PF04072	Leucine carboxyl methyltransferase	tig00000127
GO:0016567	TRINITY_GG_10282_c16_g1	protein ubiquitination	APC1_ARATH	Anaphase-promoting complex subunit 1	PF18122	Anaphase-promoting complex sub unit 1 C-terminal domain	tig00000127
GO:0051301	TRINITY_GG_10282_c16_g1	cell division	APC1_ARATH	Anaphase-promoting complex subunit 1	PF18122	Anaphase-promoting complex sub unit 1 C-terminal domain	tig00000127
GO:0007049	TRINITY_GG_10282_c16_g1	cell cycle	APC1_ARATH	Anaphase-promoting complex subunit 1	PF18122	Anaphase-promoting complex sub unit 1 C-terminal domain	tig00000127
GO:0009793	TRINITY_GG_10282_c16_g1	embryo development ending in seed dorman...	APC1_ARATH	Anaphase-promoting complex subunit 1	PF18122	Anaphase-promoting complex sub unit 1 C-terminal domain	tig00000127
GO:0010252	TRINITY_GG_10282_c16_g1	auxin homeostasis	APC1_ARATH	Anaphase-promoting complex subunit 1	PF18122	Anaphase-promoting complex sub unit 1 C-terminal domain	tig00000127
GO:0009908	TRINITY_GG_10282_c16_g1	flower development	APC1_ARATH	Anaphase-promoting complex subunit 1	PF18122	Anaphase-promoting complex sub unit 1 C-terminal domain	tig00000127
GO:0032502	TRINITY_GG_10282_c16_g1	developmental process	APC1_ARATH	Anaphase-promoting complex subunit 1	PF18122	Anaphase-promoting complex sub unit 1 C-terminal domain	tig00000127
GO:0000278	TRINITY_GG_10282_c16_g1	mitotic cell cycle	APC1_ARATH	Anaphase-promoting complex subunit 1	PF18122	Anaphase-promoting complex sub unit 1 C-terminal domain	tig00000127
GO:0006511	TRINITY_GG_10282_c16_g1	ubiquitin-dependent protein catabolic pr...	APC1_ARATH	Anaphase-promoting complex subunit 1	PF18122	Anaphase-promoting complex sub unit 1 C-terminal domain	tig00000127
GO:0048481	TRINITY_GG_10282_c16_g1	plant ovule development	APC1_ARATH	Anaphase-promoting complex subunit 1	PF18122	Anaphase-promoting complex sub unit 1 C-terminal domain	tig00000127
GO:0044772	TRINITY_GG_10282_c16_g1	mitotic cell cycle phase transition	APC1_ARATH	Anaphase-promoting complex subunit 1	PF18122	Anaphase-promoting complex sub unit 1 C-terminal domain	tig00000127
GO:0031145	TRINITY_GG_10282_c16_g1	anaphase-promoting complex-dependent cat...	APC1_ARATH	Anaphase-promoting complex subunit 1	PF18122	Anaphase-promoting complex sub unit 1 C-terminal domain	tig00000127
GO:0007346	TRINITY_GG_10282_c16_g1	regulation of mitotic cell cycle	APC1_ARATH	Anaphase-promoting complex subunit 1	PF18122	Anaphase-promoting complex sub unit 1 C-terminal domain	tig00000127
GO:0030163	TRINITY_GG_10282_c16_g1	protein catabolic process	APC1_ARATH	Anaphase-promoting complex subunit 1	PF18122	Anaphase-promoting complex sub unit 1 C-terminal domain	tig00000127
GO:0019941	TRINITY_GG_10282_c16_g1	modification-dependent protein catabolic...	APC1_ARATH	Anaphase-promoting complex subunit 1	PF18122	Anaphase-promoting complex sub unit 1 C-terminal domain	tig00000127
GO:0070979	TRINITY_GG_10282_c16_g1	protein K11-linked ubiquitination	APC1_ARATH	Anaphase-promoting complex subunit 1	PF18122	Anaphase-promoting complex sub unit 1 C-terminal domain	tig00000127
GO:0000003	TRINITY_GG_10282_c16_g1	reproduction	APC1_ARATH	Anaphase-promoting complex subunit 1	PF18122	Anaphase-promoting complex sub unit 1 C-terminal domain	tig00000127
GO:0048367	TRINITY_GG_10282_c16_g1	shoot system development	APC1_ARATH	Anaphase-promoting complex subunit 1	PF18122	Anaphase-promoting complex sub unit 1 C-terminal domain	tig00000127
GO:0048316	TRINITY_GG_10282_c16_g1	seed development	APC1_ARATH	Anaphase-promoting complex subunit 1	PF18122	Anaphase-promoting complex sub unit 1 C-terminal domain	tig00000127
GO:0010154	TRINITY_GG_10282_c16_g1	fruit development	APC1_ARATH	Anaphase-promoting complex subunit 1	PF18122	Anaphase-promoting complex sub unit 1 C-terminal domain	tig00000127
GO:0007275	TRINITY_GG_10282_c16_g1	multicellular organism development	APC1_ARATH	Anaphase-promoting complex subunit 1	PF18122	Anaphase-promoting complex sub unit 1 C-terminal domain	tig00000127
GO:0015833	TRINITY_GG_10282_c2_g1	peptide transport	CLH2_ORYSJ	Clathrin heavy chain 2	PF00637	Region in Clathrin and VPS	tig00000127
GO:0015031	TRINITY_GG_10282_c2_g1	protein transport	CLH2_ORYSJ	Clathrin heavy chain 2	PF00637	Region in Clathrin and VPS	tig00000127
GO:0006886	TRINITY_GG_10282_c2_g1	intracellular protein transport	CLH2_ORYSJ	Clathrin heavy chain 2	PF00637	Region in Clathrin and VPS	tig00000127
GO:0016192	TRINITY_GG_10282_c2_g1	vesicle-mediated transport	CLH2_ORYSJ	Clathrin heavy chain 2	PF00637	Region in Clathrin and VPS	tig00000127
GO:1902347	TRINITY_GG_10282_c39_g1	response to strigolactone	SMXL8_ARATH	Protein SMAX1-LIKE 8	NA	NA	tig00000127
GO:1902347	TRINITY_GG_10282_c41_g1	response to strigolactone	SMXL8_ARATH	Protein SMAX1-LIKE 8	NA	NA	tig00000127
GO:2000112	TRINITY_GG_10282_c50_g1	regulation of cellular macromolecule bio...	MYB77_ARATH	Transcription factor MYB77	PF00249	Myb-like DNA-binding domain	tig00000127
GO:0006355	TRINITY_GG_10282_c50_g1	regulation of transcription, DNA-templat...	MYB77_ARATH	Transcription factor MYB77	PF00249	Myb-like DNA-binding domain	tig00000127
GO:0009734	TRINITY_GG_10282_c50_g1	auxin-activated signaling pathway	MYB77_ARATH	Transcription factor MYB77	PF00249	Myb-like DNA-binding domain	tig00000127
GO:0048364	TRINITY_GG_10282_c50_g1	root development	MYB77_ARATH	Transcription factor MYB77	PF00249	Myb-like DNA-binding domain	tig00000127
GO:0007165	TRINITY_GG_10282_c50_g1	signal transduction	MYB77_ARATH	Transcription factor MYB77	PF00249	Myb-like DNA-binding domain	tig00000127
GO:0009733	TRINITY_GG_10282_c50_g1	response to auxin	MYB77_ARATH	Transcription factor MYB77	PF00249	Myb-like DNA-binding domain	tig00000127
GO:0032502	TRINITY_GG_10282_c50_g1	developmental process	MYB77_ARATH	Transcription factor MYB77	PF00249	Myb-like DNA-binding domain	tig00000127
GO:0048527	TRINITY_GG_10282_c50_g1	lateral root development	MYB77_ARATH	Transcription factor MYB77	PF00249	Myb-like DNA-binding domain	tig00000127
GO:0010929	TRINITY_GG_10282_c50_g1	positive regulation of auxin mediated si...	MYB77_ARATH	Transcription factor MYB77	PF00249	Myb-like DNA-binding domain	tig00000127
GO:0019438	TRINITY_GG_10282_c50_g1	aromatic compound biosynthetic process	MYB77_ARATH	Transcription factor MYB77	PF00249	Myb-like DNA-binding domain	tig00000127
GO:0009725	TRINITY_GG_10282_c50_g1	response to hormone	MYB77_ARATH	Transcription factor MYB77	PF00249	Myb-like DNA-binding domain	tig00000127
GO:1901362	TRINITY_GG_10282_c50_g1	organic cyclic compound biosynthetic pro...	MYB77_ARATH	Transcription factor MYB77	PF00249	Myb-like DNA-binding domain	tig00000127
GO:0071365	TRINITY_GG_10282_c50_g1	cellular response to auxin stimulus	MYB77_ARATH	Transcription factor MYB77	PF00249	Myb-like DNA-binding domain	tig00000127
GO:0018130	TRINITY_GG_10282_c50_g1	heterocycle biosynthetic process	MYB77_ARATH	Transcription factor MYB77	PF00249	Myb-like DNA-binding domain	tig00000127
GO:0009058	TRINITY_GG_10282_c50_g1	biosynthetic process	MYB77_ARATH	Transcription factor MYB77	PF00249	Myb-like DNA-binding domain	tig00000127
GO:0007275	TRINITY_GG_10282_c50_g1	multicellular organism development	MYB77_ARATH	Transcription factor MYB77	PF00249	Myb-like DNA-binding domain	tig00000127
GO:0010468	TRINITY_GG_10282_c50_g1	regulation of gene expression	MYB77_ARATH	Transcription factor MYB77	PF00249	Myb-like DNA-binding domain	tig00000127
GO:0016070	TRINITY_GG_10282_c50_g1	RNA metabolic process	MYB77_ARATH	Transcription factor MYB77	PF00249	Myb-like DNA-binding domain	tig00000127
GO:0006468	TRINITY_GG_10283_c105_g1	protein phosphorylation	KEG_ARATH	E3 ubiquitin-protein ligase KEG	PF07714	Protein tyrosine and serine/threonine kinase	tig00000127
GO:0016567	TRINITY_GG_10283_c105_g1	protein ubiquitination	KEG_ARATH	E3 ubiquitin-protein ligase KEG	PF07714	Protein tyrosine and serine/threonine kinase	tig00000127
GO:0001101	TRINITY_GG_10283_c105_g1	response to acid chemical	KEG_ARATH	E3 ubiquitin-protein ligase KEG	PF07714	Protein tyrosine and serine/threonine kinase	tig00000127
GO:0006952	TRINITY_GG_10283_c105_g1	defense response	KEG_ARATH	E3 ubiquitin-protein ligase KEG	PF07714	Protein tyrosine and serine/threonine kinase	tig00000127
GO:0009737	TRINITY_GG_10283_c105_g1	response to abscisic acid	KEG_ARATH	E3 ubiquitin-protein ligase KEG	PF07714	Protein tyrosine and serine/threonine kinase	tig00000127
GO:0007165	TRINITY_GG_10283_c105_g1	signal transduction	KEG_ARATH	E3 ubiquitin-protein ligase KEG	PF07714	Protein tyrosine and serine/threonine kinase	tig00000127
GO:0009738	TRINITY_GG_10283_c105_g1	abscisic acid-activated signaling pathwa...	KEG_ARATH	E3 ubiquitin-protein ligase KEG	PF07714	Protein tyrosine and serine/threonine kinase	tig00000127
GO:0032502	TRINITY_GG_10283_c105_g1	developmental process	KEG_ARATH	E3 ubiquitin-protein ligase KEG	PF07714	Protein tyrosine and serine/threonine kinase	tig00000127
GO:0009725	TRINITY_GG_10283_c105_g1	response to hormone	KEG_ARATH	E3 ubiquitin-protein ligase KEG	PF07714	Protein tyrosine and serine/threonine kinase	tig00000127
GO:0071215	TRINITY_GG_10283_c105_g1	cellular response to abscisic acid stimu...	KEG_ARATH	E3 ubiquitin-protein ligase KEG	PF07714	Protein tyrosine and serine/threonine kinase	tig00000127
GO:0006325	TRINITY_GG_10283_c105_g1	chromatin organization	KEG_ARATH	E3 ubiquitin-protein ligase KEG	PF07714	Protein tyrosine and serine/threonine kinase	tig00000127
GO:0016192	TRINITY_GG_10283_c105_g1	vesicle-mediated transport	KEG_ARATH	E3 ubiquitin-protein ligase KEG	PF07714	Protein tyrosine and serine/threonine kinase	tig00000127
GO:0071555	TRINITY_GG_10283_c109_g1	cell wall organization	BC10_ORYSJ	Glycosyltransferase BC10	PF02485	Core-2/I-Branching enzyme	tig00000127
GO:0005975	TRINITY_GG_10283_c109_g1	carbohydrate metabolic process	BC10_ORYSJ	Glycosyltransferase BC10	PF02485	Core-2/I-Branching enzyme	tig00000127
GO:0009664	TRINITY_GG_10283_c109_g1	plant-type cell wall organization	BC10_ORYSJ	Glycosyltransferase BC10	PF02485	Core-2/I-Branching enzyme	tig00000127
GO:0030244	TRINITY_GG_10283_c109_g1	cellulose biosynthetic process	BC10_ORYSJ	Glycosyltransferase BC10	PF02485	Core-2/I-Branching enzyme	tig00000127
GO:0009058	TRINITY_GG_10283_c109_g1	biosynthetic process	BC10_ORYSJ	Glycosyltransferase BC10	PF02485	Core-2/I-Branching enzyme	tig00000127
GO:0001101	TRINITY_GG_10283_c15_g1	response to acid chemical	APT2_ARATH	Adenine phosphoribosyltransferase 2	PF00957	Synaptobrevin	tig00000127
GO:0009737	TRINITY_GG_10283_c15_g1	response to abscisic acid	APT2_ARATH	Adenine phosphoribosyltransferase 2	PF00957	Synaptobrevin	tig00000127
GO:0015833	TRINITY_GG_10283_c15_g1	peptide transport	APT2_ARATH	Adenine phosphoribosyltransferase 2	PF00957	Synaptobrevin	tig00000127
GO:0015031	TRINITY_GG_10283_c15_g1	protein transport	APT2_ARATH	Adenine phosphoribosyltransferase 2	PF00957	Synaptobrevin	tig00000127
GO:0009651	TRINITY_GG_10283_c15_g1	response to salt stress	APT2_ARATH	Adenine phosphoribosyltransferase 2	PF00957	Synaptobrevin	tig00000127
GO:0006970	TRINITY_GG_10283_c15_g1	response to osmotic stress	APT2_ARATH	Adenine phosphoribosyltransferase 2	PF00957	Synaptobrevin	tig00000127
GO:0010118	TRINITY_GG_10283_c15_g1	stomatal movement	APT2_ARATH	Adenine phosphoribosyltransferase 2	PF00957	Synaptobrevin	tig00000127
GO:0009725	TRINITY_GG_10283_c15_g1	response to hormone	APT2_ARATH	Adenine phosphoribosyltransferase 2	PF00957	Synaptobrevin	tig00000127
GO:0061025	TRINITY_GG_10283_c15_g1	membrane fusion	APT2_ARATH	Adenine phosphoribosyltransferase 2	PF00957	Synaptobrevin	tig00000127
GO:0016192	TRINITY_GG_10283_c15_g1	vesicle-mediated transport	APT2_ARATH	Adenine phosphoribosyltransferase 2	PF00957	Synaptobrevin	tig00000127
GO:0009658	TRINITY_GG_10283_c26_g1	chloroplast organization	Y3172_ARATH	WEB family protein At3g51720	PF05701	Weak chloroplast movement under blue light	tig00000127
GO:0009904	TRINITY_GG_10283_c26_g1	chloroplast accumulation movement	Y3172_ARATH	WEB family protein At3g51720	PF05701	Weak chloroplast movement under blue light	tig00000127
GO:0009903	TRINITY_GG_10283_c26_g1	chloroplast avoidance movement	Y3172_ARATH	WEB family protein At3g51720	PF05701	Weak chloroplast movement under blue light	tig00000127
GO:0009902	TRINITY_GG_10283_c26_g1	chloroplast relocation	Y3172_ARATH	WEB family protein At3g51720	PF05701	Weak chloroplast movement under blue light	tig00000127
GO:0009409	TRINITY_GG_10283_c34_g1	response to cold	SPX1_ORYSJ	SPX domain-containing protein 1	PF03105	SPX domain	tig00000127
GO:0016036	TRINITY_GG_10283_c34_g1	cellular response to phosphate starvatio...	SPX1_ORYSJ	SPX domain-containing protein 1	PF03105	SPX domain	tig00000127
GO:0009266	TRINITY_GG_10283_c34_g1	response to temperature stimulus	SPX1_ORYSJ	SPX domain-containing protein 1	PF03105	SPX domain	tig00000127
GO:0016567	TRINITY_GG_10283_c52_g1	protein ubiquitination	EBF1_ARATH	EIN3-binding F-box protein 1	PF12937	F-box-like	tig00000127
GO:0035556	TRINITY_GG_10283_c52_g1	intracellular signal transduction	EBF1_ARATH	EIN3-binding F-box protein 1	PF12937	F-box-like	tig00000127
GO:0007165	TRINITY_GG_10283_c52_g1	signal transduction	EBF1_ARATH	EIN3-binding F-box protein 1	PF12937	F-box-like	tig00000127
GO:0009873	TRINITY_GG_10283_c52_g1	ethylene-activated signaling pathway	EBF1_ARATH	EIN3-binding F-box protein 1	PF12937	F-box-like	tig00000127
GO:0031146	TRINITY_GG_10283_c52_g1	SCF-dependent proteasomal ubiquitin-depe...	EBF1_ARATH	EIN3-binding F-box protein 1	PF12937	F-box-like	tig00000127
GO:0006511	TRINITY_GG_10283_c52_g1	ubiquitin-dependent protein catabolic pr...	EBF1_ARATH	EIN3-binding F-box protein 1	PF12937	F-box-like	tig00000127
GO:0030163	TRINITY_GG_10283_c52_g1	protein catabolic process	EBF1_ARATH	EIN3-binding F-box protein 1	PF12937	F-box-like	tig00000127
GO:0009725	TRINITY_GG_10283_c52_g1	response to hormone	EBF1_ARATH	EIN3-binding F-box protein 1	PF12937	F-box-like	tig00000127
GO:0009723	TRINITY_GG_10283_c52_g1	response to ethylene	EBF1_ARATH	EIN3-binding F-box protein 1	PF12937	F-box-like	tig00000127
GO:0010105	TRINITY_GG_10283_c52_g1	negative regulation of ethylene-activate...	EBF1_ARATH	EIN3-binding F-box protein 1	PF12937	F-box-like	tig00000127
GO:0019941	TRINITY_GG_10283_c52_g1	modification-dependent protein catabolic...	EBF1_ARATH	EIN3-binding F-box protein 1	PF12937	F-box-like	tig00000127
GO:0071369	TRINITY_GG_10283_c52_g1	cellular response to ethylene stimulus	EBF1_ARATH	EIN3-binding F-box protein 1	PF12937	F-box-like	tig00000127
GO:0048364	TRINITY_GG_10283_c79_g1	root development	RITF1_ARATH	Protein RGF1 INDUCIBLE TRANSCRIPTION FACTOR 1	PF04640	PLATZ transcription factor	tig00000127
GO:0032502	TRINITY_GG_10283_c79_g1	developmental process	RITF1_ARATH	Protein RGF1 INDUCIBLE TRANSCRIPTION FACTOR 1	PF04640	PLATZ transcription factor	tig00000127
GO:0010078	TRINITY_GG_10283_c79_g1	maintenance of root meristem identity	RITF1_ARATH	Protein RGF1 INDUCIBLE TRANSCRIPTION FACTOR 1	PF04640	PLATZ transcription factor	tig00000127
GO:2000026	TRINITY_GG_10283_c79_g1	regulation of multicellular organismal d...	RITF1_ARATH	Protein RGF1 INDUCIBLE TRANSCRIPTION FACTOR 1	PF04640	PLATZ transcription factor	tig00000127
GO:2000280	TRINITY_GG_10283_c79_g1	regulation of root development	RITF1_ARATH	Protein RGF1 INDUCIBLE TRANSCRIPTION FACTOR 1	PF04640	PLATZ transcription factor	tig00000127
GO:0010074	TRINITY_GG_10283_c79_g1	maintenance of meristem identity	RITF1_ARATH	Protein RGF1 INDUCIBLE TRANSCRIPTION FACTOR 1	PF04640	PLATZ transcription factor	tig00000127
GO:0043434	TRINITY_GG_10283_c79_g1	response to peptide hormone	RITF1_ARATH	Protein RGF1 INDUCIBLE TRANSCRIPTION FACTOR 1	PF04640	PLATZ transcription factor	tig00000127
GO:0009725	TRINITY_GG_10283_c79_g1	response to hormone	RITF1_ARATH	Protein RGF1 INDUCIBLE TRANSCRIPTION FACTOR 1	PF04640	PLATZ transcription factor	tig00000127
GO:0007275	TRINITY_GG_10283_c79_g1	multicellular organism development	RITF1_ARATH	Protein RGF1 INDUCIBLE TRANSCRIPTION FACTOR 1	PF04640	PLATZ transcription factor	tig00000127
GO:2000377	TRINITY_GG_10283_c79_g1	regulation of reactive oxygen species me...	RITF1_ARATH	Protein RGF1 INDUCIBLE TRANSCRIPTION FACTOR 1	PF04640	PLATZ transcription factor	tig00000127
GO:0006813	TRINITY_GG_10283_c90_g1	potassium ion transport	POT2_ARATH	Potassium transporter 2	PF02705	K+ potassium transporter	tig00000127
GO:0006811	TRINITY_GG_10283_c90_g1	ion transport	POT2_ARATH	Potassium transporter 2	PF02705	K+ potassium transporter	tig00000127
GO:0009846	TRINITY_GG_10288_c17_g1	pollen germination	JGB_ARATH	Protein JINGUBANG	PF00400	WD domain, G-beta repeat	tig00000573
GO:0000003	TRINITY_GG_10288_c17_g1	reproduction	JGB_ARATH	Protein JINGUBANG	PF00400	WD domain, G-beta repeat	tig00000573
GO:2000112	TRINITY_GG_10345_c38_g1	regulation of cellular macromolecule bio...	NFYB7_ARATH	Nuclear transcription factor Y subunit B-7	PF00808	Histone-like transcription factor (CBF/NF-Y) and archaeal histone	tig00000237
GO:0006355	TRINITY_GG_10345_c38_g1	regulation of transcription, DNA-templat...	NFYB7_ARATH	Nuclear transcription factor Y subunit B-7	PF00808	Histone-like transcription factor (CBF/NF-Y) and archaeal histone	tig00000237
GO:0019438	TRINITY_GG_10345_c38_g1	aromatic compound biosynthetic process	NFYB7_ARATH	Nuclear transcription factor Y subunit B-7	PF00808	Histone-like transcription factor (CBF/NF-Y) and archaeal histone	tig00000237
GO:0006357	TRINITY_GG_10345_c38_g1	regulation of transcription by RNA polym...	NFYB7_ARATH	Nuclear transcription factor Y subunit B-7	PF00808	Histone-like transcription factor (CBF/NF-Y) and archaeal histone	tig00000237
GO:1901362	TRINITY_GG_10345_c38_g1	organic cyclic compound biosynthetic pro...	NFYB7_ARATH	Nuclear transcription factor Y subunit B-7	PF00808	Histone-like transcription factor (CBF/NF-Y) and archaeal histone	tig00000237
GO:0018130	TRINITY_GG_10345_c38_g1	heterocycle biosynthetic process	NFYB7_ARATH	Nuclear transcription factor Y subunit B-7	PF00808	Histone-like transcription factor (CBF/NF-Y) and archaeal histone	tig00000237
GO:0009058	TRINITY_GG_10345_c38_g1	biosynthetic process	NFYB7_ARATH	Nuclear transcription factor Y subunit B-7	PF00808	Histone-like transcription factor (CBF/NF-Y) and archaeal histone	tig00000237
GO:0010468	TRINITY_GG_10345_c38_g1	regulation of gene expression	NFYB7_ARATH	Nuclear transcription factor Y subunit B-7	PF00808	Histone-like transcription factor (CBF/NF-Y) and archaeal histone	tig00000237
GO:0016070	TRINITY_GG_10345_c38_g1	RNA metabolic process	NFYB7_ARATH	Nuclear transcription factor Y subunit B-7	PF00808	Histone-like transcription factor (CBF/NF-Y) and archaeal histone	tig00000237
GO:0006468	TRINITY_GG_1040_c1_g1	protein phosphorylation	CLV1_ARATH	Receptor protein kinase CLAVATA1	PF07714	Protein tyrosine and serine/threonine kinase	tig00000633
GO:0046777	TRINITY_GG_1040_c1_g1	protein autophosphorylation	CLV1_ARATH	Receptor protein kinase CLAVATA1	PF07714	Protein tyrosine and serine/threonine kinase	tig00000633
GO:0030154	TRINITY_GG_1040_c1_g1	cell differentiation	CLV1_ARATH	Receptor protein kinase CLAVATA1	PF07714	Protein tyrosine and serine/threonine kinase	tig00000633
GO:0032502	TRINITY_GG_1040_c1_g1	developmental process	CLV1_ARATH	Receptor protein kinase CLAVATA1	PF07714	Protein tyrosine and serine/threonine kinase	tig00000633
GO:0018105	TRINITY_GG_1040_c1_g1	peptidyl-serine phosphorylation	CLV1_ARATH	Receptor protein kinase CLAVATA1	PF07714	Protein tyrosine and serine/threonine kinase	tig00000633
GO:0048509	TRINITY_GG_1040_c1_g1	regulation of meristem development	CLV1_ARATH	Receptor protein kinase CLAVATA1	PF07714	Protein tyrosine and serine/threonine kinase	tig00000633
GO:0009934	TRINITY_GG_1040_c1_g1	regulation of meristem structural organi...	CLV1_ARATH	Receptor protein kinase CLAVATA1	PF07714	Protein tyrosine and serine/threonine kinase	tig00000633
GO:0022603	TRINITY_GG_1040_c1_g1	regulation of anatomical structure morph...	CLV1_ARATH	Receptor protein kinase CLAVATA1	PF07714	Protein tyrosine and serine/threonine kinase	tig00000633
GO:0009933	TRINITY_GG_1040_c1_g1	meristem structural organization	CLV1_ARATH	Receptor protein kinase CLAVATA1	PF07714	Protein tyrosine and serine/threonine kinase	tig00000633
GO:0016567	TRINITY_GG_10521_c2_g1	protein ubiquitination	ASK4_ARATH	SKP1-like protein 4	PF01466	Skp1 family, dimerisation domain	tig00000399
GO:0001101	TRINITY_GG_10521_c2_g1	response to acid chemical	ASK4_ARATH	SKP1-like protein 4	PF01466	Skp1 family, dimerisation domain	tig00000399
GO:0007165	TRINITY_GG_10521_c2_g1	signal transduction	ASK4_ARATH	SKP1-like protein 4	PF01466	Skp1 family, dimerisation domain	tig00000399
GO:0031146	TRINITY_GG_10521_c2_g1	SCF-dependent proteasomal ubiquitin-depe...	ASK4_ARATH	SKP1-like protein 4	PF01466	Skp1 family, dimerisation domain	tig00000399
GO:0006511	TRINITY_GG_10521_c2_g1	ubiquitin-dependent protein catabolic pr...	ASK4_ARATH	SKP1-like protein 4	PF01466	Skp1 family, dimerisation domain	tig00000399
GO:0009867	TRINITY_GG_10521_c2_g1	jasmonic acid mediated signaling pathway	ASK4_ARATH	SKP1-like protein 4	PF01466	Skp1 family, dimerisation domain	tig00000399
GO:0009753	TRINITY_GG_10521_c2_g1	response to jasmonic acid	ASK4_ARATH	SKP1-like protein 4	PF01466	Skp1 family, dimerisation domain	tig00000399
GO:0030163	TRINITY_GG_10521_c2_g1	protein catabolic process	ASK4_ARATH	SKP1-like protein 4	PF01466	Skp1 family, dimerisation domain	tig00000399
GO:0009725	TRINITY_GG_10521_c2_g1	response to hormone	ASK4_ARATH	SKP1-like protein 4	PF01466	Skp1 family, dimerisation domain	tig00000399
GO:0019941	TRINITY_GG_10521_c2_g1	modification-dependent protein catabolic...	ASK4_ARATH	SKP1-like protein 4	PF01466	Skp1 family, dimerisation domain	tig00000399
GO:0016567	TRINITY_GG_10521_c8_g1	protein ubiquitination	ASK3_ARATH	SKP1-like protein 3	PF03931	Skp1 family, tetramerisation domain	tig00000399
GO:0001101	TRINITY_GG_10521_c8_g1	response to acid chemical	ASK3_ARATH	SKP1-like protein 3	PF03931	Skp1 family, tetramerisation domain	tig00000399
GO:0007165	TRINITY_GG_10521_c8_g1	signal transduction	ASK3_ARATH	SKP1-like protein 3	PF03931	Skp1 family, tetramerisation domain	tig00000399
GO:0031146	TRINITY_GG_10521_c8_g1	SCF-dependent proteasomal ubiquitin-depe...	ASK3_ARATH	SKP1-like protein 3	PF03931	Skp1 family, tetramerisation domain	tig00000399
GO:0006511	TRINITY_GG_10521_c8_g1	ubiquitin-dependent protein catabolic pr...	ASK3_ARATH	SKP1-like protein 3	PF03931	Skp1 family, tetramerisation domain	tig00000399
GO:0009867	TRINITY_GG_10521_c8_g1	jasmonic acid mediated signaling pathway	ASK3_ARATH	SKP1-like protein 3	PF03931	Skp1 family, tetramerisation domain	tig00000399
GO:0009753	TRINITY_GG_10521_c8_g1	response to jasmonic acid	ASK3_ARATH	SKP1-like protein 3	PF03931	Skp1 family, tetramerisation domain	tig00000399
GO:0030163	TRINITY_GG_10521_c8_g1	protein catabolic process	ASK3_ARATH	SKP1-like protein 3	PF03931	Skp1 family, tetramerisation domain	tig00000399
GO:0009725	TRINITY_GG_10521_c8_g1	response to hormone	ASK3_ARATH	SKP1-like protein 3	PF03931	Skp1 family, tetramerisation domain	tig00000399
GO:0019941	TRINITY_GG_10521_c8_g1	modification-dependent protein catabolic...	ASK3_ARATH	SKP1-like protein 3	PF03931	Skp1 family, tetramerisation domain	tig00000399
GO:0015833	TRINITY_GG_10526_c12_g1	peptide transport	ZDHC9_ARATH	Probable protein S-acyltransferase 7	PF01529	DHHC palmitoyltransferase	tig00000399
GO:0015031	TRINITY_GG_10526_c12_g1	protein transport	ZDHC9_ARATH	Probable protein S-acyltransferase 7	PF01529	DHHC palmitoyltransferase	tig00000399
GO:0018230	TRINITY_GG_10526_c12_g1	peptidyl-L-cysteine S-palmitoylation	ZDHC9_ARATH	Probable protein S-acyltransferase 7	PF01529	DHHC palmitoyltransferase	tig00000399
GO:0006886	TRINITY_GG_10526_c12_g1	intracellular protein transport	ZDHC9_ARATH	Probable protein S-acyltransferase 7	PF01529	DHHC palmitoyltransferase	tig00000399
GO:0009058	TRINITY_GG_10526_c12_g1	biosynthetic process	ZDHC9_ARATH	Probable protein S-acyltransferase 7	PF01529	DHHC palmitoyltransferase	tig00000399
GO:0016567	TRINITY_GG_10526_c17_g1	protein ubiquitination	ASK9_ARATH	SKP1-like protein 9	PF03931	Skp1 family, tetramerisation domain	tig00000399
GO:0001101	TRINITY_GG_10526_c17_g1	response to acid chemical	ASK9_ARATH	SKP1-like protein 9	PF03931	Skp1 family, tetramerisation domain	tig00000399
GO:0007165	TRINITY_GG_10526_c17_g1	signal transduction	ASK9_ARATH	SKP1-like protein 9	PF03931	Skp1 family, tetramerisation domain	tig00000399
GO:0007049	TRINITY_GG_10526_c17_g1	cell cycle	ASK9_ARATH	SKP1-like protein 9	PF03931	Skp1 family, tetramerisation domain	tig00000399
GO:0000278	TRINITY_GG_10526_c17_g1	mitotic cell cycle	ASK9_ARATH	SKP1-like protein 9	PF03931	Skp1 family, tetramerisation domain	tig00000399
GO:0031146	TRINITY_GG_10526_c17_g1	SCF-dependent proteasomal ubiquitin-depe...	ASK9_ARATH	SKP1-like protein 9	PF03931	Skp1 family, tetramerisation domain	tig00000399
GO:0006511	TRINITY_GG_10526_c17_g1	ubiquitin-dependent protein catabolic pr...	ASK9_ARATH	SKP1-like protein 9	PF03931	Skp1 family, tetramerisation domain	tig00000399
GO:0009867	TRINITY_GG_10526_c17_g1	jasmonic acid mediated signaling pathway	ASK9_ARATH	SKP1-like protein 9	PF03931	Skp1 family, tetramerisation domain	tig00000399
GO:0009753	TRINITY_GG_10526_c17_g1	response to jasmonic acid	ASK9_ARATH	SKP1-like protein 9	PF03931	Skp1 family, tetramerisation domain	tig00000399
GO:0007346	TRINITY_GG_10526_c17_g1	regulation of mitotic cell cycle	ASK9_ARATH	SKP1-like protein 9	PF03931	Skp1 family, tetramerisation domain	tig00000399
GO:0030163	TRINITY_GG_10526_c17_g1	protein catabolic process	ASK9_ARATH	SKP1-like protein 9	PF03931	Skp1 family, tetramerisation domain	tig00000399
GO:0009725	TRINITY_GG_10526_c17_g1	response to hormone	ASK9_ARATH	SKP1-like protein 9	PF03931	Skp1 family, tetramerisation domain	tig00000399
GO:0019941	TRINITY_GG_10526_c17_g1	modification-dependent protein catabolic...	ASK9_ARATH	SKP1-like protein 9	PF03931	Skp1 family, tetramerisation domain	tig00000399
GO:0016567	TRINITY_GG_10528_c0_g1	protein ubiquitination	ASK11_ARATH	SKP1-like protein 11	PF01466	Skp1 family, dimerisation domain	tig00000399
GO:0001101	TRINITY_GG_10528_c0_g1	response to acid chemical	ASK11_ARATH	SKP1-like protein 11	PF01466	Skp1 family, dimerisation domain	tig00000399
GO:0007165	TRINITY_GG_10528_c0_g1	signal transduction	ASK11_ARATH	SKP1-like protein 11	PF01466	Skp1 family, dimerisation domain	tig00000399
GO:0031146	TRINITY_GG_10528_c0_g1	SCF-dependent proteasomal ubiquitin-depe...	ASK11_ARATH	SKP1-like protein 11	PF01466	Skp1 family, dimerisation domain	tig00000399
GO:0006511	TRINITY_GG_10528_c0_g1	ubiquitin-dependent protein catabolic pr...	ASK11_ARATH	SKP1-like protein 11	PF01466	Skp1 family, dimerisation domain	tig00000399
GO:0009867	TRINITY_GG_10528_c0_g1	jasmonic acid mediated signaling pathway	ASK11_ARATH	SKP1-like protein 11	PF01466	Skp1 family, dimerisation domain	tig00000399
GO:0009753	TRINITY_GG_10528_c0_g1	response to jasmonic acid	ASK11_ARATH	SKP1-like protein 11	PF01466	Skp1 family, dimerisation domain	tig00000399
GO:0030163	TRINITY_GG_10528_c0_g1	protein catabolic process	ASK11_ARATH	SKP1-like protein 11	PF01466	Skp1 family, dimerisation domain	tig00000399
GO:0009725	TRINITY_GG_10528_c0_g1	response to hormone	ASK11_ARATH	SKP1-like protein 11	PF01466	Skp1 family, dimerisation domain	tig00000399
GO:0019941	TRINITY_GG_10528_c0_g1	modification-dependent protein catabolic...	ASK11_ARATH	SKP1-like protein 11	PF01466	Skp1 family, dimerisation domain	tig00000399
GO:0048366	TRINITY_GG_10539_c0_g1	leaf development	P2C23_ARATH	Probable protein phosphatase 2C 23	PF00481	Protein phosphatase 2C	tig00000371
GO:0032502	TRINITY_GG_10539_c0_g1	developmental process	P2C23_ARATH	Probable protein phosphatase 2C 23	PF00481	Protein phosphatase 2C	tig00000371
GO:0006470	TRINITY_GG_10539_c0_g1	protein dephosphorylation	P2C23_ARATH	Probable protein phosphatase 2C 23	PF00481	Protein phosphatase 2C	tig00000371
GO:0048367	TRINITY_GG_10539_c0_g1	shoot system development	P2C23_ARATH	Probable protein phosphatase 2C 23	PF00481	Protein phosphatase 2C	tig00000371
GO:0007275	TRINITY_GG_10539_c0_g1	multicellular organism development	P2C23_ARATH	Probable protein phosphatase 2C 23	PF00481	Protein phosphatase 2C	tig00000371
GO:0009737	TRINITY_GG_10565_c5_g1	response to abscisic acid	FLA4_ARATH	Fasciclin-like arabinogalactan protein 4	PF02469	Fasciclin domain	tig00000371
GO:0007165	TRINITY_GG_10565_c5_g1	signal transduction	FLA4_ARATH	Fasciclin-like arabinogalactan protein 4	PF02469	Fasciclin domain	tig00000371
GO:0009738	TRINITY_GG_10565_c5_g1	abscisic acid-activated signaling pathwa...	FLA4_ARATH	Fasciclin-like arabinogalactan protein 4	PF02469	Fasciclin domain	tig00000371
GO:0010214	TRINITY_GG_10565_c5_g1	seed coat development	FLA4_ARATH	Fasciclin-like arabinogalactan protein 4	PF02469	Fasciclin domain	tig00000371
GO:0009651	TRINITY_GG_10565_c5_g1	response to salt stress	FLA4_ARATH	Fasciclin-like arabinogalactan protein 4	PF02469	Fasciclin domain	tig00000371
GO:0032502	TRINITY_GG_10565_c5_g1	developmental process	FLA4_ARATH	Fasciclin-like arabinogalactan protein 4	PF02469	Fasciclin domain	tig00000371
GO:0006970	TRINITY_GG_10565_c5_g1	response to osmotic stress	FLA4_ARATH	Fasciclin-like arabinogalactan protein 4	PF02469	Fasciclin domain	tig00000371
GO:0048354	TRINITY_GG_10565_c5_g1	mucilage biosynthetic process involved i...	FLA4_ARATH	Fasciclin-like arabinogalactan protein 4	PF02469	Fasciclin domain	tig00000371
GO:0009725	TRINITY_GG_10565_c5_g1	response to hormone	FLA4_ARATH	Fasciclin-like arabinogalactan protein 4	PF02469	Fasciclin domain	tig00000371
GO:0009825	TRINITY_GG_10565_c5_g1	multidimensional cell growth	FLA4_ARATH	Fasciclin-like arabinogalactan protein 4	PF02469	Fasciclin domain	tig00000371
GO:0071215	TRINITY_GG_10565_c5_g1	cellular response to abscisic acid stimu...	FLA4_ARATH	Fasciclin-like arabinogalactan protein 4	PF02469	Fasciclin domain	tig00000371
GO:0000003	TRINITY_GG_10565_c5_g1	reproduction	FLA4_ARATH	Fasciclin-like arabinogalactan protein 4	PF02469	Fasciclin domain	tig00000371
GO:0007155	TRINITY_GG_10565_c5_g1	cell adhesion	FLA4_ARATH	Fasciclin-like arabinogalactan protein 4	PF02469	Fasciclin domain	tig00000371
GO:0009058	TRINITY_GG_10565_c5_g1	biosynthetic process	FLA4_ARATH	Fasciclin-like arabinogalactan protein 4	PF02469	Fasciclin domain	tig00000371
GO:0048316	TRINITY_GG_10565_c5_g1	seed development	FLA4_ARATH	Fasciclin-like arabinogalactan protein 4	PF02469	Fasciclin domain	tig00000371
GO:0010154	TRINITY_GG_10565_c5_g1	fruit development	FLA4_ARATH	Fasciclin-like arabinogalactan protein 4	PF02469	Fasciclin domain	tig00000371
GO:0007275	TRINITY_GG_10565_c5_g1	multicellular organism development	FLA4_ARATH	Fasciclin-like arabinogalactan protein 4	PF02469	Fasciclin domain	tig00000371
GO:0006468	TRINITY_GG_10592_c10_g1	protein phosphorylation	CDPK5_ARATH	Calcium-dependent protein kinase 5	PF00069	Protein kinase domain	tig00100766
GO:0035556	TRINITY_GG_10592_c10_g1	intracellular signal transduction	CDPK5_ARATH	Calcium-dependent protein kinase 5	PF00069	Protein kinase domain	tig00100766
GO:0046777	TRINITY_GG_10592_c10_g1	protein autophosphorylation	CDPK5_ARATH	Calcium-dependent protein kinase 5	PF00069	Protein kinase domain	tig00100766
GO:0007165	TRINITY_GG_10592_c10_g1	signal transduction	CDPK5_ARATH	Calcium-dependent protein kinase 5	PF00069	Protein kinase domain	tig00100766
GO:0018105	TRINITY_GG_10592_c10_g1	peptidyl-serine phosphorylation	CDPK5_ARATH	Calcium-dependent protein kinase 5	PF00069	Protein kinase domain	tig00100766
GO:2000112	TRINITY_GG_10593_c3_g1	regulation of cellular macromolecule bio...	BRPF3_MOUSE	Bromodomain and PHD finger-containing protein 3	PF00439	Bromodomain	tig00100766
GO:0006355	TRINITY_GG_10593_c3_g1	regulation of transcription, DNA-templat...	BRPF3_MOUSE	Bromodomain and PHD finger-containing protein 3	PF00439	Bromodomain	tig00100766
GO:0007165	TRINITY_GG_10593_c3_g1	signal transduction	BRPF3_MOUSE	Bromodomain and PHD finger-containing protein 3	PF00439	Bromodomain	tig00100766
GO:0007049	TRINITY_GG_10593_c3_g1	cell cycle	BRPF3_MOUSE	Bromodomain and PHD finger-containing protein 3	PF00439	Bromodomain	tig00100766
GO:0019438	TRINITY_GG_10593_c3_g1	aromatic compound biosynthetic process	BRPF3_MOUSE	Bromodomain and PHD finger-containing protein 3	PF00439	Bromodomain	tig00100766
GO:0006357	TRINITY_GG_10593_c3_g1	regulation of transcription by RNA polym...	BRPF3_MOUSE	Bromodomain and PHD finger-containing protein 3	PF00439	Bromodomain	tig00100766
GO:1901362	TRINITY_GG_10593_c3_g1	organic cyclic compound biosynthetic pro...	BRPF3_MOUSE	Bromodomain and PHD finger-containing protein 3	PF00439	Bromodomain	tig00100766
GO:0018130	TRINITY_GG_10593_c3_g1	heterocycle biosynthetic process	BRPF3_MOUSE	Bromodomain and PHD finger-containing protein 3	PF00439	Bromodomain	tig00100766
GO:0009058	TRINITY_GG_10593_c3_g1	biosynthetic process	BRPF3_MOUSE	Bromodomain and PHD finger-containing protein 3	PF00439	Bromodomain	tig00100766
GO:0010468	TRINITY_GG_10593_c3_g1	regulation of gene expression	BRPF3_MOUSE	Bromodomain and PHD finger-containing protein 3	PF00439	Bromodomain	tig00100766
GO:0016070	TRINITY_GG_10593_c3_g1	RNA metabolic process	BRPF3_MOUSE	Bromodomain and PHD finger-containing protein 3	PF00439	Bromodomain	tig00100766
GO:0006952	TRINITY_GG_10609_c5_g1	defense response	SGS3_ORYSJ	Protein SUPPRESSOR OF GENE SILENCING 3 homolog	PF03468	XS domain	tig00004341
GO:0010629	TRINITY_GG_10609_c5_g1	negative regulation of gene expression	SGS3_ORYSJ	Protein SUPPRESSOR OF GENE SILENCING 3 homolog	PF03468	XS domain	tig00004341
GO:0051607	TRINITY_GG_10609_c5_g1	defense response to virus	SGS3_ORYSJ	Protein SUPPRESSOR OF GENE SILENCING 3 homolog	PF03468	XS domain	tig00004341
GO:0031347	TRINITY_GG_10609_c5_g1	regulation of defense response	SGS3_ORYSJ	Protein SUPPRESSOR OF GENE SILENCING 3 homolog	PF03468	XS domain	tig00004341
GO:0002252	TRINITY_GG_10609_c5_g1	immune effector process	SGS3_ORYSJ	Protein SUPPRESSOR OF GENE SILENCING 3 homolog	PF03468	XS domain	tig00004341
GO:0009607	TRINITY_GG_10609_c5_g1	response to biotic stimulus	SGS3_ORYSJ	Protein SUPPRESSOR OF GENE SILENCING 3 homolog	PF03468	XS domain	tig00004341
GO:0031047	TRINITY_GG_10609_c5_g1	gene silencing by RNA	SGS3_ORYSJ	Protein SUPPRESSOR OF GENE SILENCING 3 homolog	PF03468	XS domain	tig00004341
GO:0043903	TRINITY_GG_10609_c5_g1	regulation of biological process involve...	SGS3_ORYSJ	Protein SUPPRESSOR OF GENE SILENCING 3 homolog	PF03468	XS domain	tig00004341
GO:0010468	TRINITY_GG_10609_c5_g1	regulation of gene expression	SGS3_ORYSJ	Protein SUPPRESSOR OF GENE SILENCING 3 homolog	PF03468	XS domain	tig00004341
GO:2000112	TRINITY_GG_10646_c3_g1	regulation of cellular macromolecule bio...	LBD31_ARATH	LOB domain-containing protein 31	PF03195	Lateral organ boundaries (LOB) domain	tig00000360
GO:0006355	TRINITY_GG_10646_c3_g1	regulation of transcription, DNA-templat...	LBD31_ARATH	LOB domain-containing protein 31	PF03195	Lateral organ boundaries (LOB) domain	tig00000360
GO:0010628	TRINITY_GG_10646_c3_g1	positive regulation of gene expression	LBD31_ARATH	LOB domain-containing protein 31	PF03195	Lateral organ boundaries (LOB) domain	tig00000360
GO:0045893	TRINITY_GG_10646_c3_g1	positive regulation of transcription, DN...	LBD31_ARATH	LOB domain-containing protein 31	PF03195	Lateral organ boundaries (LOB) domain	tig00000360
GO:0007165	TRINITY_GG_10646_c3_g1	signal transduction	LBD31_ARATH	LOB domain-containing protein 31	PF03195	Lateral organ boundaries (LOB) domain	tig00000360
GO:0019438	TRINITY_GG_10646_c3_g1	aromatic compound biosynthetic process	LBD31_ARATH	LOB domain-containing protein 31	PF03195	Lateral organ boundaries (LOB) domain	tig00000360
GO:0009725	TRINITY_GG_10646_c3_g1	response to hormone	LBD31_ARATH	LOB domain-containing protein 31	PF03195	Lateral organ boundaries (LOB) domain	tig00000360
GO:1901362	TRINITY_GG_10646_c3_g1	organic cyclic compound biosynthetic pro...	LBD31_ARATH	LOB domain-containing protein 31	PF03195	Lateral organ boundaries (LOB) domain	tig00000360
GO:0018130	TRINITY_GG_10646_c3_g1	heterocycle biosynthetic process	LBD31_ARATH	LOB domain-containing protein 31	PF03195	Lateral organ boundaries (LOB) domain	tig00000360
GO:0009058	TRINITY_GG_10646_c3_g1	biosynthetic process	LBD31_ARATH	LOB domain-containing protein 31	PF03195	Lateral organ boundaries (LOB) domain	tig00000360
GO:0010468	TRINITY_GG_10646_c3_g1	regulation of gene expression	LBD31_ARATH	LOB domain-containing protein 31	PF03195	Lateral organ boundaries (LOB) domain	tig00000360
GO:0016070	TRINITY_GG_10646_c3_g1	RNA metabolic process	LBD31_ARATH	LOB domain-containing protein 31	PF03195	Lateral organ boundaries (LOB) domain	tig00000360
GO:2000112	TRINITY_GG_10646_c5_g1	regulation of cellular macromolecule bio...	SRS5_ARATH	Protein SHI RELATED SEQUENCE 5	PF05142	Domain of unknown function (DUF702)	tig00000360
GO:0006355	TRINITY_GG_10646_c5_g1	regulation of transcription, DNA-templat...	SRS5_ARATH	Protein SHI RELATED SEQUENCE 5	PF05142	Domain of unknown function (DUF702)	tig00000360
GO:0010628	TRINITY_GG_10646_c5_g1	positive regulation of gene expression	SRS5_ARATH	Protein SHI RELATED SEQUENCE 5	PF05142	Domain of unknown function (DUF702)	tig00000360
GO:0009734	TRINITY_GG_10646_c5_g1	auxin-activated signaling pathway	SRS5_ARATH	Protein SHI RELATED SEQUENCE 5	PF05142	Domain of unknown function (DUF702)	tig00000360
GO:0009555	TRINITY_GG_10646_c5_g1	pollen development	SRS5_ARATH	Protein SHI RELATED SEQUENCE 5	PF05142	Domain of unknown function (DUF702)	tig00000360
GO:0045893	TRINITY_GG_10646_c5_g1	positive regulation of transcription, DN...	SRS5_ARATH	Protein SHI RELATED SEQUENCE 5	PF05142	Domain of unknown function (DUF702)	tig00000360
GO:0007165	TRINITY_GG_10646_c5_g1	signal transduction	SRS5_ARATH	Protein SHI RELATED SEQUENCE 5	PF05142	Domain of unknown function (DUF702)	tig00000360
GO:0009733	TRINITY_GG_10646_c5_g1	response to auxin	SRS5_ARATH	Protein SHI RELATED SEQUENCE 5	PF05142	Domain of unknown function (DUF702)	tig00000360
GO:0048653	TRINITY_GG_10646_c5_g1	anther development	SRS5_ARATH	Protein SHI RELATED SEQUENCE 5	PF05142	Domain of unknown function (DUF702)	tig00000360
GO:0009908	TRINITY_GG_10646_c5_g1	flower development	SRS5_ARATH	Protein SHI RELATED SEQUENCE 5	PF05142	Domain of unknown function (DUF702)	tig00000360
GO:0032502	TRINITY_GG_10646_c5_g1	developmental process	SRS5_ARATH	Protein SHI RELATED SEQUENCE 5	PF05142	Domain of unknown function (DUF702)	tig00000360
GO:0009851	TRINITY_GG_10646_c5_g1	auxin biosynthetic process	SRS5_ARATH	Protein SHI RELATED SEQUENCE 5	PF05142	Domain of unknown function (DUF702)	tig00000360
GO:0009640	TRINITY_GG_10646_c5_g1	photomorphogenesis	SRS5_ARATH	Protein SHI RELATED SEQUENCE 5	PF05142	Domain of unknown function (DUF702)	tig00000360
GO:0048443	TRINITY_GG_10646_c5_g1	stamen development	SRS5_ARATH	Protein SHI RELATED SEQUENCE 5	PF05142	Domain of unknown function (DUF702)	tig00000360
GO:0009639	TRINITY_GG_10646_c5_g1	response to red or far red light	SRS5_ARATH	Protein SHI RELATED SEQUENCE 5	PF05142	Domain of unknown function (DUF702)	tig00000360
GO:0019438	TRINITY_GG_10646_c5_g1	aromatic compound biosynthetic process	SRS5_ARATH	Protein SHI RELATED SEQUENCE 5	PF05142	Domain of unknown function (DUF702)	tig00000360
GO:0009416	TRINITY_GG_10646_c5_g1	response to light stimulus	SRS5_ARATH	Protein SHI RELATED SEQUENCE 5	PF05142	Domain of unknown function (DUF702)	tig00000360
GO:0009725	TRINITY_GG_10646_c5_g1	response to hormone	SRS5_ARATH	Protein SHI RELATED SEQUENCE 5	PF05142	Domain of unknown function (DUF702)	tig00000360
GO:0000003	TRINITY_GG_10646_c5_g1	reproduction	SRS5_ARATH	Protein SHI RELATED SEQUENCE 5	PF05142	Domain of unknown function (DUF702)	tig00000360
GO:0048367	TRINITY_GG_10646_c5_g1	shoot system development	SRS5_ARATH	Protein SHI RELATED SEQUENCE 5	PF05142	Domain of unknown function (DUF702)	tig00000360
GO:1901362	TRINITY_GG_10646_c5_g1	organic cyclic compound biosynthetic pro...	SRS5_ARATH	Protein SHI RELATED SEQUENCE 5	PF05142	Domain of unknown function (DUF702)	tig00000360
GO:0071365	TRINITY_GG_10646_c5_g1	cellular response to auxin stimulus	SRS5_ARATH	Protein SHI RELATED SEQUENCE 5	PF05142	Domain of unknown function (DUF702)	tig00000360
GO:0018130	TRINITY_GG_10646_c5_g1	heterocycle biosynthetic process	SRS5_ARATH	Protein SHI RELATED SEQUENCE 5	PF05142	Domain of unknown function (DUF702)	tig00000360
GO:0009058	TRINITY_GG_10646_c5_g1	biosynthetic process	SRS5_ARATH	Protein SHI RELATED SEQUENCE 5	PF05142	Domain of unknown function (DUF702)	tig00000360
GO:0007275	TRINITY_GG_10646_c5_g1	multicellular organism development	SRS5_ARATH	Protein SHI RELATED SEQUENCE 5	PF05142	Domain of unknown function (DUF702)	tig00000360
GO:0010468	TRINITY_GG_10646_c5_g1	regulation of gene expression	SRS5_ARATH	Protein SHI RELATED SEQUENCE 5	PF05142	Domain of unknown function (DUF702)	tig00000360
GO:0016070	TRINITY_GG_10646_c5_g1	RNA metabolic process	SRS5_ARATH	Protein SHI RELATED SEQUENCE 5	PF05142	Domain of unknown function (DUF702)	tig00000360
GO:2000112	TRINITY_GG_10652_c1_g1	regulation of cellular macromolecule bio...	MAD18_ORYSJ	MADS-box transcription factor 18	PF00319	SRF-type transcription factor (DNA-binding and dimerisation domain)	tig00000360
GO:0006355	TRINITY_GG_10652_c1_g1	regulation of transcription, DNA-templat...	MAD18_ORYSJ	MADS-box transcription factor 18	PF00319	SRF-type transcription factor (DNA-binding and dimerisation domain)	tig00000360
GO:0010628	TRINITY_GG_10652_c1_g1	positive regulation of gene expression	MAD18_ORYSJ	MADS-box transcription factor 18	PF00319	SRF-type transcription factor (DNA-binding and dimerisation domain)	tig00000360
GO:0045893	TRINITY_GG_10652_c1_g1	positive regulation of transcription, DN...	MAD18_ORYSJ	MADS-box transcription factor 18	PF00319	SRF-type transcription factor (DNA-binding and dimerisation domain)	tig00000360
GO:0045944	TRINITY_GG_10652_c1_g1	positive regulation of transcription by ...	MAD18_ORYSJ	MADS-box transcription factor 18	PF00319	SRF-type transcription factor (DNA-binding and dimerisation domain)	tig00000360
GO:0019438	TRINITY_GG_10652_c1_g1	aromatic compound biosynthetic process	MAD18_ORYSJ	MADS-box transcription factor 18	PF00319	SRF-type transcription factor (DNA-binding and dimerisation domain)	tig00000360
GO:0006357	TRINITY_GG_10652_c1_g1	regulation of transcription by RNA polym...	MAD18_ORYSJ	MADS-box transcription factor 18	PF00319	SRF-type transcription factor (DNA-binding and dimerisation domain)	tig00000360
GO:1901362	TRINITY_GG_10652_c1_g1	organic cyclic compound biosynthetic pro...	MAD18_ORYSJ	MADS-box transcription factor 18	PF00319	SRF-type transcription factor (DNA-binding and dimerisation domain)	tig00000360
GO:0018130	TRINITY_GG_10652_c1_g1	heterocycle biosynthetic process	MAD18_ORYSJ	MADS-box transcription factor 18	PF00319	SRF-type transcription factor (DNA-binding and dimerisation domain)	tig00000360
GO:0009058	TRINITY_GG_10652_c1_g1	biosynthetic process	MAD18_ORYSJ	MADS-box transcription factor 18	PF00319	SRF-type transcription factor (DNA-binding and dimerisation domain)	tig00000360
GO:0010468	TRINITY_GG_10652_c1_g1	regulation of gene expression	MAD18_ORYSJ	MADS-box transcription factor 18	PF00319	SRF-type transcription factor (DNA-binding and dimerisation domain)	tig00000360
GO:0016070	TRINITY_GG_10652_c1_g1	RNA metabolic process	MAD18_ORYSJ	MADS-box transcription factor 18	PF00319	SRF-type transcription factor (DNA-binding and dimerisation domain)	tig00000360
GO:0048364	TRINITY_GG_10671_c3_g2	root development	UBP12_ARATH	Ubiquitin C-terminal hydrolase 12	PF00443	Ubiquitin carboxyl-terminal hydrolase	tig00000360
GO:0007165	TRINITY_GG_10671_c3_g2	signal transduction	UBP12_ARATH	Ubiquitin C-terminal hydrolase 12	PF00443	Ubiquitin carboxyl-terminal hydrolase	tig00000360
GO:0032502	TRINITY_GG_10671_c3_g2	developmental process	UBP12_ARATH	Ubiquitin C-terminal hydrolase 12	PF00443	Ubiquitin carboxyl-terminal hydrolase	tig00000360
GO:0010078	TRINITY_GG_10671_c3_g2	maintenance of root meristem identity	UBP12_ARATH	Ubiquitin C-terminal hydrolase 12	PF00443	Ubiquitin carboxyl-terminal hydrolase	tig00000360
GO:2000026	TRINITY_GG_10671_c3_g2	regulation of multicellular organismal d...	UBP12_ARATH	Ubiquitin C-terminal hydrolase 12	PF00443	Ubiquitin carboxyl-terminal hydrolase	tig00000360
GO:2000280	TRINITY_GG_10671_c3_g2	regulation of root development	UBP12_ARATH	Ubiquitin C-terminal hydrolase 12	PF00443	Ubiquitin carboxyl-terminal hydrolase	tig00000360
GO:0010074	TRINITY_GG_10671_c3_g2	maintenance of meristem identity	UBP12_ARATH	Ubiquitin C-terminal hydrolase 12	PF00443	Ubiquitin carboxyl-terminal hydrolase	tig00000360
GO:0006511	TRINITY_GG_10671_c3_g2	ubiquitin-dependent protein catabolic pr...	UBP12_ARATH	Ubiquitin C-terminal hydrolase 12	PF00443	Ubiquitin carboxyl-terminal hydrolase	tig00000360
GO:0009867	TRINITY_GG_10671_c3_g2	jasmonic acid mediated signaling pathway	UBP12_ARATH	Ubiquitin C-terminal hydrolase 12	PF00443	Ubiquitin carboxyl-terminal hydrolase	tig00000360
GO:0009753	TRINITY_GG_10671_c3_g2	response to jasmonic acid	UBP12_ARATH	Ubiquitin C-terminal hydrolase 12	PF00443	Ubiquitin carboxyl-terminal hydrolase	tig00000360
GO:0030163	TRINITY_GG_10671_c3_g2	protein catabolic process	UBP12_ARATH	Ubiquitin C-terminal hydrolase 12	PF00443	Ubiquitin carboxyl-terminal hydrolase	tig00000360
GO:0009725	TRINITY_GG_10671_c3_g2	response to hormone	UBP12_ARATH	Ubiquitin C-terminal hydrolase 12	PF00443	Ubiquitin carboxyl-terminal hydrolase	tig00000360
GO:0019941	TRINITY_GG_10671_c3_g2	modification-dependent protein catabolic...	UBP12_ARATH	Ubiquitin C-terminal hydrolase 12	PF00443	Ubiquitin carboxyl-terminal hydrolase	tig00000360
GO:0016579	TRINITY_GG_10671_c3_g2	protein deubiquitination	UBP12_ARATH	Ubiquitin C-terminal hydrolase 12	PF00443	Ubiquitin carboxyl-terminal hydrolase	tig00000360
GO:0007275	TRINITY_GG_10671_c3_g2	multicellular organism development	UBP12_ARATH	Ubiquitin C-terminal hydrolase 12	PF00443	Ubiquitin carboxyl-terminal hydrolase	tig00000360
GO:0019438	TRINITY_GG_1068_c2_g1	aromatic compound biosynthetic process	LORF2_HUMAN	LINE-1 retrotransposable element ORF2 protein	PF00078	Reverse transcriptase (RNA-dependent DNA polymerase)	tig00100741
GO:1901362	TRINITY_GG_1068_c2_g1	organic cyclic compound biosynthetic pro...	LORF2_HUMAN	LINE-1 retrotransposable element ORF2 protein	PF00078	Reverse transcriptase (RNA-dependent DNA polymerase)	tig00100741
GO:0018130	TRINITY_GG_1068_c2_g1	heterocycle biosynthetic process	LORF2_HUMAN	LINE-1 retrotransposable element ORF2 protein	PF00078	Reverse transcriptase (RNA-dependent DNA polymerase)	tig00100741
GO:0009058	TRINITY_GG_1068_c2_g1	biosynthetic process	LORF2_HUMAN	LINE-1 retrotransposable element ORF2 protein	PF00078	Reverse transcriptase (RNA-dependent DNA polymerase)	tig00100741
GO:0009058	TRINITY_GG_1070_c38_g1	biosynthetic process	RK31_SPIOL	50S ribosomal protein L31, chloroplastic	PF01197	Ribosomal protein L31	tig00000056
GO:0006952	TRINITY_GG_1070_c7_g1	defense response	IPPK_ARATH	Inositol-pentakisphosphate 2-kinase	PF06090	Inositol-pentakisphosphate 2-kinase	tig00100741
GO:0005975	TRINITY_GG_1070_c7_g1	carbohydrate metabolic process	IPPK_ARATH	Inositol-pentakisphosphate 2-kinase	PF06090	Inositol-pentakisphosphate 2-kinase	tig00100741
GO:0048364	TRINITY_GG_1070_c7_g1	root development	IPPK_ARATH	Inositol-pentakisphosphate 2-kinase	PF06090	Inositol-pentakisphosphate 2-kinase	tig00100741
GO:0042742	TRINITY_GG_1070_c7_g1	defense response to bacterium	IPPK_ARATH	Inositol-pentakisphosphate 2-kinase	PF06090	Inositol-pentakisphosphate 2-kinase	tig00100741
GO:0032502	TRINITY_GG_1070_c7_g1	developmental process	IPPK_ARATH	Inositol-pentakisphosphate 2-kinase	PF06090	Inositol-pentakisphosphate 2-kinase	tig00100741
GO:0050801	TRINITY_GG_1070_c7_g1	ion homeostasis	IPPK_ARATH	Inositol-pentakisphosphate 2-kinase	PF06090	Inositol-pentakisphosphate 2-kinase	tig00100741
GO:0009617	TRINITY_GG_1070_c7_g1	response to bacterium	IPPK_ARATH	Inositol-pentakisphosphate 2-kinase	PF06090	Inositol-pentakisphosphate 2-kinase	tig00100741
GO:0051607	TRINITY_GG_1070_c7_g1	defense response to virus	IPPK_ARATH	Inositol-pentakisphosphate 2-kinase	PF06090	Inositol-pentakisphosphate 2-kinase	tig00100741
GO:0048527	TRINITY_GG_1070_c7_g1	lateral root development	IPPK_ARATH	Inositol-pentakisphosphate 2-kinase	PF06090	Inositol-pentakisphosphate 2-kinase	tig00100741
GO:0002252	TRINITY_GG_1070_c7_g1	immune effector process	IPPK_ARATH	Inositol-pentakisphosphate 2-kinase	PF06090	Inositol-pentakisphosphate 2-kinase	tig00100741
GO:0050832	TRINITY_GG_1070_c7_g1	defense response to fungus	IPPK_ARATH	Inositol-pentakisphosphate 2-kinase	PF06090	Inositol-pentakisphosphate 2-kinase	tig00100741
GO:0009607	TRINITY_GG_1070_c7_g1	response to biotic stimulus	IPPK_ARATH	Inositol-pentakisphosphate 2-kinase	PF06090	Inositol-pentakisphosphate 2-kinase	tig00100741
GO:0009620	TRINITY_GG_1070_c7_g1	response to fungus	IPPK_ARATH	Inositol-pentakisphosphate 2-kinase	PF06090	Inositol-pentakisphosphate 2-kinase	tig00100741
GO:0009058	TRINITY_GG_1070_c7_g1	biosynthetic process	IPPK_ARATH	Inositol-pentakisphosphate 2-kinase	PF06090	Inositol-pentakisphosphate 2-kinase	tig00100741
GO:0007275	TRINITY_GG_1070_c7_g1	multicellular organism development	IPPK_ARATH	Inositol-pentakisphosphate 2-kinase	PF06090	Inositol-pentakisphosphate 2-kinase	tig00100741
GO:2000112	TRINITY_GG_1070_c9_g1	regulation of cellular macromolecule bio...	BH110_ARATH	Transcription factor bHLH110	NA	NA	tig00100741
GO:0006355	TRINITY_GG_1070_c9_g1	regulation of transcription, DNA-templat...	BH110_ARATH	Transcription factor bHLH110	NA	NA	tig00100741
GO:0019438	TRINITY_GG_1070_c9_g1	aromatic compound biosynthetic process	BH110_ARATH	Transcription factor bHLH110	NA	NA	tig00100741
GO:0006357	TRINITY_GG_1070_c9_g1	regulation of transcription by RNA polym...	BH110_ARATH	Transcription factor bHLH110	NA	NA	tig00100741
GO:1901362	TRINITY_GG_1070_c9_g1	organic cyclic compound biosynthetic pro...	BH110_ARATH	Transcription factor bHLH110	NA	NA	tig00100741
GO:0018130	TRINITY_GG_1070_c9_g1	heterocycle biosynthetic process	BH110_ARATH	Transcription factor bHLH110	NA	NA	tig00100741
GO:0009058	TRINITY_GG_1070_c9_g1	biosynthetic process	BH110_ARATH	Transcription factor bHLH110	NA	NA	tig00100741
GO:0010468	TRINITY_GG_1070_c9_g1	regulation of gene expression	BH110_ARATH	Transcription factor bHLH110	NA	NA	tig00100741
GO:0016070	TRINITY_GG_1070_c9_g1	RNA metabolic process	BH110_ARATH	Transcription factor bHLH110	NA	NA	tig00100741
GO:0006468	TRINITY_GG_10702_c1_g1	protein phosphorylation	M2K9_ARATH	Mitogen-activated protein kinase kinase 9	PF00069	Protein kinase domain	tig00001050
GO:2000112	TRINITY_GG_10702_c1_g1	regulation of cellular macromolecule bio...	M2K9_ARATH	Mitogen-activated protein kinase kinase 9	PF00069	Protein kinase domain	tig00001050
GO:0006355	TRINITY_GG_10702_c1_g1	regulation of transcription, DNA-templat...	M2K9_ARATH	Mitogen-activated protein kinase kinase 9	PF00069	Protein kinase domain	tig00001050
GO:0010628	TRINITY_GG_10702_c1_g1	positive regulation of gene expression	M2K9_ARATH	Mitogen-activated protein kinase kinase 9	PF00069	Protein kinase domain	tig00001050
GO:0035556	TRINITY_GG_10702_c1_g1	intracellular signal transduction	M2K9_ARATH	Mitogen-activated protein kinase kinase 9	PF00069	Protein kinase domain	tig00001050
GO:0045893	TRINITY_GG_10702_c1_g1	positive regulation of transcription, DN...	M2K9_ARATH	Mitogen-activated protein kinase kinase 9	PF00069	Protein kinase domain	tig00001050
GO:0046777	TRINITY_GG_10702_c1_g1	protein autophosphorylation	M2K9_ARATH	Mitogen-activated protein kinase kinase 9	PF00069	Protein kinase domain	tig00001050
GO:0007165	TRINITY_GG_10702_c1_g1	signal transduction	M2K9_ARATH	Mitogen-activated protein kinase kinase 9	PF00069	Protein kinase domain	tig00001050
GO:0048366	TRINITY_GG_10702_c1_g1	leaf development	M2K9_ARATH	Mitogen-activated protein kinase kinase 9	PF00069	Protein kinase domain	tig00001050
GO:0007568	TRINITY_GG_10702_c1_g1	aging	M2K9_ARATH	Mitogen-activated protein kinase kinase 9	PF00069	Protein kinase domain	tig00001050
GO:0009651	TRINITY_GG_10702_c1_g1	response to salt stress	M2K9_ARATH	Mitogen-activated protein kinase kinase 9	PF00069	Protein kinase domain	tig00001050
GO:0032502	TRINITY_GG_10702_c1_g1	developmental process	M2K9_ARATH	Mitogen-activated protein kinase kinase 9	PF00069	Protein kinase domain	tig00001050
GO:0009873	TRINITY_GG_10702_c1_g1	ethylene-activated signaling pathway	M2K9_ARATH	Mitogen-activated protein kinase kinase 9	PF00069	Protein kinase domain	tig00001050
GO:0071456	TRINITY_GG_10702_c1_g1	cellular response to hypoxia	M2K9_ARATH	Mitogen-activated protein kinase kinase 9	PF00069	Protein kinase domain	tig00001050
GO:0010150	TRINITY_GG_10702_c1_g1	leaf senescence	M2K9_ARATH	Mitogen-activated protein kinase kinase 9	PF00069	Protein kinase domain	tig00001050
GO:0006970	TRINITY_GG_10702_c1_g1	response to osmotic stress	M2K9_ARATH	Mitogen-activated protein kinase kinase 9	PF00069	Protein kinase domain	tig00001050
GO:0009611	TRINITY_GG_10702_c1_g1	response to wounding	M2K9_ARATH	Mitogen-activated protein kinase kinase 9	PF00069	Protein kinase domain	tig00001050
GO:0019438	TRINITY_GG_10702_c1_g1	aromatic compound biosynthetic process	M2K9_ARATH	Mitogen-activated protein kinase kinase 9	PF00069	Protein kinase domain	tig00001050
GO:0009607	TRINITY_GG_10702_c1_g1	response to biotic stimulus	M2K9_ARATH	Mitogen-activated protein kinase kinase 9	PF00069	Protein kinase domain	tig00001050
GO:0009620	TRINITY_GG_10702_c1_g1	response to fungus	M2K9_ARATH	Mitogen-activated protein kinase kinase 9	PF00069	Protein kinase domain	tig00001050
GO:0009725	TRINITY_GG_10702_c1_g1	response to hormone	M2K9_ARATH	Mitogen-activated protein kinase kinase 9	PF00069	Protein kinase domain	tig00001050
GO:0009723	TRINITY_GG_10702_c1_g1	response to ethylene	M2K9_ARATH	Mitogen-activated protein kinase kinase 9	PF00069	Protein kinase domain	tig00001050
GO:0000003	TRINITY_GG_10702_c1_g1	reproduction	M2K9_ARATH	Mitogen-activated protein kinase kinase 9	PF00069	Protein kinase domain	tig00001050
GO:0048367	TRINITY_GG_10702_c1_g1	shoot system development	M2K9_ARATH	Mitogen-activated protein kinase kinase 9	PF00069	Protein kinase domain	tig00001050
GO:1901362	TRINITY_GG_10702_c1_g1	organic cyclic compound biosynthetic pro...	M2K9_ARATH	Mitogen-activated protein kinase kinase 9	PF00069	Protein kinase domain	tig00001050
GO:0001666	TRINITY_GG_10702_c1_g1	response to hypoxia	M2K9_ARATH	Mitogen-activated protein kinase kinase 9	PF00069	Protein kinase domain	tig00001050
GO:0018130	TRINITY_GG_10702_c1_g1	heterocycle biosynthetic process	M2K9_ARATH	Mitogen-activated protein kinase kinase 9	PF00069	Protein kinase domain	tig00001050
GO:0009058	TRINITY_GG_10702_c1_g1	biosynthetic process	M2K9_ARATH	Mitogen-activated protein kinase kinase 9	PF00069	Protein kinase domain	tig00001050
GO:0019748	TRINITY_GG_10702_c1_g1	secondary metabolic process	M2K9_ARATH	Mitogen-activated protein kinase kinase 9	PF00069	Protein kinase domain	tig00001050
GO:0071369	TRINITY_GG_10702_c1_g1	cellular response to ethylene stimulus	M2K9_ARATH	Mitogen-activated protein kinase kinase 9	PF00069	Protein kinase domain	tig00001050
GO:0007275	TRINITY_GG_10702_c1_g1	multicellular organism development	M2K9_ARATH	Mitogen-activated protein kinase kinase 9	PF00069	Protein kinase domain	tig00001050
GO:0010468	TRINITY_GG_10702_c1_g1	regulation of gene expression	M2K9_ARATH	Mitogen-activated protein kinase kinase 9	PF00069	Protein kinase domain	tig00001050
GO:0016070	TRINITY_GG_10702_c1_g1	RNA metabolic process	M2K9_ARATH	Mitogen-activated protein kinase kinase 9	PF00069	Protein kinase domain	tig00001050
GO:0007015	TRINITY_GG_1072_c1_g1	actin filament organization	PLI2C_ARATH	LIM domain-containing protein PLIM2c	PF07287	Acyclic terpene utilisation family protein AtuA	tig00100741
GO:0051017	TRINITY_GG_1072_c1_g1	actin filament bundle assembly	PLI2C_ARATH	LIM domain-containing protein PLIM2c	PF07287	Acyclic terpene utilisation family protein AtuA	tig00100741
GO:0007010	TRINITY_GG_1072_c1_g1	cytoskeleton organization	PLI2C_ARATH	LIM domain-containing protein PLIM2c	PF07287	Acyclic terpene utilisation family protein AtuA	tig00100741
GO:0016070	TRINITY_GG_1072_c6_g1	RNA metabolic process	CFIS2_ARATH	Pre-mRNA cleavage factor Im 25 kDa subunit 2	PF13869	Nucleotide hydrolase	tig00100741
GO:0051301	TRINITY_GG_10726_c6_g1	cell division	MA651_ARATH	65-kDa microtubule-associated protein 1	PF03999	Microtubule associated protein (MAP65/ASE1 family)	tig00000023
GO:0007049	TRINITY_GG_10726_c6_g1	cell cycle	MA651_ARATH	65-kDa microtubule-associated protein 1	PF03999	Microtubule associated protein (MAP65/ASE1 family)	tig00000023
GO:0000278	TRINITY_GG_10726_c6_g1	mitotic cell cycle	MA651_ARATH	65-kDa microtubule-associated protein 1	PF03999	Microtubule associated protein (MAP65/ASE1 family)	tig00000023
GO:0031122	TRINITY_GG_10726_c6_g1	cytoplasmic microtubule organization	MA651_ARATH	65-kDa microtubule-associated protein 1	PF03999	Microtubule associated protein (MAP65/ASE1 family)	tig00000023
GO:0000226	TRINITY_GG_10726_c6_g1	microtubule cytoskeleton organization	MA651_ARATH	65-kDa microtubule-associated protein 1	PF03999	Microtubule associated protein (MAP65/ASE1 family)	tig00000023
GO:0007010	TRINITY_GG_10726_c6_g1	cytoskeleton organization	MA651_ARATH	65-kDa microtubule-associated protein 1	PF03999	Microtubule associated protein (MAP65/ASE1 family)	tig00000023
GO:1902410	TRINITY_GG_10726_c6_g1	mitotic cytokinetic process	MA651_ARATH	65-kDa microtubule-associated protein 1	PF03999	Microtubule associated protein (MAP65/ASE1 family)	tig00000023
GO:0000911	TRINITY_GG_10726_c6_g1	cytokinesis by cell plate formation	MA651_ARATH	65-kDa microtubule-associated protein 1	PF03999	Microtubule associated protein (MAP65/ASE1 family)	tig00000023
GO:0005975	TRINITY_GG_10737_c10_g1	carbohydrate metabolic process	SCRK7_ARATH	Probable fructokinase-7	PF00294	pfkB family carbohydrate kinase	tig00000578
GO:0006629	TRINITY_GG_10737_c10_g1	lipid metabolic process	SCRK7_ARATH	Probable fructokinase-7	PF00294	pfkB family carbohydrate kinase	tig00000578
GO:0009058	TRINITY_GG_10737_c10_g1	biosynthetic process	SCRK7_ARATH	Probable fructokinase-7	PF00294	pfkB family carbohydrate kinase	tig00000578
GO:0019252	TRINITY_GG_10737_c10_g1	starch biosynthetic process	SCRK7_ARATH	Probable fructokinase-7	PF00294	pfkB family carbohydrate kinase	tig00000578
GO:0006000	TRINITY_GG_10737_c10_g1	fructose metabolic process	SCRK7_ARATH	Probable fructokinase-7	PF00294	pfkB family carbohydrate kinase	tig00000578
GO:0007165	TRINITY_GG_10740_c0_g1	signal transduction	CUE5_SCHPO	CUE domain-containing protein 5	NA	NA	tig00000167
GO:0006511	TRINITY_GG_10740_c0_g1	ubiquitin-dependent protein catabolic pr...	CUE5_SCHPO	CUE domain-containing protein 5	NA	NA	tig00000167
GO:0030163	TRINITY_GG_10740_c0_g1	protein catabolic process	CUE5_SCHPO	CUE domain-containing protein 5	NA	NA	tig00000167
GO:0019941	TRINITY_GG_10740_c0_g1	modification-dependent protein catabolic...	CUE5_SCHPO	CUE domain-containing protein 5	NA	NA	tig00000167
GO:0071555	TRINITY_GG_10740_c6_g1	cell wall organization	BC10_ORYSJ	Glycosyltransferase BC10	PF02485	Core-2/I-Branching enzyme	tig00000578
GO:0005975	TRINITY_GG_10740_c6_g1	carbohydrate metabolic process	BC10_ORYSJ	Glycosyltransferase BC10	PF02485	Core-2/I-Branching enzyme	tig00000578
GO:0009664	TRINITY_GG_10740_c6_g1	plant-type cell wall organization	BC10_ORYSJ	Glycosyltransferase BC10	PF02485	Core-2/I-Branching enzyme	tig00000578
GO:0030244	TRINITY_GG_10740_c6_g1	cellulose biosynthetic process	BC10_ORYSJ	Glycosyltransferase BC10	PF02485	Core-2/I-Branching enzyme	tig00000578
GO:0009058	TRINITY_GG_10740_c6_g1	biosynthetic process	BC10_ORYSJ	Glycosyltransferase BC10	PF02485	Core-2/I-Branching enzyme	tig00000578
GO:0045490	TRINITY_GG_10764_c19_g1	pectin catabolic process	PME7_ARATH	Probable pectinesterase/pectinesterase inhibitor 7	PF01095	Pectinesterase	tig00000065
GO:0071555	TRINITY_GG_10764_c19_g1	cell wall organization	PME7_ARATH	Probable pectinesterase/pectinesterase inhibitor 7	PF01095	Pectinesterase	tig00000065
GO:0005975	TRINITY_GG_10764_c19_g1	carbohydrate metabolic process	PME7_ARATH	Probable pectinesterase/pectinesterase inhibitor 7	PF01095	Pectinesterase	tig00000065
GO:0042545	TRINITY_GG_10764_c19_g1	cell wall modification	PME7_ARATH	Probable pectinesterase/pectinesterase inhibitor 7	PF01095	Pectinesterase	tig00000065
GO:0048364	TRINITY_GG_10764_c8_g1	root development	SBT1_LOTJA	Subtilisin-like protease 1	PF17766	Fibronectin type-III domain	tig00000065
GO:0009733	TRINITY_GG_10764_c8_g1	response to auxin	SBT1_LOTJA	Subtilisin-like protease 1	PF17766	Fibronectin type-III domain	tig00000065
GO:0032502	TRINITY_GG_10764_c8_g1	developmental process	SBT1_LOTJA	Subtilisin-like protease 1	PF17766	Fibronectin type-III domain	tig00000065
GO:0048527	TRINITY_GG_10764_c8_g1	lateral root development	SBT1_LOTJA	Subtilisin-like protease 1	PF17766	Fibronectin type-III domain	tig00000065
GO:0010102	TRINITY_GG_10764_c8_g1	lateral root morphogenesis	SBT1_LOTJA	Subtilisin-like protease 1	PF17766	Fibronectin type-III domain	tig00000065
GO:0009725	TRINITY_GG_10764_c8_g1	response to hormone	SBT1_LOTJA	Subtilisin-like protease 1	PF17766	Fibronectin type-III domain	tig00000065
GO:0007275	TRINITY_GG_10764_c8_g1	multicellular organism development	SBT1_LOTJA	Subtilisin-like protease 1	PF17766	Fibronectin type-III domain	tig00000065
GO:0007018	TRINITY_GG_10764_c90_g1	microtubule-based movement	KN14P_ORYSJ	Kinesin-like protein KIN-14P	PF00225	Kinesin motor domain	tig00000065
GO:2000112	TRINITY_GG_10766_c1_g2	regulation of cellular macromolecule bio...	LBD36_ARATH	LOB domain-containing protein 36	PF03195	Lateral organ boundaries (LOB) domain	tig00000065
GO:0006355	TRINITY_GG_10766_c1_g2	regulation of transcription, DNA-templat...	LBD36_ARATH	LOB domain-containing protein 36	PF03195	Lateral organ boundaries (LOB) domain	tig00000065
GO:0048366	TRINITY_GG_10766_c1_g2	leaf development	LBD36_ARATH	LOB domain-containing protein 36	PF03195	Lateral organ boundaries (LOB) domain	tig00000065
GO:0009908	TRINITY_GG_10766_c1_g2	flower development	LBD36_ARATH	LOB domain-containing protein 36	PF03195	Lateral organ boundaries (LOB) domain	tig00000065
GO:0032502	TRINITY_GG_10766_c1_g2	developmental process	LBD36_ARATH	LOB domain-containing protein 36	PF03195	Lateral organ boundaries (LOB) domain	tig00000065
GO:0019438	TRINITY_GG_10766_c1_g2	aromatic compound biosynthetic process	LBD36_ARATH	LOB domain-containing protein 36	PF03195	Lateral organ boundaries (LOB) domain	tig00000065
GO:0007389	TRINITY_GG_10766_c1_g2	pattern specification process	LBD36_ARATH	LOB domain-containing protein 36	PF03195	Lateral organ boundaries (LOB) domain	tig00000065
GO:0009965	TRINITY_GG_10766_c1_g2	leaf morphogenesis	LBD36_ARATH	LOB domain-containing protein 36	PF03195	Lateral organ boundaries (LOB) domain	tig00000065
GO:0000003	TRINITY_GG_10766_c1_g2	reproduction	LBD36_ARATH	LOB domain-containing protein 36	PF03195	Lateral organ boundaries (LOB) domain	tig00000065
GO:0048367	TRINITY_GG_10766_c1_g2	shoot system development	LBD36_ARATH	LOB domain-containing protein 36	PF03195	Lateral organ boundaries (LOB) domain	tig00000065
GO:1901362	TRINITY_GG_10766_c1_g2	organic cyclic compound biosynthetic pro...	LBD36_ARATH	LOB domain-containing protein 36	PF03195	Lateral organ boundaries (LOB) domain	tig00000065
GO:0018130	TRINITY_GG_10766_c1_g2	heterocycle biosynthetic process	LBD36_ARATH	LOB domain-containing protein 36	PF03195	Lateral organ boundaries (LOB) domain	tig00000065
GO:0009058	TRINITY_GG_10766_c1_g2	biosynthetic process	LBD36_ARATH	LOB domain-containing protein 36	PF03195	Lateral organ boundaries (LOB) domain	tig00000065
GO:0007275	TRINITY_GG_10766_c1_g2	multicellular organism development	LBD36_ARATH	LOB domain-containing protein 36	PF03195	Lateral organ boundaries (LOB) domain	tig00000065
GO:0010468	TRINITY_GG_10766_c1_g2	regulation of gene expression	LBD36_ARATH	LOB domain-containing protein 36	PF03195	Lateral organ boundaries (LOB) domain	tig00000065
GO:0016070	TRINITY_GG_10766_c1_g2	RNA metabolic process	LBD36_ARATH	LOB domain-containing protein 36	PF03195	Lateral organ boundaries (LOB) domain	tig00000065
GO:0048441	TRINITY_GG_10766_c1_g2	petal development	LBD36_ARATH	LOB domain-containing protein 36	PF03195	Lateral organ boundaries (LOB) domain	tig00000065
GO:0055085	TRINITY_GG_10766_c127_g1	transmembrane transport	ADT1_SOLTU	ADP,ATP carrier protein, mitochondrial	PF00153	Mitochondrial carrier protein	tig00000065
GO:0006820	TRINITY_GG_10766_c127_g1	anion transport	ADT1_SOLTU	ADP,ATP carrier protein, mitochondrial	PF00153	Mitochondrial carrier protein	tig00000065
GO:0006811	TRINITY_GG_10766_c127_g1	ion transport	ADT1_SOLTU	ADP,ATP carrier protein, mitochondrial	PF00153	Mitochondrial carrier protein	tig00000065
GO:0051301	TRINITY_GG_10766_c25_g1	cell division	TCX2_ARATH	Protein tesmin/TSO1-like CXC 2	PF03638	Tesmin/TSO1-like CXC domain, cysteine-rich domain	tig00000065
GO:0007049	TRINITY_GG_10766_c25_g1	cell cycle	TCX2_ARATH	Protein tesmin/TSO1-like CXC 2	PF03638	Tesmin/TSO1-like CXC domain, cysteine-rich domain	tig00000065
GO:0009908	TRINITY_GG_10766_c25_g1	flower development	TCX2_ARATH	Protein tesmin/TSO1-like CXC 2	PF03638	Tesmin/TSO1-like CXC domain, cysteine-rich domain	tig00000065
GO:0032502	TRINITY_GG_10766_c25_g1	developmental process	TCX2_ARATH	Protein tesmin/TSO1-like CXC 2	PF03638	Tesmin/TSO1-like CXC domain, cysteine-rich domain	tig00000065
GO:0000278	TRINITY_GG_10766_c25_g1	mitotic cell cycle	TCX2_ARATH	Protein tesmin/TSO1-like CXC 2	PF03638	Tesmin/TSO1-like CXC domain, cysteine-rich domain	tig00000065
GO:0090558	TRINITY_GG_10766_c25_g1	plant epidermis development	TCX2_ARATH	Protein tesmin/TSO1-like CXC 2	PF03638	Tesmin/TSO1-like CXC domain, cysteine-rich domain	tig00000065
GO:0048509	TRINITY_GG_10766_c25_g1	regulation of meristem development	TCX2_ARATH	Protein tesmin/TSO1-like CXC 2	PF03638	Tesmin/TSO1-like CXC domain, cysteine-rich domain	tig00000065
GO:0009934	TRINITY_GG_10766_c25_g1	regulation of meristem structural organi...	TCX2_ARATH	Protein tesmin/TSO1-like CXC 2	PF03638	Tesmin/TSO1-like CXC domain, cysteine-rich domain	tig00000065
GO:0000003	TRINITY_GG_10766_c25_g1	reproduction	TCX2_ARATH	Protein tesmin/TSO1-like CXC 2	PF03638	Tesmin/TSO1-like CXC domain, cysteine-rich domain	tig00000065
GO:0048367	TRINITY_GG_10766_c25_g1	shoot system development	TCX2_ARATH	Protein tesmin/TSO1-like CXC 2	PF03638	Tesmin/TSO1-like CXC domain, cysteine-rich domain	tig00000065
GO:0022603	TRINITY_GG_10766_c25_g1	regulation of anatomical structure morph...	TCX2_ARATH	Protein tesmin/TSO1-like CXC 2	PF03638	Tesmin/TSO1-like CXC domain, cysteine-rich domain	tig00000065
GO:1902410	TRINITY_GG_10766_c25_g1	mitotic cytokinetic process	TCX2_ARATH	Protein tesmin/TSO1-like CXC 2	PF03638	Tesmin/TSO1-like CXC domain, cysteine-rich domain	tig00000065
GO:0007275	TRINITY_GG_10766_c25_g1	multicellular organism development	TCX2_ARATH	Protein tesmin/TSO1-like CXC 2	PF03638	Tesmin/TSO1-like CXC domain, cysteine-rich domain	tig00000065
GO:0009933	TRINITY_GG_10766_c25_g1	meristem structural organization	TCX2_ARATH	Protein tesmin/TSO1-like CXC 2	PF03638	Tesmin/TSO1-like CXC domain, cysteine-rich domain	tig00000065
GO:0000911	TRINITY_GG_10766_c25_g1	cytokinesis by cell plate formation	TCX2_ARATH	Protein tesmin/TSO1-like CXC 2	PF03638	Tesmin/TSO1-like CXC domain, cysteine-rich domain	tig00000065
GO:0000226	TRINITY_GG_10766_c48_g1	microtubule cytoskeleton organization	WDL2_ARATH	Protein WVD2-like 2	PF06886	Targeting protein for Xklp2 (TPX2) domain	tig00000065
GO:0007010	TRINITY_GG_10766_c48_g1	cytoskeleton organization	WDL2_ARATH	Protein WVD2-like 2	PF06886	Targeting protein for Xklp2 (TPX2) domain	tig00000065
GO:0032989	TRINITY_GG_10766_c5_g1	cellular component morphogenesis	TOP6B_ARATH	DNA topoisomerase 6 subunit B	PF09239	Topoisomerase VI B subunit, transducer	tig00000065
GO:0030154	TRINITY_GG_10766_c5_g1	cell differentiation	TOP6B_ARATH	DNA topoisomerase 6 subunit B	PF09239	Topoisomerase VI B subunit, transducer	tig00000065
GO:0007049	TRINITY_GG_10766_c5_g1	cell cycle	TOP6B_ARATH	DNA topoisomerase 6 subunit B	PF09239	Topoisomerase VI B subunit, transducer	tig00000065
GO:0032502	TRINITY_GG_10766_c5_g1	developmental process	TOP6B_ARATH	DNA topoisomerase 6 subunit B	PF09239	Topoisomerase VI B subunit, transducer	tig00000065
GO:0090558	TRINITY_GG_10766_c5_g1	plant epidermis development	TOP6B_ARATH	DNA topoisomerase 6 subunit B	PF09239	Topoisomerase VI B subunit, transducer	tig00000065
GO:0009741	TRINITY_GG_10766_c5_g1	response to brassinosteroid	TOP6B_ARATH	DNA topoisomerase 6 subunit B	PF09239	Topoisomerase VI B subunit, transducer	tig00000065
GO:0007389	TRINITY_GG_10766_c5_g1	pattern specification process	TOP6B_ARATH	DNA topoisomerase 6 subunit B	PF09239	Topoisomerase VI B subunit, transducer	tig00000065
GO:0006261	TRINITY_GG_10766_c5_g1	DNA-templated DNA replication	TOP6B_ARATH	DNA topoisomerase 6 subunit B	PF09239	Topoisomerase VI B subunit, transducer	tig00000065
GO:0009725	TRINITY_GG_10766_c5_g1	response to hormone	TOP6B_ARATH	DNA topoisomerase 6 subunit B	PF09239	Topoisomerase VI B subunit, transducer	tig00000065
GO:0042023	TRINITY_GG_10766_c5_g1	DNA endoreduplication	TOP6B_ARATH	DNA topoisomerase 6 subunit B	PF09239	Topoisomerase VI B subunit, transducer	tig00000065
GO:0010026	TRINITY_GG_10766_c5_g1	trichome differentiation	TOP6B_ARATH	DNA topoisomerase 6 subunit B	PF09239	Topoisomerase VI B subunit, transducer	tig00000065
GO:0009058	TRINITY_GG_10766_c5_g1	biosynthetic process	TOP6B_ARATH	DNA topoisomerase 6 subunit B	PF09239	Topoisomerase VI B subunit, transducer	tig00000065
GO:0007275	TRINITY_GG_10766_c5_g1	multicellular organism development	TOP6B_ARATH	DNA topoisomerase 6 subunit B	PF09239	Topoisomerase VI B subunit, transducer	tig00000065
GO:0016042	TRINITY_GG_10766_c596_g1	lipid catabolic process	GDL15_ARATH	GDSL esterase/lipase At1g29670	PF00657	GDSL-like Lipase/Acylhydrolase	tig00000065
GO:0006629	TRINITY_GG_10766_c596_g1	lipid metabolic process	GDL15_ARATH	GDSL esterase/lipase At1g29670	PF00657	GDSL-like Lipase/Acylhydrolase	tig00000065
GO:0071555	TRINITY_GG_10767_c106_g1	cell wall organization	CSLA9_ARATH	Glucomannan 4-beta-mannosyltransferase 9	PF13632	Glycosyl transferase family group 2	tig00000065
GO:0032259	TRINITY_GG_10767_c119_g1	methylation	SUVH3_ARATH	Histone-lysine N-methyltransferase, H3 lysine-9 specific SUVH3	PF02182	SAD/SRA domain	tig00000065
GO:0040029	TRINITY_GG_10767_c119_g1	regulation of gene expression, epigeneti...	SUVH3_ARATH	Histone-lysine N-methyltransferase, H3 lysine-9 specific SUVH3	PF02182	SAD/SRA domain	tig00000065
GO:0006479	TRINITY_GG_10767_c119_g1	protein methylation	SUVH3_ARATH	Histone-lysine N-methyltransferase, H3 lysine-9 specific SUVH3	PF02182	SAD/SRA domain	tig00000065
GO:0006325	TRINITY_GG_10767_c119_g1	chromatin organization	SUVH3_ARATH	Histone-lysine N-methyltransferase, H3 lysine-9 specific SUVH3	PF02182	SAD/SRA domain	tig00000065
GO:0010468	TRINITY_GG_10767_c119_g1	regulation of gene expression	SUVH3_ARATH	Histone-lysine N-methyltransferase, H3 lysine-9 specific SUVH3	PF02182	SAD/SRA domain	tig00000065
GO:0032989	TRINITY_GG_10767_c13_g1	cellular component morphogenesis	CAP4_ARATH	Putative clathrin assembly protein At1g03050	PF07651	ANTH domain	tig00000065
GO:0009860	TRINITY_GG_10767_c13_g1	pollen tube growth	CAP4_ARATH	Putative clathrin assembly protein At1g03050	PF07651	ANTH domain	tig00000065
GO:0030154	TRINITY_GG_10767_c13_g1	cell differentiation	CAP4_ARATH	Putative clathrin assembly protein At1g03050	PF07651	ANTH domain	tig00000065
GO:0032502	TRINITY_GG_10767_c13_g1	developmental process	CAP4_ARATH	Putative clathrin assembly protein At1g03050	PF07651	ANTH domain	tig00000065
GO:0072583	TRINITY_GG_10767_c13_g1	clathrin-dependent endocytosis	CAP4_ARATH	Putative clathrin assembly protein At1g03050	PF07651	ANTH domain	tig00000065
GO:0048268	TRINITY_GG_10767_c13_g1	clathrin coat assembly	CAP4_ARATH	Putative clathrin assembly protein At1g03050	PF07651	ANTH domain	tig00000065
GO:0010256	TRINITY_GG_10767_c13_g1	endomembrane system organization	CAP4_ARATH	Putative clathrin assembly protein At1g03050	PF07651	ANTH domain	tig00000065
GO:0009826	TRINITY_GG_10767_c13_g1	unidimensional cell growth	CAP4_ARATH	Putative clathrin assembly protein At1g03050	PF07651	ANTH domain	tig00000065
GO:0009932	TRINITY_GG_10767_c13_g1	cell tip growth	CAP4_ARATH	Putative clathrin assembly protein At1g03050	PF07651	ANTH domain	tig00000065
GO:0000003	TRINITY_GG_10767_c13_g1	reproduction	CAP4_ARATH	Putative clathrin assembly protein At1g03050	PF07651	ANTH domain	tig00000065
GO:0072659	TRINITY_GG_10767_c13_g1	protein localization to plasma membrane	CAP4_ARATH	Putative clathrin assembly protein At1g03050	PF07651	ANTH domain	tig00000065
GO:0007009	TRINITY_GG_10767_c13_g1	plasma membrane organization	CAP4_ARATH	Putative clathrin assembly protein At1g03050	PF07651	ANTH domain	tig00000065
GO:0016192	TRINITY_GG_10767_c13_g1	vesicle-mediated transport	CAP4_ARATH	Putative clathrin assembly protein At1g03050	PF07651	ANTH domain	tig00000065
GO:0006629	TRINITY_GG_10767_c147_g1	lipid metabolic process	IP5PA_ARATH	Type I inositol polyphosphate 5-phosphatase 10	PF03372	Endonuclease/Exonuclease/phosphatase family	tig00000065
GO:0046488	TRINITY_GG_10767_c147_g1	phosphatidylinositol metabolic process	IP5PA_ARATH	Type I inositol polyphosphate 5-phosphatase 10	PF03372	Endonuclease/Exonuclease/phosphatase family	tig00000065
GO:0046856	TRINITY_GG_10767_c147_g1	phosphatidylinositol dephosphorylation	IP5PA_ARATH	Type I inositol polyphosphate 5-phosphatase 10	PF03372	Endonuclease/Exonuclease/phosphatase family	tig00000065
GO:0009058	TRINITY_GG_10767_c17_g1	biosynthetic process	RRFC_SPIOL	Ribosome-recycling factor, chloroplastic	PF01765	Ribosome recycling factor	tig00000065
GO:0006520	TRINITY_GG_10767_c28_g1	cellular amino acid metabolic process	THA1_ARATH	Low-specificity L-threonine aldolase 1	PF01212	Beta-eliminating lyase	tig00000065
GO:0046395	TRINITY_GG_10767_c28_g1	carboxylic acid catabolic process	THA1_ARATH	Low-specificity L-threonine aldolase 1	PF01212	Beta-eliminating lyase	tig00000065
GO:0009058	TRINITY_GG_10767_c28_g1	biosynthetic process	THA1_ARATH	Low-specificity L-threonine aldolase 1	PF01212	Beta-eliminating lyase	tig00000065
GO:0006567	TRINITY_GG_10767_c28_g1	threonine catabolic process	THA1_ARATH	Low-specificity L-threonine aldolase 1	PF01212	Beta-eliminating lyase	tig00000065
GO:0055085	TRINITY_GG_10767_c30_g1	transmembrane transport	CAAT7_ARATH	Cationic amino acid transporter 7, chloroplastic	PF13520	Amino acid permease	tig00000065
GO:0009624	TRINITY_GG_10767_c30_g1	response to nematode	CAAT7_ARATH	Cationic amino acid transporter 7, chloroplastic	PF13520	Amino acid permease	tig00000065
GO:0046942	TRINITY_GG_10767_c30_g1	carboxylic acid transport	CAAT7_ARATH	Cationic amino acid transporter 7, chloroplastic	PF13520	Amino acid permease	tig00000065
GO:0006865	TRINITY_GG_10767_c30_g1	amino acid transport	CAAT7_ARATH	Cationic amino acid transporter 7, chloroplastic	PF13520	Amino acid permease	tig00000065
GO:0006820	TRINITY_GG_10767_c30_g1	anion transport	CAAT7_ARATH	Cationic amino acid transporter 7, chloroplastic	PF13520	Amino acid permease	tig00000065
GO:0009607	TRINITY_GG_10767_c30_g1	response to biotic stimulus	CAAT7_ARATH	Cationic amino acid transporter 7, chloroplastic	PF13520	Amino acid permease	tig00000065
GO:0006811	TRINITY_GG_10767_c30_g1	ion transport	CAAT7_ARATH	Cationic amino acid transporter 7, chloroplastic	PF13520	Amino acid permease	tig00000065
GO:0006468	TRINITY_GG_10767_c32_g2	protein phosphorylation	Y3037_ARATH	Probable inactive leucine-rich repeat receptor-like protein kinase At3g03770	PF07714	Protein tyrosine and serine/threonine kinase	tig00000065
GO:0046777	TRINITY_GG_10767_c32_g2	protein autophosphorylation	Y3037_ARATH	Probable inactive leucine-rich repeat receptor-like protein kinase At3g03770	PF07714	Protein tyrosine and serine/threonine kinase	tig00000065
GO:0006468	TRINITY_GG_10767_c38_g1	protein phosphorylation	PPCK1_ARATH	Phosphoenolpyruvate carboxylase kinase 1	PF00069	Protein kinase domain	tig00000065
GO:0035556	TRINITY_GG_10767_c38_g1	intracellular signal transduction	PPCK1_ARATH	Phosphoenolpyruvate carboxylase kinase 1	PF00069	Protein kinase domain	tig00000065
GO:0046777	TRINITY_GG_10767_c38_g1	protein autophosphorylation	PPCK1_ARATH	Phosphoenolpyruvate carboxylase kinase 1	PF00069	Protein kinase domain	tig00000065
GO:0007165	TRINITY_GG_10767_c38_g1	signal transduction	PPCK1_ARATH	Phosphoenolpyruvate carboxylase kinase 1	PF00069	Protein kinase domain	tig00000065
GO:0018105	TRINITY_GG_10767_c38_g1	peptidyl-serine phosphorylation	PPCK1_ARATH	Phosphoenolpyruvate carboxylase kinase 1	PF00069	Protein kinase domain	tig00000065
GO:0009416	TRINITY_GG_10767_c38_g1	response to light stimulus	PPCK1_ARATH	Phosphoenolpyruvate carboxylase kinase 1	PF00069	Protein kinase domain	tig00000065
GO:0046898	TRINITY_GG_10767_c38_g1	response to cycloheximide	PPCK1_ARATH	Phosphoenolpyruvate carboxylase kinase 1	PF00069	Protein kinase domain	tig00000065
GO:0030163	TRINITY_GG_10767_c48_g1	protein catabolic process	NOL_ARATH	Chlorophyll(ide) b reductase NOL, chloroplastic	PF00106	short chain dehydrogenase	tig00000065
GO:0048364	TRINITY_GG_10767_c57_g1	root development	PI5K2_ARATH	Phosphatidylinositol 4-phosphate 5-kinase 2	PF01504	Phosphatidylinositol-4-phosphate 5-Kinase	tig00000065
GO:0032502	TRINITY_GG_10767_c57_g1	developmental process	PI5K2_ARATH	Phosphatidylinositol 4-phosphate 5-kinase 2	PF01504	Phosphatidylinositol-4-phosphate 5-Kinase	tig00000065
GO:0048527	TRINITY_GG_10767_c57_g1	lateral root development	PI5K2_ARATH	Phosphatidylinositol 4-phosphate 5-kinase 2	PF01504	Phosphatidylinositol-4-phosphate 5-Kinase	tig00000065
GO:0010102	TRINITY_GG_10767_c57_g1	lateral root morphogenesis	PI5K2_ARATH	Phosphatidylinositol 4-phosphate 5-kinase 2	PF01504	Phosphatidylinositol-4-phosphate 5-Kinase	tig00000065
GO:0010311	TRINITY_GG_10767_c57_g1	lateral root formation	PI5K2_ARATH	Phosphatidylinositol 4-phosphate 5-kinase 2	PF01504	Phosphatidylinositol-4-phosphate 5-Kinase	tig00000065
GO:0009958	TRINITY_GG_10767_c57_g1	positive gravitropism	PI5K2_ARATH	Phosphatidylinositol 4-phosphate 5-kinase 2	PF01504	Phosphatidylinositol-4-phosphate 5-Kinase	tig00000065
GO:1905393	TRINITY_GG_10767_c57_g1	plant organ formation	PI5K2_ARATH	Phosphatidylinositol 4-phosphate 5-kinase 2	PF01504	Phosphatidylinositol-4-phosphate 5-Kinase	tig00000065
GO:0000003	TRINITY_GG_10767_c57_g1	reproduction	PI5K2_ARATH	Phosphatidylinositol 4-phosphate 5-kinase 2	PF01504	Phosphatidylinositol-4-phosphate 5-Kinase	tig00000065
GO:0007275	TRINITY_GG_10767_c57_g1	multicellular organism development	PI5K2_ARATH	Phosphatidylinositol 4-phosphate 5-kinase 2	PF01504	Phosphatidylinositol-4-phosphate 5-Kinase	tig00000065
GO:0009630	TRINITY_GG_10767_c57_g1	gravitropism	PI5K2_ARATH	Phosphatidylinositol 4-phosphate 5-kinase 2	PF01504	Phosphatidylinositol-4-phosphate 5-Kinase	tig00000065
GO:2000112	TRINITY_GG_10767_c75_g1	regulation of cellular macromolecule bio...	RLT3_ARATH	Homeobox-DDT domain protein RLT3	PF00046	Homeodomain	tig00000065
GO:0006355	TRINITY_GG_10767_c75_g1	regulation of transcription, DNA-templat...	RLT3_ARATH	Homeobox-DDT domain protein RLT3	PF00046	Homeodomain	tig00000065
GO:0009908	TRINITY_GG_10767_c75_g1	flower development	RLT3_ARATH	Homeobox-DDT domain protein RLT3	PF00046	Homeodomain	tig00000065
GO:0032502	TRINITY_GG_10767_c75_g1	developmental process	RLT3_ARATH	Homeobox-DDT domain protein RLT3	PF00046	Homeodomain	tig00000065
GO:0019438	TRINITY_GG_10767_c75_g1	aromatic compound biosynthetic process	RLT3_ARATH	Homeobox-DDT domain protein RLT3	PF00046	Homeodomain	tig00000065
GO:0006357	TRINITY_GG_10767_c75_g1	regulation of transcription by RNA polym...	RLT3_ARATH	Homeobox-DDT domain protein RLT3	PF00046	Homeodomain	tig00000065
GO:0000003	TRINITY_GG_10767_c75_g1	reproduction	RLT3_ARATH	Homeobox-DDT domain protein RLT3	PF00046	Homeodomain	tig00000065
GO:0048367	TRINITY_GG_10767_c75_g1	shoot system development	RLT3_ARATH	Homeobox-DDT domain protein RLT3	PF00046	Homeodomain	tig00000065
GO:1901362	TRINITY_GG_10767_c75_g1	organic cyclic compound biosynthetic pro...	RLT3_ARATH	Homeobox-DDT domain protein RLT3	PF00046	Homeodomain	tig00000065
GO:0018130	TRINITY_GG_10767_c75_g1	heterocycle biosynthetic process	RLT3_ARATH	Homeobox-DDT domain protein RLT3	PF00046	Homeodomain	tig00000065
GO:0009058	TRINITY_GG_10767_c75_g1	biosynthetic process	RLT3_ARATH	Homeobox-DDT domain protein RLT3	PF00046	Homeodomain	tig00000065
GO:0007275	TRINITY_GG_10767_c75_g1	multicellular organism development	RLT3_ARATH	Homeobox-DDT domain protein RLT3	PF00046	Homeodomain	tig00000065
GO:0010468	TRINITY_GG_10767_c75_g1	regulation of gene expression	RLT3_ARATH	Homeobox-DDT domain protein RLT3	PF00046	Homeodomain	tig00000065
GO:0016070	TRINITY_GG_10767_c75_g1	RNA metabolic process	RLT3_ARATH	Homeobox-DDT domain protein RLT3	PF00046	Homeodomain	tig00000065
GO:0006952	TRINITY_GG_10769_c28_g1	defense response	SRC2_SOYBN	Protein SRC2	PF00168	C2 domain	tig00000065
GO:0048364	TRINITY_GG_10769_c3_g1	root development	AIR3_ARATH	Subtilisin-like protease SBT5.3	PF00082	Subtilase family	tig00000065
GO:0048364	TRINITY_GG_10769_c3_g1	root development	AIR3_ARATH	Subtilisin-like protease SBT5.3	PF00082	Subtilase family	tig00000701
GO:0009733	TRINITY_GG_10769_c3_g1	response to auxin	AIR3_ARATH	Subtilisin-like protease SBT5.3	PF00082	Subtilase family	tig00000065
GO:0009733	TRINITY_GG_10769_c3_g1	response to auxin	AIR3_ARATH	Subtilisin-like protease SBT5.3	PF00082	Subtilase family	tig00000701
GO:0032502	TRINITY_GG_10769_c3_g1	developmental process	AIR3_ARATH	Subtilisin-like protease SBT5.3	PF00082	Subtilase family	tig00000065
GO:0032502	TRINITY_GG_10769_c3_g1	developmental process	AIR3_ARATH	Subtilisin-like protease SBT5.3	PF00082	Subtilase family	tig00000701
GO:0048527	TRINITY_GG_10769_c3_g1	lateral root development	AIR3_ARATH	Subtilisin-like protease SBT5.3	PF00082	Subtilase family	tig00000065
GO:0048527	TRINITY_GG_10769_c3_g1	lateral root development	AIR3_ARATH	Subtilisin-like protease SBT5.3	PF00082	Subtilase family	tig00000701
GO:0010102	TRINITY_GG_10769_c3_g1	lateral root morphogenesis	AIR3_ARATH	Subtilisin-like protease SBT5.3	PF00082	Subtilase family	tig00000065
GO:0010102	TRINITY_GG_10769_c3_g1	lateral root morphogenesis	AIR3_ARATH	Subtilisin-like protease SBT5.3	PF00082	Subtilase family	tig00000701
GO:0009725	TRINITY_GG_10769_c3_g1	response to hormone	AIR3_ARATH	Subtilisin-like protease SBT5.3	PF00082	Subtilase family	tig00000065
GO:0009725	TRINITY_GG_10769_c3_g1	response to hormone	AIR3_ARATH	Subtilisin-like protease SBT5.3	PF00082	Subtilase family	tig00000701
GO:0007275	TRINITY_GG_10769_c3_g1	multicellular organism development	AIR3_ARATH	Subtilisin-like protease SBT5.3	PF00082	Subtilase family	tig00000065
GO:0007275	TRINITY_GG_10769_c3_g1	multicellular organism development	AIR3_ARATH	Subtilisin-like protease SBT5.3	PF00082	Subtilase family	tig00000701
GO:2000112	TRINITY_GG_10769_c53_g1	regulation of cellular macromolecule bio...	ALY2_ARATH	Protein ALWAYS EARLY 2	PF06584	DIRP	tig00000065
GO:0006355	TRINITY_GG_10769_c53_g1	regulation of transcription, DNA-templat...	ALY2_ARATH	Protein ALWAYS EARLY 2	PF06584	DIRP	tig00000065
GO:0007049	TRINITY_GG_10769_c53_g1	cell cycle	ALY2_ARATH	Protein ALWAYS EARLY 2	PF06584	DIRP	tig00000065
GO:0019438	TRINITY_GG_10769_c53_g1	aromatic compound biosynthetic process	ALY2_ARATH	Protein ALWAYS EARLY 2	PF06584	DIRP	tig00000065
GO:0006357	TRINITY_GG_10769_c53_g1	regulation of transcription by RNA polym...	ALY2_ARATH	Protein ALWAYS EARLY 2	PF06584	DIRP	tig00000065
GO:0000003	TRINITY_GG_10769_c53_g1	reproduction	ALY2_ARATH	Protein ALWAYS EARLY 2	PF06584	DIRP	tig00000065
GO:1901362	TRINITY_GG_10769_c53_g1	organic cyclic compound biosynthetic pro...	ALY2_ARATH	Protein ALWAYS EARLY 2	PF06584	DIRP	tig00000065
GO:0018130	TRINITY_GG_10769_c53_g1	heterocycle biosynthetic process	ALY2_ARATH	Protein ALWAYS EARLY 2	PF06584	DIRP	tig00000065
GO:0009058	TRINITY_GG_10769_c53_g1	biosynthetic process	ALY2_ARATH	Protein ALWAYS EARLY 2	PF06584	DIRP	tig00000065
GO:0010468	TRINITY_GG_10769_c53_g1	regulation of gene expression	ALY2_ARATH	Protein ALWAYS EARLY 2	PF06584	DIRP	tig00000065
GO:0016070	TRINITY_GG_10769_c53_g1	RNA metabolic process	ALY2_ARATH	Protein ALWAYS EARLY 2	PF06584	DIRP	tig00000065
GO:0006468	TRINITY_GG_10769_c6_g1	protein phosphorylation	CCH11_ORYSJ	Cyclin-H1-1	PF00134	Cyclin, N-terminal domain	tig00000065
GO:2000112	TRINITY_GG_10769_c6_g1	regulation of cellular macromolecule bio...	CCH11_ORYSJ	Cyclin-H1-1	PF00134	Cyclin, N-terminal domain	tig00000065
GO:0006355	TRINITY_GG_10769_c6_g1	regulation of transcription, DNA-templat...	CCH11_ORYSJ	Cyclin-H1-1	PF00134	Cyclin, N-terminal domain	tig00000065
GO:0051301	TRINITY_GG_10769_c6_g1	cell division	CCH11_ORYSJ	Cyclin-H1-1	PF00134	Cyclin, N-terminal domain	tig00000065
GO:0007049	TRINITY_GG_10769_c6_g1	cell cycle	CCH11_ORYSJ	Cyclin-H1-1	PF00134	Cyclin, N-terminal domain	tig00000065
GO:0000079	TRINITY_GG_10769_c6_g1	regulation of cyclin-dependent protein s...	CCH11_ORYSJ	Cyclin-H1-1	PF00134	Cyclin, N-terminal domain	tig00000065
GO:0019438	TRINITY_GG_10769_c6_g1	aromatic compound biosynthetic process	CCH11_ORYSJ	Cyclin-H1-1	PF00134	Cyclin, N-terminal domain	tig00000065
GO:0006357	TRINITY_GG_10769_c6_g1	regulation of transcription by RNA polym...	CCH11_ORYSJ	Cyclin-H1-1	PF00134	Cyclin, N-terminal domain	tig00000065
GO:1901362	TRINITY_GG_10769_c6_g1	organic cyclic compound biosynthetic pro...	CCH11_ORYSJ	Cyclin-H1-1	PF00134	Cyclin, N-terminal domain	tig00000065
GO:0070816	TRINITY_GG_10769_c6_g1	phosphorylation of RNA polymerase II C-t...	CCH11_ORYSJ	Cyclin-H1-1	PF00134	Cyclin, N-terminal domain	tig00000065
GO:0018130	TRINITY_GG_10769_c6_g1	heterocycle biosynthetic process	CCH11_ORYSJ	Cyclin-H1-1	PF00134	Cyclin, N-terminal domain	tig00000065
GO:0009058	TRINITY_GG_10769_c6_g1	biosynthetic process	CCH11_ORYSJ	Cyclin-H1-1	PF00134	Cyclin, N-terminal domain	tig00000065
GO:0050790	TRINITY_GG_10769_c6_g1	regulation of catalytic activity	CCH11_ORYSJ	Cyclin-H1-1	PF00134	Cyclin, N-terminal domain	tig00000065
GO:0010468	TRINITY_GG_10769_c6_g1	regulation of gene expression	CCH11_ORYSJ	Cyclin-H1-1	PF00134	Cyclin, N-terminal domain	tig00000065
GO:0016070	TRINITY_GG_10769_c6_g1	RNA metabolic process	CCH11_ORYSJ	Cyclin-H1-1	PF00134	Cyclin, N-terminal domain	tig00000065
GO:0032989	TRINITY_GG_10776_c11_g2	cellular component morphogenesis	PP19_ARATH	Serine/threonine-protein phosphatase PP1 isozyme 9	PF00149	Calcineurin-like phosphoesterase	tig00000065
GO:0009860	TRINITY_GG_10776_c11_g2	pollen tube growth	PP19_ARATH	Serine/threonine-protein phosphatase PP1 isozyme 9	PF00149	Calcineurin-like phosphoesterase	tig00000065
GO:0048364	TRINITY_GG_10776_c11_g2	root development	PP19_ARATH	Serine/threonine-protein phosphatase PP1 isozyme 9	PF00149	Calcineurin-like phosphoesterase	tig00000065
GO:0030154	TRINITY_GG_10776_c11_g2	cell differentiation	PP19_ARATH	Serine/threonine-protein phosphatase PP1 isozyme 9	PF00149	Calcineurin-like phosphoesterase	tig00000065
GO:0032502	TRINITY_GG_10776_c11_g2	developmental process	PP19_ARATH	Serine/threonine-protein phosphatase PP1 isozyme 9	PF00149	Calcineurin-like phosphoesterase	tig00000065
GO:0090558	TRINITY_GG_10776_c11_g2	plant epidermis development	PP19_ARATH	Serine/threonine-protein phosphatase PP1 isozyme 9	PF00149	Calcineurin-like phosphoesterase	tig00000065
GO:0009826	TRINITY_GG_10776_c11_g2	unidimensional cell growth	PP19_ARATH	Serine/threonine-protein phosphatase PP1 isozyme 9	PF00149	Calcineurin-like phosphoesterase	tig00000065
GO:0009932	TRINITY_GG_10776_c11_g2	cell tip growth	PP19_ARATH	Serine/threonine-protein phosphatase PP1 isozyme 9	PF00149	Calcineurin-like phosphoesterase	tig00000065
GO:0010053	TRINITY_GG_10776_c11_g2	root epidermal cell differentiation	PP19_ARATH	Serine/threonine-protein phosphatase PP1 isozyme 9	PF00149	Calcineurin-like phosphoesterase	tig00000065
GO:0000003	TRINITY_GG_10776_c11_g2	reproduction	PP19_ARATH	Serine/threonine-protein phosphatase PP1 isozyme 9	PF00149	Calcineurin-like phosphoesterase	tig00000065
GO:0048768	TRINITY_GG_10776_c11_g2	root hair cell tip growth	PP19_ARATH	Serine/threonine-protein phosphatase PP1 isozyme 9	PF00149	Calcineurin-like phosphoesterase	tig00000065
GO:0007275	TRINITY_GG_10776_c11_g2	multicellular organism development	PP19_ARATH	Serine/threonine-protein phosphatase PP1 isozyme 9	PF00149	Calcineurin-like phosphoesterase	tig00000065
GO:0006629	TRINITY_GG_10776_c19_g1	lipid metabolic process	FABI_BRANA	Enoyl-[acyl-carrier-protein] reductase [NADH], chloroplastic	PF13561	Enoyl-(Acyl carrier protein) reductase	tig00000065
GO:0009058	TRINITY_GG_10776_c19_g1	biosynthetic process	FABI_BRANA	Enoyl-[acyl-carrier-protein] reductase [NADH], chloroplastic	PF13561	Enoyl-(Acyl carrier protein) reductase	tig00000065
GO:0071555	TRINITY_GG_10776_c38_g1	cell wall organization	TBR_ARATH	Protein trichome birefringence	PF13839	GDSL/SGNH-like Acyl-Esterase family found in Pmr5 and Cas1p	tig00000065
GO:0005975	TRINITY_GG_10776_c38_g1	carbohydrate metabolic process	TBR_ARATH	Protein trichome birefringence	PF13839	GDSL/SGNH-like Acyl-Esterase family found in Pmr5 and Cas1p	tig00000065
GO:0042545	TRINITY_GG_10776_c38_g1	cell wall modification	TBR_ARATH	Protein trichome birefringence	PF13839	GDSL/SGNH-like Acyl-Esterase family found in Pmr5 and Cas1p	tig00000065
GO:0009664	TRINITY_GG_10776_c38_g1	plant-type cell wall organization	TBR_ARATH	Protein trichome birefringence	PF13839	GDSL/SGNH-like Acyl-Esterase family found in Pmr5 and Cas1p	tig00000065
GO:0045489	TRINITY_GG_10776_c38_g1	pectin biosynthetic process	TBR_ARATH	Protein trichome birefringence	PF13839	GDSL/SGNH-like Acyl-Esterase family found in Pmr5 and Cas1p	tig00000065
GO:0009827	TRINITY_GG_10776_c38_g1	plant-type cell wall modification	TBR_ARATH	Protein trichome birefringence	PF13839	GDSL/SGNH-like Acyl-Esterase family found in Pmr5 and Cas1p	tig00000065
GO:0030244	TRINITY_GG_10776_c38_g1	cellulose biosynthetic process	TBR_ARATH	Protein trichome birefringence	PF13839	GDSL/SGNH-like Acyl-Esterase family found in Pmr5 and Cas1p	tig00000065
GO:0009058	TRINITY_GG_10776_c38_g1	biosynthetic process	TBR_ARATH	Protein trichome birefringence	PF13839	GDSL/SGNH-like Acyl-Esterase family found in Pmr5 and Cas1p	tig00000065
GO:0019748	TRINITY_GG_10776_c44_g1	secondary metabolic process	FBK22_ARATH	F-box/kelch-repeat protein At1g55270	PF01344	Kelch motif	tig00000065
GO:2000762	TRINITY_GG_10776_c44_g1	regulation of phenylpropanoid metabolic ...	FBK22_ARATH	F-box/kelch-repeat protein At1g55270	PF01344	Kelch motif	tig00000065
GO:0055085	TRINITY_GG_10776_c52_g1	transmembrane transport	PTR51_ARATH	Protein NRT1/ PTR FAMILY 7.1	PF00854	POT family	tig00000065
GO:0006952	TRINITY_GG_10776_c74_g1	defense response	NHL13_ARATH	NDR1/HIN1-like protein 13	NA	NA	tig00000065
GO:0042742	TRINITY_GG_10776_c74_g1	defense response to bacterium	NHL13_ARATH	NDR1/HIN1-like protein 13	NA	NA	tig00000065
GO:0009617	TRINITY_GG_10776_c74_g1	response to bacterium	NHL13_ARATH	NDR1/HIN1-like protein 13	NA	NA	tig00000065
GO:0009607	TRINITY_GG_10776_c74_g1	response to biotic stimulus	NHL13_ARATH	NDR1/HIN1-like protein 13	NA	NA	tig00000065
GO:2000112	TRINITY_GG_10827_c13_g1	regulation of cellular macromolecule bio...	ERF79_ARATH	Ethylene-responsive transcription factor 8	PF00847	AP2 domain	tig00000113
GO:0006355	TRINITY_GG_10827_c13_g1	regulation of transcription, DNA-templat...	ERF79_ARATH	Ethylene-responsive transcription factor 8	PF00847	AP2 domain	tig00000113
GO:0035556	TRINITY_GG_10827_c13_g1	intracellular signal transduction	ERF79_ARATH	Ethylene-responsive transcription factor 8	PF00847	AP2 domain	tig00000113
GO:0007165	TRINITY_GG_10827_c13_g1	signal transduction	ERF79_ARATH	Ethylene-responsive transcription factor 8	PF00847	AP2 domain	tig00000113
GO:0009873	TRINITY_GG_10827_c13_g1	ethylene-activated signaling pathway	ERF79_ARATH	Ethylene-responsive transcription factor 8	PF00847	AP2 domain	tig00000113
GO:0019438	TRINITY_GG_10827_c13_g1	aromatic compound biosynthetic process	ERF79_ARATH	Ethylene-responsive transcription factor 8	PF00847	AP2 domain	tig00000113
GO:0009725	TRINITY_GG_10827_c13_g1	response to hormone	ERF79_ARATH	Ethylene-responsive transcription factor 8	PF00847	AP2 domain	tig00000113
GO:0009723	TRINITY_GG_10827_c13_g1	response to ethylene	ERF79_ARATH	Ethylene-responsive transcription factor 8	PF00847	AP2 domain	tig00000113
GO:1901362	TRINITY_GG_10827_c13_g1	organic cyclic compound biosynthetic pro...	ERF79_ARATH	Ethylene-responsive transcription factor 8	PF00847	AP2 domain	tig00000113
GO:0018130	TRINITY_GG_10827_c13_g1	heterocycle biosynthetic process	ERF79_ARATH	Ethylene-responsive transcription factor 8	PF00847	AP2 domain	tig00000113
GO:0009058	TRINITY_GG_10827_c13_g1	biosynthetic process	ERF79_ARATH	Ethylene-responsive transcription factor 8	PF00847	AP2 domain	tig00000113
GO:0071369	TRINITY_GG_10827_c13_g1	cellular response to ethylene stimulus	ERF79_ARATH	Ethylene-responsive transcription factor 8	PF00847	AP2 domain	tig00000113
GO:0010468	TRINITY_GG_10827_c13_g1	regulation of gene expression	ERF79_ARATH	Ethylene-responsive transcription factor 8	PF00847	AP2 domain	tig00000113
GO:0016070	TRINITY_GG_10827_c13_g1	RNA metabolic process	ERF79_ARATH	Ethylene-responsive transcription factor 8	PF00847	AP2 domain	tig00000113
GO:2000112	TRINITY_GG_10840_c2_g1	regulation of cellular macromolecule bio...	VQ4_ARATH	VQ motif-containing protein 4	PF05678	VQ motif	tig00000113
GO:0006355	TRINITY_GG_10840_c2_g1	regulation of transcription, DNA-templat...	VQ4_ARATH	VQ motif-containing protein 4	PF05678	VQ motif	tig00000113
GO:0006952	TRINITY_GG_10840_c2_g1	defense response	VQ4_ARATH	VQ motif-containing protein 4	PF05678	VQ motif	tig00000113
GO:0031347	TRINITY_GG_10840_c2_g1	regulation of defense response	VQ4_ARATH	VQ motif-containing protein 4	PF05678	VQ motif	tig00000113
GO:0019438	TRINITY_GG_10840_c2_g1	aromatic compound biosynthetic process	VQ4_ARATH	VQ motif-containing protein 4	PF05678	VQ motif	tig00000113
GO:1901362	TRINITY_GG_10840_c2_g1	organic cyclic compound biosynthetic pro...	VQ4_ARATH	VQ motif-containing protein 4	PF05678	VQ motif	tig00000113
GO:0018130	TRINITY_GG_10840_c2_g1	heterocycle biosynthetic process	VQ4_ARATH	VQ motif-containing protein 4	PF05678	VQ motif	tig00000113
GO:0009058	TRINITY_GG_10840_c2_g1	biosynthetic process	VQ4_ARATH	VQ motif-containing protein 4	PF05678	VQ motif	tig00000113
GO:0010468	TRINITY_GG_10840_c2_g1	regulation of gene expression	VQ4_ARATH	VQ motif-containing protein 4	PF05678	VQ motif	tig00000113
GO:0043433	TRINITY_GG_10840_c2_g1	negative regulation of DNA-binding trans...	VQ4_ARATH	VQ motif-containing protein 4	PF05678	VQ motif	tig00000113
GO:0016070	TRINITY_GG_10840_c2_g1	RNA metabolic process	VQ4_ARATH	VQ motif-containing protein 4	PF05678	VQ motif	tig00000113
GO:0055085	TRINITY_GG_10851_c15_g1	transmembrane transport	DTX19_ARATH	Protein DETOXIFICATION 19	PF01554	MatE	tig00000113
GO:1990961	TRINITY_GG_10851_c15_g1	xenobiotic detoxification by transmembra...	DTX19_ARATH	Protein DETOXIFICATION 19	PF01554	MatE	tig00000113
GO:0006855	TRINITY_GG_10851_c15_g1	xenobiotic transmembrane transport	DTX19_ARATH	Protein DETOXIFICATION 19	PF01554	MatE	tig00000113
GO:0006470	TRINITY_GG_10851_c6_g1	protein dephosphorylation	P2C39_ARATH	Probable protein phosphatase 2C 39	PF00481	Protein phosphatase 2C	tig00000113
GO:0051301	TRINITY_GG_10858_c20_g1	cell division	DRP5A_ARATH	Dynamin-related protein 5A	PF00350	Dynamin family	tig00000113
GO:0007049	TRINITY_GG_10858_c20_g1	cell cycle	DRP5A_ARATH	Dynamin-related protein 5A	PF00350	Dynamin family	tig00000113
GO:0000278	TRINITY_GG_10858_c20_g1	mitotic cell cycle	DRP5A_ARATH	Dynamin-related protein 5A	PF00350	Dynamin family	tig00000113
GO:1902410	TRINITY_GG_10858_c20_g1	mitotic cytokinetic process	DRP5A_ARATH	Dynamin-related protein 5A	PF00350	Dynamin family	tig00000113
GO:0000911	TRINITY_GG_10858_c20_g1	cytokinesis by cell plate formation	DRP5A_ARATH	Dynamin-related protein 5A	PF00350	Dynamin family	tig00000113
GO:0009058	TRINITY_GG_1088_c7_g1	biosynthetic process	RK3_SPIOL	50S ribosomal protein L3, chloroplastic	PF00297	Ribosomal protein L3	tig00100741
GO:0019438	TRINITY_GG_10894_c117_g1	aromatic compound biosynthetic process	CHLG_ARATH	Chlorophyll synthase, chloroplastic	PF01040	UbiA prenyltransferase family	tig00000020
GO:1901362	TRINITY_GG_10894_c117_g1	organic cyclic compound biosynthetic pro...	CHLG_ARATH	Chlorophyll synthase, chloroplastic	PF01040	UbiA prenyltransferase family	tig00000020
GO:0018130	TRINITY_GG_10894_c117_g1	heterocycle biosynthetic process	CHLG_ARATH	Chlorophyll synthase, chloroplastic	PF01040	UbiA prenyltransferase family	tig00000020
GO:0009058	TRINITY_GG_10894_c117_g1	biosynthetic process	CHLG_ARATH	Chlorophyll synthase, chloroplastic	PF01040	UbiA prenyltransferase family	tig00000020
GO:0016579	TRINITY_GG_10894_c140_g1	protein deubiquitination	MINY2_MOUSE	Ubiquitin carboxyl-terminal hydrolase MINDY-2	PF04424	MINDY deubiquitinase	tig00000020
GO:0006952	TRINITY_GG_10894_c1431_g1	defense response	PYL6_ARATH	Abscisic acid receptor PYL6	PF10604	Polyketide cyclase / dehydrase and lipid transport	tig00000020
GO:0009737	TRINITY_GG_10894_c1431_g1	response to abscisic acid	PYL6_ARATH	Abscisic acid receptor PYL6	PF10604	Polyketide cyclase / dehydrase and lipid transport	tig00000020
GO:0007165	TRINITY_GG_10894_c1431_g1	signal transduction	PYL6_ARATH	Abscisic acid receptor PYL6	PF10604	Polyketide cyclase / dehydrase and lipid transport	tig00000020
GO:0009738	TRINITY_GG_10894_c1431_g1	abscisic acid-activated signaling pathwa...	PYL6_ARATH	Abscisic acid receptor PYL6	PF10604	Polyketide cyclase / dehydrase and lipid transport	tig00000020
GO:0009867	TRINITY_GG_10894_c1431_g1	jasmonic acid mediated signaling pathway	PYL6_ARATH	Abscisic acid receptor PYL6	PF10604	Polyketide cyclase / dehydrase and lipid transport	tig00000020
GO:0009753	TRINITY_GG_10894_c1431_g1	response to jasmonic acid	PYL6_ARATH	Abscisic acid receptor PYL6	PF10604	Polyketide cyclase / dehydrase and lipid transport	tig00000020
GO:0006470	TRINITY_GG_10894_c1431_g1	protein dephosphorylation	PYL6_ARATH	Abscisic acid receptor PYL6	PF10604	Polyketide cyclase / dehydrase and lipid transport	tig00000020
GO:0009725	TRINITY_GG_10894_c1431_g1	response to hormone	PYL6_ARATH	Abscisic acid receptor PYL6	PF10604	Polyketide cyclase / dehydrase and lipid transport	tig00000020
GO:0071215	TRINITY_GG_10894_c1431_g1	cellular response to abscisic acid stimu...	PYL6_ARATH	Abscisic acid receptor PYL6	PF10604	Polyketide cyclase / dehydrase and lipid transport	tig00000020
GO:0050790	TRINITY_GG_10894_c1431_g1	regulation of catalytic activity	PYL6_ARATH	Abscisic acid receptor PYL6	PF10604	Polyketide cyclase / dehydrase and lipid transport	tig00000020
GO:2000112	TRINITY_GG_10894_c145_g1	regulation of cellular macromolecule bio...	ICE1_ARATH	Transcription factor ICE1	PF00010	Helix-loop-helix DNA-binding domain	tig00000020
GO:0006355	TRINITY_GG_10894_c145_g1	regulation of transcription, DNA-templat...	ICE1_ARATH	Transcription factor ICE1	PF00010	Helix-loop-helix DNA-binding domain	tig00000020
GO:0010628	TRINITY_GG_10894_c145_g1	positive regulation of gene expression	ICE1_ARATH	Transcription factor ICE1	PF00010	Helix-loop-helix DNA-binding domain	tig00000020
GO:0045893	TRINITY_GG_10894_c145_g1	positive regulation of transcription, DN...	ICE1_ARATH	Transcription factor ICE1	PF00010	Helix-loop-helix DNA-binding domain	tig00000020
GO:0009737	TRINITY_GG_10894_c145_g1	response to abscisic acid	ICE1_ARATH	Transcription factor ICE1	PF00010	Helix-loop-helix DNA-binding domain	tig00000020
GO:0007165	TRINITY_GG_10894_c145_g1	signal transduction	ICE1_ARATH	Transcription factor ICE1	PF00010	Helix-loop-helix DNA-binding domain	tig00000020
GO:0009738	TRINITY_GG_10894_c145_g1	abscisic acid-activated signaling pathwa...	ICE1_ARATH	Transcription factor ICE1	PF00010	Helix-loop-helix DNA-binding domain	tig00000020
GO:0032502	TRINITY_GG_10894_c145_g1	developmental process	ICE1_ARATH	Transcription factor ICE1	PF00010	Helix-loop-helix DNA-binding domain	tig00000020
GO:0045892	TRINITY_GG_10894_c145_g1	negative regulation of transcription, DN...	ICE1_ARATH	Transcription factor ICE1	PF00010	Helix-loop-helix DNA-binding domain	tig00000020
GO:0006629	TRINITY_GG_10894_c145_g1	lipid metabolic process	ICE1_ARATH	Transcription factor ICE1	PF00010	Helix-loop-helix DNA-binding domain	tig00000020
GO:2000113	TRINITY_GG_10894_c145_g1	negative regulation of cellular macromol...	ICE1_ARATH	Transcription factor ICE1	PF00010	Helix-loop-helix DNA-binding domain	tig00000020
GO:0010629	TRINITY_GG_10894_c145_g1	negative regulation of gene expression	ICE1_ARATH	Transcription factor ICE1	PF00010	Helix-loop-helix DNA-binding domain	tig00000020
GO:0009409	TRINITY_GG_10894_c145_g1	response to cold	ICE1_ARATH	Transcription factor ICE1	PF00010	Helix-loop-helix DNA-binding domain	tig00000020
GO:0090558	TRINITY_GG_10894_c145_g1	plant epidermis development	ICE1_ARATH	Transcription factor ICE1	PF00010	Helix-loop-helix DNA-binding domain	tig00000020
GO:0048317	TRINITY_GG_10894_c145_g1	seed morphogenesis	ICE1_ARATH	Transcription factor ICE1	PF00010	Helix-loop-helix DNA-binding domain	tig00000020
GO:0019438	TRINITY_GG_10894_c145_g1	aromatic compound biosynthetic process	ICE1_ARATH	Transcription factor ICE1	PF00010	Helix-loop-helix DNA-binding domain	tig00000020
GO:0009725	TRINITY_GG_10894_c145_g1	response to hormone	ICE1_ARATH	Transcription factor ICE1	PF00010	Helix-loop-helix DNA-binding domain	tig00000020
GO:0009960	TRINITY_GG_10894_c145_g1	endosperm development	ICE1_ARATH	Transcription factor ICE1	PF00010	Helix-loop-helix DNA-binding domain	tig00000020
GO:0071215	TRINITY_GG_10894_c145_g1	cellular response to abscisic acid stimu...	ICE1_ARATH	Transcription factor ICE1	PF00010	Helix-loop-helix DNA-binding domain	tig00000020
GO:0000003	TRINITY_GG_10894_c145_g1	reproduction	ICE1_ARATH	Transcription factor ICE1	PF00010	Helix-loop-helix DNA-binding domain	tig00000020
GO:1901362	TRINITY_GG_10894_c145_g1	organic cyclic compound biosynthetic pro...	ICE1_ARATH	Transcription factor ICE1	PF00010	Helix-loop-helix DNA-binding domain	tig00000020
GO:0018130	TRINITY_GG_10894_c145_g1	heterocycle biosynthetic process	ICE1_ARATH	Transcription factor ICE1	PF00010	Helix-loop-helix DNA-binding domain	tig00000020
GO:0009058	TRINITY_GG_10894_c145_g1	biosynthetic process	ICE1_ARATH	Transcription factor ICE1	PF00010	Helix-loop-helix DNA-binding domain	tig00000020
GO:0048316	TRINITY_GG_10894_c145_g1	seed development	ICE1_ARATH	Transcription factor ICE1	PF00010	Helix-loop-helix DNA-binding domain	tig00000020
GO:0019748	TRINITY_GG_10894_c145_g1	secondary metabolic process	ICE1_ARATH	Transcription factor ICE1	PF00010	Helix-loop-helix DNA-binding domain	tig00000020
GO:0010154	TRINITY_GG_10894_c145_g1	fruit development	ICE1_ARATH	Transcription factor ICE1	PF00010	Helix-loop-helix DNA-binding domain	tig00000020
GO:0010115	TRINITY_GG_10894_c145_g1	regulation of abscisic acid biosynthetic...	ICE1_ARATH	Transcription factor ICE1	PF00010	Helix-loop-helix DNA-binding domain	tig00000020
GO:0009266	TRINITY_GG_10894_c145_g1	response to temperature stimulus	ICE1_ARATH	Transcription factor ICE1	PF00010	Helix-loop-helix DNA-binding domain	tig00000020
GO:0007275	TRINITY_GG_10894_c145_g1	multicellular organism development	ICE1_ARATH	Transcription factor ICE1	PF00010	Helix-loop-helix DNA-binding domain	tig00000020
GO:0010468	TRINITY_GG_10894_c145_g1	regulation of gene expression	ICE1_ARATH	Transcription factor ICE1	PF00010	Helix-loop-helix DNA-binding domain	tig00000020
GO:0016070	TRINITY_GG_10894_c145_g1	RNA metabolic process	ICE1_ARATH	Transcription factor ICE1	PF00010	Helix-loop-helix DNA-binding domain	tig00000020
GO:0005975	TRINITY_GG_10894_c147_g1	carbohydrate metabolic process	SPP2_ARATH	Probable sucrose-phosphatase 2	PF05116	Sucrose-6F-phosphate phosphohydrolase	tig00000020
GO:0005985	TRINITY_GG_10894_c147_g1	sucrose metabolic process	SPP2_ARATH	Probable sucrose-phosphatase 2	PF05116	Sucrose-6F-phosphate phosphohydrolase	tig00000020
GO:0009058	TRINITY_GG_10894_c147_g1	biosynthetic process	SPP2_ARATH	Probable sucrose-phosphatase 2	PF05116	Sucrose-6F-phosphate phosphohydrolase	tig00000020
GO:0009451	TRINITY_GG_10894_c150_g1	RNA modification	PP336_ARATH	Pentatricopeptide repeat-containing protein At4g22760	PF20431	E motif	tig00000020
GO:0016070	TRINITY_GG_10894_c150_g1	RNA metabolic process	PP336_ARATH	Pentatricopeptide repeat-containing protein At4g22760	PF20431	E motif	tig00000020
GO:0006468	TRINITY_GG_10894_c16_g1	protein phosphorylation	CTR1_ARATH	Serine/threonine-protein kinase CTR1	PF07714	Protein tyrosine and serine/threonine kinase	tig00000020
GO:0035556	TRINITY_GG_10894_c16_g1	intracellular signal transduction	CTR1_ARATH	Serine/threonine-protein kinase CTR1	PF07714	Protein tyrosine and serine/threonine kinase	tig00000020
GO:0051301	TRINITY_GG_10894_c16_g1	cell division	CTR1_ARATH	Serine/threonine-protein kinase CTR1	PF07714	Protein tyrosine and serine/threonine kinase	tig00000020
GO:0046777	TRINITY_GG_10894_c16_g1	protein autophosphorylation	CTR1_ARATH	Serine/threonine-protein kinase CTR1	PF07714	Protein tyrosine and serine/threonine kinase	tig00000020
GO:0048364	TRINITY_GG_10894_c16_g1	root development	CTR1_ARATH	Serine/threonine-protein kinase CTR1	PF07714	Protein tyrosine and serine/threonine kinase	tig00000020
GO:0007165	TRINITY_GG_10894_c16_g1	signal transduction	CTR1_ARATH	Serine/threonine-protein kinase CTR1	PF07714	Protein tyrosine and serine/threonine kinase	tig00000020
GO:0032502	TRINITY_GG_10894_c16_g1	developmental process	CTR1_ARATH	Serine/threonine-protein kinase CTR1	PF07714	Protein tyrosine and serine/threonine kinase	tig00000020
GO:0009873	TRINITY_GG_10894_c16_g1	ethylene-activated signaling pathway	CTR1_ARATH	Serine/threonine-protein kinase CTR1	PF07714	Protein tyrosine and serine/threonine kinase	tig00000020
GO:0006629	TRINITY_GG_10894_c16_g1	lipid metabolic process	CTR1_ARATH	Serine/threonine-protein kinase CTR1	PF07714	Protein tyrosine and serine/threonine kinase	tig00000020
GO:2000026	TRINITY_GG_10894_c16_g1	regulation of multicellular organismal d...	CTR1_ARATH	Serine/threonine-protein kinase CTR1	PF07714	Protein tyrosine and serine/threonine kinase	tig00000020
GO:2000280	TRINITY_GG_10894_c16_g1	regulation of root development	CTR1_ARATH	Serine/threonine-protein kinase CTR1	PF07714	Protein tyrosine and serine/threonine kinase	tig00000020
GO:0009744	TRINITY_GG_10894_c16_g1	response to sucrose	CTR1_ARATH	Serine/threonine-protein kinase CTR1	PF07714	Protein tyrosine and serine/threonine kinase	tig00000020
GO:0048509	TRINITY_GG_10894_c16_g1	regulation of meristem development	CTR1_ARATH	Serine/threonine-protein kinase CTR1	PF07714	Protein tyrosine and serine/threonine kinase	tig00000020
GO:0009725	TRINITY_GG_10894_c16_g1	response to hormone	CTR1_ARATH	Serine/threonine-protein kinase CTR1	PF07714	Protein tyrosine and serine/threonine kinase	tig00000020
GO:0009723	TRINITY_GG_10894_c16_g1	response to ethylene	CTR1_ARATH	Serine/threonine-protein kinase CTR1	PF07714	Protein tyrosine and serine/threonine kinase	tig00000020
GO:0010105	TRINITY_GG_10894_c16_g1	negative regulation of ethylene-activate...	CTR1_ARATH	Serine/threonine-protein kinase CTR1	PF07714	Protein tyrosine and serine/threonine kinase	tig00000020
GO:0001666	TRINITY_GG_10894_c16_g1	response to hypoxia	CTR1_ARATH	Serine/threonine-protein kinase CTR1	PF07714	Protein tyrosine and serine/threonine kinase	tig00000020
GO:0009058	TRINITY_GG_10894_c16_g1	biosynthetic process	CTR1_ARATH	Serine/threonine-protein kinase CTR1	PF07714	Protein tyrosine and serine/threonine kinase	tig00000020
GO:0048580	TRINITY_GG_10894_c16_g1	regulation of post-embryonic development	CTR1_ARATH	Serine/threonine-protein kinase CTR1	PF07714	Protein tyrosine and serine/threonine kinase	tig00000020
GO:0071369	TRINITY_GG_10894_c16_g1	cellular response to ethylene stimulus	CTR1_ARATH	Serine/threonine-protein kinase CTR1	PF07714	Protein tyrosine and serine/threonine kinase	tig00000020
GO:0009686	TRINITY_GG_10894_c16_g1	gibberellin biosynthetic process	CTR1_ARATH	Serine/threonine-protein kinase CTR1	PF07714	Protein tyrosine and serine/threonine kinase	tig00000020
GO:0007275	TRINITY_GG_10894_c16_g1	multicellular organism development	CTR1_ARATH	Serine/threonine-protein kinase CTR1	PF07714	Protein tyrosine and serine/threonine kinase	tig00000020
GO:0008643	TRINITY_GG_10894_c161_g1	carbohydrate transport	SWT12_ARATH	Bidirectional sugar transporter SWEET12	PF03083	Sugar efflux transporter for intercellular exchange	tig00000020
GO:0006629	TRINITY_GG_10894_c192_g1	lipid metabolic process	C76B6_CATRO	Geraniol 8-hydroxylase	PF00067	Cytochrome P450	tig00000020
GO:0009058	TRINITY_GG_10894_c192_g1	biosynthetic process	C76B6_CATRO	Geraniol 8-hydroxylase	PF00067	Cytochrome P450	tig00000020
GO:2000112	TRINITY_GG_10894_c23_g1	regulation of cellular macromolecule bio...	ARFB_ARATH	Auxin response factor 2	PF06507	Auxin response factor	tig00000020
GO:0006355	TRINITY_GG_10894_c23_g1	regulation of transcription, DNA-templat...	ARFB_ARATH	Auxin response factor 2	PF06507	Auxin response factor	tig00000020
GO:0009734	TRINITY_GG_10894_c23_g1	auxin-activated signaling pathway	ARFB_ARATH	Auxin response factor 2	PF06507	Auxin response factor	tig00000020
GO:0007165	TRINITY_GG_10894_c23_g1	signal transduction	ARFB_ARATH	Auxin response factor 2	PF06507	Auxin response factor	tig00000020
GO:0009733	TRINITY_GG_10894_c23_g1	response to auxin	ARFB_ARATH	Auxin response factor 2	PF06507	Auxin response factor	tig00000020
GO:0019438	TRINITY_GG_10894_c23_g1	aromatic compound biosynthetic process	ARFB_ARATH	Auxin response factor 2	PF06507	Auxin response factor	tig00000020
GO:0009725	TRINITY_GG_10894_c23_g1	response to hormone	ARFB_ARATH	Auxin response factor 2	PF06507	Auxin response factor	tig00000020
GO:1901362	TRINITY_GG_10894_c23_g1	organic cyclic compound biosynthetic pro...	ARFB_ARATH	Auxin response factor 2	PF06507	Auxin response factor	tig00000020
GO:0071365	TRINITY_GG_10894_c23_g1	cellular response to auxin stimulus	ARFB_ARATH	Auxin response factor 2	PF06507	Auxin response factor	tig00000020
GO:0018130	TRINITY_GG_10894_c23_g1	heterocycle biosynthetic process	ARFB_ARATH	Auxin response factor 2	PF06507	Auxin response factor	tig00000020
GO:0009058	TRINITY_GG_10894_c23_g1	biosynthetic process	ARFB_ARATH	Auxin response factor 2	PF06507	Auxin response factor	tig00000020
GO:0010468	TRINITY_GG_10894_c23_g1	regulation of gene expression	ARFB_ARATH	Auxin response factor 2	PF06507	Auxin response factor	tig00000020
GO:0016070	TRINITY_GG_10894_c23_g1	RNA metabolic process	ARFB_ARATH	Auxin response factor 2	PF06507	Auxin response factor	tig00000020
GO:0009658	TRINITY_GG_10894_c267_g1	chloroplast organization	MIZ1_ARATH	Protein MIZU-KUSSEI 1	PF04759	Protein of unknown function, DUF617	tig00000020
GO:0010274	TRINITY_GG_10894_c267_g1	hydrotropism	MIZ1_ARATH	Protein MIZU-KUSSEI 1	PF04759	Protein of unknown function, DUF617	tig00000020
GO:0006511	TRINITY_GG_10894_c283_g1	ubiquitin-dependent protein catabolic pr...	SAP1_ARATH	Zinc finger A20 and AN1 domain-containing stress-associated protein 1	PF01754	A20-like zinc finger	tig00000020
GO:0030163	TRINITY_GG_10894_c283_g1	protein catabolic process	SAP1_ARATH	Zinc finger A20 and AN1 domain-containing stress-associated protein 1	PF01754	A20-like zinc finger	tig00000020
GO:0019941	TRINITY_GG_10894_c283_g1	modification-dependent protein catabolic...	SAP1_ARATH	Zinc finger A20 and AN1 domain-containing stress-associated protein 1	PF01754	A20-like zinc finger	tig00000020
GO:0005975	TRINITY_GG_10894_c295_g1	carbohydrate metabolic process	SSY4_ARATH	Probable starch synthase 4, chloroplastic/amyloplastic	PF08323	Starch synthase catalytic domain	tig00000020
GO:0009058	TRINITY_GG_10894_c295_g1	biosynthetic process	SSY4_ARATH	Probable starch synthase 4, chloroplastic/amyloplastic	PF08323	Starch synthase catalytic domain	tig00000020
GO:0019252	TRINITY_GG_10894_c295_g1	starch biosynthetic process	SSY4_ARATH	Probable starch synthase 4, chloroplastic/amyloplastic	PF08323	Starch synthase catalytic domain	tig00000020
GO:0007049	TRINITY_GG_10894_c311_g1	cell cycle	CENPS_ARATH	Protein MHF1 homolog	PF15630	CENP-S protein	tig00000020
GO:0006261	TRINITY_GG_10894_c311_g1	DNA-templated DNA replication	CENPS_ARATH	Protein MHF1 homolog	PF15630	CENP-S protein	tig00000020
GO:0000003	TRINITY_GG_10894_c311_g1	reproduction	CENPS_ARATH	Protein MHF1 homolog	PF15630	CENP-S protein	tig00000020
GO:0006974	TRINITY_GG_10894_c311_g1	cellular response to DNA damage stimulus	CENPS_ARATH	Protein MHF1 homolog	PF15630	CENP-S protein	tig00000020
GO:0019748	TRINITY_GG_10894_c39_g1	secondary metabolic process	GSTT1_ARATH	Glutathione S-transferase T1	PF02798	Glutathione S-transferase, N-terminal domain	tig00000020
GO:0019748	TRINITY_GG_10894_c394_g1	secondary metabolic process	LAC6_ARATH	Laccase-6	PF07732	Multicopper oxidase	tig00000020
GO:0009416	TRINITY_GG_10894_c54_g2	response to light stimulus	PHR_ORYSJ	Deoxyribodipyrimidine photo-lyase	PF00875	DNA photolyase	tig00000020
GO:0006974	TRINITY_GG_10894_c54_g2	cellular response to DNA damage stimulus	PHR_ORYSJ	Deoxyribodipyrimidine photo-lyase	PF00875	DNA photolyase	tig00000020
GO:0009650	TRINITY_GG_10894_c54_g2	UV protection	PHR_ORYSJ	Deoxyribodipyrimidine photo-lyase	PF00875	DNA photolyase	tig00000020
GO:0048364	TRINITY_GG_10894_c556_g1	root development	OPS_ARATH	Protein OCTOPUS	PF05340	Protein of unknown function (DUF740)	tig00000020
GO:0030154	TRINITY_GG_10894_c556_g1	cell differentiation	OPS_ARATH	Protein OCTOPUS	PF05340	Protein of unknown function (DUF740)	tig00000020
GO:0048366	TRINITY_GG_10894_c556_g1	leaf development	OPS_ARATH	Protein OCTOPUS	PF05340	Protein of unknown function (DUF740)	tig00000020
GO:0009793	TRINITY_GG_10894_c556_g1	embryo development ending in seed dorman...	OPS_ARATH	Protein OCTOPUS	PF05340	Protein of unknown function (DUF740)	tig00000020
GO:0032502	TRINITY_GG_10894_c556_g1	developmental process	OPS_ARATH	Protein OCTOPUS	PF05340	Protein of unknown function (DUF740)	tig00000020
GO:0010088	TRINITY_GG_10894_c556_g1	phloem development	OPS_ARATH	Protein OCTOPUS	PF05340	Protein of unknown function (DUF740)	tig00000020
GO:2000026	TRINITY_GG_10894_c556_g1	regulation of multicellular organismal d...	OPS_ARATH	Protein OCTOPUS	PF05340	Protein of unknown function (DUF740)	tig00000020
GO:0048825	TRINITY_GG_10894_c556_g1	cotyledon development	OPS_ARATH	Protein OCTOPUS	PF05340	Protein of unknown function (DUF740)	tig00000020
GO:0010087	TRINITY_GG_10894_c556_g1	phloem or xylem histogenesis	OPS_ARATH	Protein OCTOPUS	PF05340	Protein of unknown function (DUF740)	tig00000020
GO:2000280	TRINITY_GG_10894_c556_g1	regulation of root development	OPS_ARATH	Protein OCTOPUS	PF05340	Protein of unknown function (DUF740)	tig00000020
GO:0010233	TRINITY_GG_10894_c556_g1	phloem transport	OPS_ARATH	Protein OCTOPUS	PF05340	Protein of unknown function (DUF740)	tig00000020
GO:0007389	TRINITY_GG_10894_c556_g1	pattern specification process	OPS_ARATH	Protein OCTOPUS	PF05340	Protein of unknown function (DUF740)	tig00000020
GO:0009965	TRINITY_GG_10894_c556_g1	leaf morphogenesis	OPS_ARATH	Protein OCTOPUS	PF05340	Protein of unknown function (DUF740)	tig00000020
GO:0010588	TRINITY_GG_10894_c556_g1	cotyledon vascular tissue pattern format...	OPS_ARATH	Protein OCTOPUS	PF05340	Protein of unknown function (DUF740)	tig00000020
GO:0000003	TRINITY_GG_10894_c556_g1	reproduction	OPS_ARATH	Protein OCTOPUS	PF05340	Protein of unknown function (DUF740)	tig00000020
GO:0048367	TRINITY_GG_10894_c556_g1	shoot system development	OPS_ARATH	Protein OCTOPUS	PF05340	Protein of unknown function (DUF740)	tig00000020
GO:0048316	TRINITY_GG_10894_c556_g1	seed development	OPS_ARATH	Protein OCTOPUS	PF05340	Protein of unknown function (DUF740)	tig00000020
GO:0010051	TRINITY_GG_10894_c556_g1	xylem and phloem pattern formation	OPS_ARATH	Protein OCTOPUS	PF05340	Protein of unknown function (DUF740)	tig00000020
GO:0010154	TRINITY_GG_10894_c556_g1	fruit development	OPS_ARATH	Protein OCTOPUS	PF05340	Protein of unknown function (DUF740)	tig00000020
GO:0007275	TRINITY_GG_10894_c556_g1	multicellular organism development	OPS_ARATH	Protein OCTOPUS	PF05340	Protein of unknown function (DUF740)	tig00000020
GO:0007049	TRINITY_GG_10894_c56_g2	cell cycle	TBB1_MAIZE	Tubulin beta-1 chain	PF00091	Tubulin/FtsZ family, GTPase domain	tig00000020
GO:0000278	TRINITY_GG_10894_c56_g2	mitotic cell cycle	TBB1_MAIZE	Tubulin beta-1 chain	PF00091	Tubulin/FtsZ family, GTPase domain	tig00000020
GO:0000226	TRINITY_GG_10894_c56_g2	microtubule cytoskeleton organization	TBB1_MAIZE	Tubulin beta-1 chain	PF00091	Tubulin/FtsZ family, GTPase domain	tig00000020
GO:0007010	TRINITY_GG_10894_c56_g2	cytoskeleton organization	TBB1_MAIZE	Tubulin beta-1 chain	PF00091	Tubulin/FtsZ family, GTPase domain	tig00000020
GO:0007165	TRINITY_GG_10894_c595_g1	signal transduction	BEH2_ARATH	BES1/BZR1 homolog protein 2	PF05687	BES1/BZR1 plant transcription factor, N-terminal	tig00000020
GO:0009742	TRINITY_GG_10894_c595_g1	brassinosteroid mediated signaling pathw...	BEH2_ARATH	BES1/BZR1 homolog protein 2	PF05687	BES1/BZR1 plant transcription factor, N-terminal	tig00000020
GO:0009741	TRINITY_GG_10894_c595_g1	response to brassinosteroid	BEH2_ARATH	BES1/BZR1 homolog protein 2	PF05687	BES1/BZR1 plant transcription factor, N-terminal	tig00000020
GO:0019438	TRINITY_GG_10894_c595_g1	aromatic compound biosynthetic process	BEH2_ARATH	BES1/BZR1 homolog protein 2	PF05687	BES1/BZR1 plant transcription factor, N-terminal	tig00000020
GO:0009725	TRINITY_GG_10894_c595_g1	response to hormone	BEH2_ARATH	BES1/BZR1 homolog protein 2	PF05687	BES1/BZR1 plant transcription factor, N-terminal	tig00000020
GO:1901362	TRINITY_GG_10894_c595_g1	organic cyclic compound biosynthetic pro...	BEH2_ARATH	BES1/BZR1 homolog protein 2	PF05687	BES1/BZR1 plant transcription factor, N-terminal	tig00000020
GO:0018130	TRINITY_GG_10894_c595_g1	heterocycle biosynthetic process	BEH2_ARATH	BES1/BZR1 homolog protein 2	PF05687	BES1/BZR1 plant transcription factor, N-terminal	tig00000020
GO:0009058	TRINITY_GG_10894_c595_g1	biosynthetic process	BEH2_ARATH	BES1/BZR1 homolog protein 2	PF05687	BES1/BZR1 plant transcription factor, N-terminal	tig00000020
GO:0016070	TRINITY_GG_10894_c595_g1	RNA metabolic process	BEH2_ARATH	BES1/BZR1 homolog protein 2	PF05687	BES1/BZR1 plant transcription factor, N-terminal	tig00000020
GO:2000112	TRINITY_GG_10894_c603_g1	regulation of cellular macromolecule bio...	LAX1_ORYSJ	Transcription factor LAX PANICLE 1	PF00010	Helix-loop-helix DNA-binding domain	tig00000020
GO:0006355	TRINITY_GG_10894_c603_g1	regulation of transcription, DNA-templat...	LAX1_ORYSJ	Transcription factor LAX PANICLE 1	PF00010	Helix-loop-helix DNA-binding domain	tig00000020
GO:0010628	TRINITY_GG_10894_c603_g1	positive regulation of gene expression	LAX1_ORYSJ	Transcription factor LAX PANICLE 1	PF00010	Helix-loop-helix DNA-binding domain	tig00000020
GO:0045893	TRINITY_GG_10894_c603_g1	positive regulation of transcription, DN...	LAX1_ORYSJ	Transcription factor LAX PANICLE 1	PF00010	Helix-loop-helix DNA-binding domain	tig00000020
GO:0032502	TRINITY_GG_10894_c603_g1	developmental process	LAX1_ORYSJ	Transcription factor LAX PANICLE 1	PF00010	Helix-loop-helix DNA-binding domain	tig00000020
GO:2000026	TRINITY_GG_10894_c603_g1	regulation of multicellular organismal d...	LAX1_ORYSJ	Transcription factor LAX PANICLE 1	PF00010	Helix-loop-helix DNA-binding domain	tig00000020
GO:1900618	TRINITY_GG_10894_c603_g1	regulation of shoot system morphogenesis	LAX1_ORYSJ	Transcription factor LAX PANICLE 1	PF00010	Helix-loop-helix DNA-binding domain	tig00000020
GO:2000032	TRINITY_GG_10894_c603_g1	regulation of secondary shoot formation	LAX1_ORYSJ	Transcription factor LAX PANICLE 1	PF00010	Helix-loop-helix DNA-binding domain	tig00000020
GO:0019438	TRINITY_GG_10894_c603_g1	aromatic compound biosynthetic process	LAX1_ORYSJ	Transcription factor LAX PANICLE 1	PF00010	Helix-loop-helix DNA-binding domain	tig00000020
GO:1905393	TRINITY_GG_10894_c603_g1	plant organ formation	LAX1_ORYSJ	Transcription factor LAX PANICLE 1	PF00010	Helix-loop-helix DNA-binding domain	tig00000020
GO:0048831	TRINITY_GG_10894_c603_g1	regulation of shoot system development	LAX1_ORYSJ	Transcription factor LAX PANICLE 1	PF00010	Helix-loop-helix DNA-binding domain	tig00000020
GO:0048367	TRINITY_GG_10894_c603_g1	shoot system development	LAX1_ORYSJ	Transcription factor LAX PANICLE 1	PF00010	Helix-loop-helix DNA-binding domain	tig00000020
GO:0022603	TRINITY_GG_10894_c603_g1	regulation of anatomical structure morph...	LAX1_ORYSJ	Transcription factor LAX PANICLE 1	PF00010	Helix-loop-helix DNA-binding domain	tig00000020
GO:1901362	TRINITY_GG_10894_c603_g1	organic cyclic compound biosynthetic pro...	LAX1_ORYSJ	Transcription factor LAX PANICLE 1	PF00010	Helix-loop-helix DNA-binding domain	tig00000020
GO:0018130	TRINITY_GG_10894_c603_g1	heterocycle biosynthetic process	LAX1_ORYSJ	Transcription factor LAX PANICLE 1	PF00010	Helix-loop-helix DNA-binding domain	tig00000020
GO:0009058	TRINITY_GG_10894_c603_g1	biosynthetic process	LAX1_ORYSJ	Transcription factor LAX PANICLE 1	PF00010	Helix-loop-helix DNA-binding domain	tig00000020
GO:0007275	TRINITY_GG_10894_c603_g1	multicellular organism development	LAX1_ORYSJ	Transcription factor LAX PANICLE 1	PF00010	Helix-loop-helix DNA-binding domain	tig00000020
GO:0010468	TRINITY_GG_10894_c603_g1	regulation of gene expression	LAX1_ORYSJ	Transcription factor LAX PANICLE 1	PF00010	Helix-loop-helix DNA-binding domain	tig00000020
GO:0016070	TRINITY_GG_10894_c603_g1	RNA metabolic process	LAX1_ORYSJ	Transcription factor LAX PANICLE 1	PF00010	Helix-loop-helix DNA-binding domain	tig00000020
GO:0006468	TRINITY_GG_10894_c62_g1	protein phosphorylation	Y2706_ARATH	Probable receptor-like protein kinase At2g47060	PF07714	Protein tyrosine and serine/threonine kinase	tig00000020
GO:0006952	TRINITY_GG_10894_c62_g1	defense response	Y2706_ARATH	Probable receptor-like protein kinase At2g47060	PF07714	Protein tyrosine and serine/threonine kinase	tig00000020
GO:0009607	TRINITY_GG_10894_c62_g1	response to biotic stimulus	Y2706_ARATH	Probable receptor-like protein kinase At2g47060	PF07714	Protein tyrosine and serine/threonine kinase	tig00000020
GO:0045087	TRINITY_GG_10894_c62_g1	innate immune response	Y2706_ARATH	Probable receptor-like protein kinase At2g47060	PF07714	Protein tyrosine and serine/threonine kinase	tig00000020
GO:0005975	TRINITY_GG_10894_c69_g1	carbohydrate metabolic process	GALE1_PEA	UDP-glucose 4-epimerase	PF16363	GDP-mannose 4,6 dehydratase	tig00000020
GO:0006012	TRINITY_GG_10894_c69_g1	galactose metabolic process	GALE1_PEA	UDP-glucose 4-epimerase	PF16363	GDP-mannose 4,6 dehydratase	tig00000020
GO:0006629	TRINITY_GG_10894_c7_g3	lipid metabolic process	PEAMT_SPIOL	Phosphoethanolamine N-methyltransferase	PF13649	Methyltransferase domain	tig00000020
GO:0032259	TRINITY_GG_10894_c7_g3	methylation	PEAMT_SPIOL	Phosphoethanolamine N-methyltransferase	PF13649	Methyltransferase domain	tig00000020
GO:0097164	TRINITY_GG_10894_c7_g3	ammonium ion metabolic process	PEAMT_SPIOL	Phosphoethanolamine N-methyltransferase	PF13649	Methyltransferase domain	tig00000020
GO:0006656	TRINITY_GG_10894_c7_g3	phosphatidylcholine biosynthetic process	PEAMT_SPIOL	Phosphoethanolamine N-methyltransferase	PF13649	Methyltransferase domain	tig00000020
GO:0006480	TRINITY_GG_10894_c7_g3	N-terminal protein amino acid methylatio...	PEAMT_SPIOL	Phosphoethanolamine N-methyltransferase	PF13649	Methyltransferase domain	tig00000020
GO:0046470	TRINITY_GG_10894_c7_g3	phosphatidylcholine metabolic process	PEAMT_SPIOL	Phosphoethanolamine N-methyltransferase	PF13649	Methyltransferase domain	tig00000020
GO:0009058	TRINITY_GG_10894_c7_g3	biosynthetic process	PEAMT_SPIOL	Phosphoethanolamine N-methyltransferase	PF13649	Methyltransferase domain	tig00000020
GO:0006479	TRINITY_GG_10894_c7_g3	protein methylation	PEAMT_SPIOL	Phosphoethanolamine N-methyltransferase	PF13649	Methyltransferase domain	tig00000020
GO:0006979	TRINITY_GG_10894_c75_g1	response to oxidative stress	GPX4_SPIOL	Probable phospholipid hydroperoxide glutathione peroxidase	PF00255	Glutathione peroxidase	tig00000020
GO:0005975	TRINITY_GG_10894_c9_g1	carbohydrate metabolic process	ARAE1_ARATH	UDP-arabinose 4-epimerase 1	PF01370	NAD dependent epimerase/dehydratase family	tig00000020
GO:0019438	TRINITY_GG_10894_c9_g1	aromatic compound biosynthetic process	ARAE1_ARATH	UDP-arabinose 4-epimerase 1	PF01370	NAD dependent epimerase/dehydratase family	tig00000020
GO:1901362	TRINITY_GG_10894_c9_g1	organic cyclic compound biosynthetic pro...	ARAE1_ARATH	UDP-arabinose 4-epimerase 1	PF01370	NAD dependent epimerase/dehydratase family	tig00000020
GO:0006012	TRINITY_GG_10894_c9_g1	galactose metabolic process	ARAE1_ARATH	UDP-arabinose 4-epimerase 1	PF01370	NAD dependent epimerase/dehydratase family	tig00000020
GO:0018130	TRINITY_GG_10894_c9_g1	heterocycle biosynthetic process	ARAE1_ARATH	UDP-arabinose 4-epimerase 1	PF01370	NAD dependent epimerase/dehydratase family	tig00000020
GO:0009058	TRINITY_GG_10894_c9_g1	biosynthetic process	ARAE1_ARATH	UDP-arabinose 4-epimerase 1	PF01370	NAD dependent epimerase/dehydratase family	tig00000020
GO:0033356	TRINITY_GG_10894_c9_g1	UDP-L-arabinose metabolic process	ARAE1_ARATH	UDP-arabinose 4-epimerase 1	PF01370	NAD dependent epimerase/dehydratase family	tig00000020
GO:0032989	TRINITY_GG_10894_c94_g1	cellular component morphogenesis	AGD3_ARATH	ADP-ribosylation factor GTPase-activating protein AGD3	PF16746	BAR domain of APPL family	tig00000020
GO:0048364	TRINITY_GG_10894_c94_g1	root development	AGD3_ARATH	ADP-ribosylation factor GTPase-activating protein AGD3	PF16746	BAR domain of APPL family	tig00000020
GO:0030154	TRINITY_GG_10894_c94_g1	cell differentiation	AGD3_ARATH	ADP-ribosylation factor GTPase-activating protein AGD3	PF16746	BAR domain of APPL family	tig00000020
GO:0032502	TRINITY_GG_10894_c94_g1	developmental process	AGD3_ARATH	ADP-ribosylation factor GTPase-activating protein AGD3	PF16746	BAR domain of APPL family	tig00000020
GO:0090558	TRINITY_GG_10894_c94_g1	plant epidermis development	AGD3_ARATH	ADP-ribosylation factor GTPase-activating protein AGD3	PF16746	BAR domain of APPL family	tig00000020
GO:0009826	TRINITY_GG_10894_c94_g1	unidimensional cell growth	AGD3_ARATH	ADP-ribosylation factor GTPase-activating protein AGD3	PF16746	BAR domain of APPL family	tig00000020
GO:0009932	TRINITY_GG_10894_c94_g1	cell tip growth	AGD3_ARATH	ADP-ribosylation factor GTPase-activating protein AGD3	PF16746	BAR domain of APPL family	tig00000020
GO:0007010	TRINITY_GG_10894_c94_g1	cytoskeleton organization	AGD3_ARATH	ADP-ribosylation factor GTPase-activating protein AGD3	PF16746	BAR domain of APPL family	tig00000020
GO:0010053	TRINITY_GG_10894_c94_g1	root epidermal cell differentiation	AGD3_ARATH	ADP-ribosylation factor GTPase-activating protein AGD3	PF16746	BAR domain of APPL family	tig00000020
GO:0048768	TRINITY_GG_10894_c94_g1	root hair cell tip growth	AGD3_ARATH	ADP-ribosylation factor GTPase-activating protein AGD3	PF16746	BAR domain of APPL family	tig00000020
GO:0007275	TRINITY_GG_10894_c94_g1	multicellular organism development	AGD3_ARATH	ADP-ribosylation factor GTPase-activating protein AGD3	PF16746	BAR domain of APPL family	tig00000020
GO:0016070	TRINITY_GG_10894_c96_g1	RNA metabolic process	ESF2_CHAGB	Pre-rRNA-processing protein ESF2	PF00076	RNA recognition motif. (a.k.a. RRM, RBD, or RNP domain)	tig00000020
GO:0071555	TRINITY_GG_10894_c99_g1	cell wall organization	RRT1_ARATH	Rhamnogalacturonan I rhamnosyltransferase 1	PF10250	GDP-fucose protein O-fucosyltransferase	tig00000020
GO:0005975	TRINITY_GG_10894_c99_g1	carbohydrate metabolic process	RRT1_ARATH	Rhamnogalacturonan I rhamnosyltransferase 1	PF10250	GDP-fucose protein O-fucosyltransferase	tig00000020
GO:0009664	TRINITY_GG_10894_c99_g1	plant-type cell wall organization	RRT1_ARATH	Rhamnogalacturonan I rhamnosyltransferase 1	PF10250	GDP-fucose protein O-fucosyltransferase	tig00000020
GO:0010214	TRINITY_GG_10894_c99_g1	seed coat development	RRT1_ARATH	Rhamnogalacturonan I rhamnosyltransferase 1	PF10250	GDP-fucose protein O-fucosyltransferase	tig00000020
GO:0032502	TRINITY_GG_10894_c99_g1	developmental process	RRT1_ARATH	Rhamnogalacturonan I rhamnosyltransferase 1	PF10250	GDP-fucose protein O-fucosyltransferase	tig00000020
GO:0006004	TRINITY_GG_10894_c99_g1	fucose metabolic process	RRT1_ARATH	Rhamnogalacturonan I rhamnosyltransferase 1	PF10250	GDP-fucose protein O-fucosyltransferase	tig00000020
GO:0045489	TRINITY_GG_10894_c99_g1	pectin biosynthetic process	RRT1_ARATH	Rhamnogalacturonan I rhamnosyltransferase 1	PF10250	GDP-fucose protein O-fucosyltransferase	tig00000020
GO:0000003	TRINITY_GG_10894_c99_g1	reproduction	RRT1_ARATH	Rhamnogalacturonan I rhamnosyltransferase 1	PF10250	GDP-fucose protein O-fucosyltransferase	tig00000020
GO:0009058	TRINITY_GG_10894_c99_g1	biosynthetic process	RRT1_ARATH	Rhamnogalacturonan I rhamnosyltransferase 1	PF10250	GDP-fucose protein O-fucosyltransferase	tig00000020
GO:0048316	TRINITY_GG_10894_c99_g1	seed development	RRT1_ARATH	Rhamnogalacturonan I rhamnosyltransferase 1	PF10250	GDP-fucose protein O-fucosyltransferase	tig00000020
GO:0010154	TRINITY_GG_10894_c99_g1	fruit development	RRT1_ARATH	Rhamnogalacturonan I rhamnosyltransferase 1	PF10250	GDP-fucose protein O-fucosyltransferase	tig00000020
GO:0007275	TRINITY_GG_10894_c99_g1	multicellular organism development	RRT1_ARATH	Rhamnogalacturonan I rhamnosyltransferase 1	PF10250	GDP-fucose protein O-fucosyltransferase	tig00000020
GO:0009909	TRINITY_GG_1090_c1_g1	regulation of flower development	MYB17_ARATH	Transcription factor MYB17	PF00249	Myb-like DNA-binding domain	tig00100741
GO:0009908	TRINITY_GG_1090_c1_g1	flower development	MYB17_ARATH	Transcription factor MYB17	PF00249	Myb-like DNA-binding domain	tig00100741
GO:0032502	TRINITY_GG_1090_c1_g1	developmental process	MYB17_ARATH	Transcription factor MYB17	PF00249	Myb-like DNA-binding domain	tig00100741
GO:2000026	TRINITY_GG_1090_c1_g1	regulation of multicellular organismal d...	MYB17_ARATH	Transcription factor MYB17	PF00249	Myb-like DNA-binding domain	tig00100741
GO:0048831	TRINITY_GG_1090_c1_g1	regulation of shoot system development	MYB17_ARATH	Transcription factor MYB17	PF00249	Myb-like DNA-binding domain	tig00100741
GO:0000003	TRINITY_GG_1090_c1_g1	reproduction	MYB17_ARATH	Transcription factor MYB17	PF00249	Myb-like DNA-binding domain	tig00100741
GO:0048367	TRINITY_GG_1090_c1_g1	shoot system development	MYB17_ARATH	Transcription factor MYB17	PF00249	Myb-like DNA-binding domain	tig00100741
GO:0048580	TRINITY_GG_1090_c1_g1	regulation of post-embryonic development	MYB17_ARATH	Transcription factor MYB17	PF00249	Myb-like DNA-binding domain	tig00100741
GO:0007275	TRINITY_GG_1090_c1_g1	multicellular organism development	MYB17_ARATH	Transcription factor MYB17	PF00249	Myb-like DNA-binding domain	tig00100741
GO:0043086	TRINITY_GG_10907_c19_g1	negative regulation of catalytic activit...	PMEI9_ARATH	Pectinesterase inhibitor 9	PF04043	Plant invertase/pectin methylesterase inhibitor	tig00000020
GO:0050790	TRINITY_GG_10907_c19_g1	regulation of catalytic activity	PMEI9_ARATH	Pectinesterase inhibitor 9	PF04043	Plant invertase/pectin methylesterase inhibitor	tig00000020
GO:0009409	TRINITY_GG_10907_c86_g1	response to cold	OCT3_ARATH	Organic cation/carnitine transporter 3	PF00083	Sugar (and other) transporter	tig00000020
GO:0006811	TRINITY_GG_10907_c86_g1	ion transport	OCT3_ARATH	Organic cation/carnitine transporter 3	PF00083	Sugar (and other) transporter	tig00000020
GO:0009266	TRINITY_GG_10907_c86_g1	response to temperature stimulus	OCT3_ARATH	Organic cation/carnitine transporter 3	PF00083	Sugar (and other) transporter	tig00000020
GO:0071555	TRINITY_GG_10909_c12_g1	cell wall organization	XTH30_ARATH	Probable xyloglucan endotransglucosylase/hydrolase protein 30	PF00722	Glycosyl hydrolases family 16	tig00000020
GO:0005975	TRINITY_GG_10909_c12_g1	carbohydrate metabolic process	XTH30_ARATH	Probable xyloglucan endotransglucosylase/hydrolase protein 30	PF00722	Glycosyl hydrolases family 16	tig00000020
GO:0042546	TRINITY_GG_10909_c12_g1	cell wall biogenesis	XTH30_ARATH	Probable xyloglucan endotransglucosylase/hydrolase protein 30	PF00722	Glycosyl hydrolases family 16	tig00000020
GO:0010411	TRINITY_GG_10909_c12_g1	xyloglucan metabolic process	XTH30_ARATH	Probable xyloglucan endotransglucosylase/hydrolase protein 30	PF00722	Glycosyl hydrolases family 16	tig00000020
GO:0032259	TRINITY_GG_10909_c14_g1	methylation	PMTL_ARATH	Probable methyltransferase PMT21	PF03141	Putative S-adenosyl-L-methionine-dependent methyltransferase	tig00000020
GO:0071555	TRINITY_GG_10909_c34_g1	cell wall organization	CSLD2_ORYSI	Cellulose synthase-like protein D2	PF03552	Cellulose synthase	tig00000020
GO:0005975	TRINITY_GG_10909_c34_g1	carbohydrate metabolic process	CSLD2_ORYSI	Cellulose synthase-like protein D2	PF03552	Cellulose synthase	tig00000020
GO:0030244	TRINITY_GG_10909_c34_g1	cellulose biosynthetic process	CSLD2_ORYSI	Cellulose synthase-like protein D2	PF03552	Cellulose synthase	tig00000020
GO:0009058	TRINITY_GG_10909_c34_g1	biosynthetic process	CSLD2_ORYSI	Cellulose synthase-like protein D2	PF03552	Cellulose synthase	tig00000020
GO:0048364	TRINITY_GG_10910_c100_g1	root development	LHWL1_ARATH	Transcription factor EMB1444	PF14215	bHLH-MYC and R2R3-MYB transcription factors N-terminal	tig00000020
GO:0032502	TRINITY_GG_10910_c100_g1	developmental process	LHWL1_ARATH	Transcription factor EMB1444	PF14215	bHLH-MYC and R2R3-MYB transcription factors N-terminal	tig00000020
GO:0007275	TRINITY_GG_10910_c100_g1	multicellular organism development	LHWL1_ARATH	Transcription factor EMB1444	PF14215	bHLH-MYC and R2R3-MYB transcription factors N-terminal	tig00000020
GO:0006468	TRINITY_GG_10910_c11_g1	protein phosphorylation	CBK1_PNECA	Serine/threonine-protein kinase CBK1	PF00069	Protein kinase domain	tig00000020
GO:0009409	TRINITY_GG_10910_c113_g1	response to cold	RBG3_ARATH	Glycine-rich RNA-binding protein 3, mitochondrial	PF00076	RNA recognition motif. (a.k.a. RRM, RBD, or RNP domain)	tig00000020
GO:0080156	TRINITY_GG_10910_c113_g1	mitochondrial mRNA modification	RBG3_ARATH	Glycine-rich RNA-binding protein 3, mitochondrial	PF00076	RNA recognition motif. (a.k.a. RRM, RBD, or RNP domain)	tig00000020
GO:0009451	TRINITY_GG_10910_c113_g1	RNA modification	RBG3_ARATH	Glycine-rich RNA-binding protein 3, mitochondrial	PF00076	RNA recognition motif. (a.k.a. RRM, RBD, or RNP domain)	tig00000020
GO:0009266	TRINITY_GG_10910_c113_g1	response to temperature stimulus	RBG3_ARATH	Glycine-rich RNA-binding protein 3, mitochondrial	PF00076	RNA recognition motif. (a.k.a. RRM, RBD, or RNP domain)	tig00000020
GO:0016554	TRINITY_GG_10910_c113_g1	cytidine to uridine editing	RBG3_ARATH	Glycine-rich RNA-binding protein 3, mitochondrial	PF00076	RNA recognition motif. (a.k.a. RRM, RBD, or RNP domain)	tig00000020
GO:0016070	TRINITY_GG_10910_c113_g1	RNA metabolic process	RBG3_ARATH	Glycine-rich RNA-binding protein 3, mitochondrial	PF00076	RNA recognition motif. (a.k.a. RRM, RBD, or RNP domain)	tig00000020
GO:0032259	TRINITY_GG_10910_c117_g1	methylation	IN37_SPIOL	2-methyl-6-phytyl-1,4-hydroquinone methyltransferase, chloroplastic	PF08241	Methyltransferase domain	tig00000020
GO:1901362	TRINITY_GG_10910_c117_g1	organic cyclic compound biosynthetic pro...	IN37_SPIOL	2-methyl-6-phytyl-1,4-hydroquinone methyltransferase, chloroplastic	PF08241	Methyltransferase domain	tig00000020
GO:0018130	TRINITY_GG_10910_c117_g1	heterocycle biosynthetic process	IN37_SPIOL	2-methyl-6-phytyl-1,4-hydroquinone methyltransferase, chloroplastic	PF08241	Methyltransferase domain	tig00000020
GO:0009058	TRINITY_GG_10910_c117_g1	biosynthetic process	IN37_SPIOL	2-methyl-6-phytyl-1,4-hydroquinone methyltransferase, chloroplastic	PF08241	Methyltransferase domain	tig00000020
GO:0010189	TRINITY_GG_10910_c117_g1	vitamin E biosynthetic process	IN37_SPIOL	2-methyl-6-phytyl-1,4-hydroquinone methyltransferase, chloroplastic	PF08241	Methyltransferase domain	tig00000020
GO:2000112	TRINITY_GG_10910_c13_g1	regulation of cellular macromolecule bio...	IF5A3_SOLTU	Eukaryotic translation initiation factor 5A-3	PF01287	Eukaryotic elongation factor 5A hypusine, DNA-binding OB fold	tig00000020
GO:0010628	TRINITY_GG_10910_c13_g1	positive regulation of gene expression	IF5A3_SOLTU	Eukaryotic translation initiation factor 5A-3	PF01287	Eukaryotic elongation factor 5A hypusine, DNA-binding OB fold	tig00000020
GO:0009058	TRINITY_GG_10910_c13_g1	biosynthetic process	IF5A3_SOLTU	Eukaryotic translation initiation factor 5A-3	PF01287	Eukaryotic elongation factor 5A hypusine, DNA-binding OB fold	tig00000020
GO:0010468	TRINITY_GG_10910_c13_g1	regulation of gene expression	IF5A3_SOLTU	Eukaryotic translation initiation factor 5A-3	PF01287	Eukaryotic elongation factor 5A hypusine, DNA-binding OB fold	tig00000020
GO:0007165	TRINITY_GG_10910_c141_g1	signal transduction	PP178_ARATH	Pentatricopeptide repeat-containing protein GUN1, chloroplastic	PF13812	Pentatricopeptide repeat domain	tig00000020
GO:0010019	TRINITY_GG_10910_c141_g1	chloroplast-nucleus signaling pathway	PP178_ARATH	Pentatricopeptide repeat-containing protein GUN1, chloroplastic	PF13812	Pentatricopeptide repeat domain	tig00000020
GO:0044206	TRINITY_GG_10910_c145_g3	UMP salvage	YIDE_SCHPO	Putative uridine kinase C227.14	PF00485	Phosphoribulokinase / Uridine kinase family	tig00000020
GO:0043097	TRINITY_GG_10910_c145_g3	pyrimidine nucleoside salvage	YIDE_SCHPO	Putative uridine kinase C227.14	PF00485	Phosphoribulokinase / Uridine kinase family	tig00000020
GO:0019438	TRINITY_GG_10910_c145_g3	aromatic compound biosynthetic process	YIDE_SCHPO	Putative uridine kinase C227.14	PF00485	Phosphoribulokinase / Uridine kinase family	tig00000020
GO:1901362	TRINITY_GG_10910_c145_g3	organic cyclic compound biosynthetic pro...	YIDE_SCHPO	Putative uridine kinase C227.14	PF00485	Phosphoribulokinase / Uridine kinase family	tig00000020
GO:0018130	TRINITY_GG_10910_c145_g3	heterocycle biosynthetic process	YIDE_SCHPO	Putative uridine kinase C227.14	PF00485	Phosphoribulokinase / Uridine kinase family	tig00000020
GO:0009058	TRINITY_GG_10910_c145_g3	biosynthetic process	YIDE_SCHPO	Putative uridine kinase C227.14	PF00485	Phosphoribulokinase / Uridine kinase family	tig00000020
GO:0044211	TRINITY_GG_10910_c145_g3	CTP salvage	YIDE_SCHPO	Putative uridine kinase C227.14	PF00485	Phosphoribulokinase / Uridine kinase family	tig00000020
GO:0046132	TRINITY_GG_10910_c145_g3	pyrimidine ribonucleoside biosynthetic p...	YIDE_SCHPO	Putative uridine kinase C227.14	PF00485	Phosphoribulokinase / Uridine kinase family	tig00000020
GO:2000112	TRINITY_GG_10910_c153_g1	regulation of cellular macromolecule bio...	CDT1A_ARATH	CDT1-like protein a, chloroplastic	PF16679	DNA replication factor Cdt1 C-terminal domain	tig00000020
GO:0035556	TRINITY_GG_10910_c153_g1	intracellular signal transduction	CDT1A_ARATH	CDT1-like protein a, chloroplastic	PF16679	DNA replication factor Cdt1 C-terminal domain	tig00000020
GO:0009658	TRINITY_GG_10910_c153_g1	chloroplast organization	CDT1A_ARATH	CDT1-like protein a, chloroplastic	PF16679	DNA replication factor Cdt1 C-terminal domain	tig00000020
GO:0007165	TRINITY_GG_10910_c153_g1	signal transduction	CDT1A_ARATH	CDT1-like protein a, chloroplastic	PF16679	DNA replication factor Cdt1 C-terminal domain	tig00000020
GO:0007049	TRINITY_GG_10910_c153_g1	cell cycle	CDT1A_ARATH	CDT1-like protein a, chloroplastic	PF16679	DNA replication factor Cdt1 C-terminal domain	tig00000020
GO:0032502	TRINITY_GG_10910_c153_g1	developmental process	CDT1A_ARATH	CDT1-like protein a, chloroplastic	PF16679	DNA replication factor Cdt1 C-terminal domain	tig00000020
GO:0000278	TRINITY_GG_10910_c153_g1	mitotic cell cycle	CDT1A_ARATH	CDT1-like protein a, chloroplastic	PF16679	DNA replication factor Cdt1 C-terminal domain	tig00000020
GO:0006261	TRINITY_GG_10910_c153_g1	DNA-templated DNA replication	CDT1A_ARATH	CDT1-like protein a, chloroplastic	PF16679	DNA replication factor Cdt1 C-terminal domain	tig00000020
GO:0009058	TRINITY_GG_10910_c153_g1	biosynthetic process	CDT1A_ARATH	CDT1-like protein a, chloroplastic	PF16679	DNA replication factor Cdt1 C-terminal domain	tig00000020
GO:0007275	TRINITY_GG_10910_c153_g1	multicellular organism development	CDT1A_ARATH	CDT1-like protein a, chloroplastic	PF16679	DNA replication factor Cdt1 C-terminal domain	tig00000020
GO:0032259	TRINITY_GG_10910_c158_g1	methylation	PMT2_ARATH	Probable methyltransferase PMT2	PF03141	Putative S-adenosyl-L-methionine-dependent methyltransferase	tig00000020
GO:0045490	TRINITY_GG_10910_c1639_g1	pectin catabolic process	PME4_ARATH	Pectinesterase 4	PF01095	Pectinesterase	tig00000020
GO:0071555	TRINITY_GG_10910_c1639_g1	cell wall organization	PME4_ARATH	Pectinesterase 4	PF01095	Pectinesterase	tig00000020
GO:0005975	TRINITY_GG_10910_c1639_g1	carbohydrate metabolic process	PME4_ARATH	Pectinesterase 4	PF01095	Pectinesterase	tig00000020
GO:0042545	TRINITY_GG_10910_c1639_g1	cell wall modification	PME4_ARATH	Pectinesterase 4	PF01095	Pectinesterase	tig00000020
GO:0016567	TRINITY_GG_10910_c165_g2	protein ubiquitination	MARH6_MOUSE	E3 ubiquitin-protein ligase MARCHF6	PF12428	Protein of unknown function (DUF3675)	tig00000020
GO:0006511	TRINITY_GG_10910_c165_g2	ubiquitin-dependent protein catabolic pr...	MARH6_MOUSE	E3 ubiquitin-protein ligase MARCHF6	PF12428	Protein of unknown function (DUF3675)	tig00000020
GO:0030163	TRINITY_GG_10910_c165_g2	protein catabolic process	MARH6_MOUSE	E3 ubiquitin-protein ligase MARCHF6	PF12428	Protein of unknown function (DUF3675)	tig00000020
GO:0019941	TRINITY_GG_10910_c165_g2	modification-dependent protein catabolic...	MARH6_MOUSE	E3 ubiquitin-protein ligase MARCHF6	PF12428	Protein of unknown function (DUF3675)	tig00000020
GO:0006468	TRINITY_GG_10910_c165_g3	protein phosphorylation	IBS1_ARATH	Protein IMPAIRED IN BABA-INDUCED STERILITY 1	PF00069	Protein kinase domain	tig00000020
GO:2000112	TRINITY_GG_10910_c165_g3	regulation of cellular macromolecule bio...	IBS1_ARATH	Protein IMPAIRED IN BABA-INDUCED STERILITY 1	PF00069	Protein kinase domain	tig00000020
GO:0006355	TRINITY_GG_10910_c165_g3	regulation of transcription, DNA-templat...	IBS1_ARATH	Protein IMPAIRED IN BABA-INDUCED STERILITY 1	PF00069	Protein kinase domain	tig00000020
GO:0006952	TRINITY_GG_10910_c165_g3	defense response	IBS1_ARATH	Protein IMPAIRED IN BABA-INDUCED STERILITY 1	PF00069	Protein kinase domain	tig00000020
GO:0010628	TRINITY_GG_10910_c165_g3	positive regulation of gene expression	IBS1_ARATH	Protein IMPAIRED IN BABA-INDUCED STERILITY 1	PF00069	Protein kinase domain	tig00000020
GO:0045893	TRINITY_GG_10910_c165_g3	positive regulation of transcription, DN...	IBS1_ARATH	Protein IMPAIRED IN BABA-INDUCED STERILITY 1	PF00069	Protein kinase domain	tig00000020
GO:0007165	TRINITY_GG_10910_c165_g3	signal transduction	IBS1_ARATH	Protein IMPAIRED IN BABA-INDUCED STERILITY 1	PF00069	Protein kinase domain	tig00000020
GO:0042742	TRINITY_GG_10910_c165_g3	defense response to bacterium	IBS1_ARATH	Protein IMPAIRED IN BABA-INDUCED STERILITY 1	PF00069	Protein kinase domain	tig00000020
GO:0045944	TRINITY_GG_10910_c165_g3	positive regulation of transcription by ...	IBS1_ARATH	Protein IMPAIRED IN BABA-INDUCED STERILITY 1	PF00069	Protein kinase domain	tig00000020
GO:0009617	TRINITY_GG_10910_c165_g3	response to bacterium	IBS1_ARATH	Protein IMPAIRED IN BABA-INDUCED STERILITY 1	PF00069	Protein kinase domain	tig00000020
GO:0009751	TRINITY_GG_10910_c165_g3	response to salicylic acid	IBS1_ARATH	Protein IMPAIRED IN BABA-INDUCED STERILITY 1	PF00069	Protein kinase domain	tig00000020
GO:0031347	TRINITY_GG_10910_c165_g3	regulation of defense response	IBS1_ARATH	Protein IMPAIRED IN BABA-INDUCED STERILITY 1	PF00069	Protein kinase domain	tig00000020
GO:0002229	TRINITY_GG_10910_c165_g3	defense response to oomycetes	IBS1_ARATH	Protein IMPAIRED IN BABA-INDUCED STERILITY 1	PF00069	Protein kinase domain	tig00000020
GO:0019438	TRINITY_GG_10910_c165_g3	aromatic compound biosynthetic process	IBS1_ARATH	Protein IMPAIRED IN BABA-INDUCED STERILITY 1	PF00069	Protein kinase domain	tig00000020
GO:1900426	TRINITY_GG_10910_c165_g3	positive regulation of defense response ...	IBS1_ARATH	Protein IMPAIRED IN BABA-INDUCED STERILITY 1	PF00069	Protein kinase domain	tig00000020
GO:0006357	TRINITY_GG_10910_c165_g3	regulation of transcription by RNA polym...	IBS1_ARATH	Protein IMPAIRED IN BABA-INDUCED STERILITY 1	PF00069	Protein kinase domain	tig00000020
GO:0009607	TRINITY_GG_10910_c165_g3	response to biotic stimulus	IBS1_ARATH	Protein IMPAIRED IN BABA-INDUCED STERILITY 1	PF00069	Protein kinase domain	tig00000020
GO:1901362	TRINITY_GG_10910_c165_g3	organic cyclic compound biosynthetic pro...	IBS1_ARATH	Protein IMPAIRED IN BABA-INDUCED STERILITY 1	PF00069	Protein kinase domain	tig00000020
GO:0070816	TRINITY_GG_10910_c165_g3	phosphorylation of RNA polymerase II C-t...	IBS1_ARATH	Protein IMPAIRED IN BABA-INDUCED STERILITY 1	PF00069	Protein kinase domain	tig00000020
GO:0018130	TRINITY_GG_10910_c165_g3	heterocycle biosynthetic process	IBS1_ARATH	Protein IMPAIRED IN BABA-INDUCED STERILITY 1	PF00069	Protein kinase domain	tig00000020
GO:0009058	TRINITY_GG_10910_c165_g3	biosynthetic process	IBS1_ARATH	Protein IMPAIRED IN BABA-INDUCED STERILITY 1	PF00069	Protein kinase domain	tig00000020
GO:1902290	TRINITY_GG_10910_c165_g3	positive regulation of defense response ...	IBS1_ARATH	Protein IMPAIRED IN BABA-INDUCED STERILITY 1	PF00069	Protein kinase domain	tig00000020
GO:0010468	TRINITY_GG_10910_c165_g3	regulation of gene expression	IBS1_ARATH	Protein IMPAIRED IN BABA-INDUCED STERILITY 1	PF00069	Protein kinase domain	tig00000020
GO:0016070	TRINITY_GG_10910_c165_g3	RNA metabolic process	IBS1_ARATH	Protein IMPAIRED IN BABA-INDUCED STERILITY 1	PF00069	Protein kinase domain	tig00000020
GO:2000112	TRINITY_GG_10910_c17_g2	regulation of cellular macromolecule bio...	TCP14_ARATH	Transcription factor TCP14	PF03634	TCP family transcription factor	tig00000020
GO:0006355	TRINITY_GG_10910_c17_g2	regulation of transcription, DNA-templat...	TCP14_ARATH	Transcription factor TCP14	PF03634	TCP family transcription factor	tig00000020
GO:0001101	TRINITY_GG_10910_c17_g2	response to acid chemical	TCP14_ARATH	Transcription factor TCP14	PF03634	TCP family transcription factor	tig00000020
GO:0006952	TRINITY_GG_10910_c17_g2	defense response	TCP14_ARATH	Transcription factor TCP14	PF03634	TCP family transcription factor	tig00000020
GO:0051301	TRINITY_GG_10910_c17_g2	cell division	TCP14_ARATH	Transcription factor TCP14	PF03634	TCP family transcription factor	tig00000020
GO:0009737	TRINITY_GG_10910_c17_g2	response to abscisic acid	TCP14_ARATH	Transcription factor TCP14	PF03634	TCP family transcription factor	tig00000020
GO:0007049	TRINITY_GG_10910_c17_g2	cell cycle	TCP14_ARATH	Transcription factor TCP14	PF03634	TCP family transcription factor	tig00000020
GO:0010252	TRINITY_GG_10910_c17_g2	auxin homeostasis	TCP14_ARATH	Transcription factor TCP14	PF03634	TCP family transcription factor	tig00000020
GO:0009908	TRINITY_GG_10910_c17_g2	flower development	TCP14_ARATH	Transcription factor TCP14	PF03634	TCP family transcription factor	tig00000020
GO:0032502	TRINITY_GG_10910_c17_g2	developmental process	TCP14_ARATH	Transcription factor TCP14	PF03634	TCP family transcription factor	tig00000020
GO:0007623	TRINITY_GG_10910_c17_g2	circadian rhythm	TCP14_ARATH	Transcription factor TCP14	PF03634	TCP family transcription factor	tig00000020
GO:0009739	TRINITY_GG_10910_c17_g2	response to gibberellin	TCP14_ARATH	Transcription factor TCP14	PF03634	TCP family transcription factor	tig00000020
GO:2000026	TRINITY_GG_10910_c17_g2	regulation of multicellular organismal d...	TCP14_ARATH	Transcription factor TCP14	PF03634	TCP family transcription factor	tig00000020
GO:0048443	TRINITY_GG_10910_c17_g2	stamen development	TCP14_ARATH	Transcription factor TCP14	PF03634	TCP family transcription factor	tig00000020
GO:0009718	TRINITY_GG_10910_c17_g2	anthocyanin-containing compound biosynth...	TCP14_ARATH	Transcription factor TCP14	PF03634	TCP family transcription factor	tig00000020
GO:0031347	TRINITY_GG_10910_c17_g2	regulation of defense response	TCP14_ARATH	Transcription factor TCP14	PF03634	TCP family transcription factor	tig00000020
GO:0019438	TRINITY_GG_10910_c17_g2	aromatic compound biosynthetic process	TCP14_ARATH	Transcription factor TCP14	PF03634	TCP family transcription factor	tig00000020
GO:0009813	TRINITY_GG_10910_c17_g2	flavonoid biosynthetic process	TCP14_ARATH	Transcription factor TCP14	PF03634	TCP family transcription factor	tig00000020
GO:0006261	TRINITY_GG_10910_c17_g2	DNA-templated DNA replication	TCP14_ARATH	Transcription factor TCP14	PF03634	TCP family transcription factor	tig00000020
GO:0009725	TRINITY_GG_10910_c17_g2	response to hormone	TCP14_ARATH	Transcription factor TCP14	PF03634	TCP family transcription factor	tig00000020
GO:0080086	TRINITY_GG_10910_c17_g2	stamen filament development	TCP14_ARATH	Transcription factor TCP14	PF03634	TCP family transcription factor	tig00000020
GO:0042023	TRINITY_GG_10910_c17_g2	DNA endoreduplication	TCP14_ARATH	Transcription factor TCP14	PF03634	TCP family transcription factor	tig00000020
GO:0000003	TRINITY_GG_10910_c17_g2	reproduction	TCP14_ARATH	Transcription factor TCP14	PF03634	TCP family transcription factor	tig00000020
GO:0048367	TRINITY_GG_10910_c17_g2	shoot system development	TCP14_ARATH	Transcription factor TCP14	PF03634	TCP family transcription factor	tig00000020
GO:1901362	TRINITY_GG_10910_c17_g2	organic cyclic compound biosynthetic pro...	TCP14_ARATH	Transcription factor TCP14	PF03634	TCP family transcription factor	tig00000020
GO:0018130	TRINITY_GG_10910_c17_g2	heterocycle biosynthetic process	TCP14_ARATH	Transcription factor TCP14	PF03634	TCP family transcription factor	tig00000020
GO:0046283	TRINITY_GG_10910_c17_g2	anthocyanin-containing compound metaboli...	TCP14_ARATH	Transcription factor TCP14	PF03634	TCP family transcription factor	tig00000020
GO:0009058	TRINITY_GG_10910_c17_g2	biosynthetic process	TCP14_ARATH	Transcription factor TCP14	PF03634	TCP family transcription factor	tig00000020
GO:0048580	TRINITY_GG_10910_c17_g2	regulation of post-embryonic development	TCP14_ARATH	Transcription factor TCP14	PF03634	TCP family transcription factor	tig00000020
GO:0009845	TRINITY_GG_10910_c17_g2	seed germination	TCP14_ARATH	Transcription factor TCP14	PF03634	TCP family transcription factor	tig00000020
GO:0007275	TRINITY_GG_10910_c17_g2	multicellular organism development	TCP14_ARATH	Transcription factor TCP14	PF03634	TCP family transcription factor	tig00000020
GO:0010468	TRINITY_GG_10910_c17_g2	regulation of gene expression	TCP14_ARATH	Transcription factor TCP14	PF03634	TCP family transcription factor	tig00000020
GO:0016070	TRINITY_GG_10910_c17_g2	RNA metabolic process	TCP14_ARATH	Transcription factor TCP14	PF03634	TCP family transcription factor	tig00000020
GO:0045490	TRINITY_GG_10910_c176_g1	pectin catabolic process	PLY3_ARATH	Probable pectate lyase 3	PF00544	Pectate lyase	tig00000020
GO:0005975	TRINITY_GG_10910_c176_g1	carbohydrate metabolic process	PLY3_ARATH	Probable pectate lyase 3	PF00544	Pectate lyase	tig00000020
GO:0032989	TRINITY_GG_10910_c186_g1	cellular component morphogenesis	PKSA_ARATH	Type III polyketide synthase A	PF00195	Chalcone and stilbene synthases, N-terminal domain	tig00000020
GO:0009555	TRINITY_GG_10910_c186_g1	pollen development	PKSA_ARATH	Type III polyketide synthase A	PF00195	Chalcone and stilbene synthases, N-terminal domain	tig00000020
GO:0032502	TRINITY_GG_10910_c186_g1	developmental process	PKSA_ARATH	Type III polyketide synthase A	PF00195	Chalcone and stilbene synthases, N-terminal domain	tig00000020
GO:0085029	TRINITY_GG_10910_c186_g1	extracellular matrix assembly	PKSA_ARATH	Type III polyketide synthase A	PF00195	Chalcone and stilbene synthases, N-terminal domain	tig00000020
GO:0006629	TRINITY_GG_10910_c186_g1	lipid metabolic process	PKSA_ARATH	Type III polyketide synthase A	PF00195	Chalcone and stilbene synthases, N-terminal domain	tig00000020
GO:0080110	TRINITY_GG_10910_c186_g1	sporopollenin biosynthetic process	PKSA_ARATH	Type III polyketide synthase A	PF00195	Chalcone and stilbene synthases, N-terminal domain	tig00000020
GO:0019438	TRINITY_GG_10910_c186_g1	aromatic compound biosynthetic process	PKSA_ARATH	Type III polyketide synthase A	PF00195	Chalcone and stilbene synthases, N-terminal domain	tig00000020
GO:0010584	TRINITY_GG_10910_c186_g1	pollen exine formation	PKSA_ARATH	Type III polyketide synthase A	PF00195	Chalcone and stilbene synthases, N-terminal domain	tig00000020
GO:0009813	TRINITY_GG_10910_c186_g1	flavonoid biosynthetic process	PKSA_ARATH	Type III polyketide synthase A	PF00195	Chalcone and stilbene synthases, N-terminal domain	tig00000020
GO:0010208	TRINITY_GG_10910_c186_g1	pollen wall assembly	PKSA_ARATH	Type III polyketide synthase A	PF00195	Chalcone and stilbene synthases, N-terminal domain	tig00000020
GO:0009058	TRINITY_GG_10910_c186_g1	biosynthetic process	PKSA_ARATH	Type III polyketide synthase A	PF00195	Chalcone and stilbene synthases, N-terminal domain	tig00000020
GO:0019748	TRINITY_GG_10910_c186_g1	secondary metabolic process	PKSA_ARATH	Type III polyketide synthase A	PF00195	Chalcone and stilbene synthases, N-terminal domain	tig00000020
GO:0007275	TRINITY_GG_10910_c186_g1	multicellular organism development	PKSA_ARATH	Type III polyketide synthase A	PF00195	Chalcone and stilbene synthases, N-terminal domain	tig00000020
GO:2000112	TRINITY_GG_10910_c189_g2	regulation of cellular macromolecule bio...	MTB3_SOLLC	Transcription factor MTB3	PF14215	bHLH-MYC and R2R3-MYB transcription factors N-terminal	tig00000020
GO:0006355	TRINITY_GG_10910_c189_g2	regulation of transcription, DNA-templat...	MTB3_SOLLC	Transcription factor MTB3	PF14215	bHLH-MYC and R2R3-MYB transcription factors N-terminal	tig00000020
GO:0006952	TRINITY_GG_10910_c189_g2	defense response	MTB3_SOLLC	Transcription factor MTB3	PF14215	bHLH-MYC and R2R3-MYB transcription factors N-terminal	tig00000020
GO:0007165	TRINITY_GG_10910_c189_g2	signal transduction	MTB3_SOLLC	Transcription factor MTB3	PF14215	bHLH-MYC and R2R3-MYB transcription factors N-terminal	tig00000020
GO:0009867	TRINITY_GG_10910_c189_g2	jasmonic acid mediated signaling pathway	MTB3_SOLLC	Transcription factor MTB3	PF14215	bHLH-MYC and R2R3-MYB transcription factors N-terminal	tig00000020
GO:0009753	TRINITY_GG_10910_c189_g2	response to jasmonic acid	MTB3_SOLLC	Transcription factor MTB3	PF14215	bHLH-MYC and R2R3-MYB transcription factors N-terminal	tig00000020
GO:0031347	TRINITY_GG_10910_c189_g2	regulation of defense response	MTB3_SOLLC	Transcription factor MTB3	PF14215	bHLH-MYC and R2R3-MYB transcription factors N-terminal	tig00000020
GO:0019438	TRINITY_GG_10910_c189_g2	aromatic compound biosynthetic process	MTB3_SOLLC	Transcription factor MTB3	PF14215	bHLH-MYC and R2R3-MYB transcription factors N-terminal	tig00000020
GO:0009725	TRINITY_GG_10910_c189_g2	response to hormone	MTB3_SOLLC	Transcription factor MTB3	PF14215	bHLH-MYC and R2R3-MYB transcription factors N-terminal	tig00000020
GO:1901362	TRINITY_GG_10910_c189_g2	organic cyclic compound biosynthetic pro...	MTB3_SOLLC	Transcription factor MTB3	PF14215	bHLH-MYC and R2R3-MYB transcription factors N-terminal	tig00000020
GO:0018130	TRINITY_GG_10910_c189_g2	heterocycle biosynthetic process	MTB3_SOLLC	Transcription factor MTB3	PF14215	bHLH-MYC and R2R3-MYB transcription factors N-terminal	tig00000020
GO:0009058	TRINITY_GG_10910_c189_g2	biosynthetic process	MTB3_SOLLC	Transcription factor MTB3	PF14215	bHLH-MYC and R2R3-MYB transcription factors N-terminal	tig00000020
GO:0010468	TRINITY_GG_10910_c189_g2	regulation of gene expression	MTB3_SOLLC	Transcription factor MTB3	PF14215	bHLH-MYC and R2R3-MYB transcription factors N-terminal	tig00000020
GO:2000022	TRINITY_GG_10910_c189_g2	regulation of jasmonic acid mediated sig...	MTB3_SOLLC	Transcription factor MTB3	PF14215	bHLH-MYC and R2R3-MYB transcription factors N-terminal	tig00000020
GO:0016070	TRINITY_GG_10910_c189_g2	RNA metabolic process	MTB3_SOLLC	Transcription factor MTB3	PF14215	bHLH-MYC and R2R3-MYB transcription factors N-terminal	tig00000020
GO:0007165	TRINITY_GG_10910_c20_g1	signal transduction	SPY_PETHY	Probable UDP-N-acetylglucosamine--peptide N-acetylglucosaminyltransferase SPINDLY	PF13844	Glycosyl transferase family 41	tig00000020
GO:0009739	TRINITY_GG_10910_c20_g1	response to gibberellin	SPY_PETHY	Probable UDP-N-acetylglucosamine--peptide N-acetylglucosaminyltransferase SPINDLY	PF13844	Glycosyl transferase family 41	tig00000020
GO:0009725	TRINITY_GG_10910_c20_g1	response to hormone	SPY_PETHY	Probable UDP-N-acetylglucosamine--peptide N-acetylglucosaminyltransferase SPINDLY	PF13844	Glycosyl transferase family 41	tig00000020
GO:0009058	TRINITY_GG_10910_c20_g1	biosynthetic process	SPY_PETHY	Probable UDP-N-acetylglucosamine--peptide N-acetylglucosaminyltransferase SPINDLY	PF13844	Glycosyl transferase family 41	tig00000020
GO:0010476	TRINITY_GG_10910_c20_g1	gibberellin mediated signaling pathway	SPY_PETHY	Probable UDP-N-acetylglucosamine--peptide N-acetylglucosaminyltransferase SPINDLY	PF13844	Glycosyl transferase family 41	tig00000020
GO:0006486	TRINITY_GG_10910_c20_g1	protein glycosylation	SPY_PETHY	Probable UDP-N-acetylglucosamine--peptide N-acetylglucosaminyltransferase SPINDLY	PF13844	Glycosyl transferase family 41	tig00000020
GO:2000112	TRINITY_GG_10910_c204_g1	regulation of cellular macromolecule bio...	TCP5_ARATH	Transcription factor TCP5	PF03634	TCP family transcription factor	tig00000020
GO:0006355	TRINITY_GG_10910_c204_g1	regulation of transcription, DNA-templat...	TCP5_ARATH	Transcription factor TCP5	PF03634	TCP family transcription factor	tig00000020
GO:0048366	TRINITY_GG_10910_c204_g1	leaf development	TCP5_ARATH	Transcription factor TCP5	PF03634	TCP family transcription factor	tig00000020
GO:0007568	TRINITY_GG_10910_c204_g1	aging	TCP5_ARATH	Transcription factor TCP5	PF03634	TCP family transcription factor	tig00000020
GO:0032502	TRINITY_GG_10910_c204_g1	developmental process	TCP5_ARATH	Transcription factor TCP5	PF03634	TCP family transcription factor	tig00000020
GO:0010150	TRINITY_GG_10910_c204_g1	leaf senescence	TCP5_ARATH	Transcription factor TCP5	PF03634	TCP family transcription factor	tig00000020
GO:0009408	TRINITY_GG_10910_c204_g1	response to heat	TCP5_ARATH	Transcription factor TCP5	PF03634	TCP family transcription factor	tig00000020
GO:0019438	TRINITY_GG_10910_c204_g1	aromatic compound biosynthetic process	TCP5_ARATH	Transcription factor TCP5	PF03634	TCP family transcription factor	tig00000020
GO:0009965	TRINITY_GG_10910_c204_g1	leaf morphogenesis	TCP5_ARATH	Transcription factor TCP5	PF03634	TCP family transcription factor	tig00000020
GO:0048367	TRINITY_GG_10910_c204_g1	shoot system development	TCP5_ARATH	Transcription factor TCP5	PF03634	TCP family transcription factor	tig00000020
GO:1901362	TRINITY_GG_10910_c204_g1	organic cyclic compound biosynthetic pro...	TCP5_ARATH	Transcription factor TCP5	PF03634	TCP family transcription factor	tig00000020
GO:0018130	TRINITY_GG_10910_c204_g1	heterocycle biosynthetic process	TCP5_ARATH	Transcription factor TCP5	PF03634	TCP family transcription factor	tig00000020
GO:0009058	TRINITY_GG_10910_c204_g1	biosynthetic process	TCP5_ARATH	Transcription factor TCP5	PF03634	TCP family transcription factor	tig00000020
GO:0009266	TRINITY_GG_10910_c204_g1	response to temperature stimulus	TCP5_ARATH	Transcription factor TCP5	PF03634	TCP family transcription factor	tig00000020
GO:0007275	TRINITY_GG_10910_c204_g1	multicellular organism development	TCP5_ARATH	Transcription factor TCP5	PF03634	TCP family transcription factor	tig00000020
GO:0010468	TRINITY_GG_10910_c204_g1	regulation of gene expression	TCP5_ARATH	Transcription factor TCP5	PF03634	TCP family transcription factor	tig00000020
GO:0016070	TRINITY_GG_10910_c204_g1	RNA metabolic process	TCP5_ARATH	Transcription factor TCP5	PF03634	TCP family transcription factor	tig00000020
GO:0009651	TRINITY_GG_10910_c2112_g1	response to salt stress	HSP16_SOYBN	18.5 kDa class I heat shock protein	PF00011	Hsp20/alpha crystallin family	tig00000020
GO:0006970	TRINITY_GG_10910_c2112_g1	response to osmotic stress	HSP16_SOYBN	18.5 kDa class I heat shock protein	PF00011	Hsp20/alpha crystallin family	tig00000020
GO:0009408	TRINITY_GG_10910_c2112_g1	response to heat	HSP16_SOYBN	18.5 kDa class I heat shock protein	PF00011	Hsp20/alpha crystallin family	tig00000020
GO:0006979	TRINITY_GG_10910_c2112_g1	response to oxidative stress	HSP16_SOYBN	18.5 kDa class I heat shock protein	PF00011	Hsp20/alpha crystallin family	tig00000020
GO:0042542	TRINITY_GG_10910_c2112_g1	response to hydrogen peroxide	HSP16_SOYBN	18.5 kDa class I heat shock protein	PF00011	Hsp20/alpha crystallin family	tig00000020
GO:0009266	TRINITY_GG_10910_c2112_g1	response to temperature stimulus	HSP16_SOYBN	18.5 kDa class I heat shock protein	PF00011	Hsp20/alpha crystallin family	tig00000020
GO:0009058	TRINITY_GG_10910_c225_g1	biosynthetic process	METK2_BETVU	S-adenosylmethionine synthase 2	PF02773	S-adenosylmethionine synthetase, C-terminal domain	tig00000020
GO:0009734	TRINITY_GG_10910_c23_g1	auxin-activated signaling pathway	VAB_ARATH	VAN3-binding protein	PF05703	Auxin canalisation	tig00000020
GO:0007165	TRINITY_GG_10910_c23_g1	signal transduction	VAB_ARATH	VAN3-binding protein	PF05703	Auxin canalisation	tig00000020
GO:0009733	TRINITY_GG_10910_c23_g1	response to auxin	VAB_ARATH	VAN3-binding protein	PF05703	Auxin canalisation	tig00000020
GO:0032502	TRINITY_GG_10910_c23_g1	developmental process	VAB_ARATH	VAN3-binding protein	PF05703	Auxin canalisation	tig00000020
GO:0010305	TRINITY_GG_10910_c23_g1	leaf vascular tissue pattern formation	VAB_ARATH	VAN3-binding protein	PF05703	Auxin canalisation	tig00000020
GO:0010087	TRINITY_GG_10910_c23_g1	phloem or xylem histogenesis	VAB_ARATH	VAN3-binding protein	PF05703	Auxin canalisation	tig00000020
GO:0006892	TRINITY_GG_10910_c23_g1	post-Golgi vesicle-mediated transport	VAB_ARATH	VAN3-binding protein	PF05703	Auxin canalisation	tig00000020
GO:0007389	TRINITY_GG_10910_c23_g1	pattern specification process	VAB_ARATH	VAN3-binding protein	PF05703	Auxin canalisation	tig00000020
GO:0009725	TRINITY_GG_10910_c23_g1	response to hormone	VAB_ARATH	VAN3-binding protein	PF05703	Auxin canalisation	tig00000020
GO:0071365	TRINITY_GG_10910_c23_g1	cellular response to auxin stimulus	VAB_ARATH	VAN3-binding protein	PF05703	Auxin canalisation	tig00000020
GO:0010051	TRINITY_GG_10910_c23_g1	xylem and phloem pattern formation	VAB_ARATH	VAN3-binding protein	PF05703	Auxin canalisation	tig00000020
GO:0007275	TRINITY_GG_10910_c23_g1	multicellular organism development	VAB_ARATH	VAN3-binding protein	PF05703	Auxin canalisation	tig00000020
GO:0016192	TRINITY_GG_10910_c23_g1	vesicle-mediated transport	VAB_ARATH	VAN3-binding protein	PF05703	Auxin canalisation	tig00000020
GO:0006952	TRINITY_GG_10910_c246_g1	defense response	IRM1_ARATH	Protein INCREASED RESISTANCE TO MYZUS PERSICAE 1	PF04570	zinc-finger of the FCS-type, C2-C2	tig00000020
GO:0009607	TRINITY_GG_10910_c246_g1	response to biotic stimulus	IRM1_ARATH	Protein INCREASED RESISTANCE TO MYZUS PERSICAE 1	PF04570	zinc-finger of the FCS-type, C2-C2	tig00000020
GO:0009625	TRINITY_GG_10910_c246_g1	response to insect	IRM1_ARATH	Protein INCREASED RESISTANCE TO MYZUS PERSICAE 1	PF04570	zinc-finger of the FCS-type, C2-C2	tig00000020
GO:2000112	TRINITY_GG_10910_c251_g1	regulation of cellular macromolecule bio...	AX22D_VIGRR	Auxin-induced protein 22D	PF02309	AUX/IAA family	tig00000020
GO:0006355	TRINITY_GG_10910_c251_g1	regulation of transcription, DNA-templat...	AX22D_VIGRR	Auxin-induced protein 22D	PF02309	AUX/IAA family	tig00000020
GO:0009734	TRINITY_GG_10910_c251_g1	auxin-activated signaling pathway	AX22D_VIGRR	Auxin-induced protein 22D	PF02309	AUX/IAA family	tig00000020
GO:0007165	TRINITY_GG_10910_c251_g1	signal transduction	AX22D_VIGRR	Auxin-induced protein 22D	PF02309	AUX/IAA family	tig00000020
GO:0009733	TRINITY_GG_10910_c251_g1	response to auxin	AX22D_VIGRR	Auxin-induced protein 22D	PF02309	AUX/IAA family	tig00000020
GO:0019438	TRINITY_GG_10910_c251_g1	aromatic compound biosynthetic process	AX22D_VIGRR	Auxin-induced protein 22D	PF02309	AUX/IAA family	tig00000020
GO:0009725	TRINITY_GG_10910_c251_g1	response to hormone	AX22D_VIGRR	Auxin-induced protein 22D	PF02309	AUX/IAA family	tig00000020
GO:1901362	TRINITY_GG_10910_c251_g1	organic cyclic compound biosynthetic pro...	AX22D_VIGRR	Auxin-induced protein 22D	PF02309	AUX/IAA family	tig00000020
GO:0071365	TRINITY_GG_10910_c251_g1	cellular response to auxin stimulus	AX22D_VIGRR	Auxin-induced protein 22D	PF02309	AUX/IAA family	tig00000020
GO:0018130	TRINITY_GG_10910_c251_g1	heterocycle biosynthetic process	AX22D_VIGRR	Auxin-induced protein 22D	PF02309	AUX/IAA family	tig00000020
GO:0009058	TRINITY_GG_10910_c251_g1	biosynthetic process	AX22D_VIGRR	Auxin-induced protein 22D	PF02309	AUX/IAA family	tig00000020
GO:0010468	TRINITY_GG_10910_c251_g1	regulation of gene expression	AX22D_VIGRR	Auxin-induced protein 22D	PF02309	AUX/IAA family	tig00000020
GO:0016070	TRINITY_GG_10910_c251_g1	RNA metabolic process	AX22D_VIGRR	Auxin-induced protein 22D	PF02309	AUX/IAA family	tig00000020
GO:0006885	TRINITY_GG_10910_c256_g1	regulation of pH	CHX14_ARATH	Cation/H(+) antiporter 14	PF00999	Sodium/hydrogen exchanger family	tig00000020
GO:0006813	TRINITY_GG_10910_c256_g1	potassium ion transport	CHX14_ARATH	Cation/H(+) antiporter 14	PF00999	Sodium/hydrogen exchanger family	tig00000020
GO:0050801	TRINITY_GG_10910_c256_g1	ion homeostasis	CHX14_ARATH	Cation/H(+) antiporter 14	PF00999	Sodium/hydrogen exchanger family	tig00000020
GO:0006811	TRINITY_GG_10910_c256_g1	ion transport	CHX14_ARATH	Cation/H(+) antiporter 14	PF00999	Sodium/hydrogen exchanger family	tig00000020
GO:0006629	TRINITY_GG_10910_c276_g1	lipid metabolic process	CHLP_TOBAC	Geranylgeranyl diphosphate reductase, chloroplastic	PF07992	Pyridine nucleotide-disulphide oxidoreductase	tig00000020
GO:0019438	TRINITY_GG_10910_c276_g1	aromatic compound biosynthetic process	CHLP_TOBAC	Geranylgeranyl diphosphate reductase, chloroplastic	PF07992	Pyridine nucleotide-disulphide oxidoreductase	tig00000020
GO:1901362	TRINITY_GG_10910_c276_g1	organic cyclic compound biosynthetic pro...	CHLP_TOBAC	Geranylgeranyl diphosphate reductase, chloroplastic	PF07992	Pyridine nucleotide-disulphide oxidoreductase	tig00000020
GO:0018130	TRINITY_GG_10910_c276_g1	heterocycle biosynthetic process	CHLP_TOBAC	Geranylgeranyl diphosphate reductase, chloroplastic	PF07992	Pyridine nucleotide-disulphide oxidoreductase	tig00000020
GO:0009058	TRINITY_GG_10910_c276_g1	biosynthetic process	CHLP_TOBAC	Geranylgeranyl diphosphate reductase, chloroplastic	PF07992	Pyridine nucleotide-disulphide oxidoreductase	tig00000020
GO:0010189	TRINITY_GG_10910_c276_g1	vitamin E biosynthetic process	CHLP_TOBAC	Geranylgeranyl diphosphate reductase, chloroplastic	PF07992	Pyridine nucleotide-disulphide oxidoreductase	tig00000020
GO:0007049	TRINITY_GG_10910_c281_g1	cell cycle	ASY3_ARATH	Meiosis-specific protein ASY3	PF20435	Meiosis-specific protein ASY3-like	tig00000020
GO:0000003	TRINITY_GG_10910_c281_g1	reproduction	ASY3_ARATH	Meiosis-specific protein ASY3	PF20435	Meiosis-specific protein ASY3-like	tig00000020
GO:0016567	TRINITY_GG_10910_c290_g1	protein ubiquitination	SKI23_ARATH	F-box protein SKIP23	PF00646	F-box domain	tig00000020
GO:0071555	TRINITY_GG_10910_c3_g2	cell wall organization	GAUT6_ARATH	Probable galacturonosyltransferase 6	PF01501	Glycosyl transferase family 8	tig00000020
GO:0005975	TRINITY_GG_10910_c3_g2	carbohydrate metabolic process	GAUT6_ARATH	Probable galacturonosyltransferase 6	PF01501	Glycosyl transferase family 8	tig00000020
GO:0045489	TRINITY_GG_10910_c3_g2	pectin biosynthetic process	GAUT6_ARATH	Probable galacturonosyltransferase 6	PF01501	Glycosyl transferase family 8	tig00000020
GO:0009058	TRINITY_GG_10910_c3_g2	biosynthetic process	GAUT6_ARATH	Probable galacturonosyltransferase 6	PF01501	Glycosyl transferase family 8	tig00000020
GO:0006952	TRINITY_GG_10910_c324_g1	defense response	NIPL2_ARATH	NEP1-interacting protein-like 2	PF13639	Ring finger domain	tig00000020
GO:0016042	TRINITY_GG_10910_c325_g1	lipid catabolic process	PLA16_ARATH	Phospholipase A1-Igamma2, chloroplastic	PF01764	Lipase (class 3)	tig00000020
GO:0006629	TRINITY_GG_10910_c325_g1	lipid metabolic process	PLA16_ARATH	Phospholipase A1-Igamma2, chloroplastic	PF01764	Lipase (class 3)	tig00000020
GO:0006952	TRINITY_GG_10910_c334_g1	defense response	ATG9_ARATH	Autophagy-related protein 9	PF04109	Autophagy protein ATG9	tig00000020
GO:0006869	TRINITY_GG_10910_c334_g1	lipid transport	ATG9_ARATH	Autophagy-related protein 9	PF04109	Autophagy protein ATG9	tig00000020
GO:0050832	TRINITY_GG_10910_c334_g1	defense response to fungus	ATG9_ARATH	Autophagy-related protein 9	PF04109	Autophagy protein ATG9	tig00000020
GO:0009607	TRINITY_GG_10910_c334_g1	response to biotic stimulus	ATG9_ARATH	Autophagy-related protein 9	PF04109	Autophagy protein ATG9	tig00000020
GO:0009620	TRINITY_GG_10910_c334_g1	response to fungus	ATG9_ARATH	Autophagy-related protein 9	PF04109	Autophagy protein ATG9	tig00000020
GO:0044805	TRINITY_GG_10910_c334_g1	late nucleophagy	ATG9_ARATH	Autophagy-related protein 9	PF04109	Autophagy protein ATG9	tig00000020
GO:0055085	TRINITY_GG_10910_c335_g1	transmembrane transport	PILS2_ARATH	Protein PIN-LIKES 2	PF03547	Membrane transport protein	tig00000020
GO:0009734	TRINITY_GG_10910_c335_g1	auxin-activated signaling pathway	PILS2_ARATH	Protein PIN-LIKES 2	PF03547	Membrane transport protein	tig00000020
GO:0048364	TRINITY_GG_10910_c335_g1	root development	PILS2_ARATH	Protein PIN-LIKES 2	PF03547	Membrane transport protein	tig00000020
GO:0007165	TRINITY_GG_10910_c335_g1	signal transduction	PILS2_ARATH	Protein PIN-LIKES 2	PF03547	Membrane transport protein	tig00000020
GO:0009733	TRINITY_GG_10910_c335_g1	response to auxin	PILS2_ARATH	Protein PIN-LIKES 2	PF03547	Membrane transport protein	tig00000020
GO:0010252	TRINITY_GG_10910_c335_g1	auxin homeostasis	PILS2_ARATH	Protein PIN-LIKES 2	PF03547	Membrane transport protein	tig00000020
GO:0032502	TRINITY_GG_10910_c335_g1	developmental process	PILS2_ARATH	Protein PIN-LIKES 2	PF03547	Membrane transport protein	tig00000020
GO:0040008	TRINITY_GG_10910_c335_g1	regulation of growth	PILS2_ARATH	Protein PIN-LIKES 2	PF03547	Membrane transport protein	tig00000020
GO:0060918	TRINITY_GG_10910_c335_g1	auxin transport	PILS2_ARATH	Protein PIN-LIKES 2	PF03547	Membrane transport protein	tig00000020
GO:0048527	TRINITY_GG_10910_c335_g1	lateral root development	PILS2_ARATH	Protein PIN-LIKES 2	PF03547	Membrane transport protein	tig00000020
GO:0010102	TRINITY_GG_10910_c335_g1	lateral root morphogenesis	PILS2_ARATH	Protein PIN-LIKES 2	PF03547	Membrane transport protein	tig00000020
GO:0009725	TRINITY_GG_10910_c335_g1	response to hormone	PILS2_ARATH	Protein PIN-LIKES 2	PF03547	Membrane transport protein	tig00000020
GO:0010311	TRINITY_GG_10910_c335_g1	lateral root formation	PILS2_ARATH	Protein PIN-LIKES 2	PF03547	Membrane transport protein	tig00000020
GO:1905393	TRINITY_GG_10910_c335_g1	plant organ formation	PILS2_ARATH	Protein PIN-LIKES 2	PF03547	Membrane transport protein	tig00000020
GO:0071365	TRINITY_GG_10910_c335_g1	cellular response to auxin stimulus	PILS2_ARATH	Protein PIN-LIKES 2	PF03547	Membrane transport protein	tig00000020
GO:0007275	TRINITY_GG_10910_c335_g1	multicellular organism development	PILS2_ARATH	Protein PIN-LIKES 2	PF03547	Membrane transport protein	tig00000020
GO:0006952	TRINITY_GG_10910_c423_g1	defense response	DIRL1_ARATH	Putative lipid-transfer protein DIR1	PF14368	Probable lipid transfer	tig00000020
GO:0007165	TRINITY_GG_10910_c423_g1	signal transduction	DIRL1_ARATH	Putative lipid-transfer protein DIR1	PF14368	Probable lipid transfer	tig00000020
GO:0009627	TRINITY_GG_10910_c423_g1	systemic acquired resistance	DIRL1_ARATH	Putative lipid-transfer protein DIR1	PF14368	Probable lipid transfer	tig00000020
GO:0006869	TRINITY_GG_10910_c423_g1	lipid transport	DIRL1_ARATH	Putative lipid-transfer protein DIR1	PF14368	Probable lipid transfer	tig00000020
GO:0009751	TRINITY_GG_10910_c423_g1	response to salicylic acid	DIRL1_ARATH	Putative lipid-transfer protein DIR1	PF14368	Probable lipid transfer	tig00000020
GO:0009607	TRINITY_GG_10910_c423_g1	response to biotic stimulus	DIRL1_ARATH	Putative lipid-transfer protein DIR1	PF14368	Probable lipid transfer	tig00000020
GO:0009862	TRINITY_GG_10910_c423_g1	systemic acquired resistance, salicylic ...	DIRL1_ARATH	Putative lipid-transfer protein DIR1	PF14368	Probable lipid transfer	tig00000020
GO:0045087	TRINITY_GG_10910_c423_g1	innate immune response	DIRL1_ARATH	Putative lipid-transfer protein DIR1	PF14368	Probable lipid transfer	tig00000020
GO:0006952	TRINITY_GG_10910_c434_g1	defense response	ATG9_ARATH	Autophagy-related protein 9	NA	NA	tig00000020
GO:0006869	TRINITY_GG_10910_c434_g1	lipid transport	ATG9_ARATH	Autophagy-related protein 9	NA	NA	tig00000020
GO:0050832	TRINITY_GG_10910_c434_g1	defense response to fungus	ATG9_ARATH	Autophagy-related protein 9	NA	NA	tig00000020
GO:0009607	TRINITY_GG_10910_c434_g1	response to biotic stimulus	ATG9_ARATH	Autophagy-related protein 9	NA	NA	tig00000020
GO:0009620	TRINITY_GG_10910_c434_g1	response to fungus	ATG9_ARATH	Autophagy-related protein 9	NA	NA	tig00000020
GO:0044805	TRINITY_GG_10910_c434_g1	late nucleophagy	ATG9_ARATH	Autophagy-related protein 9	NA	NA	tig00000020
GO:0006629	TRINITY_GG_10910_c435_g1	lipid metabolic process	G2OX2_PEA	Gibberellin 2-beta-dioxygenase 2	PF03171	2OG-Fe(II) oxygenase superfamily	tig00000020
GO:0009058	TRINITY_GG_10910_c435_g1	biosynthetic process	G2OX2_PEA	Gibberellin 2-beta-dioxygenase 2	PF03171	2OG-Fe(II) oxygenase superfamily	tig00000020
GO:0009686	TRINITY_GG_10910_c435_g1	gibberellin biosynthetic process	G2OX2_PEA	Gibberellin 2-beta-dioxygenase 2	PF03171	2OG-Fe(II) oxygenase superfamily	tig00000020
GO:2000112	TRINITY_GG_10910_c44_g1	regulation of cellular macromolecule bio...	AGL65_ARATH	Agamous-like MADS-box protein AGL65	PF00319	SRF-type transcription factor (DNA-binding and dimerisation domain)	tig00000020
GO:0006355	TRINITY_GG_10910_c44_g1	regulation of transcription, DNA-templat...	AGL65_ARATH	Agamous-like MADS-box protein AGL65	PF00319	SRF-type transcription factor (DNA-binding and dimerisation domain)	tig00000020
GO:0009860	TRINITY_GG_10910_c44_g1	pollen tube growth	AGL65_ARATH	Agamous-like MADS-box protein AGL65	PF00319	SRF-type transcription factor (DNA-binding and dimerisation domain)	tig00000020
GO:0010628	TRINITY_GG_10910_c44_g1	positive regulation of gene expression	AGL65_ARATH	Agamous-like MADS-box protein AGL65	PF00319	SRF-type transcription factor (DNA-binding and dimerisation domain)	tig00000020
GO:0080092	TRINITY_GG_10910_c44_g1	regulation of pollen tube growth	AGL65_ARATH	Agamous-like MADS-box protein AGL65	PF00319	SRF-type transcription factor (DNA-binding and dimerisation domain)	tig00000020
GO:0060284	TRINITY_GG_10910_c44_g1	regulation of cell development	AGL65_ARATH	Agamous-like MADS-box protein AGL65	PF00319	SRF-type transcription factor (DNA-binding and dimerisation domain)	tig00000020
GO:0009555	TRINITY_GG_10910_c44_g1	pollen development	AGL65_ARATH	Agamous-like MADS-box protein AGL65	PF00319	SRF-type transcription factor (DNA-binding and dimerisation domain)	tig00000020
GO:0045893	TRINITY_GG_10910_c44_g1	positive regulation of transcription, DN...	AGL65_ARATH	Agamous-like MADS-box protein AGL65	PF00319	SRF-type transcription factor (DNA-binding and dimerisation domain)	tig00000020
GO:0030154	TRINITY_GG_10910_c44_g1	cell differentiation	AGL65_ARATH	Agamous-like MADS-box protein AGL65	PF00319	SRF-type transcription factor (DNA-binding and dimerisation domain)	tig00000020
GO:0032502	TRINITY_GG_10910_c44_g1	developmental process	AGL65_ARATH	Agamous-like MADS-box protein AGL65	PF00319	SRF-type transcription factor (DNA-binding and dimerisation domain)	tig00000020
GO:0040008	TRINITY_GG_10910_c44_g1	regulation of growth	AGL65_ARATH	Agamous-like MADS-box protein AGL65	PF00319	SRF-type transcription factor (DNA-binding and dimerisation domain)	tig00000020
GO:0010152	TRINITY_GG_10910_c44_g1	pollen maturation	AGL65_ARATH	Agamous-like MADS-box protein AGL65	PF00319	SRF-type transcription factor (DNA-binding and dimerisation domain)	tig00000020
GO:0045944	TRINITY_GG_10910_c44_g1	positive regulation of transcription by ...	AGL65_ARATH	Agamous-like MADS-box protein AGL65	PF00319	SRF-type transcription factor (DNA-binding and dimerisation domain)	tig00000020
GO:0019438	TRINITY_GG_10910_c44_g1	aromatic compound biosynthetic process	AGL65_ARATH	Agamous-like MADS-box protein AGL65	PF00319	SRF-type transcription factor (DNA-binding and dimerisation domain)	tig00000020
GO:0006357	TRINITY_GG_10910_c44_g1	regulation of transcription by RNA polym...	AGL65_ARATH	Agamous-like MADS-box protein AGL65	PF00319	SRF-type transcription factor (DNA-binding and dimerisation domain)	tig00000020
GO:0009826	TRINITY_GG_10910_c44_g1	unidimensional cell growth	AGL65_ARATH	Agamous-like MADS-box protein AGL65	PF00319	SRF-type transcription factor (DNA-binding and dimerisation domain)	tig00000020
GO:0009932	TRINITY_GG_10910_c44_g1	cell tip growth	AGL65_ARATH	Agamous-like MADS-box protein AGL65	PF00319	SRF-type transcription factor (DNA-binding and dimerisation domain)	tig00000020
GO:0000003	TRINITY_GG_10910_c44_g1	reproduction	AGL65_ARATH	Agamous-like MADS-box protein AGL65	PF00319	SRF-type transcription factor (DNA-binding and dimerisation domain)	tig00000020
GO:0022603	TRINITY_GG_10910_c44_g1	regulation of anatomical structure morph...	AGL65_ARATH	Agamous-like MADS-box protein AGL65	PF00319	SRF-type transcription factor (DNA-binding and dimerisation domain)	tig00000020
GO:1901362	TRINITY_GG_10910_c44_g1	organic cyclic compound biosynthetic pro...	AGL65_ARATH	Agamous-like MADS-box protein AGL65	PF00319	SRF-type transcription factor (DNA-binding and dimerisation domain)	tig00000020
GO:0018130	TRINITY_GG_10910_c44_g1	heterocycle biosynthetic process	AGL65_ARATH	Agamous-like MADS-box protein AGL65	PF00319	SRF-type transcription factor (DNA-binding and dimerisation domain)	tig00000020
GO:0009058	TRINITY_GG_10910_c44_g1	biosynthetic process	AGL65_ARATH	Agamous-like MADS-box protein AGL65	PF00319	SRF-type transcription factor (DNA-binding and dimerisation domain)	tig00000020
GO:0051510	TRINITY_GG_10910_c44_g1	regulation of unidimensional cell growth	AGL65_ARATH	Agamous-like MADS-box protein AGL65	PF00319	SRF-type transcription factor (DNA-binding and dimerisation domain)	tig00000020
GO:0007275	TRINITY_GG_10910_c44_g1	multicellular organism development	AGL65_ARATH	Agamous-like MADS-box protein AGL65	PF00319	SRF-type transcription factor (DNA-binding and dimerisation domain)	tig00000020
GO:0045595	TRINITY_GG_10910_c44_g1	regulation of cell differentiation	AGL65_ARATH	Agamous-like MADS-box protein AGL65	PF00319	SRF-type transcription factor (DNA-binding and dimerisation domain)	tig00000020
GO:0010468	TRINITY_GG_10910_c44_g1	regulation of gene expression	AGL65_ARATH	Agamous-like MADS-box protein AGL65	PF00319	SRF-type transcription factor (DNA-binding and dimerisation domain)	tig00000020
GO:0016070	TRINITY_GG_10910_c44_g1	RNA metabolic process	AGL65_ARATH	Agamous-like MADS-box protein AGL65	PF00319	SRF-type transcription factor (DNA-binding and dimerisation domain)	tig00000020
GO:0030154	TRINITY_GG_10910_c49_g1	cell differentiation	FRL3_ARATH	FRIGIDA-like protein 3	PF07899	Frigida-like protein	tig00000020
GO:0009908	TRINITY_GG_10910_c49_g1	flower development	FRL3_ARATH	FRIGIDA-like protein 3	PF07899	Frigida-like protein	tig00000020
GO:0032502	TRINITY_GG_10910_c49_g1	developmental process	FRL3_ARATH	FRIGIDA-like protein 3	PF07899	Frigida-like protein	tig00000020
GO:0000003	TRINITY_GG_10910_c49_g1	reproduction	FRL3_ARATH	FRIGIDA-like protein 3	PF07899	Frigida-like protein	tig00000020
GO:0048367	TRINITY_GG_10910_c49_g1	shoot system development	FRL3_ARATH	FRIGIDA-like protein 3	PF07899	Frigida-like protein	tig00000020
GO:0007275	TRINITY_GG_10910_c49_g1	multicellular organism development	FRL3_ARATH	FRIGIDA-like protein 3	PF07899	Frigida-like protein	tig00000020
GO:0006334	TRINITY_GG_10910_c62_g2	nucleosome assembly	NADKC_ARATH	Calmodulin calcium-dependent NAD kinase	PF00538	linker histone H1 and H5 family	tig00000020
GO:0006325	TRINITY_GG_10910_c62_g2	chromatin organization	NADKC_ARATH	Calmodulin calcium-dependent NAD kinase	PF00538	linker histone H1 and H5 family	tig00000020
GO:0006338	TRINITY_GG_10910_c62_g2	chromatin remodeling	NADKC_ARATH	Calmodulin calcium-dependent NAD kinase	PF00538	linker histone H1 and H5 family	tig00000020
GO:0006629	TRINITY_GG_10910_c645_g1	lipid metabolic process	GPAT3_ARATH	Probable glycerol-3-phosphate acyltransferase 3	PF01553	Acyltransferase	tig00000020
GO:0016024	TRINITY_GG_10910_c645_g1	CDP-diacylglycerol biosynthetic process	GPAT3_ARATH	Probable glycerol-3-phosphate acyltransferase 3	PF01553	Acyltransferase	tig00000020
GO:0010143	TRINITY_GG_10910_c645_g1	cutin biosynthetic process	GPAT3_ARATH	Probable glycerol-3-phosphate acyltransferase 3	PF01553	Acyltransferase	tig00000020
GO:0009058	TRINITY_GG_10910_c645_g1	biosynthetic process	GPAT3_ARATH	Probable glycerol-3-phosphate acyltransferase 3	PF01553	Acyltransferase	tig00000020
GO:0008643	TRINITY_GG_10910_c66_g1	carbohydrate transport	NSTU2_ARATH	Nucleotide-sugar uncharacterized transporter 2	PF03151	Triose-phosphate Transporter family	tig00000020
GO:0032989	TRINITY_GG_10910_c79_g4	cellular component morphogenesis	PTR52_ARATH	Protein NRT1/ PTR FAMILY 2.8	PF00854	POT family	tig00000020
GO:0055085	TRINITY_GG_10910_c79_g4	transmembrane transport	PTR52_ARATH	Protein NRT1/ PTR FAMILY 2.8	PF00854	POT family	tig00000020
GO:0009860	TRINITY_GG_10910_c79_g4	pollen tube growth	PTR52_ARATH	Protein NRT1/ PTR FAMILY 2.8	PF00854	POT family	tig00000020
GO:0009555	TRINITY_GG_10910_c79_g4	pollen development	PTR52_ARATH	Protein NRT1/ PTR FAMILY 2.8	PF00854	POT family	tig00000020
GO:0030154	TRINITY_GG_10910_c79_g4	cell differentiation	PTR52_ARATH	Protein NRT1/ PTR FAMILY 2.8	PF00854	POT family	tig00000020
GO:0032502	TRINITY_GG_10910_c79_g4	developmental process	PTR52_ARATH	Protein NRT1/ PTR FAMILY 2.8	PF00854	POT family	tig00000020
GO:0085029	TRINITY_GG_10910_c79_g4	extracellular matrix assembly	PTR52_ARATH	Protein NRT1/ PTR FAMILY 2.8	PF00854	POT family	tig00000020
GO:0010584	TRINITY_GG_10910_c79_g4	pollen exine formation	PTR52_ARATH	Protein NRT1/ PTR FAMILY 2.8	PF00854	POT family	tig00000020
GO:0009826	TRINITY_GG_10910_c79_g4	unidimensional cell growth	PTR52_ARATH	Protein NRT1/ PTR FAMILY 2.8	PF00854	POT family	tig00000020
GO:0009932	TRINITY_GG_10910_c79_g4	cell tip growth	PTR52_ARATH	Protein NRT1/ PTR FAMILY 2.8	PF00854	POT family	tig00000020
GO:0010208	TRINITY_GG_10910_c79_g4	pollen wall assembly	PTR52_ARATH	Protein NRT1/ PTR FAMILY 2.8	PF00854	POT family	tig00000020
GO:0000003	TRINITY_GG_10910_c79_g4	reproduction	PTR52_ARATH	Protein NRT1/ PTR FAMILY 2.8	PF00854	POT family	tig00000020
GO:0007275	TRINITY_GG_10910_c79_g4	multicellular organism development	PTR52_ARATH	Protein NRT1/ PTR FAMILY 2.8	PF00854	POT family	tig00000020
GO:0009058	TRINITY_GG_10910_c86_g1	biosynthetic process	B3GTJ_ARATH	Hydroxyproline O-galactosyltransferase GALT6	PF00337	Galactoside-binding lectin	tig00000020
GO:0006486	TRINITY_GG_10910_c86_g1	protein glycosylation	B3GTJ_ARATH	Hydroxyproline O-galactosyltransferase GALT6	PF00337	Galactoside-binding lectin	tig00000020
GO:0032989	TRINITY_GG_10910_c87_g1	cellular component morphogenesis	MYO11_ARATH	Myosin-11	PF00063	Myosin head (motor domain)	tig00000020
GO:0009860	TRINITY_GG_10910_c87_g1	pollen tube growth	MYO11_ARATH	Myosin-11	PF00063	Myosin head (motor domain)	tig00000020
GO:0030154	TRINITY_GG_10910_c87_g1	cell differentiation	MYO11_ARATH	Myosin-11	PF00063	Myosin head (motor domain)	tig00000020
GO:0032502	TRINITY_GG_10910_c87_g1	developmental process	MYO11_ARATH	Myosin-11	PF00063	Myosin head (motor domain)	tig00000020
GO:0007015	TRINITY_GG_10910_c87_g1	actin filament organization	MYO11_ARATH	Myosin-11	PF00063	Myosin head (motor domain)	tig00000020
GO:0009826	TRINITY_GG_10910_c87_g1	unidimensional cell growth	MYO11_ARATH	Myosin-11	PF00063	Myosin head (motor domain)	tig00000020
GO:0009932	TRINITY_GG_10910_c87_g1	cell tip growth	MYO11_ARATH	Myosin-11	PF00063	Myosin head (motor domain)	tig00000020
GO:0007010	TRINITY_GG_10910_c87_g1	cytoskeleton organization	MYO11_ARATH	Myosin-11	PF00063	Myosin head (motor domain)	tig00000020
GO:0000003	TRINITY_GG_10910_c87_g1	reproduction	MYO11_ARATH	Myosin-11	PF00063	Myosin head (motor domain)	tig00000020
GO:0030050	TRINITY_GG_10910_c87_g1	vesicle transport along actin filament	MYO11_ARATH	Myosin-11	PF00063	Myosin head (motor domain)	tig00000020
GO:2000112	TRINITY_GG_10910_c88_g1	regulation of cellular macromolecule bio...	5FCL_ARATH	5-formyltetrahydrofolate cyclo-ligase, mitochondrial	PF01812	5-formyltetrahydrofolate cyclo-ligase family	tig00000020
GO:0006355	TRINITY_GG_10910_c88_g1	regulation of transcription, DNA-templat...	5FCL_ARATH	5-formyltetrahydrofolate cyclo-ligase, mitochondrial	PF01812	5-formyltetrahydrofolate cyclo-ligase family	tig00000020
GO:0010628	TRINITY_GG_10910_c88_g1	positive regulation of gene expression	5FCL_ARATH	5-formyltetrahydrofolate cyclo-ligase, mitochondrial	PF01812	5-formyltetrahydrofolate cyclo-ligase family	tig00000020
GO:0045893	TRINITY_GG_10910_c88_g1	positive regulation of transcription, DN...	5FCL_ARATH	5-formyltetrahydrofolate cyclo-ligase, mitochondrial	PF01812	5-formyltetrahydrofolate cyclo-ligase family	tig00000020
GO:0009409	TRINITY_GG_10910_c88_g1	response to cold	5FCL_ARATH	5-formyltetrahydrofolate cyclo-ligase, mitochondrial	PF01812	5-formyltetrahydrofolate cyclo-ligase family	tig00000020
GO:0019438	TRINITY_GG_10910_c88_g1	aromatic compound biosynthetic process	5FCL_ARATH	5-formyltetrahydrofolate cyclo-ligase, mitochondrial	PF01812	5-formyltetrahydrofolate cyclo-ligase family	tig00000020
GO:1901362	TRINITY_GG_10910_c88_g1	organic cyclic compound biosynthetic pro...	5FCL_ARATH	5-formyltetrahydrofolate cyclo-ligase, mitochondrial	PF01812	5-formyltetrahydrofolate cyclo-ligase family	tig00000020
GO:0018130	TRINITY_GG_10910_c88_g1	heterocycle biosynthetic process	5FCL_ARATH	5-formyltetrahydrofolate cyclo-ligase, mitochondrial	PF01812	5-formyltetrahydrofolate cyclo-ligase family	tig00000020
GO:0009058	TRINITY_GG_10910_c88_g1	biosynthetic process	5FCL_ARATH	5-formyltetrahydrofolate cyclo-ligase, mitochondrial	PF01812	5-formyltetrahydrofolate cyclo-ligase family	tig00000020
GO:0009266	TRINITY_GG_10910_c88_g1	response to temperature stimulus	5FCL_ARATH	5-formyltetrahydrofolate cyclo-ligase, mitochondrial	PF01812	5-formyltetrahydrofolate cyclo-ligase family	tig00000020
GO:0010468	TRINITY_GG_10910_c88_g1	regulation of gene expression	5FCL_ARATH	5-formyltetrahydrofolate cyclo-ligase, mitochondrial	PF01812	5-formyltetrahydrofolate cyclo-ligase family	tig00000020
GO:0016070	TRINITY_GG_10910_c88_g1	RNA metabolic process	5FCL_ARATH	5-formyltetrahydrofolate cyclo-ligase, mitochondrial	PF01812	5-formyltetrahydrofolate cyclo-ligase family	tig00000020
GO:0055085	TRINITY_GG_10915_c12_g1	transmembrane transport	ZIP8_ORYSJ	Zinc transporter 8	PF02535	ZIP Zinc transporter	tig00000020
GO:0006811	TRINITY_GG_10915_c12_g1	ion transport	ZIP8_ORYSJ	Zinc transporter 8	PF02535	ZIP Zinc transporter	tig00000020
GO:0006468	TRINITY_GG_10915_c22_g2	protein phosphorylation	Y1105_ARATH	Probable receptor-like protein kinase At1g11050	PF00069	Protein kinase domain	tig00000020
GO:0009813	TRINITY_GG_10915_c3_g1	flavonoid biosynthetic process	AMO_ARATH	Primary amine oxidase	PF01179	Copper amine oxidase, enzyme domain	tig00000020
GO:0009058	TRINITY_GG_10915_c3_g1	biosynthetic process	AMO_ARATH	Primary amine oxidase	PF01179	Copper amine oxidase, enzyme domain	tig00000020
GO:0071555	TRINITY_GG_10915_c7_g1	cell wall organization	PAE7_ARATH	Pectin acetylesterase 7	PF03283	Pectinacetylesterase	tig00000020
GO:0015833	TRINITY_GG_10918_c11_g1	peptide transport	ATG8F_ARATH	Autophagy-related protein 8f	PF02991	Autophagy protein Atg8 ubiquitin like	tig00000020
GO:0015833	TRINITY_GG_10918_c11_g1	peptide transport	ATG8F_ARATH	Autophagy-related protein 8f	PF02991	Autophagy protein Atg8 ubiquitin like	tig00000006
GO:0015031	TRINITY_GG_10918_c11_g1	protein transport	ATG8F_ARATH	Autophagy-related protein 8f	PF02991	Autophagy protein Atg8 ubiquitin like	tig00000020
GO:0015031	TRINITY_GG_10918_c11_g1	protein transport	ATG8F_ARATH	Autophagy-related protein 8f	PF02991	Autophagy protein Atg8 ubiquitin like	tig00000006
GO:0005975	TRINITY_GG_10918_c4_g1	carbohydrate metabolic process	INVA_VIGRR	Acid beta-fructofuranosidase	PF00251	Glycosyl hydrolases family 32 N-terminal domain	tig00000020
GO:0016036	TRINITY_GG_10920_c122_g1	cellular response to phosphate starvatio...	PHO1A_ARATH	Phosphate transporter PHO1 homolog 10	PF03124	EXS family	tig00000020
GO:0006817	TRINITY_GG_10920_c122_g1	phosphate ion transport	PHO1A_ARATH	Phosphate transporter PHO1 homolog 10	PF03124	EXS family	tig00000020
GO:0006820	TRINITY_GG_10920_c122_g1	anion transport	PHO1A_ARATH	Phosphate transporter PHO1 homolog 10	PF03124	EXS family	tig00000020
GO:0006811	TRINITY_GG_10920_c122_g1	ion transport	PHO1A_ARATH	Phosphate transporter PHO1 homolog 10	PF03124	EXS family	tig00000020
GO:0006820	TRINITY_GG_10920_c280_g1	anion transport	NIP51_ARATH	Probable aquaporin NIP5-1	PF00230	Major intrinsic protein	tig00000020
GO:0046713	TRINITY_GG_10920_c280_g1	borate transport	NIP51_ARATH	Probable aquaporin NIP5-1	PF00230	Major intrinsic protein	tig00000020
GO:0080029	TRINITY_GG_10920_c280_g1	cellular response to boron-containing su...	NIP51_ARATH	Probable aquaporin NIP5-1	PF00230	Major intrinsic protein	tig00000020
GO:0006811	TRINITY_GG_10920_c280_g1	ion transport	NIP51_ARATH	Probable aquaporin NIP5-1	PF00230	Major intrinsic protein	tig00000020
GO:0016567	TRINITY_GG_10920_c41_g1	protein ubiquitination	SKI25_ARATH	F-box/kelch-repeat protein SKIP25	PF13964	Kelch motif	tig00000020
GO:0006629	TRINITY_GG_10920_c5_g1	lipid metabolic process	CAS_ORYSJ	Cycloartenol synthase	PF13243	Squalene-hopene cyclase C-terminal domain	tig00000020
GO:0009058	TRINITY_GG_10920_c5_g1	biosynthetic process	CAS_ORYSJ	Cycloartenol synthase	PF13243	Squalene-hopene cyclase C-terminal domain	tig00000020
GO:0005975	TRINITY_GG_10927_c35_g1	carbohydrate metabolic process	XYNB_NEOPA	Endo-1,4-beta-xylanase B	NA	NA	tig00004352
GO:0018242	TRINITY_GG_1093_c1_g1	protein O-linked glycosylation via serin...	PLGT2_HUMAN	Protein O-glucosyltransferase 2	PF05686	Glycosyl transferase family 90	tig00100741
GO:0009058	TRINITY_GG_1093_c1_g1	biosynthetic process	PLGT2_HUMAN	Protein O-glucosyltransferase 2	PF05686	Glycosyl transferase family 90	tig00100741
GO:0006486	TRINITY_GG_1093_c1_g1	protein glycosylation	PLGT2_HUMAN	Protein O-glucosyltransferase 2	PF05686	Glycosyl transferase family 90	tig00100741
GO:0030154	TRINITY_GG_1093_c127_g1	cell differentiation	RUMI_DROPS	O-glucosyltransferase rumi	PF05686	Glycosyl transferase family 90	tig00100741
GO:0007165	TRINITY_GG_1093_c127_g1	signal transduction	RUMI_DROPS	O-glucosyltransferase rumi	PF05686	Glycosyl transferase family 90	tig00100741
GO:0032502	TRINITY_GG_1093_c127_g1	developmental process	RUMI_DROPS	O-glucosyltransferase rumi	PF05686	Glycosyl transferase family 90	tig00100741
GO:0018242	TRINITY_GG_1093_c127_g1	protein O-linked glycosylation via serin...	RUMI_DROPS	O-glucosyltransferase rumi	PF05686	Glycosyl transferase family 90	tig00100741
GO:0009058	TRINITY_GG_1093_c127_g1	biosynthetic process	RUMI_DROPS	O-glucosyltransferase rumi	PF05686	Glycosyl transferase family 90	tig00100741
GO:0007275	TRINITY_GG_1093_c127_g1	multicellular organism development	RUMI_DROPS	O-glucosyltransferase rumi	PF05686	Glycosyl transferase family 90	tig00100741
GO:0006486	TRINITY_GG_1093_c127_g1	protein glycosylation	RUMI_DROPS	O-glucosyltransferase rumi	PF05686	Glycosyl transferase family 90	tig00100741
GO:0045747	TRINITY_GG_1093_c127_g1	positive regulation of Notch signaling p...	RUMI_DROPS	O-glucosyltransferase rumi	PF05686	Glycosyl transferase family 90	tig00100741
GO:2000112	TRINITY_GG_1093_c27_g1	regulation of cellular macromolecule bio...	BZP44_ARATH	bZIP transcription factor 44	PF00170	bZIP transcription factor	tig00100741
GO:0006355	TRINITY_GG_1093_c27_g1	regulation of transcription, DNA-templat...	BZP44_ARATH	bZIP transcription factor 44	PF00170	bZIP transcription factor	tig00100741
GO:0010628	TRINITY_GG_1093_c27_g1	positive regulation of gene expression	BZP44_ARATH	bZIP transcription factor 44	PF00170	bZIP transcription factor	tig00100741
GO:0045893	TRINITY_GG_1093_c27_g1	positive regulation of transcription, DN...	BZP44_ARATH	bZIP transcription factor 44	PF00170	bZIP transcription factor	tig00100741
GO:0032502	TRINITY_GG_1093_c27_g1	developmental process	BZP44_ARATH	bZIP transcription factor 44	PF00170	bZIP transcription factor	tig00100741
GO:0019438	TRINITY_GG_1093_c27_g1	aromatic compound biosynthetic process	BZP44_ARATH	bZIP transcription factor 44	PF00170	bZIP transcription factor	tig00100741
GO:1901362	TRINITY_GG_1093_c27_g1	organic cyclic compound biosynthetic pro...	BZP44_ARATH	bZIP transcription factor 44	PF00170	bZIP transcription factor	tig00100741
GO:0018130	TRINITY_GG_1093_c27_g1	heterocycle biosynthetic process	BZP44_ARATH	bZIP transcription factor 44	PF00170	bZIP transcription factor	tig00100741
GO:0009058	TRINITY_GG_1093_c27_g1	biosynthetic process	BZP44_ARATH	bZIP transcription factor 44	PF00170	bZIP transcription factor	tig00100741
GO:0009845	TRINITY_GG_1093_c27_g1	seed germination	BZP44_ARATH	bZIP transcription factor 44	PF00170	bZIP transcription factor	tig00100741
GO:0007275	TRINITY_GG_1093_c27_g1	multicellular organism development	BZP44_ARATH	bZIP transcription factor 44	PF00170	bZIP transcription factor	tig00100741
GO:0010468	TRINITY_GG_1093_c27_g1	regulation of gene expression	BZP44_ARATH	bZIP transcription factor 44	PF00170	bZIP transcription factor	tig00100741
GO:0016070	TRINITY_GG_1093_c27_g1	RNA metabolic process	BZP44_ARATH	bZIP transcription factor 44	PF00170	bZIP transcription factor	tig00100741
GO:0007568	TRINITY_GG_1093_c28_g1	aging	BEBT1_PETHY	Benzyl alcohol O-benzoyltransferase	PF02458	Transferase family	tig00100741
GO:0032502	TRINITY_GG_1093_c28_g1	developmental process	BEBT1_PETHY	Benzyl alcohol O-benzoyltransferase	PF02458	Transferase family	tig00100741
GO:0009725	TRINITY_GG_1093_c28_g1	response to hormone	BEBT1_PETHY	Benzyl alcohol O-benzoyltransferase	PF02458	Transferase family	tig00100741
GO:0009723	TRINITY_GG_1093_c28_g1	response to ethylene	BEBT1_PETHY	Benzyl alcohol O-benzoyltransferase	PF02458	Transferase family	tig00100741
GO:0000003	TRINITY_GG_1093_c28_g1	reproduction	BEBT1_PETHY	Benzyl alcohol O-benzoyltransferase	PF02458	Transferase family	tig00100741
GO:0010154	TRINITY_GG_1093_c28_g1	fruit development	BEBT1_PETHY	Benzyl alcohol O-benzoyltransferase	PF02458	Transferase family	tig00100741
GO:0007275	TRINITY_GG_1093_c28_g1	multicellular organism development	BEBT1_PETHY	Benzyl alcohol O-benzoyltransferase	PF02458	Transferase family	tig00100741
GO:0009836	TRINITY_GG_1093_c28_g1	fruit ripening, climacteric	BEBT1_PETHY	Benzyl alcohol O-benzoyltransferase	PF02458	Transferase family	tig00100741
GO:0009658	TRINITY_GG_1093_c7_g1	chloroplast organization	NAGK_ARATH	Acetylglutamate kinase, chloroplastic	PF00696	Amino acid kinase family	tig00100741
GO:0006520	TRINITY_GG_1093_c7_g1	cellular amino acid metabolic process	NAGK_ARATH	Acetylglutamate kinase, chloroplastic	PF00696	Amino acid kinase family	tig00100741
GO:0009058	TRINITY_GG_1093_c7_g1	biosynthetic process	NAGK_ARATH	Acetylglutamate kinase, chloroplastic	PF00696	Amino acid kinase family	tig00100741
GO:2000112	TRINITY_GG_1096_c29_g1	regulation of cellular macromolecule bio...	BH091_ARATH	Transcription factor bHLH91	PF00010	Helix-loop-helix DNA-binding domain	tig00100741
GO:0006355	TRINITY_GG_1096_c29_g1	regulation of transcription, DNA-templat...	BH091_ARATH	Transcription factor bHLH91	PF00010	Helix-loop-helix DNA-binding domain	tig00100741
GO:0071555	TRINITY_GG_1096_c29_g1	cell wall organization	BH091_ARATH	Transcription factor bHLH91	PF00010	Helix-loop-helix DNA-binding domain	tig00100741
GO:0042545	TRINITY_GG_1096_c29_g1	cell wall modification	BH091_ARATH	Transcription factor bHLH91	PF00010	Helix-loop-helix DNA-binding domain	tig00100741
GO:0009555	TRINITY_GG_1096_c29_g1	pollen development	BH091_ARATH	Transcription factor bHLH91	PF00010	Helix-loop-helix DNA-binding domain	tig00100741
GO:0048653	TRINITY_GG_1096_c29_g1	anther development	BH091_ARATH	Transcription factor bHLH91	PF00010	Helix-loop-helix DNA-binding domain	tig00100741
GO:0009908	TRINITY_GG_1096_c29_g1	flower development	BH091_ARATH	Transcription factor bHLH91	PF00010	Helix-loop-helix DNA-binding domain	tig00100741
GO:0032502	TRINITY_GG_1096_c29_g1	developmental process	BH091_ARATH	Transcription factor bHLH91	PF00010	Helix-loop-helix DNA-binding domain	tig00100741
GO:0048658	TRINITY_GG_1096_c29_g1	anther wall tapetum development	BH091_ARATH	Transcription factor bHLH91	PF00010	Helix-loop-helix DNA-binding domain	tig00100741
GO:0048443	TRINITY_GG_1096_c29_g1	stamen development	BH091_ARATH	Transcription factor bHLH91	PF00010	Helix-loop-helix DNA-binding domain	tig00100741
GO:0019438	TRINITY_GG_1096_c29_g1	aromatic compound biosynthetic process	BH091_ARATH	Transcription factor bHLH91	PF00010	Helix-loop-helix DNA-binding domain	tig00100741
GO:0000003	TRINITY_GG_1096_c29_g1	reproduction	BH091_ARATH	Transcription factor bHLH91	PF00010	Helix-loop-helix DNA-binding domain	tig00100741
GO:0048367	TRINITY_GG_1096_c29_g1	shoot system development	BH091_ARATH	Transcription factor bHLH91	PF00010	Helix-loop-helix DNA-binding domain	tig00100741
GO:1901362	TRINITY_GG_1096_c29_g1	organic cyclic compound biosynthetic pro...	BH091_ARATH	Transcription factor bHLH91	PF00010	Helix-loop-helix DNA-binding domain	tig00100741
GO:0018130	TRINITY_GG_1096_c29_g1	heterocycle biosynthetic process	BH091_ARATH	Transcription factor bHLH91	PF00010	Helix-loop-helix DNA-binding domain	tig00100741
GO:0009058	TRINITY_GG_1096_c29_g1	biosynthetic process	BH091_ARATH	Transcription factor bHLH91	PF00010	Helix-loop-helix DNA-binding domain	tig00100741
GO:0007275	TRINITY_GG_1096_c29_g1	multicellular organism development	BH091_ARATH	Transcription factor bHLH91	PF00010	Helix-loop-helix DNA-binding domain	tig00100741
GO:0010468	TRINITY_GG_1096_c29_g1	regulation of gene expression	BH091_ARATH	Transcription factor bHLH91	PF00010	Helix-loop-helix DNA-binding domain	tig00100741
GO:0016070	TRINITY_GG_1096_c29_g1	RNA metabolic process	BH091_ARATH	Transcription factor bHLH91	PF00010	Helix-loop-helix DNA-binding domain	tig00100741
GO:0006629	TRINITY_GG_1096_c32_g1	lipid metabolic process	DFRA_DIACA	Dihydroflavonol 4-reductase	PF01370	NAD dependent epimerase/dehydratase family	tig00100741
GO:0009718	TRINITY_GG_1096_c32_g1	anthocyanin-containing compound biosynth...	DFRA_DIACA	Dihydroflavonol 4-reductase	PF01370	NAD dependent epimerase/dehydratase family	tig00100741
GO:0009813	TRINITY_GG_1096_c32_g1	flavonoid biosynthetic process	DFRA_DIACA	Dihydroflavonol 4-reductase	PF01370	NAD dependent epimerase/dehydratase family	tig00100741
GO:1901362	TRINITY_GG_1096_c32_g1	organic cyclic compound biosynthetic pro...	DFRA_DIACA	Dihydroflavonol 4-reductase	PF01370	NAD dependent epimerase/dehydratase family	tig00100741
GO:0046283	TRINITY_GG_1096_c32_g1	anthocyanin-containing compound metaboli...	DFRA_DIACA	Dihydroflavonol 4-reductase	PF01370	NAD dependent epimerase/dehydratase family	tig00100741
GO:0009058	TRINITY_GG_1096_c32_g1	biosynthetic process	DFRA_DIACA	Dihydroflavonol 4-reductase	PF01370	NAD dependent epimerase/dehydratase family	tig00100741
GO:0016042	TRINITY_GG_1096_c4_g1	lipid catabolic process	NPC4_ARATH	Non-specific phospholipase C4	PF04185	Phosphoesterase family	tig00100741
GO:0006629	TRINITY_GG_1096_c4_g1	lipid metabolic process	NPC4_ARATH	Non-specific phospholipase C4	PF04185	Phosphoesterase family	tig00100741
GO:0009395	TRINITY_GG_1096_c4_g1	phospholipid catabolic process	NPC4_ARATH	Non-specific phospholipase C4	PF04185	Phosphoesterase family	tig00100741
GO:2000112	TRINITY_GG_11009_c1_g1	regulation of cellular macromolecule bio...	SCL33_ARATH	Scarecrow-like protein 33	PF03514	GRAS domain family	tig00000536
GO:0006355	TRINITY_GG_11009_c1_g1	regulation of transcription, DNA-templat...	SCL33_ARATH	Scarecrow-like protein 33	PF03514	GRAS domain family	tig00000536
GO:0019438	TRINITY_GG_11009_c1_g1	aromatic compound biosynthetic process	SCL33_ARATH	Scarecrow-like protein 33	PF03514	GRAS domain family	tig00000536
GO:1901362	TRINITY_GG_11009_c1_g1	organic cyclic compound biosynthetic pro...	SCL33_ARATH	Scarecrow-like protein 33	PF03514	GRAS domain family	tig00000536
GO:0018130	TRINITY_GG_11009_c1_g1	heterocycle biosynthetic process	SCL33_ARATH	Scarecrow-like protein 33	PF03514	GRAS domain family	tig00000536
GO:0009058	TRINITY_GG_11009_c1_g1	biosynthetic process	SCL33_ARATH	Scarecrow-like protein 33	PF03514	GRAS domain family	tig00000536
GO:0010468	TRINITY_GG_11009_c1_g1	regulation of gene expression	SCL33_ARATH	Scarecrow-like protein 33	PF03514	GRAS domain family	tig00000536
GO:0016070	TRINITY_GG_11009_c1_g1	RNA metabolic process	SCL33_ARATH	Scarecrow-like protein 33	PF03514	GRAS domain family	tig00000536
GO:2000112	TRINITY_GG_11009_c1_g2	regulation of cellular macromolecule bio...	SCL14_ARATH	Scarecrow-like protein 14	PF03514	GRAS domain family	tig00000536
GO:0006355	TRINITY_GG_11009_c1_g2	regulation of transcription, DNA-templat...	SCL14_ARATH	Scarecrow-like protein 14	PF03514	GRAS domain family	tig00000536
GO:0010628	TRINITY_GG_11009_c1_g2	positive regulation of gene expression	SCL14_ARATH	Scarecrow-like protein 14	PF03514	GRAS domain family	tig00000536
GO:0045893	TRINITY_GG_11009_c1_g2	positive regulation of transcription, DN...	SCL14_ARATH	Scarecrow-like protein 14	PF03514	GRAS domain family	tig00000536
GO:0006979	TRINITY_GG_11009_c1_g2	response to oxidative stress	SCL14_ARATH	Scarecrow-like protein 14	PF03514	GRAS domain family	tig00000536
GO:0019438	TRINITY_GG_11009_c1_g2	aromatic compound biosynthetic process	SCL14_ARATH	Scarecrow-like protein 14	PF03514	GRAS domain family	tig00000536
GO:1901362	TRINITY_GG_11009_c1_g2	organic cyclic compound biosynthetic pro...	SCL14_ARATH	Scarecrow-like protein 14	PF03514	GRAS domain family	tig00000536
GO:0018130	TRINITY_GG_11009_c1_g2	heterocycle biosynthetic process	SCL14_ARATH	Scarecrow-like protein 14	PF03514	GRAS domain family	tig00000536
GO:0009058	TRINITY_GG_11009_c1_g2	biosynthetic process	SCL14_ARATH	Scarecrow-like protein 14	PF03514	GRAS domain family	tig00000536
GO:0010468	TRINITY_GG_11009_c1_g2	regulation of gene expression	SCL14_ARATH	Scarecrow-like protein 14	PF03514	GRAS domain family	tig00000536
GO:0016070	TRINITY_GG_11009_c1_g2	RNA metabolic process	SCL14_ARATH	Scarecrow-like protein 14	PF03514	GRAS domain family	tig00000536
GO:2000112	TRINITY_GG_11009_c16_g1	regulation of cellular macromolecule bio...	SCL9_ARATH	Scarecrow-like protein 9	PF03514	GRAS domain family	tig00000536
GO:0006355	TRINITY_GG_11009_c16_g1	regulation of transcription, DNA-templat...	SCL9_ARATH	Scarecrow-like protein 9	PF03514	GRAS domain family	tig00000536
GO:0019438	TRINITY_GG_11009_c16_g1	aromatic compound biosynthetic process	SCL9_ARATH	Scarecrow-like protein 9	PF03514	GRAS domain family	tig00000536
GO:1901362	TRINITY_GG_11009_c16_g1	organic cyclic compound biosynthetic pro...	SCL9_ARATH	Scarecrow-like protein 9	PF03514	GRAS domain family	tig00000536
GO:0018130	TRINITY_GG_11009_c16_g1	heterocycle biosynthetic process	SCL9_ARATH	Scarecrow-like protein 9	PF03514	GRAS domain family	tig00000536
GO:0009058	TRINITY_GG_11009_c16_g1	biosynthetic process	SCL9_ARATH	Scarecrow-like protein 9	PF03514	GRAS domain family	tig00000536
GO:0010468	TRINITY_GG_11009_c16_g1	regulation of gene expression	SCL9_ARATH	Scarecrow-like protein 9	PF03514	GRAS domain family	tig00000536
GO:0016070	TRINITY_GG_11009_c16_g1	RNA metabolic process	SCL9_ARATH	Scarecrow-like protein 9	PF03514	GRAS domain family	tig00000536
GO:0006952	TRINITY_GG_11028_c16_g1	defense response	E131_ARATH	Glucan endo-1,3-beta-glucosidase 1	PF07983	X8 domain	tig00000608
GO:0071555	TRINITY_GG_11028_c16_g1	cell wall organization	E131_ARATH	Glucan endo-1,3-beta-glucosidase 1	PF07983	X8 domain	tig00000608
GO:0005975	TRINITY_GG_11028_c16_g1	carbohydrate metabolic process	E131_ARATH	Glucan endo-1,3-beta-glucosidase 1	PF07983	X8 domain	tig00000608
GO:2000112	TRINITY_GG_11038_c48_g1	regulation of cellular macromolecule bio...	C3H15_ARATH	Zinc finger CCCH domain-containing protein 15	NA	NA	tig00000467
GO:2000112	TRINITY_GG_11038_c48_g1	regulation of cellular macromolecule bio...	C3H15_ARATH	Zinc finger CCCH domain-containing protein 15	NA	NA	tig00000006
GO:2000112	TRINITY_GG_11038_c48_g1	regulation of cellular macromolecule bio...	C3H15_ARATH	Zinc finger CCCH domain-containing protein 15	NA	NA	tig00000023
GO:0006355	TRINITY_GG_11038_c48_g1	regulation of transcription, DNA-templat...	C3H15_ARATH	Zinc finger CCCH domain-containing protein 15	NA	NA	tig00000467
GO:0006355	TRINITY_GG_11038_c48_g1	regulation of transcription, DNA-templat...	C3H15_ARATH	Zinc finger CCCH domain-containing protein 15	NA	NA	tig00000006
GO:0006355	TRINITY_GG_11038_c48_g1	regulation of transcription, DNA-templat...	C3H15_ARATH	Zinc finger CCCH domain-containing protein 15	NA	NA	tig00000023
GO:0019438	TRINITY_GG_11038_c48_g1	aromatic compound biosynthetic process	C3H15_ARATH	Zinc finger CCCH domain-containing protein 15	NA	NA	tig00000467
GO:0019438	TRINITY_GG_11038_c48_g1	aromatic compound biosynthetic process	C3H15_ARATH	Zinc finger CCCH domain-containing protein 15	NA	NA	tig00000006
GO:0019438	TRINITY_GG_11038_c48_g1	aromatic compound biosynthetic process	C3H15_ARATH	Zinc finger CCCH domain-containing protein 15	NA	NA	tig00000023
GO:1901362	TRINITY_GG_11038_c48_g1	organic cyclic compound biosynthetic pro...	C3H15_ARATH	Zinc finger CCCH domain-containing protein 15	NA	NA	tig00000467
GO:1901362	TRINITY_GG_11038_c48_g1	organic cyclic compound biosynthetic pro...	C3H15_ARATH	Zinc finger CCCH domain-containing protein 15	NA	NA	tig00000006
GO:1901362	TRINITY_GG_11038_c48_g1	organic cyclic compound biosynthetic pro...	C3H15_ARATH	Zinc finger CCCH domain-containing protein 15	NA	NA	tig00000023
GO:0018130	TRINITY_GG_11038_c48_g1	heterocycle biosynthetic process	C3H15_ARATH	Zinc finger CCCH domain-containing protein 15	NA	NA	tig00000467
GO:0018130	TRINITY_GG_11038_c48_g1	heterocycle biosynthetic process	C3H15_ARATH	Zinc finger CCCH domain-containing protein 15	NA	NA	tig00000006
GO:0018130	TRINITY_GG_11038_c48_g1	heterocycle biosynthetic process	C3H15_ARATH	Zinc finger CCCH domain-containing protein 15	NA	NA	tig00000023
GO:0009058	TRINITY_GG_11038_c48_g1	biosynthetic process	C3H15_ARATH	Zinc finger CCCH domain-containing protein 15	NA	NA	tig00000467
GO:0009058	TRINITY_GG_11038_c48_g1	biosynthetic process	C3H15_ARATH	Zinc finger CCCH domain-containing protein 15	NA	NA	tig00000006
GO:0009058	TRINITY_GG_11038_c48_g1	biosynthetic process	C3H15_ARATH	Zinc finger CCCH domain-containing protein 15	NA	NA	tig00000023
GO:0010468	TRINITY_GG_11038_c48_g1	regulation of gene expression	C3H15_ARATH	Zinc finger CCCH domain-containing protein 15	NA	NA	tig00000467
GO:0010468	TRINITY_GG_11038_c48_g1	regulation of gene expression	C3H15_ARATH	Zinc finger CCCH domain-containing protein 15	NA	NA	tig00000006
GO:0010468	TRINITY_GG_11038_c48_g1	regulation of gene expression	C3H15_ARATH	Zinc finger CCCH domain-containing protein 15	NA	NA	tig00000023
GO:0016070	TRINITY_GG_11038_c48_g1	RNA metabolic process	C3H15_ARATH	Zinc finger CCCH domain-containing protein 15	NA	NA	tig00000467
GO:0016070	TRINITY_GG_11038_c48_g1	RNA metabolic process	C3H15_ARATH	Zinc finger CCCH domain-containing protein 15	NA	NA	tig00000006
GO:0016070	TRINITY_GG_11038_c48_g1	RNA metabolic process	C3H15_ARATH	Zinc finger CCCH domain-containing protein 15	NA	NA	tig00000023
GO:0006952	TRINITY_GG_11047_c3_g1	defense response	ERLL1_ARATH	pEARLI1-like lipid transfer protein 1	PF14547	Hydrophobic seed protein	tig00000467
GO:0042742	TRINITY_GG_11047_c3_g1	defense response to bacterium	ERLL1_ARATH	pEARLI1-like lipid transfer protein 1	PF14547	Hydrophobic seed protein	tig00000467
GO:0009409	TRINITY_GG_11047_c3_g1	response to cold	ERLL1_ARATH	pEARLI1-like lipid transfer protein 1	PF14547	Hydrophobic seed protein	tig00000467
GO:0009627	TRINITY_GG_11047_c3_g1	systemic acquired resistance	ERLL1_ARATH	pEARLI1-like lipid transfer protein 1	PF14547	Hydrophobic seed protein	tig00000467
GO:0009617	TRINITY_GG_11047_c3_g1	response to bacterium	ERLL1_ARATH	pEARLI1-like lipid transfer protein 1	PF14547	Hydrophobic seed protein	tig00000467
GO:0050832	TRINITY_GG_11047_c3_g1	defense response to fungus	ERLL1_ARATH	pEARLI1-like lipid transfer protein 1	PF14547	Hydrophobic seed protein	tig00000467
GO:0009682	TRINITY_GG_11047_c3_g1	induced systemic resistance	ERLL1_ARATH	pEARLI1-like lipid transfer protein 1	PF14547	Hydrophobic seed protein	tig00000467
GO:0009607	TRINITY_GG_11047_c3_g1	response to biotic stimulus	ERLL1_ARATH	pEARLI1-like lipid transfer protein 1	PF14547	Hydrophobic seed protein	tig00000467
GO:0009620	TRINITY_GG_11047_c3_g1	response to fungus	ERLL1_ARATH	pEARLI1-like lipid transfer protein 1	PF14547	Hydrophobic seed protein	tig00000467
GO:0009266	TRINITY_GG_11047_c3_g1	response to temperature stimulus	ERLL1_ARATH	pEARLI1-like lipid transfer protein 1	PF14547	Hydrophobic seed protein	tig00000467
GO:0045087	TRINITY_GG_11047_c3_g1	innate immune response	ERLL1_ARATH	pEARLI1-like lipid transfer protein 1	PF14547	Hydrophobic seed protein	tig00000467
GO:0048366	TRINITY_GG_11053_c6_g1	leaf development	RER3_ARATH	Protein RETICULATA-RELATED 3, chloroplastic	PF11891	Protein RETICULATA-related	tig00001085
GO:0009793	TRINITY_GG_11053_c6_g1	embryo development ending in seed dorman...	RER3_ARATH	Protein RETICULATA-RELATED 3, chloroplastic	PF11891	Protein RETICULATA-related	tig00001085
GO:0032502	TRINITY_GG_11053_c6_g1	developmental process	RER3_ARATH	Protein RETICULATA-RELATED 3, chloroplastic	PF11891	Protein RETICULATA-related	tig00001085
GO:0006979	TRINITY_GG_11053_c6_g1	response to oxidative stress	RER3_ARATH	Protein RETICULATA-RELATED 3, chloroplastic	PF11891	Protein RETICULATA-related	tig00001085
GO:0009648	TRINITY_GG_11053_c6_g1	photoperiodism	RER3_ARATH	Protein RETICULATA-RELATED 3, chloroplastic	PF11891	Protein RETICULATA-related	tig00001085
GO:0009416	TRINITY_GG_11053_c6_g1	response to light stimulus	RER3_ARATH	Protein RETICULATA-RELATED 3, chloroplastic	PF11891	Protein RETICULATA-related	tig00001085
GO:0000003	TRINITY_GG_11053_c6_g1	reproduction	RER3_ARATH	Protein RETICULATA-RELATED 3, chloroplastic	PF11891	Protein RETICULATA-related	tig00001085
GO:0048367	TRINITY_GG_11053_c6_g1	shoot system development	RER3_ARATH	Protein RETICULATA-RELATED 3, chloroplastic	PF11891	Protein RETICULATA-related	tig00001085
GO:0048316	TRINITY_GG_11053_c6_g1	seed development	RER3_ARATH	Protein RETICULATA-RELATED 3, chloroplastic	PF11891	Protein RETICULATA-related	tig00001085
GO:0010154	TRINITY_GG_11053_c6_g1	fruit development	RER3_ARATH	Protein RETICULATA-RELATED 3, chloroplastic	PF11891	Protein RETICULATA-related	tig00001085
GO:0007275	TRINITY_GG_11053_c6_g1	multicellular organism development	RER3_ARATH	Protein RETICULATA-RELATED 3, chloroplastic	PF11891	Protein RETICULATA-related	tig00001085
GO:0015833	TRINITY_GG_1178_c6_g1	peptide transport	RAN3_ARATH	GTP-binding nuclear protein Ran-3	PF00071	Ras family	tig00000151
GO:0015031	TRINITY_GG_1178_c6_g1	protein transport	RAN3_ARATH	GTP-binding nuclear protein Ran-3	PF00071	Ras family	tig00000151
GO:0006886	TRINITY_GG_1178_c6_g1	intracellular protein transport	RAN3_ARATH	GTP-binding nuclear protein Ran-3	PF00071	Ras family	tig00000151
GO:0000373	TRINITY_GG_1181_c1_g1	Group II intron splicing	NMAT2_ARATH	Nuclear intron maturase 2, mitochondrial	PF08284	Retroviral aspartyl protease	tig00000151
GO:0016070	TRINITY_GG_1181_c1_g1	RNA metabolic process	NMAT2_ARATH	Nuclear intron maturase 2, mitochondrial	PF08284	Retroviral aspartyl protease	tig00000151
GO:0006869	TRINITY_GG_119_c1_g1	lipid transport	C2D61_ARATH	C2 domain-containing protein At1g53590	PF00168	C2 domain	tig00000457
GO:0016070	TRINITY_GG_1243_c4_g1	RNA metabolic process	RH39_ORYSJ	DEAD-box ATP-dependent RNA helicase 39	PF00270	DEAD/DEAH box helicase	tig00000554
GO:2000112	TRINITY_GG_1246_c0_g1	regulation of cellular macromolecule bio...	BPC6_ARATH	Protein BASIC PENTACYSTEINE6	PF06217	GAGA binding protein-like family	tig00000554
GO:0006355	TRINITY_GG_1246_c0_g1	regulation of transcription, DNA-templat...	BPC6_ARATH	Protein BASIC PENTACYSTEINE6	PF06217	GAGA binding protein-like family	tig00000554
GO:0019438	TRINITY_GG_1246_c0_g1	aromatic compound biosynthetic process	BPC6_ARATH	Protein BASIC PENTACYSTEINE6	PF06217	GAGA binding protein-like family	tig00000554
GO:0009725	TRINITY_GG_1246_c0_g1	response to hormone	BPC6_ARATH	Protein BASIC PENTACYSTEINE6	PF06217	GAGA binding protein-like family	tig00000554
GO:0009723	TRINITY_GG_1246_c0_g1	response to ethylene	BPC6_ARATH	Protein BASIC PENTACYSTEINE6	PF06217	GAGA binding protein-like family	tig00000554
GO:1901362	TRINITY_GG_1246_c0_g1	organic cyclic compound biosynthetic pro...	BPC6_ARATH	Protein BASIC PENTACYSTEINE6	PF06217	GAGA binding protein-like family	tig00000554
GO:0018130	TRINITY_GG_1246_c0_g1	heterocycle biosynthetic process	BPC6_ARATH	Protein BASIC PENTACYSTEINE6	PF06217	GAGA binding protein-like family	tig00000554
GO:0009058	TRINITY_GG_1246_c0_g1	biosynthetic process	BPC6_ARATH	Protein BASIC PENTACYSTEINE6	PF06217	GAGA binding protein-like family	tig00000554
GO:0010468	TRINITY_GG_1246_c0_g1	regulation of gene expression	BPC6_ARATH	Protein BASIC PENTACYSTEINE6	PF06217	GAGA binding protein-like family	tig00000554
GO:0016070	TRINITY_GG_1246_c0_g1	RNA metabolic process	BPC6_ARATH	Protein BASIC PENTACYSTEINE6	PF06217	GAGA binding protein-like family	tig00000554
GO:0006468	TRINITY_GG_1246_c13_g1	protein phosphorylation	CIPK4_ARATH	CBL-interacting serine/threonine-protein kinase 4	PF00069	Protein kinase domain	tig00000554
GO:0035556	TRINITY_GG_1246_c13_g1	intracellular signal transduction	CIPK4_ARATH	CBL-interacting serine/threonine-protein kinase 4	PF00069	Protein kinase domain	tig00000554
GO:0007165	TRINITY_GG_1246_c13_g1	signal transduction	CIPK4_ARATH	CBL-interacting serine/threonine-protein kinase 4	PF00069	Protein kinase domain	tig00000554
GO:0016042	TRINITY_GG_1271_c10_g1	lipid catabolic process	GLIP7_ARATH	GDSL esterase/lipase 7	PF00657	GDSL-like Lipase/Acylhydrolase	tig00000125
GO:0006629	TRINITY_GG_1271_c10_g1	lipid metabolic process	GLIP7_ARATH	GDSL esterase/lipase 7	PF00657	GDSL-like Lipase/Acylhydrolase	tig00000125
GO:0006952	TRINITY_GG_1271_c117_g1	defense response	NLE1_ARATH	Notchless protein homolog	PF00931	NB-ARC domain	tig00000125
GO:0071555	TRINITY_GG_1271_c23_g1	cell wall organization	COBL4_ARATH	COBRA-like protein 4	PF04833	COBRA-like protein	tig00000125
GO:0005975	TRINITY_GG_1271_c23_g1	carbohydrate metabolic process	COBL4_ARATH	COBRA-like protein 4	PF04833	COBRA-like protein	tig00000125
GO:0009664	TRINITY_GG_1271_c23_g1	plant-type cell wall organization	COBL4_ARATH	COBRA-like protein 4	PF04833	COBRA-like protein	tig00000125
GO:0030244	TRINITY_GG_1271_c23_g1	cellulose biosynthetic process	COBL4_ARATH	COBRA-like protein 4	PF04833	COBRA-like protein	tig00000125
GO:0042546	TRINITY_GG_1271_c23_g1	cell wall biogenesis	COBL4_ARATH	COBRA-like protein 4	PF04833	COBRA-like protein	tig00000125
GO:0010215	TRINITY_GG_1271_c23_g1	cellulose microfibril organization	COBL4_ARATH	COBRA-like protein 4	PF04833	COBRA-like protein	tig00000125
GO:0009058	TRINITY_GG_1271_c23_g1	biosynthetic process	COBL4_ARATH	COBRA-like protein 4	PF04833	COBRA-like protein	tig00000125
GO:0071555	TRINITY_GG_1271_c26_g1	cell wall organization	RGP3_ORYSJ	UDP-arabinopyranose mutase 3	PF03214	Reversibly glycosylated polypeptide	tig00000125
GO:0005975	TRINITY_GG_1271_c26_g1	carbohydrate metabolic process	RGP3_ORYSJ	UDP-arabinopyranose mutase 3	PF03214	Reversibly glycosylated polypeptide	tig00000125
GO:0030244	TRINITY_GG_1271_c26_g1	cellulose biosynthetic process	RGP3_ORYSJ	UDP-arabinopyranose mutase 3	PF03214	Reversibly glycosylated polypeptide	tig00000125
GO:0042546	TRINITY_GG_1271_c26_g1	cell wall biogenesis	RGP3_ORYSJ	UDP-arabinopyranose mutase 3	PF03214	Reversibly glycosylated polypeptide	tig00000125
GO:0009058	TRINITY_GG_1271_c26_g1	biosynthetic process	RGP3_ORYSJ	UDP-arabinopyranose mutase 3	PF03214	Reversibly glycosylated polypeptide	tig00000125
GO:0033356	TRINITY_GG_1271_c26_g1	UDP-L-arabinose metabolic process	RGP3_ORYSJ	UDP-arabinopyranose mutase 3	PF03214	Reversibly glycosylated polypeptide	tig00000125
GO:0006486	TRINITY_GG_1271_c26_g1	protein glycosylation	RGP3_ORYSJ	UDP-arabinopyranose mutase 3	PF03214	Reversibly glycosylated polypeptide	tig00000125
GO:0046942	TRINITY_GG_1271_c27_g1	carboxylic acid transport	S2544_MOUSE	Solute carrier family 25 member 44	PF00153	Mitochondrial carrier protein	tig00000125
GO:0006865	TRINITY_GG_1271_c27_g1	amino acid transport	S2544_MOUSE	Solute carrier family 25 member 44	PF00153	Mitochondrial carrier protein	tig00000125
GO:0006820	TRINITY_GG_1271_c27_g1	anion transport	S2544_MOUSE	Solute carrier family 25 member 44	PF00153	Mitochondrial carrier protein	tig00000125
GO:0006520	TRINITY_GG_1271_c27_g1	cellular amino acid metabolic process	S2544_MOUSE	Solute carrier family 25 member 44	PF00153	Mitochondrial carrier protein	tig00000125
GO:0046395	TRINITY_GG_1271_c27_g1	carboxylic acid catabolic process	S2544_MOUSE	Solute carrier family 25 member 44	PF00153	Mitochondrial carrier protein	tig00000125
GO:0006811	TRINITY_GG_1271_c27_g1	ion transport	S2544_MOUSE	Solute carrier family 25 member 44	PF00153	Mitochondrial carrier protein	tig00000125
GO:2000112	TRINITY_GG_1271_c3_g1	regulation of cellular macromolecule bio...	FULL_VITVI	Agamous-like MADS-box protein FUL-L	PF01486	K-box region	tig00000125
GO:0006355	TRINITY_GG_1271_c3_g1	regulation of transcription, DNA-templat...	FULL_VITVI	Agamous-like MADS-box protein FUL-L	PF01486	K-box region	tig00000125
GO:0010628	TRINITY_GG_1271_c3_g1	positive regulation of gene expression	FULL_VITVI	Agamous-like MADS-box protein FUL-L	PF01486	K-box region	tig00000125
GO:0045893	TRINITY_GG_1271_c3_g1	positive regulation of transcription, DN...	FULL_VITVI	Agamous-like MADS-box protein FUL-L	PF01486	K-box region	tig00000125
GO:0009908	TRINITY_GG_1271_c3_g1	flower development	FULL_VITVI	Agamous-like MADS-box protein FUL-L	PF01486	K-box region	tig00000125
GO:0032502	TRINITY_GG_1271_c3_g1	developmental process	FULL_VITVI	Agamous-like MADS-box protein FUL-L	PF01486	K-box region	tig00000125
GO:0045944	TRINITY_GG_1271_c3_g1	positive regulation of transcription by ...	FULL_VITVI	Agamous-like MADS-box protein FUL-L	PF01486	K-box region	tig00000125
GO:0019438	TRINITY_GG_1271_c3_g1	aromatic compound biosynthetic process	FULL_VITVI	Agamous-like MADS-box protein FUL-L	PF01486	K-box region	tig00000125
GO:0006357	TRINITY_GG_1271_c3_g1	regulation of transcription by RNA polym...	FULL_VITVI	Agamous-like MADS-box protein FUL-L	PF01486	K-box region	tig00000125
GO:0000003	TRINITY_GG_1271_c3_g1	reproduction	FULL_VITVI	Agamous-like MADS-box protein FUL-L	PF01486	K-box region	tig00000125
GO:0048367	TRINITY_GG_1271_c3_g1	shoot system development	FULL_VITVI	Agamous-like MADS-box protein FUL-L	PF01486	K-box region	tig00000125
GO:1901362	TRINITY_GG_1271_c3_g1	organic cyclic compound biosynthetic pro...	FULL_VITVI	Agamous-like MADS-box protein FUL-L	PF01486	K-box region	tig00000125
GO:0018130	TRINITY_GG_1271_c3_g1	heterocycle biosynthetic process	FULL_VITVI	Agamous-like MADS-box protein FUL-L	PF01486	K-box region	tig00000125
GO:0009058	TRINITY_GG_1271_c3_g1	biosynthetic process	FULL_VITVI	Agamous-like MADS-box protein FUL-L	PF01486	K-box region	tig00000125
GO:0007275	TRINITY_GG_1271_c3_g1	multicellular organism development	FULL_VITVI	Agamous-like MADS-box protein FUL-L	PF01486	K-box region	tig00000125
GO:0010468	TRINITY_GG_1271_c3_g1	regulation of gene expression	FULL_VITVI	Agamous-like MADS-box protein FUL-L	PF01486	K-box region	tig00000125
GO:0016070	TRINITY_GG_1271_c3_g1	RNA metabolic process	FULL_VITVI	Agamous-like MADS-box protein FUL-L	PF01486	K-box region	tig00000125
GO:0005975	TRINITY_GG_1271_c30_g3	carbohydrate metabolic process	OFT27_ARATH	O-fucosyltransferase 27	PF10250	GDP-fucose protein O-fucosyltransferase	tig00000125
GO:0006004	TRINITY_GG_1271_c30_g3	fucose metabolic process	OFT27_ARATH	O-fucosyltransferase 27	PF10250	GDP-fucose protein O-fucosyltransferase	tig00000125
GO:0006629	TRINITY_GG_1271_c37_g1	lipid metabolic process	Y5713_ARATH	PI-PLC X domain-containing protein At5g67130	NA	NA	tig00000125
GO:0055085	TRINITY_GG_1271_c64_g1	transmembrane transport	NIP1_NICAL	Probable aquaporin NIP-type	PF00230	Major intrinsic protein	tig00000125
GO:0006468	TRINITY_GG_1271_c68_g1	protein phosphorylation	CCR35_ARATH	Serine/threonine-protein kinase-like protein At3g51990	PF00069	Protein kinase domain	tig00000125
GO:0048364	TRINITY_GG_1271_c7_g1	root development	RLF_ARATH	Cytochrome b5 domain-containing protein RLF	PF04862	Protein of unknown function (DUF642)	tig00000125
GO:0032502	TRINITY_GG_1271_c7_g1	developmental process	RLF_ARATH	Cytochrome b5 domain-containing protein RLF	PF04862	Protein of unknown function (DUF642)	tig00000125
GO:0040008	TRINITY_GG_1271_c7_g1	regulation of growth	RLF_ARATH	Cytochrome b5 domain-containing protein RLF	PF04862	Protein of unknown function (DUF642)	tig00000125
GO:0048527	TRINITY_GG_1271_c7_g1	lateral root development	RLF_ARATH	Cytochrome b5 domain-containing protein RLF	PF04862	Protein of unknown function (DUF642)	tig00000125
GO:0010102	TRINITY_GG_1271_c7_g1	lateral root morphogenesis	RLF_ARATH	Cytochrome b5 domain-containing protein RLF	PF04862	Protein of unknown function (DUF642)	tig00000125
GO:0010311	TRINITY_GG_1271_c7_g1	lateral root formation	RLF_ARATH	Cytochrome b5 domain-containing protein RLF	PF04862	Protein of unknown function (DUF642)	tig00000125
GO:1905393	TRINITY_GG_1271_c7_g1	plant organ formation	RLF_ARATH	Cytochrome b5 domain-containing protein RLF	PF04862	Protein of unknown function (DUF642)	tig00000125
GO:0007275	TRINITY_GG_1271_c7_g1	multicellular organism development	RLF_ARATH	Cytochrome b5 domain-containing protein RLF	PF04862	Protein of unknown function (DUF642)	tig00000125
GO:0055085	TRINITY_GG_1271_c97_g1	transmembrane transport	GDU4_ARATH	Protein GLUTAMINE DUMPER 4	NA	NA	tig00000125
GO:0046942	TRINITY_GG_1271_c97_g1	carboxylic acid transport	GDU4_ARATH	Protein GLUTAMINE DUMPER 4	NA	NA	tig00000125
GO:0006865	TRINITY_GG_1271_c97_g1	amino acid transport	GDU4_ARATH	Protein GLUTAMINE DUMPER 4	NA	NA	tig00000125
GO:0006820	TRINITY_GG_1271_c97_g1	anion transport	GDU4_ARATH	Protein GLUTAMINE DUMPER 4	NA	NA	tig00000125
GO:0006811	TRINITY_GG_1271_c97_g1	ion transport	GDU4_ARATH	Protein GLUTAMINE DUMPER 4	NA	NA	tig00000125
GO:0008643	TRINITY_GG_1272_c113_g1	carbohydrate transport	PT311_ARATH	Probable sugar phosphate/phosphate translocator At3g11320	PF03151	Triose-phosphate Transporter family	tig00000125
GO:0009908	TRINITY_GG_1272_c160_g1	flower development	DIV_ANTMA	Transcription factor DIVARICATA	PF00249	Myb-like DNA-binding domain	tig00000125
GO:0032502	TRINITY_GG_1272_c160_g1	developmental process	DIV_ANTMA	Transcription factor DIVARICATA	PF00249	Myb-like DNA-binding domain	tig00000125
GO:0007389	TRINITY_GG_1272_c160_g1	pattern specification process	DIV_ANTMA	Transcription factor DIVARICATA	PF00249	Myb-like DNA-binding domain	tig00000125
GO:0000003	TRINITY_GG_1272_c160_g1	reproduction	DIV_ANTMA	Transcription factor DIVARICATA	PF00249	Myb-like DNA-binding domain	tig00000125
GO:0048367	TRINITY_GG_1272_c160_g1	shoot system development	DIV_ANTMA	Transcription factor DIVARICATA	PF00249	Myb-like DNA-binding domain	tig00000125
GO:0007275	TRINITY_GG_1272_c160_g1	multicellular organism development	DIV_ANTMA	Transcription factor DIVARICATA	PF00249	Myb-like DNA-binding domain	tig00000125
GO:0006468	TRINITY_GG_1272_c17_g1	protein phosphorylation	ZAR1_ARATH	Receptor protein kinase-like protein ZAR1	PF00069	Protein kinase domain	tig00000125
GO:0051301	TRINITY_GG_1272_c17_g1	cell division	ZAR1_ARATH	Receptor protein kinase-like protein ZAR1	PF00069	Protein kinase domain	tig00000125
GO:0046777	TRINITY_GG_1272_c17_g1	protein autophosphorylation	ZAR1_ARATH	Receptor protein kinase-like protein ZAR1	PF00069	Protein kinase domain	tig00000125
GO:0007049	TRINITY_GG_1272_c17_g1	cell cycle	ZAR1_ARATH	Receptor protein kinase-like protein ZAR1	PF00069	Protein kinase domain	tig00000125
[truncated: 16,489 more rows]

## Sheet: ST-5C
Supplemental Table 5C. Differentially expressed genes in A. tuberculatus floral meristem tissue comparison across genders							Comparisons
Trinity gene ID	uniprot	Annotation	Pfam	scaffold	start	end	MaleFlowerVsFemaleFlower	MaleFMvsFemaleFM	MaleSAMvsFemaleSAM
TRINITY_GG_5817_c12_g1	NA	NA	Transposase family tnp2	tig00000162	882146	892044	8.49_Up-regulated_0.01	7.61_Up-regulated_0.05	7.1_Unchanged
TRINITY_GG_5817_c12_g1	NA	NA	Transposase family tnp2	tig00000308	848986	849226	8.49_Up-regulated_0.01	7.61_Up-regulated_0.05	7.1_Unchanged
TRINITY_GG_1096_c29_g1	BH091_ARATH	Transcription factor bHLH91	Helix-loop-helix DNA-binding domain	tig00100741	489617	527596	6.7_Up-regulated_0.001	3.26_Up-regulated_0.05	0.54_Unchanged
TRINITY_GG_6053_c177_g2	MADS2_VITVI	Agamous-like MADS-box protein MADS2	K-box region	tig00000023	3198096	4879075	2.1_Up-regulated_0.01	2.8_Up-regulated_0.01	0_Unchanged
TRINITY_GG_7257_c2_g1	MADS2_PETHY	Floral homeotic protein PMADS 2	SRF-type transcription factor (DNA-binding and dimerisation domain)	tig00000684	486441	487953	12.85_Up-regulated_0.001	9.9_Up-regulated_0.001	-0.42_Unchanged
TRINITY_GG_6533_c378_g2	CMB2_DIACA	MADS-box protein CMB2	SRF-type transcription factor (DNA-binding and dimerisation domain)	tig00000084	122011	143845	10.94_Up-regulated_0.001	6.39_Up-regulated_0.05	-2.78_Unchanged
TRINITY_GG_9980_c7_g2	EOBII_PETHY	MYB-like transcription factor EOBII	Myb-like DNA-binding domain	tig00000003	457960	500713	1.7_Unchanged	-7.22_Down-regulated_0.001	0.07_Unchanged
TRINITY_GG_5534_c848_g1	C7101_ARATH	Cytochrome P450 710A1	Cytochrome P450	tig00000009	6970759	6973369	1.06_Unchanged	1.67_Up-regulated_0.05	0.13_Unchanged
TRINITY_GG_6317_c31_g1	AG_BRANA	Floral homeotic protein AGAMOUS	SRF-type transcription factor (DNA-binding and dimerisation domain)	tig00000046	6753303	6934097	0.64_Unchanged	-2.36_Down-regulated_0.01	0.63_Unchanged
TRINITY_GG_2737_c24_g1	BH060_ARATH	Transcription factor bHLH60	Helix-loop-helix DNA-binding domain	tig00000039	4013063	4020479	0.47_Unchanged	1.03_Up-regulated_0.01	-0.1_Unchanged
TRINITY_GG_8830_c4_g2	NEP2_NEPGR	Aspartic proteinase nepenthesin-2	Xylanase inhibitor N-terminal	tig00000735	5901	10785	-9.59_Down-regulated_0.001	-9.63_Down-regulated_0.05	-1_Unchanged
TRINITY_GG_10652_c1_g1	MAD18_ORYSJ	MADS-box transcription factor 18	SRF-type transcription factor (DNA-binding and dimerisation domain)	tig00000360	154385	161862	-8.29_Down-regulated_0.001	-8.34_Down-regulated_0.001	-6.79_Down-regulated_0.001
TRINITY_GG_10646_c3_g1	LBD31_ARATH	LOB domain-containing protein 31	Lateral organ boundaries (LOB) domain	tig00000360	478636	483395	-8.04_Down-regulated_0.001	-7.7_Down-regulated_0.01	-5.71_Unchanged
TRINITY_GG_737_c51_g1	BH075_ARATH	Transcription factor bHLH75	Helix-loop-helix DNA-binding domain	tig00000052	816754	1120173	-6.32_Down-regulated_0.001	-3.68_Down-regulated_0.01	1.23_Unchanged
TRINITY_GG_6053_c32_g2	LAR_DESUN	Leucoanthocyanidin reductase	NmrA-like family	tig00000023	4265071	4268628	-4.55_Down-regulated_0.001	-2.69_Down-regulated_0.05	-0.22_Unchanged
TRINITY_GG_3235_c80_g1	GDL64_ARATH	GDSL esterase/lipase At4g16230	GDSL-like Lipase/Acylhydrolase	tig00000018	5915173	5919522	-3.99_Down-regulated_0.001	-2.67_Down-regulated_0.05	0.03_Unchanged
TRINITY_GG_7684_c799_g2	JAG_ARATH	Zinc finger protein JAGGED	C2H2-type zinc finger	tig00000031	5022779	5038058	-3.02_Down-regulated_0.001	-1.6_Down-regulated_0.05	0.21_Unchanged
TRINITY_GG_10910_c469_g1	SUP_ARATH	Transcriptional regulator SUPERMAN	C2H2-type zinc finger	tig00000020	1014106	1015948	-2.91_Down_regulated_0.05	-3.55_Down-regulated_0.05	1.25_Unchanged
TRINITY_GG_6463_c27_g1	SCL32_ARATH	Scarecrow-like protein 32	GRAS domain family	tig00000106	490471	492595	-2.7_Down-regulated_0.001	-5_Down-regulated_0.001	-0.13_Unchanged
TRINITY_GG_7562_c97_g1	Y1154_ARATH	Probable serine/threonine-protein kinase At1g01540	Protein tyrosine and serine/threonine kinase	tig00004326	995477	1000888	-2.51_Down-regulated_0.001	-1.29_Down-regulated_0.05	-0.35_Unchanged
TRINITY_GG_5516_c1185_g1	PLA1_PLAAC	Putative invertase inhibitor	Plant invertase/pectin methylesterase inhibitor	tig00000009	2608609	2609679	-2.3_Unchanged	-5.83_Down-regulated_0.05	-2.92_Unchanged
TRINITY_GG_4537_c2_g1	SOC1_ARATH	MADS-box protein SOC1	SRF-type transcription factor (DNA-binding and dimerisation domain)	tig00000009	10527884	12555385	-1.59_Down-regulated_0.01	-1.69_Down-regulated_0.05	0.06_Unchanged
TRINITY_GG_5204_c168_g1	IF2_RUMCH	Translation initiation factor IF-2	NA	tig00000048	5021697	5022390	-1.49_Unchanged	-3.9_Down-regulated_0.05	-0.99_Unchanged
TRINITY_GG_737_c601_g1	NIK2_ARATH	Protein NSP-INTERACTING KINASE 2	Protein kinase domain	tig00000052	807626	814062	-1.03_Down-regulated_0.001	-0.72_Down-regulated_0.05	-0.03_Unchanged

## Sheet: ST-5D
Supplemental Table 5D. SAM vs Floral meristem tissue enrichment analysis results within female A. tuberculatus
ID	term	Annotated	Significant	expected	Conditional enrichment	Over-representation enrichment
GO:0006355	regulation of transcription, DNA-templat...	2414	103	39.69	2.74392e-09	1.84341e-16
GO:0006468	protein phosphorylation	1004	46	16.51	1.87872e-07	5.12239e-08
GO:0016567	protein ubiquitination	703	33	11.56	0.00286046	5.37391e-06
GO:0009733	response to auxin	511	24	8.4	0.00635657	0.000214674
GO:0009873	ethylene-activated signaling pathway	207	13	3.4	0.0199305	0.00141871
GO:0009736	cytokinin-activated signaling pathway	94	8	1.55	0.112436	0.004635
GO:0048544	recognition of pollen	146	9	2.4	0.19776	0.0151644
GO:0090708	specification of plant organ axis polari...	13	3	0.21	0.19776	0.0216865
GO:1900618	regulation of shoot system morphogenesis	39	5	0.64	0.223879	0.00987269
GO:0009938	negative regulation of gibberellic acid ...	14	3	0.23	0.223879	0.0261414
GO:2000032	regulation of secondary shoot formation	14	3	0.23	0.223879	0.0261414
GO:0045893	positive regulation of transcription, DN...	539	20	8.86	0.458372	0.0150834
GO:0099402	plant organ development	1313	44	21.59	0.705471	0.000330868
GO:0009908	flower development	653	29	10.74	0.781245	7.8987e-05
GO:0009909	regulation of flower development	188	11	3.09	0.93936	0.00761245
GO:0051704	multi-organism process	2252	81	37.03	1.18656e-11	3.75062e-09
GO:0009611	response to wounding	218	20	3.58	1.5759e-06	5.75118e-08
GO:0071456	cellular response to hypoxia	148	16	2.43	5.1912e-06	2.38128e-07
GO:0006952	defense response	1812	95	29.79	6.4272e-05	1.08768e-20
GO:0046132	pyrimidine ribonucleoside biosynthetic p...	27	6	0.44	0.0036256	0.000171445
GO:0010438	cellular response to sulfur starvation	3	3	0.05	0.0036256	0.000173566
GO:0050832	defense response to fungus	357	22	5.87	0.004017	8.29762e-06
GO:0042742	defense response to bacterium	493	28	8.11	0.004017	1.12723e-06
GO:0001101	response to acid chemical	959	46	15.77	0.004017	1.24901e-08
GO:0006412	translation	896	28	14.73	0.00635657	0.0210186
GO:0009626	plant-type hypersensitive response	123	10	2.02	0.0177984	0.00125807
GO:0009414	response to water deprivation	363	17	5.97	0.0257379	0.00359731
GO:0009409	response to cold	323	19	5.31	0.02678	9.59718e-05
GO:0046496	nicotinamide nucleotide metabolic proces...	140	12	2.3	0.066744	0.00015656
GO:0006694	steroid biosynthetic process	101	9	1.66	0.066744	0.00144468
GO:0009658	chloroplast organization	238	14	3.91	0.0706286	0.0014641
GO:0051302	regulation of cell division	118	9	1.94	0.07416	0.00412
GO:1901070	guanosine-containing compound biosynthet...	8	3	0.13	0.07416	0.00600591
GO:0006007	glucose catabolic process	2	2	0.03	0.0800928	0.00678752
GO:0009090	homoserine biosynthetic process	2	2	0.03	0.0800928	0.00678752
GO:0002221	pattern recognition receptor signaling p...	21	4	0.35	0.0998308	0.00834598
GO:0045037	protein import into chloroplast stroma	24	5	0.39	0.112436	0.00127975
GO:0071555	cell wall organization	692	29	11.38	0.112436	0.000217432
GO:0009167	purine ribonucleoside monophosphate meta...	133	11	2.19	0.112436	0.000511448
GO:0009205	purine ribonucleoside triphosphate metab...	111	9	1.83	0.112436	0.00280685
GO:0010120	camalexin biosynthetic process	10	3	0.16	0.113558	0.0109453
GO:0098869	cellular oxidant detoxification	12	3	0.2	0.16686	0.0175324
GO:0044843	cell cycle G1/S phase transition	18	3	0.3	0.16686	0.0473362
GO:1903224	regulation of endodermal cell differenti...	3	2	0.05	0.16686	0.0163438
GO:0043434	response to peptide hormone	29	5	0.48	0.16686	0.00291968
GO:0002758	innate immune response-activating signal...	45	5	0.74	0.168363	0.017067
GO:0032509	endosome transport via multivesicular bo...	48	5	0.79	0.169787	0.0217101
GO:0006979	response to oxidative stress	451	22	7.42	0.19776	0.000286701
GO:0006833	water transport	16	4	0.26	0.19776	0.00313754
GO:0002237	response to molecule of bacterial origin	77	7	1.27	0.212132	0.00699152
GO:0031145	anaphase-promoting complex-dependent cat...	75	6	1.23	0.223879	0.0274872
GO:0006741	NADP biosynthetic process	4	2	0.07	0.223879	0.0287188
GO:0010470	regulation of gastrulation	4	2	0.07	0.223879	0.0287188
GO:0031663	lipopolysaccharide-mediated signaling pa...	4	2	0.07	0.223879	0.0287188
GO:0080136	priming of cellular response to stress	4	2	0.07	0.223879	0.0287188
GO:0045454	cell redox homeostasis	31	4	0.51	0.223879	0.0288701
GO:0034605	cellular response to heat	67	7	1.1	0.240333	0.00337091
GO:0010200	response to chitin	32	4	0.53	0.24102	0.0320357
GO:0009744	response to sucrose	78	6	1.28	0.24102	0.032136
GO:0031347	regulation of defense response	367	23	6.03	0.249331	3.45708e-06
GO:0006096	glycolytic process	79	6	1.3	0.249331	0.0337091
GO:0036297	interstrand cross-link repair	16	3	0.26	0.265216	0.0358894
GO:0080142	regulation of salicylic acid biosyntheti...	17	3	0.28	0.302434	0.041327
GO:0009615	response to virus	124	6	2.04	0.319458	0.17885
GO:0009624	response to nematode	88	6	1.45	0.3708	0.0517575
GO:1905582	response to mannose	5	2	0.08	0.302434	0.0421694
GO:0050826	response to freezing	38	4	0.62	0.3708	0.0528833
GO:0006782	protoporphyrinogen IX biosynthetic proce...	19	3	0.31	0.372919	0.0536023
GO:0046475	glycerophospholipid catabolic process	5	2	0.08	0.302434	0.0421694
GO:0031116	positive regulation of microtubule polym...	6	2	0.1	0.383654	0.0577793
GO:0009088	threonine biosynthetic process	6	2	0.1	0.383654	0.0577793
GO:0055047	generative cell mitosis	6	2	0.1	0.383654	0.0577793
GO:0009647	skotomorphogenesis	6	2	0.1	0.383654	0.0577793
GO:0006183	GTP biosynthetic process	5	2	0.08	0.302434	0.0421694
GO:0006228	UTP biosynthetic process	5	2	0.08	0.302434	0.0421694
GO:0009646	response to absence of light	44	6	0.72	0.3708	0.00238265
GO:0009718	anthocyanin-containing compound biosynth...	62	5	1.02	0.419004	0.0537964
GO:2000028	regulation of photoperiodism, flowering	70	5	1.15	0.419004	0.0843499
GO:0045892	negative regulation of transcription, DN...	283	11	4.65	0.437014	0.104368
GO:0010332	response to gamma radiation	15	3	0.25	0.383654	0.0309445
GO:2000280	regulation of root development	154	8	2.53	0.437014	0.0609859
GO:0009753	response to jasmonic acid	208	10	3.42	0.417388	0.0411266
GO:0000278	mitotic cell cycle	388	16	6.38	0.417388	0.0163438
GO:0051091	positive regulation of DNA-binding trans...	7	2	0.12	0.44496	0.0768749
GO:0140547	acquisition of seed longevity	7	2	0.12	0.44496	0.0768749
GO:1902065	response to L-glutamate	7	2	0.12	0.44496	0.0768749
GO:0009637	response to blue light	85	5	1.4	0.44496	0.159275
GO:0006120	mitochondrial electron transport, NADH t...	22	3	0.36	0.44496	0.0770068
GO:0007049	cell cycle	870	39	14.31	0.417388	1.40145e-06
GO:0010114	response to red light	44	5	0.72	0.437014	0.015656
GO:0010628	positive regulation of gene expression	645	21	10.61	0.437014	0.042606
GO:0010629	negative regulation of gene expression	883	23	14.52	0.458372	0.223093
GO:1900150	regulation of defense response to fungus	71	5	1.17	0.493359	0.0885722
GO:0009751	response to salicylic acid	192	13	3.16	0.44496	0.000709665
GO:0007623	circadian rhythm	233	11	3.83	0.454739	0.0317575
GO:1902347	response to strigolactone	8	2	0.13	0.525053	0.0970523
GO:0006571	tyrosine biosynthetic process	8	2	0.13	0.525053	0.0970523
GO:0042659	regulation of cell fate specification	8	2	0.13	0.525053	0.0970523
GO:0051603	proteolysis involved in cellular protein...	692	36	11.38	0.458372	1.32928e-07
GO:0006099	tricarboxylic acid cycle	74	5	1.22	0.54144	0.102515
GO:0006101	citrate metabolic process	74	5	1.22	0.54144	0.102515
GO:0010224	response to UV-B	75	5	1.23	0.5569	0.107135
GO:0045324	late endosome to vacuole transport	60	5	0.99	0.525053	0.0483378
GO:2000022	regulation of jasmonic acid mediated sig...	48	4	0.79	0.5569	0.107135
GO:0006271	DNA strand elongation involved in DNA re...	16	4	0.26	0.525053	0.00313754
GO:0042744	hydrogen peroxide catabolic process	138	8	2.27	0.54144	0.0358839
GO:0009737	response to abscisic acid	596	22	9.8	0.5569	0.00987269
GO:0006189	de novo' IMP biosynthetic process	9	2	0.15	0.606764	0.117019
GO:0015706	nitrate transport	35	4	0.58	0.600211	0.041327
GO:2000067	regulation of root morphogenesis	27	3	0.44	0.638968	0.124244
GO:0046283	anthocyanin-containing compound metaboli...	77	7	1.27	0.606764	0.00699152
GO:0006241	CTP biosynthetic process	13	3	0.21	0.606764	0.0216865
GO:0006086	acetyl-CoA biosynthetic process from pyr...	10	2	0.16	0.705471	0.138258
GO:0044205	de novo' UMP biosynthetic process	10	2	0.16	0.705471	0.138258
GO:0070676	intralumenal vesicle formation	10	2	0.16	0.705471	0.138258
GO:0006970	response to osmotic stress	625	23	10.28	0.624681	0.00824
GO:0009641	shade avoidance	17	3	0.28	0.705471	0.041327
GO:0015995	chlorophyll biosynthetic process	78	5	1.28	0.737892	0.120882
GO:0009617	response to bacterium	600	36	9.87	0.71709	3.53554e-09
GO:0006071	glycerol metabolic process	30	3	0.49	0.781245	0.156305
GO:0007165	signal transduction	2108	95	34.66	0.718542	1.52814e-16
GO:0009643	photosynthetic acclimation	11	2	0.18	0.781245	0.160224
GO:0010119	regulation of stomatal movement	103	5	1.69	0.781245	0.27098
GO:0006457	protein folding	294	12	4.83	0.781245	0.0566395
GO:0043161	proteasome-mediated ubiquitin-dependent ...	374	21	6.15	0.739148	6.25446e-05
GO:0060918	auxin transport	155	9	2.55	0.781245	0.0216865
GO:0009853	photorespiration	61	5	1	0.781245	0.0510914
GO:0007096	regulation of exit from mitosis	1	1	0.02	0.781245	0.17492
GO:0071165	GINS complex assembly	1	1	0.02	0.781245	0.17492
GO:0018160	peptidyl-pyrromethane cofactor linkage	1	1	0.02	0.781245	0.17492
GO:0033138	positive regulation of peptidyl-serine p...	1	1	0.02	0.781245	0.17492
GO:0031991	regulation of actomyosin contractile rin...	1	1	0.02	0.781245	0.17492
GO:2000488	positive regulation of brassinosteroid b...	1	1	0.02	0.781245	0.17492
GO:0140281	positive regulation of mitotic division ...	1	1	0.02	0.781245	0.17492
GO:0035498	carnosine metabolic process	1	1	0.02	0.781245	0.17492
GO:0072718	response to cisplatin	1	1	0.02	0.781245	0.17492
GO:1990700	nucleolar chromatin organization	1	1	0.02	0.781245	0.17492
GO:1904216	positive regulation of protein import in...	1	1	0.02	0.781245	0.17492
GO:0046104	thymidine metabolic process	1	1	0.02	0.781245	0.17492
GO:0031052	chromosome breakage	1	1	0.02	0.781245	0.17492
GO:0031028	septation initiation signaling	1	1	0.02	0.781245	0.17492
GO:0010151	chloroplast elongation	1	1	0.02	0.781245	0.17492
GO:0031571	mitotic G1 DNA damage checkpoint signali...	1	1	0.02	0.781245	0.17492
GO:2000001	regulation of DNA damage checkpoint	1	1	0.02	0.781245	0.17492
GO:1901836	regulation of transcription of nucleolar...	1	1	0.02	0.781245	0.17492
GO:1990388	xylem-to-phloem iron transport	1	1	0.02	0.781245	0.17492
GO:0043610	regulation of carbohydrate utilization	1	1	0.02	0.781245	0.17492
GO:0010230	alternative respiration	1	1	0.02	0.781245	0.17492
GO:0006223	uracil salvage	1	1	0.02	0.781245	0.17492
GO:0006231	dTMP biosynthetic process	1	1	0.02	0.781245	0.17492
GO:0010729	positive regulation of hydrogen peroxide...	1	1	0.02	0.781245	0.17492
GO:0006792	regulation of sulfur utilization	1	1	0.02	0.781245	0.17492
GO:0019567	arabinose biosynthetic process	1	1	0.02	0.781245	0.17492
GO:0051726	regulation of cell cycle	267	11	4.39	0.781245	0.072859
GO:0019760	glucosinolate metabolic process	49	4	0.81	0.781245	0.112755
GO:0051865	protein autoubiquitination	33	3	0.54	0.781245	0.177201
GO:0010942	positive regulation of cell death	44	3	0.72	0.857559	0.308322
GO:0051026	chiasma assembly	13	2	0.21	0.857559	0.194293
GO:0010498	proteasomal protein catabolic process	412	24	6.77	0.781245	6.7893e-06
GO:0009738	abscisic acid-activated signaling pathwa...	327	12	5.38	0.857559	0.112755
GO:0006974	cellular response to DNA damage stimulus	674	21	11.08	0.857559	0.0644678
GO:0016126	sterol biosynthetic process	62	4	1.02	0.857559	0.198176
GO:0009740	gibberellic acid mediated signaling path...	96	7	1.58	0.857559	0.0210186
GO:0006511	ubiquitin-dependent protein catabolic pr...	571	29	9.39	0.921639	6.31149e-06
GO:0042128	nitrate assimilation	36	3	0.59	0.929852	0.218045
GO:2000377	regulation of reactive oxygen species me...	72	6	1.18	0.929852	0.0230678
GO:0070370	cellular heat acclimation	14	2	0.23	0.93936	0.220536
GO:0009875	pollen-pistil interaction	160	11	2.63	0.929852	0.00225182
GO:0048518	positive regulation of biological proces...	1611	70	26.49	0.944678	2.54579e-11
GO:0009408	response to heat	288	14	4.74	1	0.00824
GO:0042594	response to starvation	200	9	3.29	1	0.0868731
GO:0016070	RNA metabolic process	4480	139	73.66	1	1.71138e-11
GO:0006351	transcription, DNA-templated	2688	113	44.2	1	1.08591e-17
GO:0032436	positive regulation of proteasomal ubiqu...	38	3	0.62	1	0.246199
GO:0009969	xyloglucan biosynthetic process	15	2	0.25	1	0.246199
GO:0043248	proteasome assembly	15	2	0.25	1	0.246199
GO:0009089	lysine biosynthetic process via diaminop...	15	2	0.25	1	0.246199
GO:0090691	formation of plant organ boundary	15	2	0.25	1	0.246199
GO:0006207	de novo' pyrimidine nucleobase biosynth...	15	2	0.25	1	0.246199
GO:0048316	seed development	668	27	10.98	1	0.000776914
GO:0051301	cell division	601	23	9.88	1	0.00508679
GO:0009863	salicylic acid mediated signaling pathwa...	84	7	1.38	1	0.0108859
GO:0009555	pollen development	302	10	4.97	1	0.280645
GO:0009116	nucleoside metabolic process	79	11	1.3	1	3.9552e-06
GO:0009086	methionine biosynthetic process	29	3	0.48	1	0.144994
GO:0009299	mRNA transcription	16	2	0.26	1	0.27098
GO:2000031	regulation of salicylic acid mediated si...	45	4	0.74	1	0.0885722
GO:0006357	regulation of transcription by RNA polym...	528	18	8.68	1	0.0503229
GO:0055085	transmembrane transport	889	31	14.62	1	0.00266976
GO:0007389	pattern specification process	246	12	4.04	1	0.017223
GO:0010193	response to ozone	17	2	0.28	1	0.286963
GO:0045944	positive regulation of transcription by ...	176	7	2.89	1	0.268867
GO:0009793	embryo development ending in seed dorman...	421	14	6.92	1	0.136363
GO:0009911	positive regulation of flower developmen...	42	3	0.69	1	0.286963
GO:0090696	post-embryonic plant organ development	187	7	3.07	1	0.308899
GO:0000461	endonucleolytic cleavage to generate mat...	2	1	0.03	1	0.286963
GO:0010023	proanthocyanidin biosynthetic process	2	1	0.03	1	0.286963
GO:0062211	root regeneration	2	1	0.03	1	0.286963
GO:0080093	regulation of photorespiration	2	1	0.03	1	0.286963
GO:0150032	positive regulation of protein localizat...	2	1	0.03	1	0.286963
GO:0019370	leukotriene biosynthetic process	2	1	0.03	1	0.286963
GO:0019303	D-ribose catabolic process	2	1	0.03	1	0.286963
GO:0036180	filamentous growth of a population of un...	2	1	0.03	1	0.286963
GO:1990052	ER to chloroplast lipid transport	2	1	0.03	1	0.286963
GO:0010372	positive regulation of gibberellin biosy...	2	1	0.03	1	0.286963
GO:0042754	negative regulation of circadian rhythm	2	1	0.03	1	0.286963
GO:0090709	regulation of timing of plant organ form...	2	1	0.03	1	0.286963
GO:0010434	bract formation	2	1	0.03	1	0.286963
GO:0000011	vacuole inheritance	2	1	0.03	1	0.286963
GO:2000899	xyloglucan catabolic process	2	1	0.03	1	0.286963
GO:0072660	maintenance of protein location in plasm...	2	1	0.03	1	0.286963
GO:0010184	cytokinin transport	2	1	0.03	1	0.286963
GO:1902883	negative regulation of response to oxida...	2	1	0.03	1	0.286963
GO:0030448	hyphal growth	2	1	0.03	1	0.286963
GO:0006169	adenosine salvage	2	1	0.03	1	0.286963
GO:0006177	GMP biosynthetic process	2	1	0.03	1	0.286963
GO:0090506	axillary shoot meristem initiation	2	1	0.03	1	0.286963
GO:0006106	fumarate metabolic process	2	1	0.03	1	0.286963
GO:0010202	response to low fluence red light stimul...	2	1	0.03	1	0.286963
GO:0033355	ascorbate glutathione cycle	2	1	0.03	1	0.286963
GO:0006287	base-excision repair, gap-filling	2	1	0.03	1	0.286963
GO:0045004	DNA replication proofreading	2	1	0.03	1	0.286963
GO:0098717	pantothenate import across plasma membra...	2	1	0.03	1	0.286963
GO:0009266	response to temperature stimulus	583	31	9.59	1	9.7259e-07
GO:0009651	response to salt stress	532	18	8.75	1	0.0534749
GO:0009696	salicylic acid metabolic process	64	8	1.05	1	0.000374546
GO:0009664	plant-type cell wall organization	195	10	3.21	1	0.0287071
GO:0006097	glyoxylate cycle	18	2	0.3	1	0.302479
GO:0031348	negative regulation of defense response	129	9	2.12	1	0.00739136
GO:0009734	auxin-activated signaling pathway	363	13	5.97	1	0.104449
GO:0048481	plant ovule development	45	3	0.74	1	0.322729
GO:0010212	response to ionizing radiation	40	5	0.66	1	0.0108859
GO:0032957	inositol trisphosphate metabolic process	19	2	0.31	1	0.323439
GO:0009693	ethylene biosynthetic process	19	2	0.31	1	0.323439
GO:0009625	response to insect	19	2	0.31	1	0.323439
GO:0010073	meristem maintenance	271	9	4.46	1	0.314404
GO:0052325	cell wall pectin biosynthetic process	25	3	0.41	1	0.105094
GO:0010187	negative regulation of seed germination	20	2	0.33	1	0.34842
GO:0005975	carbohydrate metabolic process	1399	56	23	1	9.36e-08
GO:0009416	response to light stimulus	786	34	12.92	1	2.13271e-05
GO:0006486	protein glycosylation	196	7	3.22	1	0.362388
GO:0031146	SCF-dependent proteasomal ubiquitin-depe...	81	4	1.33	1	0.364206
GO:0006633	fatty acid biosynthetic process	215	9	3.54	1	0.124244
GO:0010337	regulation of salicylic acid metabolic p...	38	5	0.62	1	0.00888984
GO:0009640	photomorphogenesis	102	5	1.68	1	0.267534
GO:0009910	negative regulation of flower developmen...	49	3	0.81	1	0.372104
GO:0009204	deoxyribonucleoside triphosphate catabol...	10	2	0.16	1	0.138258
GO:0015936	coenzyme A metabolic process	16	2	0.26	1	0.27098
GO:0010086	embryonic root morphogenesis	3	1	0.05	1	0.372104
GO:0045694	regulation of embryo sac egg cell differ...	3	1	0.05	1	0.372104
GO:0007043	cell-cell junction assembly	3	1	0.05	1	0.372104
GO:0046340	diacylglycerol catabolic process	3	1	0.05	1	0.372104
GO:0016135	saponin biosynthetic process	3	1	0.05	1	0.372104
GO:0048168	regulation of neuronal synaptic plastici...	3	1	0.05	1	0.372104
GO:0090229	negative regulation of red or far-red li...	3	1	0.05	1	0.372104
GO:0046928	regulation of neurotransmitter secretion	3	1	0.05	1	0.372104
GO:0018874	benzoate metabolic process	3	1	0.05	1	0.372104
GO:0032868	response to insulin	3	1	0.05	1	0.372104
GO:1902751	positive regulation of cell cycle G2/M p...	3	1	0.05	1	0.372104
GO:0071000	response to magnetism	3	1	0.05	1	0.372104
GO:0071562	nucleus-vacuole junction assembly	3	1	0.05	1	0.372104
GO:0070481	nuclear-transcribed mRNA catabolic proce...	3	1	0.05	1	0.372104
GO:1904833	positive regulation of removal of supero...	3	1	0.05	1	0.372104
GO:0006422	aspartyl-tRNA aminoacylation	3	1	0.05	1	0.372104
GO:0072684	mitochondrial tRNA 3'-trailer cleavage, ...	3	1	0.05	1	0.372104
GO:1901708	(+)-3'-hydroxylarreatricin biosynthetic ...	3	1	0.05	1	0.372104
GO:1901709	(+)-larreatricin metabolic process	3	1	0.05	1	0.372104
GO:0010148	transpiration	3	1	0.05	1	0.372104
GO:0022614	membrane to membrane docking	3	1	0.05	1	0.372104
GO:1901033	positive regulation of response to react...	3	1	0.05	1	0.372104
GO:0006297	nucleotide-excision repair, DNA gap fill...	3	1	0.05	1	0.372104
GO:0006272	leading strand elongation	3	1	0.05	1	0.372104
GO:1900409	positive regulation of cellular response...	3	1	0.05	1	0.372104
GO:1901671	positive regulation of superoxide dismut...	3	1	0.05	1	0.372104
GO:0042353	fucose biosynthetic process	3	1	0.05	1	0.372104
GO:0019252	starch biosynthetic process	50	3	0.82	1	0.375775
GO:0045927	positive regulation of growth	71	6	1.17	1	0.0216865

## Sheet: ST-5E
Supplemental Table 5E. A. tuberculatus female SAM vs Floral meristem tissue comparison enriched genes
ID	gene	Term	uniprot	identity	Annotation	scaffold
GO:0009736	TRINITY_GG_10894_c201_g1	cytokinin-activated signaling pathway	AB14G_ARATH	78.01	ABC transporter G family member 14	tig00000020
GO:0009736	TRINITY_GG_2712_c5_g1	cytokinin-activated signaling pathway	CZOG2_MAIZE	52.083	Cis-zeatin O-glucosyltransferase 2	tig00000039
GO:0009736	TRINITY_GG_6056_c135_g1	cytokinin-activated signaling pathway	ARR24_ARATH	41.739	Two-component response regulator 24	tig00000023
GO:0009873	TRINITY_GG_5516_c353_g1	ethylene-activated signaling pathway	ERF17_ARATH	51.707	Ethylene-responsive transcription factor ERF017	tig00000009
GO:0009908	TRINITY_GG_10910_c79_g2	flower development	R35A3_ARATH	89.381	60S ribosomal protein L35a-3	tig00000020
GO:0009908	TRINITY_GG_1661_c3_g1	flower development	SAP_ARATH	53.412	Transcriptional regulator STERILE APETALA	tig00000316
GO:0009908	TRINITY_GG_3258_c348_g1	flower development	FTIP1_ARATH	75.669	FT-interacting protein 1	tig00000018
GO:0009908	TRINITY_GG_3408_c10_g1	flower development	P4KG3_ARATH	62.116	Phosphatidylinositol 4-kinase gamma 3	tig00000868
GO:0009908	TRINITY_GG_4038_c170_g1	flower development	MIP1B_ARATH	46.774	B-box domain protein 31	tig00000193
GO:0009908	TRINITY_GG_408_c250_g1	flower development	DIV_ANTMA	56.349	Transcription factor DIVARICATA	tig00000080
GO:0009908	TRINITY_GG_4377_c14_g1	flower development	MIP1A_ARATH	47.368	B-box domain protein 30	tig00000150
GO:0009908	TRINITY_GG_6101_c4_g1	flower development	G6PIP_ARATH	94.949	Glucose-6-phosphate isomerase 1, chloroplastic	tig00000159
GO:0009908	TRINITY_GG_7503_c262_g1	flower development	HBI1_ARATH	59.091	Transcription factor HBI1	tig00000006
GO:0009908	TRINITY_GG_7530_c186_g1	flower development	AHL29_ARATH	68.889	AT-hook motif nuclear-localized protein 29	tig00000006
GO:0009908	TRINITY_GG_7562_c216_g1	flower development	MYB17_ARATH	61.261	Transcription factor MYB17	tig00004326
GO:0009908	TRINITY_GG_7562_c665_g1	flower development	GAOX1_ARATH	76.042	Gibberellin 20 oxidase 1	tig00004326
GO:0009908	TRINITY_GG_767_c4_g1	flower development	VIP3_ARATH	74.757	WD repeat-containing protein VIP3	tig00004331
GO:0009908	TRINITY_GG_9405_c655_g1	flower development	BRN1L_ARATH	83.206	RNA-binding protein BRN1	tig00000001
GO:0099402	TRINITY_GG_10005_c1097_g1	plant organ development	XG113_ARATH	82.022	Arabinosyltransferase XEG113	tig00000003
GO:0099402	TRINITY_GG_10005_c325_g1	plant organ development	RITF1_ARATH	51.181	Protein RGF1 INDUCIBLE TRANSCRIPTION FACTOR 1	tig00000003
GO:0099402	TRINITY_GG_10910_c469_g1	plant organ development	SUP_ARATH	37.895	Transcriptional regulator SUPERMAN	tig00000020
GO:0099402	TRINITY_GG_1096_c21_g1	plant organ development	CLO_ARATH	87.097	110 kDa U5 small nuclear ribonucleoprotein component CLO	tig00100741
GO:0099402	TRINITY_GG_2489_c18_g1	plant organ development	WUS_PETHY	61.364	Protein WUSCHEL	tig00000135
GO:0099402	TRINITY_GG_3582_c2_g1	plant organ development	SRG1_ARATH	44.211	Protein SRG1	tig00000253
GO:0099402	TRINITY_GG_5197_c137_g1	plant organ development	CST_ARATH	60.87	Probable serine/threonine-protein kinase CST	tig00000048
GO:0099402	TRINITY_GG_5197_c419_g1	plant organ development	NA	NA	NA	tig00000048
GO:0099402	TRINITY_GG_5204_c210_g1	plant organ development	MAF1_SOLLC	64.948	MFP1 attachment factor 1	tig00000048
GO:0099402	TRINITY_GG_5205_c6_g1	plant organ development	PMTT_ARATH	74.359	Probable pectin methyltransferase QUA2	tig00000048
GO:0099402	TRINITY_GG_5361_c25_g1	plant organ development	XTH27_ARATH	84	Probable xyloglucan endotransglucosylase/hydrolase protein 27	tig00000215
GO:0099402	TRINITY_GG_5831_c267_g1	plant organ development	RER1_ARATH	75.207	Protein RETICULATA-RELATED 1, chloroplastic	tig00000062
GO:0099402	TRINITY_GG_6053_c529_g1	plant organ development	SERC_ARATH	66.554	Phosphoserine phosphatase, chloroplastic	tig00000023
GO:0099402	TRINITY_GG_7530_c309_g1	plant organ development	XIAO_ORYSJ	38.732	Probable inactive leucine-rich repeat receptor kinase XIAO	tig00000006
GO:0099402	TRINITY_GG_7530_c73_g1	plant organ development	SYE_TOBAC	90.625	Glutamate--tRNA ligase, chloroplastic/mitochondrial	tig00000006
GO:0099402	TRINITY_GG_774_c7_g1	plant organ development	AKT1_ARATH	74.185	Potassium channel AKT1	NA
GO:0099402	TRINITY_GG_8771_c1_g1	plant organ development	RITF1_ARATH	47.692	Protein RGF1 INDUCIBLE TRANSCRIPTION FACTOR 1	tig00000197
GO:0099402	TRINITY_GG_9403_c24_g1	plant organ development	DPOE1_ARATH	86.934	DNA polymerase epsilon catalytic subunit A	tig00000001
GO:0099402	TRINITY_GG_9405_c35_g1	plant organ development	HSDD2_ARATH	76.378	3beta-hydroxysteroid-dehydrogenase/decarboxylase isoform 2	tig00000001
GO:0006468	TRINITY_GG_10521_c9_g1	protein phosphorylation	WAK5_ARATH	51.667	Wall-associated receptor kinase 5	tig00000399
GO:0006468	TRINITY_GG_10894_c199_g2	protein phosphorylation	CCB12_ORYSJ	69.643	Cyclin-B1-2	tig00000020
GO:0006468	TRINITY_GG_1272_c66_g1	protein phosphorylation	ACCR3_ARATH	58.65	Putative serine/threonine-protein kinase-like protein CCR3	tig00000125
GO:0006468	TRINITY_GG_199_c187_g1	protein phosphorylation	WAKLH_ARATH	37.994	Wall-associated receptor kinase-like 9	tig00004323
GO:0006468	TRINITY_GG_2125_c0_g1	protein phosphorylation	Y4230_ARATH	45.714	G-type lectin S-receptor-like serine/threonine-protein kinase At4g03230	tig00000682
GO:0006468	TRINITY_GG_2125_c11_g1	protein phosphorylation	RGI4_ARATH	56.075	Leucine-rich repeat receptor-like serine/threonine-protein kinase RGI4	tig00000682
GO:0006468	TRINITY_GG_2125_c8_g1	protein phosphorylation	Y4230_ARATH	73.228	G-type lectin S-receptor-like serine/threonine-protein kinase At4g03230	tig00000682
GO:0006468	TRINITY_GG_2125_c8_g2	protein phosphorylation	Y4230_ARATH	66.321	G-type lectin S-receptor-like serine/threonine-protein kinase At4g03230	tig00000682
GO:0006468	TRINITY_GG_222_c54_g1	protein phosphorylation	RLK1_ARATH	46.121	G-type lectin S-receptor-like serine/threonine-protein kinase RLK1	tig00004323
GO:0006468	TRINITY_GG_2239_c7_g1	protein phosphorylation	PBL7_ARATH	84.375	Probable serine/threonine-protein kinase PBL7	tig00100752
GO:0006468	TRINITY_GG_2737_c105_g1	protein phosphorylation	PXC3_ARATH	83.333	Leucine-rich repeat receptor-like tyrosine-protein kinase PXC3	tig00000039
GO:0006468	TRINITY_GG_3235_c31_g1	protein phosphorylation	BH153_ARATH	72.115	Transcription factor bHLH153	tig00000018
GO:0006468	TRINITY_GG_3258_c28_g1	protein phosphorylation	RIN4_ARATH	75	RPM1-interacting protein 4	tig00000018
GO:0006468	TRINITY_GG_3258_c79_g1	protein phosphorylation	HERK_ARATH	66.818	Receptor-like protein kinase HERK 1	tig00000018
GO:0006468	TRINITY_GG_3881_c0_g2	protein phosphorylation	PBL17_ARATH	64.583	Probable serine/threonine-protein kinase PBL17	tig00000167
GO:0006468	TRINITY_GG_5042_c1_g1	protein phosphorylation	RLK5_ARATH	46.667	Receptor-like protein kinase 5	tig00000045
GO:0006468	TRINITY_GG_5078_c135_g1	protein phosphorylation	CIPK6_ARATH	59.674	CBL-interacting serine/threonine-protein kinase 6	tig00000045
GO:0006468	TRINITY_GG_5092_c3_g1	protein phosphorylation	Y4361_ARATH	60.439	Probable LRR receptor-like serine/threonine-protein kinase At4g36180	tig00100787
GO:0006468	TRINITY_GG_5204_c1_g1	protein phosphorylation	TOB1A_XENLA	37.815	DNA topoisomerase 2-binding protein 1-A	tig00000048
GO:0006468	TRINITY_GG_5205_c2_g1	protein phosphorylation	CRY1_ARATH	94.915	Cryptochrome-1	tig00000048
GO:0006468	TRINITY_GG_5327_c41_g2	protein phosphorylation	MPK3_ARATH	90.647	Mitogen-activated protein kinase 3	tig00000139
GO:0006468	TRINITY_GG_5490_c123_g1	protein phosphorylation	CRK25_ARATH	43.75	Cysteine-rich receptor-like protein kinase 25	tig00000009
GO:0006468	TRINITY_GG_5490_c28_g4	protein phosphorylation	B120_ARATH	51.163	G-type lectin S-receptor-like serine/threonine-protein kinase B120	tig00000009
GO:0006468	TRINITY_GG_5490_c32_g1	protein phosphorylation	SRF3_ARATH	68.966	Protein STRUBBELIG-RECEPTOR FAMILY 3	tig00000009
GO:0006468	TRINITY_GG_5490_c64_g2	protein phosphorylation	Y1130_ARATH	64.286	G-type lectin S-receptor-like serine/threonine-protein kinase At1g11300	tig00000009
GO:0006468	TRINITY_GG_5534_c606_g1	protein phosphorylation	FLS2_ARATH	47.8	LRR receptor-like serine/threonine-protein kinase FLS2	tig00000009
GO:0006468	TRINITY_GG_5831_c86_g1	protein phosphorylation	MPK3_ARATH	88.542	Mitogen-activated protein kinase 3	tig00000062
GO:0006468	TRINITY_GG_6053_c474_g1	protein phosphorylation	Y1743_ARATH	60.132	Probable LRR receptor-like serine/threonine-protein kinase At1g74360	tig00000023
GO:0006468	TRINITY_GG_6056_c51_g1	protein phosphorylation	WNK3_ARATH	78.059	Probable serine/threonine-protein kinase WNK3	tig00000023
GO:0006468	TRINITY_GG_6056_c65_g1	protein phosphorylation	Y5838_ARATH	65.689	Probably inactive leucine-rich repeat receptor-like protein kinase At5g48380	tig00000023
GO:0006468	TRINITY_GG_6302_c3_g1	protein phosphorylation	SIS8_ARATH	45.833	Probable serine/threonine-protein kinase SIS8	tig00000046
GO:0006468	TRINITY_GG_6317_c297_g1	protein phosphorylation	Y2241_ARATH	46.058	Putative leucine-rich repeat receptor-like serine/threonine-protein kinase At2g24130	tig00000046
GO:0006468	TRINITY_GG_7256_c176_g1	protein phosphorylation	Y1853_ARATH	73.422	Receptor-like serine/threonine-protein kinase At1g78530	tig00000094
GO:0006468	TRINITY_GG_737_c430_g1	protein phosphorylation	Y1105_ARATH	62.48	Probable receptor-like protein kinase At1g11050	tig00000052
GO:0006468	TRINITY_GG_7684_c176_g1	protein phosphorylation	P4KG7_ARATH	69.066	Phosphatidylinositol 4-kinase gamma 7	tig00000031
GO:0006468	TRINITY_GG_7684_c306_g2	protein phosphorylation	HT1_ARATH	47.445	Serine/threonine/tyrosine-protein kinase HT1	tig00000031
GO:0006468	TRINITY_GG_7684_c381_g1	protein phosphorylation	Y1105_ARATH	62.903	Probable receptor-like protein kinase At1g11050	tig00000031
GO:0006468	TRINITY_GG_7884_c59_g1	protein phosphorylation	PCRK1_ARATH	77.358	Serine/threonine-protein kinase PCRK1	tig00000056
GO:0006468	TRINITY_GG_7943_c7_g1	protein phosphorylation	CRPK1_ARATH	77.273	Cold-responsive protein kinase 1	tig00000171
GO:0006468	TRINITY_GG_8491_c1_g1	protein phosphorylation	PERK1_ARATH	83.621	Proline-rich receptor-like protein kinase PERK1	tig00100761
GO:0006468	TRINITY_GG_8991_c9_g1	protein phosphorylation	GSO1_ARATH	70	LRR receptor-like serine/threonine-protein kinase GSO1	tig00000233
GO:0006468	TRINITY_GG_9007_c2_g1	protein phosphorylation	CCA22_ARATH	72.917	Cyclin-A2-2	tig00000853
GO:0006468	TRINITY_GG_9403_c7_g1	protein phosphorylation	WNK5_ARATH	83.846	Probable serine/threonine-protein kinase WNK5	tig00000001
GO:0006468	TRINITY_GG_9403_c74_g3	protein phosphorylation	CIPKB_ARATH	60.373	CBL-interacting serine/threonine-protein kinase 11	tig00000001
GO:0006468	TRINITY_GG_9819_c9_g3	protein phosphorylation	HAK1_ORYSJ	59.516	Potassium transporter 1	tig00000122
GO:0016567	TRINITY_GG_10005_c384_g1	protein ubiquitination	ATL41_ORYSJ	34.673	E3 ubiquitin-protein ligase Os04g0590900	tig00000003
GO:0016567	TRINITY_GG_10005_c564_g1	protein ubiquitination	SKI25_ARATH	46.575	F-box/kelch-repeat protein SKIP25	tig00000003
GO:0016567	TRINITY_GG_10283_c52_g1	protein ubiquitination	EBF1_ARATH	56.075	EIN3-binding F-box protein 1	tig00000127
GO:0016567	TRINITY_GG_10634_c2_g1	protein ubiquitination	ATL8_ARATH	58.125	RING-H2 finger protein ATL8	tig00004341
GO:0016567	TRINITY_GG_1088_c78_g1	protein ubiquitination	ATL51_ARATH	46.19	RING-H2 finger protein ATL51	tig00100741
GO:0016567	TRINITY_GG_1272_c29_g1	protein ubiquitination	RDUF2_ARATH	48.023	E3 ubiquitin-protein ligase RDUF2	tig00000125
GO:0016567	TRINITY_GG_222_c794_g1	protein ubiquitination	SAP5_ARATH	87.302	Zinc finger A20 and AN1 domain-containing stress-associated protein 5	tig00004323
GO:0016567	TRINITY_GG_3245_c21_g1	protein ubiquitination	ATL2_ARATH	45.246	RING-H2 finger protein ATL2	tig00000018
GO:0016567	TRINITY_GG_3258_c351_g2	protein ubiquitination	NPR5_ARATH	81.951	Regulatory protein NPR5	tig00000018
GO:0016567	TRINITY_GG_3278_c1_g1	protein ubiquitination	RHY1A_ARATH	53.061	Probable E3 ubiquitin-protein ligase RHY1A	tig00000703
GO:0016567	TRINITY_GG_4038_c283_g1	protein ubiquitination	PUB21_ARATH	43.897	U-box domain-containing protein 21	tig00000193
GO:0016567	TRINITY_GG_4038_c60_g1	protein ubiquitination	AIRP2_ARATH	78.431	E3 ubiquitin-protein ligase AIRP2	tig00000193
GO:0016567	TRINITY_GG_5197_c127_g1	protein ubiquitination	ATL23_ARATH	52.206	E3 ubiquitin-protein ligase ATL23	tig00000048
GO:0016567	TRINITY_GG_5831_c135_g2	protein ubiquitination	ATP5H_ARATH	83.929	ATP synthase subunit d, mitochondrial	tig00000062
GO:0016567	TRINITY_GG_5831_c226_g1	protein ubiquitination	RMA1_CAPAN	49.174	E3 ubiquitin-protein ligase RMA1H1	tig00000062
GO:0016567	TRINITY_GG_5948_c26_g1	protein ubiquitination	Y2424_ARATH	73.23	BTB/POZ domain-containing protein At2g24240	tig00000204
GO:0016567	TRINITY_GG_6048_c176_g1	protein ubiquitination	PUB38_ARATH	50	U-box domain-containing protein 38	tig00000023
GO:0016567	TRINITY_GG_6056_c79_g1	protein ubiquitination	FBL17_ARATH	68.944	F-box/LRR-repeat protein 17	tig00000023
GO:0016567	TRINITY_GG_6317_c169_g1	protein ubiquitination	PUB17_ARATH	64.521	U-box domain-containing protein 17	NA
GO:0016567	TRINITY_GG_6436_c1_g1	protein ubiquitination	SKP1B_ARATH	74.854	SKP1-like protein 1B	tig00000106
GO:0016567	TRINITY_GG_6531_c24_g1	protein ubiquitination	SR1P1_ARATH	68.298	BTB/POZ domain-containing protein SR1IP1	tig00000084
GO:0016567	TRINITY_GG_7256_c309_g1	protein ubiquitination	HEI10_ARATH	72.816	E3 ubiquitin-protein ligase CCNB1IP1 homolog	tig00000094
GO:0016567	TRINITY_GG_737_c642_g1	protein ubiquitination	AIRP2_ARATH	49.268	E3 ubiquitin-protein ligase AIRP2	tig00000052
GO:0016567	TRINITY_GG_7562_c144_g2	protein ubiquitination	P2A13_ARATH	56.154	F-box protein PP2-A13	tig00004326
GO:0016567	TRINITY_GG_7562_c71_g2	protein ubiquitination	ARI7_ARATH	36.81	Probable E3 ubiquitin-protein ligase ARI7	tig00004326
GO:0016567	TRINITY_GG_7562_c83_g3	protein ubiquitination	ARI8_ARATH	45.522	Probable E3 ubiquitin-protein ligase ARI8	tig00004326
GO:0016567	TRINITY_GG_7682_c63_g1	protein ubiquitination	ATL52_ARATH	39.394	RING-H2 finger protein ATL52	tig00000031
GO:0016567	TRINITY_GG_7684_c447_g1	protein ubiquitination	ACD6_ARATH	35.714	Protein ACCELERATED CELL DEATH 6	tig00000031
GO:0016567	TRINITY_GG_9399_c171_g1	protein ubiquitination	ATL3_ARATH	36.964	RING-H2 finger protein ATL3	tig00000001
GO:0016567	TRINITY_GG_9403_c145_g1	protein ubiquitination	FBL3_ARATH	57.429	F-box/LRR-repeat protein 3	tig00000001
GO:0016567	TRINITY_GG_9405_c980_g1	protein ubiquitination	RFWD3_MOUSE	39.13	E3 ubiquitin-protein ligase RFWD3	tig00000001
GO:0016567	TRINITY_GG_9983_c9_g1	protein ubiquitination	PUB22_ARATH	55.833	E3 ubiquitin-protein ligase PUB22	tig00000003
GO:0048544	TRINITY_GG_4038_c234_g1	recognition of pollen	KPRO_MAIZE	48.884	Putative receptor protein kinase ZmPK1	tig00000193
GO:0048544	TRINITY_GG_5831_c424_g1	recognition of pollen	Y2913_ARATH	53.846	G-type lectin S-receptor-like serine/threonine-protein kinase At2g19130	tig00000062
GO:0048544	TRINITY_GG_5997_c0_g1	recognition of pollen	SPH5_ARATH	45.192	S-protein homolog 5	tig00000602
GO:1900618	TRINITY_GG_408_c878_g2	regulation of shoot system morphogenesis	GT121_ARATH	69.2	Putative glutamine amidotransferase GAT1_2.1	tig00000080
GO:1900618	TRINITY_GG_5534_c888_g1	regulation of shoot system morphogenesis	PCP10_ARATH	34.091	Precursor of CEP10	tig00000009
GO:0006355	TRINITY_GG_10005_c397_g1	regulation of transcription, DNA-templat...	EF100_ARATH	55.245	Ethylene-responsive transcription factor 1A	tig00000003
GO:0006355	TRINITY_GG_10005_c487_g1	regulation of transcription, DNA-templat...	MYC2_SOLLC	73.333	Transcription factor MYC2	tig00000003
GO:0006355	TRINITY_GG_10005_c681_g1	regulation of transcription, DNA-templat...	AHL23_ARATH	65.517	AT-hook motif nuclear-localized protein 23	tig00000003
GO:0006355	TRINITY_GG_10039_c0_g1	regulation of transcription, DNA-templat...	DRE1D_ARATH	55.399	Dehydration-responsive element-binding protein 1D	tig00000424
GO:0006355	TRINITY_GG_10282_c8_g1	regulation of transcription, DNA-templat...	C3H33_ORYSJ	55.172	Zinc finger CCCH domain-containing protein 33	tig00000127
GO:0006355	TRINITY_GG_10350_c2_g1	regulation of transcription, DNA-templat...	PIL15_ORYSJ	57.764	Transcription factor PHYTOCHROME INTERACTING FACTOR-LIKE 15	tig00000237
GO:0006355	TRINITY_GG_10390_c5_g1	regulation of transcription, DNA-templat...	AG11S_VITVI	82.569	Agamous-like MADS-box protein AGL11	tig00000884
GO:0006355	TRINITY_GG_10646_c3_g1	regulation of transcription, DNA-templat...	LBD31_ARATH	65.546	LOB domain-containing protein 31	tig00000360
GO:0006355	TRINITY_GG_10652_c1_g1	regulation of transcription, DNA-templat...	MAD18_ORYSJ	58.442	MADS-box transcription factor 18	tig00000360
GO:0006355	TRINITY_GG_10767_c77_g1	regulation of transcription, DNA-templat...	PHR1_ARATH	50.485	Protein PHOSPHATE STARVATION RESPONSE 1	tig00000065
GO:0006355	TRINITY_GG_10769_c53_g1	regulation of transcription, DNA-templat...	ALY2_ARATH	57.391	Protein ALWAYS EARLY 2	tig00000065
GO:0006355	TRINITY_GG_10894_c113_g1	regulation of transcription, DNA-templat...	WRK75_ARATH	89.888	Probable WRKY transcription factor 75	tig00000020
GO:0006355	TRINITY_GG_11009_c1_g1	regulation of transcription, DNA-templat...	SCL33_ARATH	41.896	Scarecrow-like protein 33	tig00000536
GO:0006355	TRINITY_GG_1271_c84_g1	regulation of transcription, DNA-templat...	AGL15_BRANA	63.636	Agamous-like MADS-box protein AGL15	tig00000125
GO:0006355	TRINITY_GG_1272_c23_g1	regulation of transcription, DNA-templat...	C3H47_ARATH	53.968	Zinc finger CCCH domain-containing protein 47	tig00000125
GO:0006355	TRINITY_GG_1273_c27_g1	regulation of transcription, DNA-templat...	CDA7L_HUMAN	50	Cell division cycle-associated 7-like protein	tig00000125
GO:0006355	TRINITY_GG_1365_c7_g1	regulation of transcription, DNA-templat...	WRK11_ARATH	64.972	Probable WRKY transcription factor 11	tig00000354
GO:0006355	TRINITY_GG_1516_c0_g1	regulation of transcription, DNA-templat...	NC104_ARATH	40.964	NAC domain-containing protein 104	tig00000177
GO:0006355	TRINITY_GG_1517_c72_g1	regulation of transcription, DNA-templat...	IND_ARATH	80.899	Transcription factor IND	tig00000177
GO:0006355	TRINITY_GG_1522_c182_g1	regulation of transcription, DNA-templat...	NAC6_SOYBN	78.912	NAC domain-containing protein 6	tig00000100
GO:0006355	TRINITY_GG_1522_c190_g1	regulation of transcription, DNA-templat...	FBP24_PETHY	43.605	MADS-box protein FBP24	tig00000100
GO:0006355	TRINITY_GG_1522_c55_g1	regulation of transcription, DNA-templat...	WRK40_ARATH	53.247	Probable WRKY transcription factor 40	tig00000100
GO:0006355	TRINITY_GG_1633_c2_g1	regulation of transcription, DNA-templat...	ATB40_ARATH	74.444	Homeobox-leucine zipper protein ATHB-40	tig00000491
GO:0006355	TRINITY_GG_2040_c103_g1	regulation of transcription, DNA-templat...	WRK40_ARATH	41.503	Probable WRKY transcription factor 40	NA
GO:0006355	TRINITY_GG_2158_c80_g2	regulation of transcription, DNA-templat...	SPL1_ARATH	49.394	Squamosa promoter-binding-like protein 1	tig00004328
GO:0006355	TRINITY_GG_2268_c1_g1	regulation of transcription, DNA-templat...	APRR2_ARATH	60.563	Two-component response regulator-like APRR2	tig00000595
GO:0006355	TRINITY_GG_2723_c51_g1	regulation of transcription, DNA-templat...	HSF8_SOLLC	81.356	Heat shock factor protein HSF8	tig00000039
[truncated: 211 more rows]

## Sheet: ST-5F
Supplemental Table 5F. SAM vs Floral meristem tissue enrichment analysis results within male A. tuberculatus
[truncated: 280 more rows]

[truncated: 5 more sheets: ST-5G, ST-5H, ST-5I, ST-5J, ST-5K]
