# Supplementary material for: Comparative transcriptomic analysis of male and females in the dioecious weeds Amaranthus palmeri and Amaranthus tuberculatus
Source: BMC Plant Biol. 2023 Jun 26;23:339. doi: 10.1186/s12870-023-04286-9 (PMC10291800; doi:10.1186/s12870-023-04286-9)
Supplement: Supplementary file 7 — Additional file 7: Supplemental table 6. A. GO enrichment analysis with Blue module in WGCNA analysis for Amaranthus tuberculatus. B. Module membership - Gene trait corralation hub genes for the blue module in WGCNA for Amaranthus tuberculatus. C. GO enrichment analysis with Yellow module in WGCNA for Amaranthus tuberculatus. D. Module membership-Gene trait corralation hub genes for the yellow module in WGCNA for Amaranthus tuberculatus. E. GO enrichment analysis with turquoise module in WGCNA for Amaranthus tuberculatus. F. Module membership-Gene trait corralation hub genes for the turquoise module in WGCNA for Amaranthus tuberculatus. G. GO enrichment analysis with brown module in WGCNA for Amaranthus tuberculatus. H. Module membership-Gene trait corralation hub genes for the brown module in WGCNA for Amaranthus tuberculatus. I. GO enrichment analysis with red module in WGCNA for Amaranthus tuberculatus. J. Module membership-Gene trait corralation hub genes for the red module in WGCNA for Amaranthus tuberculatus. K. GO enrichment analysis with green module in WGCNA for Amaranthus tuberculatus. L. Module membership-Gene trait corralation hub genes for the green module in WGCNA for Amaranthus tuberculatus. [file 12870_2023_4286_MOESM7_ESM.xlsx]

## Sheet: ST-6A
Supplemental table 6A. GO enrichment analysis with Blue module in WGCNA analysis for Amaranthus tuberculatus
Module	Species	GO ID	Term	Annotated	Significant	Expected	Weight p-value	Classic p-value
Blue	A. tuberculatus	GO:0016567	protein ubiquitination	868	167	56.37	1e-30	1e-30
Blue	A. tuberculatus	GO:0009414	response to water deprivation	587	123	38.12	1.4e-26	1e-30
Blue	A. tuberculatus	GO:0001101	response to acid chemical	1500	277	97.41	6.9e-25	1e-30
Blue	A. tuberculatus	GO:0050832	defense response to fungus	514	105	33.38	2.1e-24	6e-26
Blue	A. tuberculatus	GO:0055085	transmembrane transport	1244	213	80.78	4.5e-24	1e-30
Blue	A. tuberculatus	GO:0071456	cellular response to hypoxia	243	65	15.78	3.8e-23	3.8e-23
Blue	A. tuberculatus	GO:2000112	regulation of cellular macromolecule bio...	3365	375	218.52	5.6e-23	7.7e-26
Blue	A. tuberculatus	GO:0015031	protein transport	1219	157	79.16	1.2e-22	1.8e-16
Blue	A. tuberculatus	GO:0009834	plant-type secondary cell wall biogenesi...	110	46	7.14	3.3e-21	6.2e-26
Blue	A. tuberculatus	GO:0007568	aging	274	66	17.79	8.6e-21	8.6e-21
Blue	A. tuberculatus	GO:0071555	cell wall organization	810	149	52.6	2.5e-18	1e-30
Blue	A. tuberculatus	GO:0006468	protein phosphorylation	1402	207	91.05	4.9e-18	6.9e-29
Blue	A. tuberculatus	GO:0015833	peptide transport	1227	161	79.68	1.5e-17	1.3e-17
Blue	A. tuberculatus	GO:0006952	defense response	2372	401	154.04	2.9e-17	1e-30
Blue	A. tuberculatus	GO:0009611	response to wounding	328	66	21.3	5.9e-17	1.7e-16
Blue	A. tuberculatus	GO:0032989	cellular component morphogenesis	661	104	42.93	8.4e-16	5.4e-17
Blue	A. tuberculatus	GO:0042742	defense response to bacterium	779	131	50.59	1.2e-15	1.1e-23
Blue	A. tuberculatus	GO:0010150	leaf senescence	370	61	24.03	1.5e-15	2e-11
Blue	A. tuberculatus	GO:0009651	response to salt stress	766	118	49.74	1.6e-15	2.3e-18
Blue	A. tuberculatus	GO:0009409	response to cold	498	89	32.34	4.8e-15	3.1e-18
Blue	A. tuberculatus	GO:0009873	ethylene-activated signaling pathway	263	51	17.08	4.3e-14	1.9e-12
Blue	A. tuberculatus	GO:0006355	regulation of transcription, DNA-templat...	2878	341	186.9	9.4e-14	4e-28
Blue	A. tuberculatus	GO:0009737	response to abscisic acid	870	154	56.5	1.8e-12	3.9e-30
Blue	A. tuberculatus	GO:0046777	protein autophosphorylation	382	62	24.81	2.7e-11	2.7e-11
Blue	A. tuberculatus	GO:0009733	response to auxin	619	105	40.2	5.1e-11	1.6e-19
Blue	A. tuberculatus	GO:0009751	response to salicylic acid	339	60	22.01	8.2e-11	1.4e-12
Blue	A. tuberculatus	GO:0051603	proteolysis involved in cellular protein...	850	132	55.2	1.7e-10	1e-20
Blue	A. tuberculatus	GO:0009809	lignin biosynthetic process	91	26	5.91	2.6e-10	7.7e-11
Blue	A. tuberculatus	GO:0007623	circadian rhythm	366	56	23.77	6.4e-10	2.3e-09
Blue	A. tuberculatus	GO:0009738	abscisic acid-activated signaling pathwa...	463	86	30.07	6.7e-10	9.7e-19
Blue	A. tuberculatus	GO:0006694	steroid biosynthetic process	158	30	10.26	7.7e-10	1e-07
Blue	A. tuberculatus	GO:0045492	xylan biosynthetic process	56	24	3.64	2.2e-09	1.6e-14
Blue	A. tuberculatus	GO:0000045	autophagosome assembly	60	22	3.9	3.7e-09	8.8e-12
Blue	A. tuberculatus	GO:0045490	pectin catabolic process	94	24	6.1	4.9e-09	4.9e-09
Blue	A. tuberculatus	GO:0009734	auxin-activated signaling pathway	402	62	26.11	4.9e-09	2.3e-10
Blue	A. tuberculatus	GO:0045892	negative regulation of transcription, DN...	421	58	27.34	5e-09	5.7e-08
Blue	A. tuberculatus	GO:0000422	autophagy of mitochondrion	40	15	2.6	1.5e-08	1.3e-08
Blue	A. tuberculatus	GO:0009753	response to jasmonic acid	327	50	21.24	1.5e-08	1.6e-08
Blue	A. tuberculatus	GO:0046942	carboxylic acid transport	223	55	14.48	3.5e-08	4.5e-18
Blue	A. tuberculatus	GO:0010628	positive regulation of gene expression	925	104	60.07	4.3e-08	3.9e-08
Blue	A. tuberculatus	GO:0009826	unidimensional cell growth	480	89	31.17	4.6e-08	2.7e-19
Blue	A. tuberculatus	GO:0045893	positive regulation of transcription, DN...	759	93	49.29	7.1e-08	3.4e-09
Blue	A. tuberculatus	GO:0010183	pollen tube guidance	51	16	3.31	7.8e-08	7.8e-08
Blue	A. tuberculatus	GO:0006995	cellular response to nitrogen starvation	34	13	2.21	9e-08	9e-08
Blue	A. tuberculatus	GO:0006979	response to oxidative stress	633	94	41.11	9.3e-08	6.2e-14
Blue	A. tuberculatus	GO:0006486	protein glycosylation	222	36	14.42	9.5e-08	3.7e-07
Blue	A. tuberculatus	GO:0009723	response to ethylene	388	77	25.2	1.2e-07	1.2e-18
Blue	A. tuberculatus	GO:0009555	pollen development	441	68	28.64	1.6e-07	3.3e-11
Blue	A. tuberculatus	GO:0006970	response to osmotic stress	898	150	58.32	1.6e-07	1.2e-26
Blue	A. tuberculatus	GO:0009646	response to absence of light	71	19	4.61	2.1e-07	8.5e-08
Blue	A. tuberculatus	GO:0010200	response to chitin	43	15	2.79	2.6e-07	3.9e-08
Blue	A. tuberculatus	GO:0042744	hydrogen peroxide catabolic process	149	28	9.68	3.4e-07	3.4e-07
Blue	A. tuberculatus	GO:0010114	response to red light	66	18	4.29	3.8e-07	1.3e-07
Blue	A. tuberculatus	GO:0009626	plant-type hypersensitive response	188	36	12.21	3.9e-07	4.6e-09
Blue	A. tuberculatus	GO:0006623	protein targeting to vacuole	93	21	6.04	4.2e-07	4.2e-07
Blue	A. tuberculatus	GO:0046620	regulation of organ growth	21	9	1.36	4.9e-07	2.9e-06
Blue	A. tuberculatus	GO:0009846	pollen germination	110	23	7.14	5.3e-07	5.3e-07
Blue	A. tuberculatus	GO:0003333	amino acid transmembrane transport	73	19	4.74	6.4e-07	1.4e-07
Blue	A. tuberculatus	GO:0090333	regulation of stomatal closure	85	19	5.52	1.7e-06	1.7e-06
Blue	A. tuberculatus	GO:0010417	glucuronoxylan biosynthetic process	20	9	1.3	1.8e-06	1.8e-06
Blue	A. tuberculatus	GO:0046856	phosphatidylinositol dephosphorylation	31	11	2.01	2.1e-06	2.1e-06
Blue	A. tuberculatus	GO:0009744	response to sucrose	114	23	7.4	2.5e-06	1e-06
Blue	A. tuberculatus	GO:0051555	flavonol biosynthetic process	15	9	0.97	2.9e-06	7.1e-08
Blue	A. tuberculatus	GO:0010629	negative regulation of gene expression	1173	95	76.17	4.4e-06	0.01607
Blue	A. tuberculatus	GO:0010119	regulation of stomatal movement	182	42	11.82	4.5e-06	4.2e-13
Blue	A. tuberculatus	GO:0006624	vacuolar protein processing	13	7	0.84	5.9e-06	5.9e-06
Blue	A. tuberculatus	GO:0009789	positive regulation of abscisic acid-act...	93	19	6.04	7.1e-06	7.1e-06
Blue	A. tuberculatus	GO:1905959	positive regulation of cellular response...	93	19	6.04	7.1e-06	7.1e-06
Blue	A. tuberculatus	GO:0009903	chloroplast avoidance movement	18	8	1.17	7.6e-06	7.6e-06
Blue	A. tuberculatus	GO:0008272	sulfate transport	18	8	1.17	7.6e-06	7.6e-06
Blue	A. tuberculatus	GO:0007165	signal transduction	2753	368	178.78	9.1e-06	1e-30
Blue	A. tuberculatus	GO:0031145	anaphase-promoting complex-dependent cat...	117	21	7.6	9.3e-06	2e-05
Blue	A. tuberculatus	GO:0048367	shoot system development	1664	210	108.06	9.7e-06	1.3e-20
Blue	A. tuberculatus	GO:0042594	response to starvation	274	63	17.79	1.1e-05	8.1e-19
Blue	A. tuberculatus	GO:0048354	mucilage biosynthetic process involved i...	24	9	1.56	1.1e-05	1.1e-05
Blue	A. tuberculatus	GO:2000030	regulation of response to red or far red...	57	13	3.7	1.2e-05	5.8e-05
Blue	A. tuberculatus	GO:0009860	pollen tube growth	177	31	11.49	1.3e-05	4.2e-07
Blue	A. tuberculatus	GO:0031348	negative regulation of defense response	195	44	12.66	1.6e-05	2.8e-13
Blue	A. tuberculatus	GO:0045324	late endosome to vacuole transport	72	25	4.68	1.6e-05	1.4e-12
Blue	A. tuberculatus	GO:0015693	magnesium ion transport	25	9	1.62	1.6e-05	1.6e-05
Blue	A. tuberculatus	GO:0010224	response to UV-B	108	21	7.01	2.4e-05	5.5e-06
Blue	A. tuberculatus	GO:0072334	UDP-galactose transmembrane transport	11	6	0.71	2.6e-05	2.6e-05
Blue	A. tuberculatus	GO:0015706	nitrate transport	52	13	3.38	2.6e-05	2.1e-05
Blue	A. tuberculatus	GO:0032259	methylation	605	50	39.29	2.7e-05	0.04872
Blue	A. tuberculatus	GO:0016036	cellular response to phosphate starvatio...	114	21	7.4	2.9e-05	1.3e-05
Blue	A. tuberculatus	GO:0032922	circadian regulation of gene expression	33	10	2.14	3e-05	3e-05
Blue	A. tuberculatus	GO:2000113	negative regulation of cellular macromol...	662	73	42.99	3.2e-05	7.7e-06
Blue	A. tuberculatus	GO:2000652	regulation of secondary cell wall biogen...	36	12	2.34	3.2e-05	1.6e-06
Blue	A. tuberculatus	GO:0043328	protein transport to vacuole involved in...	27	9	1.75	3.2e-05	3.2e-05
Blue	A. tuberculatus	GO:0009788	negative regulation of abscisic acid-act...	112	20	7.27	3.3e-05	3.3e-05
Blue	A. tuberculatus	GO:0085029	extracellular matrix assembly	80	17	5.2	3.5e-05	1.2e-05
Blue	A. tuberculatus	GO:0009845	seed germination	257	41	16.69	3.6e-05	9.4e-08
Blue	A. tuberculatus	GO:0048364	root development	941	122	61.11	4.1e-05	2.7e-13
Blue	A. tuberculatus	GO:0070676	intralumenal vesicle formation	12	6	0.78	4.9e-05	4.9e-05
Blue	A. tuberculatus	GO:0030187	melatonin biosynthetic process	12	6	0.78	4.9e-05	4.9e-05
Blue	A. tuberculatus	GO:0040008	regulation of growth	699	99	45.39	5.1e-05	2.6e-13
Blue	A. tuberculatus	GO:0044804	autophagy of nucleus	33	13	2.14	5.4e-05	5.9e-08
Blue	A. tuberculatus	GO:0005975	carbohydrate metabolic process	1583	262	102.8	6.5e-05	1e-30
Blue	A. tuberculatus	GO:0009644	response to high light intensity	84	19	5.45	7e-05	1.4e-06
Blue	A. tuberculatus	GO:0031146	SCF-dependent proteasomal ubiquitin-depe...	92	17	5.97	8.1e-05	8.1e-05
Blue	A. tuberculatus	GO:0009904	chloroplast accumulation movement	18	7	1.17	8.1e-05	8.1e-05
Blue	A. tuberculatus	GO:0048527	lateral root development	190	30	12.34	8.3e-05	5.8e-06
Blue	A. tuberculatus	GO:0032509	endosome transport via multivesicular bo...	54	21	3.51	8.4e-05	6.9e-12
Blue	A. tuberculatus	GO:1901642	nucleoside transmembrane transport	5	4	0.32	8.4e-05	8.4e-05
Blue	A. tuberculatus	GO:2000070	regulation of response to water deprivat...	60	14	3.9	8.9e-05	2.3e-05
Blue	A. tuberculatus	GO:0010228	vegetative to reproductive phase transit...	313	47	20.33	0.00011	7.6e-08
Blue	A. tuberculatus	GO:0055081	anion homeostasis	62	17	4.03	0.00011	2.7e-07
Blue	A. tuberculatus	GO:0010597	green leaf volatile biosynthetic process	45	11	2.92	0.00011	0.00011
Blue	A. tuberculatus	GO:0007157	heterophilic cell-cell adhesion via plas...	9	5	0.58	0.00012	0.00012
Blue	A. tuberculatus	GO:0006813	potassium ion transport	141	28	9.16	0.00012	1e-07
Blue	A. tuberculatus	GO:0010411	xyloglucan metabolic process	88	19	5.71	0.00012	3e-06
Blue	A. tuberculatus	GO:0071229	cellular response to acid chemical	203	31	13.18	0.00012	8.2e-06
Blue	A. tuberculatus	GO:0009641	shade avoidance	30	9	1.95	0.00012	8.3e-05
Blue	A. tuberculatus	GO:0032511	late endosome to vacuole transport via m...	41	15	2.66	0.00014	1.9e-08
Blue	A. tuberculatus	GO:1900425	negative regulation of defense response ...	47	11	3.05	0.00017	0.00017
Blue	A. tuberculatus	GO:0042128	nitrate assimilation	48	12	3.12	0.00018	4.2e-05
Blue	A. tuberculatus	GO:0009664	plant-type cell wall organization	263	49	17.08	0.00019	2.3e-11
Blue	A. tuberculatus	GO:0035556	intracellular signal transduction	802	112	52.08	0.00019	1.9e-14
Blue	A. tuberculatus	GO:0010252	auxin homeostasis	48	11	3.12	0.0002	0.0002
Blue	A. tuberculatus	GO:0051607	defense response to virus	143	19	9.29	0.00021	0.00235
Blue	A. tuberculatus	GO:0043562	cellular response to nitrogen levels	44	18	2.86	0.00022	8e-11
Blue	A. tuberculatus	GO:0045489	pectin biosynthetic process	125	26	8.12	0.00022	1.1e-07
Blue	A. tuberculatus	GO:0045087	innate immune response	559	92	36.3	0.00022	2e-16
Blue	A. tuberculatus	GO:0090059	protoxylem development	10	5	0.65	0.00022	0.00022
Blue	A. tuberculatus	GO:0002758	innate immune response-activating signal...	80	15	5.2	0.00022	0.00018
Blue	A. tuberculatus	GO:0002238	response to molecule of fungal origin	41	10	2.66	0.00023	0.00023
Blue	A. tuberculatus	GO:0010256	endomembrane system organization	254	30	16.49	0.00024	0.00116
Blue	A. tuberculatus	GO:0035264	multicellular organism growth	11	5	0.71	0.00024	0.00038
Blue	A. tuberculatus	GO:0072531	pyrimidine-containing compound transmemb...	27	9	1.75	0.00025	3.2e-05
Blue	A. tuberculatus	GO:0034727	piecemeal microautophagy of the nucleus	21	7	1.36	0.00025	0.00025
Blue	A. tuberculatus	GO:0009637	response to blue light	129	29	8.38	0.00025	3.2e-09
Blue	A. tuberculatus	GO:0009624	response to nematode	129	20	8.38	0.00025	0.00025
Blue	A. tuberculatus	GO:0016042	lipid catabolic process	357	62	23.18	0.00025	1.4e-12
Blue	A. tuberculatus	GO:0000302	response to reactive oxygen species	274	43	17.79	0.00027	7.5e-08
Blue	A. tuberculatus	GO:0042545	cell wall modification	192	34	12.47	0.00027	9e-08
Blue	A. tuberculatus	GO:0034434	sterol esterification	3	3	0.19	0.00027	0.00027
Blue	A. tuberculatus	GO:0015811	L-cystine transport	3	3	0.19	0.00027	0.00027
Blue	A. tuberculatus	GO:0006004	fucose metabolic process	62	14	4.03	0.0003	3.5e-05
Blue	A. tuberculatus	GO:0006817	phosphate ion transport	56	12	3.64	0.0003	0.00021
Blue	A. tuberculatus	GO:0009408	response to heat	401	48	26.04	0.00031	3.5e-05
Blue	A. tuberculatus	GO:0010117	photoprotection	16	6	1.04	0.00034	0.00034
Blue	A. tuberculatus	GO:0008652	cellular amino acid biosynthetic process	273	31	17.73	0.00034	0.00183
Blue	A. tuberculatus	GO:0006914	autophagy	175	41	11.36	0.00037	4.7e-13
Blue	A. tuberculatus	GO:0009908	flower development	874	102	56.76	0.00039	8e-09
Blue	A. tuberculatus	GO:0098656	anion transmembrane transport	216	47	14.03	0.00041	1.8e-13
Blue	A. tuberculatus	GO:0010118	stomatal movement	282	62	18.31	0.00043	1.6e-17
Blue	A. tuberculatus	GO:0009699	phenylpropanoid biosynthetic process	207	47	13.44	0.00044	3.4e-14
Blue	A. tuberculatus	GO:0042177	negative regulation of protein catabolic...	35	8	2.27	0.00047	0.00151
Blue	A. tuberculatus	GO:0032957	inositol trisphosphate metabolic process	23	7	1.49	0.00047	0.00047
Blue	A. tuberculatus	GO:0010025	wax biosynthetic process	88	15	5.71	0.00052	0.00052
Blue	A. tuberculatus	GO:0002252	immune effector process	188	27	12.21	0.00052	9e-05
Blue	A. tuberculatus	GO:0010476	gibberellin mediated signaling pathway	141	18	9.16	0.00053	0.00463
Blue	A. tuberculatus	GO:0015824	proline transport	7	4	0.45	0.00053	0.00053
Blue	A. tuberculatus	GO:0007205	protein kinase C-activating G protein-co...	7	4	0.45	0.00053	0.00053
Blue	A. tuberculatus	GO:0009909	regulation of flower development	242	31	15.72	0.00054	0.00024
Blue	A. tuberculatus	GO:0043067	regulation of programmed cell death	179	29	11.62	0.00057	4.9e-06
Blue	A. tuberculatus	GO:0009813	flavonoid biosynthetic process	157	33	10.2	0.00058	1.7e-09
Blue	A. tuberculatus	GO:0010167	response to nitrate	64	12	4.16	0.00062	0.00076
Blue	A. tuberculatus	GO:0034497	protein localization to phagophore assem...	12	5	0.78	0.00062	0.00062
Blue	A. tuberculatus	GO:0044805	late nucleophagy	12	5	0.78	0.00062	0.00062
Blue	A. tuberculatus	GO:0015996	chlorophyll catabolic process	39	11	2.53	0.00062	2.6e-05
Blue	A. tuberculatus	GO:0048316	seed development	895	108	58.12	0.00068	4.5e-10
Blue	A. tuberculatus	GO:0009612	response to mechanical stimulus	51	11	3.31	0.0007	0.00036
Blue	A. tuberculatus	GO:0042542	response to hydrogen peroxide	125	17	8.12	0.00071	0.00303
Blue	A. tuberculatus	GO:0009835	fruit ripening	55	11	3.57	0.00071	0.00071
Blue	A. tuberculatus	GO:0010337	regulation of salicylic acid metabolic p...	49	11	3.18	0.00082	0.00025
Blue	A. tuberculatus	GO:0009640	photomorphogenesis	120	18	7.79	0.00087	0.00075
Blue	A. tuberculatus	GO:2000028	regulation of photoperiodism, flowering	91	14	5.91	0.00088	0.00217
Blue	A. tuberculatus	GO:0010193	response to ozone	40	9	2.6	0.00088	0.00088
Blue	A. tuberculatus	GO:0010311	lateral root formation	74	13	4.81	0.00089	0.00089
Blue	A. tuberculatus	GO:1900150	regulation of defense response to fungus	122	18	7.92	0.00091	0.00091
Blue	A. tuberculatus	GO:0042546	cell wall biogenesis	407	97	26.43	0.00095	1.7e-29
Blue	A. tuberculatus	GO:0002213	defense response to insect	47	10	3.05	0.00095	0.00074
Blue	A. tuberculatus	GO:0052746	inositol phosphorylation	13	5	0.84	0.00095	0.00095
Blue	A. tuberculatus	GO:1901000	regulation of response to salt stress	91	11	5.91	0.00097	0.03364
Blue	A. tuberculatus	GO:0030242	autophagy of peroxisome	19	6	1.23	0.00097	0.00097
Blue	A. tuberculatus	GO:0045824	negative regulation of innate immune res...	63	15	4.09	0.00099	9.2e-06
Blue	A. tuberculatus	GO:0010037	response to carbon dioxide	30	10	1.95	0.001	1.2e-05
Blue	A. tuberculatus	GO:0106035	protein maturation by [4Fe-4S] cluster t...	8	4	0.52	0.001	0.001
Blue	A. tuberculatus	GO:0009627	systemic acquired resistance	113	18	7.34	0.00103	0.00036
Blue	A. tuberculatus	GO:0043090	amino acid import	20	7	1.3	0.00104	0.00018
Blue	A. tuberculatus	GO:0030574	collagen catabolic process	4	3	0.26	0.00104	0.00104
Blue	A. tuberculatus	GO:0043617	cellular response to sucrose starvation	4	3	0.26	0.00104	0.00104
Blue	A. tuberculatus	GO:0016127	sterol catabolic process	4	3	0.26	0.00104	0.00104
Blue	A. tuberculatus	GO:0006212	uracil catabolic process	4	3	0.26	0.00104	0.00104
Blue	A. tuberculatus	GO:0097295	morphine biosynthetic process	4	3	0.26	0.00104	0.00104
Blue	A. tuberculatus	GO:0019441	tryptophan catabolic process to kynureni...	4	3	0.26	0.00104	0.00104
Blue	A. tuberculatus	GO:0048768	root hair cell tip growth	26	7	1.69	0.00106	0.00106
Blue	A. tuberculatus	GO:0006865	amino acid transport	136	37	8.83	0.00121	4.5e-14
Blue	A. tuberculatus	GO:0098542	defense response to other organism	1542	280	100.14	0.00126	1e-30
Blue	A. tuberculatus	GO:0006357	regulation of transcription by RNA polym...	701	75	45.52	0.00133	1.7e-05
Blue	A. tuberculatus	GO:0048580	regulation of post-embryonic development	560	76	36.37	0.00138	1.1e-09
Blue	A. tuberculatus	GO:0019853	L-ascorbic acid biosynthetic process	17	6	1.1	0.0014	0.00049
Blue	A. tuberculatus	GO:0046786	viral replication complex formation and ...	14	5	0.91	0.0014	0.0014
Blue	A. tuberculatus	GO:0006825	copper ion transport	14	5	0.91	0.0014	0.0014
Blue	A. tuberculatus	GO:0010218	response to far red light	186	19	12.08	0.00147	0.03404
Blue	A. tuberculatus	GO:0016197	endosomal transport	163	33	10.59	0.00161	4.7e-09
Blue	A. tuberculatus	GO:0090332	stomatal closure	113	26	7.34	0.00166	1.2e-08
Blue	A. tuberculatus	GO:0009638	phototropism	28	7	1.82	0.0017	0.0017
Blue	A. tuberculatus	GO:2000122	negative regulation of stomatal complex ...	9	4	0.58	0.00172	0.00172
Blue	A. tuberculatus	GO:0010405	arabinogalactan protein metabolic proces...	9	4	0.58	0.00172	0.00172
Blue	A. tuberculatus	GO:0018258	protein O-linked glycosylation via hydro...	9	4	0.58	0.00172	0.00172
Blue	A. tuberculatus	GO:2000022	regulation of jasmonic acid mediated sig...	70	12	4.55	0.00172	0.00172
Blue	A. tuberculatus	GO:0006511	ubiquitin-dependent protein catabolic pr...	705	106	45.78	0.00172	6.6e-16
Blue	A. tuberculatus	GO:0034051	negative regulation of plant-type hypers...	21	6	1.36	0.00173	0.00173
Blue	A. tuberculatus	GO:0030244	cellulose biosynthetic process	145	22	9.42	0.00177	0.00017
Blue	A. tuberculatus	GO:1901568	fatty acid derivative metabolic process	160	27	10.39	0.00194	4.7e-06
Blue	A. tuberculatus	GO:1900140	regulation of seedling development	128	19	8.31	0.00197	0.00062
Blue	A. tuberculatus	GO:0009832	plant-type cell wall biogenesis	277	71	17.99	0.00201	5.9e-24
Blue	A. tuberculatus	GO:0051707	response to other organism	1947	339	126.44	0.00205	1e-30
Blue	A. tuberculatus	GO:0009959	negative gravitropism	29	7	1.88	0.00212	0.00212
Blue	A. tuberculatus	GO:0071805	potassium ion transmembrane transport	77	13	5	0.0022	0.0013
Blue	A. tuberculatus	GO:0051781	positive regulation of cell division	37	8	2.4	0.00221	0.00221
Blue	A. tuberculatus	GO:0052542	defense response by callose deposition	46	11	2.99	0.00224	0.00014
Blue	A. tuberculatus	GO:0006071	glycerol metabolic process	37	10	2.4	0.00224	9e-05
Blue	A. tuberculatus	GO:0009785	blue light signaling pathway	22	6	1.43	0.00225	0.00225
Blue	A. tuberculatus	GO:0006878	cellular copper ion homeostasis	22	6	1.43	0.00225	0.00225
Blue	A. tuberculatus	GO:0071244	cellular response to carbon dioxide	22	6	1.43	0.00225	0.00225
Blue	A. tuberculatus	GO:0046417	chorismate metabolic process	19	6	1.23	0.00247	0.00097
Blue	A. tuberculatus	GO:0033466	trans-zeatin biosynthetic process	5	3	0.32	0.00248	0.00248
Blue	A. tuberculatus	GO:0009825	multidimensional cell growth	92	18	5.97	0.00255	2.3e-05
Blue	A. tuberculatus	GO:0010431	seed maturation	112	16	7.27	0.00259	0.0024
Blue	A. tuberculatus	GO:0008643	carbohydrate transport	144	27	9.35	0.00259	5.7e-07
Blue	A. tuberculatus	GO:0010584	pollen exine formation	49	12	3.18	0.00263	5.3e-05
Blue	A. tuberculatus	GO:0006897	endocytosis	209	27	13.57	0.00263	0.00052
Blue	A. tuberculatus	GO:0071483	cellular response to blue light	32	10	2.08	0.0027	2.3e-05
Blue	A. tuberculatus	GO:0006857	oligopeptide transport	23	8	1.49	0.0027	6.3e-05
Blue	A. tuberculatus	GO:0080187	floral organ senescence	10	4	0.65	0.00271	0.00271
Blue	A. tuberculatus	GO:0010246	rhamnogalacturonan I biosynthetic proces...	10	4	0.65	0.00271	0.00271
Blue	A. tuberculatus	GO:0046855	inositol phosphate dephosphorylation	16	5	1.04	0.00274	0.00274
Blue	A. tuberculatus	GO:0061709	reticulophagy	16	5	1.04	0.00274	0.00274
Blue	A. tuberculatus	GO:0046686	response to cadmium ion	83	13	5.39	0.00279	0.00262
Blue	A. tuberculatus	GO:0048358	mucilage pectin biosynthetic process	23	6	1.49	0.00288	0.00288
Blue	A. tuberculatus	GO:0051865	protein autoubiquitination	39	8	2.53	0.00314	0.00314
Blue	A. tuberculatus	GO:0080001	mucilage extrusion from seed coat	31	7	2.01	0.00319	0.00319
Blue	A. tuberculatus	GO:0048759	xylem vessel member cell differentiation	17	5	1.1	0.00368	0.00368
Blue	A. tuberculatus	GO:0080147	root hair cell development	136	19	8.83	0.00382	0.0013
Blue	A. tuberculatus	GO:0009893	positive regulation of metabolic process	1399	169	90.85	0.004	4.7e-15
Blue	A. tuberculatus	GO:0034219	carbohydrate transmembrane transport	33	9	2.14	0.00403	0.00019
Blue	A. tuberculatus	GO:0042938	dipeptide transport	11	4	0.71	0.00404	0.00404
Blue	A. tuberculatus	GO:0080110	sporopollenin biosynthetic process	11	4	0.71	0.00404	0.00404
Blue	A. tuberculatus	GO:0080144	amino acid homeostasis	11	4	0.71	0.00404	0.00404
Blue	A. tuberculatus	GO:0060178	regulation of exocyst localization	11	4	0.71	0.00404	0.00404
Blue	A. tuberculatus	GO:0009416	response to light stimulus	1121	175	72.8	0.00409	2.3e-27
Blue	A. tuberculatus	GO:0019483	beta-alanine biosynthetic process	3	3	0.19	0.00421	0.00027
Blue	A. tuberculatus	GO:0062211	root regeneration	2	2	0.13	0.00422	0.00422
Blue	A. tuberculatus	GO:0034484	raffinose catabolic process	2	2	0.13	0.00422	0.00422
Blue	A. tuberculatus	GO:1901347	negative regulation of secondary cell wa...	2	2	0.13	0.00422	0.00422
Blue	A. tuberculatus	GO:1901747	prephenate(2-) biosynthetic process	2	2	0.13	0.00422	0.00422
Blue	A. tuberculatus	GO:0009617	response to bacterium	933	154	60.59	0.00424	9.2e-27
Blue	A. tuberculatus	GO:0016226	iron-sulfur cluster assembly	41	8	2.66	0.00435	0.00435
Blue	A. tuberculatus	GO:0006885	regulation of pH	64	16	4.16	0.00447	2.4e-06
Blue	A. tuberculatus	GO:0050829	defense response to Gram-negative bacter...	50	9	3.25	0.00449	0.00449
Blue	A. tuberculatus	GO:0016310	phosphorylation	1594	230	103.51	0.0045	1.5e-30
Blue	A. tuberculatus	GO:0090693	plant organ senescence	381	65	24.74	0.00455	9.4e-13
Blue	A. tuberculatus	GO:0030198	extracellular matrix organization	118	26	7.66	0.00464	3.2e-08
Blue	A. tuberculatus	GO:0090697	post-embryonic plant organ morphogenesis	167	29	10.84	0.00464	1.2e-06
Blue	A. tuberculatus	GO:0071470	cellular response to osmotic stress	68	13	4.42	0.00469	0.00038
Blue	A. tuberculatus	GO:0047484	regulation of response to osmotic stress	97	14	6.3	0.00469	0.00396
Blue	A. tuberculatus	GO:2000469	negative regulation of peroxidase activi...	6	3	0.39	0.00471	0.00471
Blue	A. tuberculatus	GO:1905582	response to mannose	6	3	0.39	0.00471	0.00471
Blue	A. tuberculatus	GO:0010366	negative regulation of ethylene biosynth...	6	3	0.39	0.00471	0.00471
Blue	A. tuberculatus	GO:0010412	mannan metabolic process	6	3	0.39	0.00471	0.00471
Blue	A. tuberculatus	GO:0009831	plant-type cell wall modification involv...	18	5	1.17	0.00483	0.00483
Blue	A. tuberculatus	GO:0009735	response to cytokinin	169	17	10.97	0.00514	0.04867
Blue	A. tuberculatus	GO:0009395	phospholipid catabolic process	39	9	2.53	0.00548	0.00072
Blue	A. tuberculatus	GO:0032436	positive regulation of proteasomal ubiqu...	51	9	3.31	0.00549	0.00515
Blue	A. tuberculatus	GO:0015743	malate transport	20	7	1.3	0.00574	0.00018
Blue	A. tuberculatus	GO:0045851	pH reduction	12	4	0.78	0.00576	0.00576
Blue	A. tuberculatus	GO:0009630	gravitropism	131	19	8.51	0.00581	0.00082
Blue	A. tuberculatus	GO:0006470	protein dephosphorylation	149	21	9.68	0.00587	0.00067
Blue	A. tuberculatus	GO:0045926	negative regulation of growth	64	12	4.16	0.00617	0.00076
Blue	A. tuberculatus	GO:0009073	aromatic amino acid family biosynthetic ...	65	9	4.22	0.0062	0.0241
Blue	A. tuberculatus	GO:0006821	chloride transport	22	6	1.43	0.0062	0.00225
Blue	A. tuberculatus	GO:1900366	negative regulation of defense response ...	19	5	1.23	0.00621	0.00621
Blue	A. tuberculatus	GO:0009969	xyloglucan biosynthetic process	19	5	1.23	0.00621	0.00621
Blue	A. tuberculatus	GO:0090378	seed trichome elongation	19	5	1.23	0.00621	0.00621
Blue	A. tuberculatus	GO:0010015	root morphogenesis	528	68	34.29	0.00628	6.3e-08
Blue	A. tuberculatus	GO:0009567	double fertilization forming a zygote an...	44	8	2.86	0.00649	0.00679
Blue	A. tuberculatus	GO:0051453	regulation of intracellular pH	38	9	2.47	0.00674	0.00059
Blue	A. tuberculatus	GO:0006812	cation transport	563	88	36.56	0.00754	2e-14
Blue	A. tuberculatus	GO:0006636	unsaturated fatty acid biosynthetic proc...	36	7	2.34	0.00762	0.00762
Blue	A. tuberculatus	GO:0009827	plant-type cell wall modification	68	14	4.42	0.00772	0.0001
Blue	A. tuberculatus	GO:0080092	regulation of pollen tube growth	45	8	2.92	0.00779	0.00779
Blue	A. tuberculatus	GO:0097237	cellular response to toxic substance	46	7	2.99	0.00784	0.02788
Blue	A. tuberculatus	GO:0060967	negative regulation of gene silencing by...	14	4	0.91	0.00785	0.01049
Blue	A. tuberculatus	GO:0035434	copper ion transmembrane transport	7	3	0.45	0.00785	0.00785
Blue	A. tuberculatus	GO:1903409	reactive oxygen species biosynthetic pro...	39	8	2.53	0.00787	0.00314
Blue	A. tuberculatus	GO:0042939	tripeptide transport	13	4	0.84	0.00789	0.00789
Blue	A. tuberculatus	GO:0005986	sucrose biosynthetic process	13	4	0.84	0.00789	0.00789
Blue	A. tuberculatus	GO:0000209	protein polyubiquitination	150	18	9.74	0.00827	0.00875
Blue	A. tuberculatus	GO:0034605	cellular response to heat	86	12	5.58	0.00884	0.00954
Blue	A. tuberculatus	GO:0009625	response to insect	37	7	2.4	0.00888	0.00888
Blue	A. tuberculatus	GO:1902074	response to salt	60	10	3.9	0.00958	0.005
Blue	A. tuberculatus	GO:0009311	oligosaccharide metabolic process	134	22	8.7	0.00962	5.3e-05
Blue	A. tuberculatus	GO:0009690	cytokinin metabolic process	69	14	4.48	0.00963	0.00012
Blue	A. tuberculatus	GO:0045927	positive regulation of growth	92	17	5.97	0.00965	8.1e-05
Blue	A. tuberculatus	GO:0007155	cell adhesion	83	15	5.39	0.00967	0.00027
Blue	A. tuberculatus	GO:0055075	potassium ion homeostasis	32	8	2.08	0.00972	0.00081
Blue	A. tuberculatus	GO:0080113	regulation of seed growth	21	5	1.36	0.00975	0.00975
Blue	A. tuberculatus	GO:0051260	protein homooligomerization	54	11	3.51	0.01024	0.0006
Blue	A. tuberculatus	GO:0006633	fatty acid biosynthetic process	275	38	17.86	0.01025	9.5e-06
Blue	A. tuberculatus	GO:0007033	vacuole organization	137	35	8.9	0.01043	1.6e-12
Blue	A. tuberculatus	GO:0016559	peroxisome fission	14	4	0.91	0.01049	0.01049
Blue	A. tuberculatus	GO:0050826	response to freezing	57	9	3.7	0.01075	0.01075
Blue	A. tuberculatus	GO:0071482	cellular response to light stimulus	296	36	19.22	0.01126	0.00023
Blue	A. tuberculatus	GO:0019432	triglyceride biosynthetic process	34	7	2.21	0.01147	0.0055
Blue	A. tuberculatus	GO:0010310	regulation of hydrogen peroxide metaboli...	38	7	2.47	0.01148	0.01029
Blue	A. tuberculatus	GO:0045491	xylan metabolic process	103	32	6.69	0.01171	4e-14
Blue	A. tuberculatus	GO:0002237	response to molecule of bacterial origin	116	16	7.53	0.01175	0.00343
Blue	A. tuberculatus	GO:0046274	lignin catabolic process	22	5	1.43	0.01195	0.01195
Blue	A. tuberculatus	GO:1900994	(-)-secologanin biosynthetic process	8	3	0.52	0.01196	0.01196
Blue	A. tuberculatus	GO:0002679	respiratory burst involved in defense re...	8	3	0.52	0.01196	0.01196
Blue	A. tuberculatus	GO:1904659	glucose transmembrane transport	8	3	0.52	0.01196	0.01196
Blue	A. tuberculatus	GO:0045793	positive regulation of cell size	8	3	0.52	0.01196	0.01196
Blue	A. tuberculatus	GO:0015786	UDP-glucose transmembrane transport	8	3	0.52	0.01196	0.01196
Blue	A. tuberculatus	GO:0071423	malate transmembrane transport	8	3	0.52	0.01196	0.01196
Blue	A. tuberculatus	GO:0072318	clathrin coat disassembly	8	3	0.52	0.01196	0.01196
Blue	A. tuberculatus	GO:0019305	dTDP-rhamnose biosynthetic process	8	3	0.52	0.01196	0.01196
Blue	A. tuberculatus	GO:0006654	phosphatidic acid biosynthetic process	8	3	0.52	0.01196	0.01196
Blue	A. tuberculatus	GO:0010360	negative regulation of anion channel act...	6	4	0.39	0.01209	0.00024
Blue	A. tuberculatus	GO:0046520	sphingoid biosynthetic process	13	4	0.84	0.01209	0.00789
Blue	A. tuberculatus	GO:0006152	purine nucleoside catabolic process	5	3	0.32	0.01209	0.00248
Blue	A. tuberculatus	GO:0051511	negative regulation of unidimensional ce...	3	2	0.19	0.0121	0.0121
Blue	A. tuberculatus	GO:1903942	positive regulation of respiratory gaseo...	3	2	0.19	0.0121	0.0121
Blue	A. tuberculatus	GO:0035865	cellular response to potassium ion	3	2	0.19	0.0121	0.0121
Blue	A. tuberculatus	GO:0010362	negative regulation of anion channel act...	3	2	0.19	0.0121	0.0121
Blue	A. tuberculatus	GO:2000693	positive regulation of seed maturation	3	2	0.19	0.0121	0.0121
Blue	A. tuberculatus	GO:0010438	cellular response to sulfur starvation	3	2	0.19	0.0121	0.0121
Blue	A. tuberculatus	GO:0006501	C-terminal protein lipidation	3	2	0.19	0.0121	0.0121
Blue	A. tuberculatus	GO:0010230	alternative respiration	3	2	0.19	0.0121	0.0121
Blue	A. tuberculatus	GO:0090709	regulation of timing of plant organ form...	3	2	0.19	0.0121	0.0121
Blue	A. tuberculatus	GO:0048544	recognition of pollen	159	18	10.33	0.01277	0.01538
Blue	A. tuberculatus	GO:0016125	sterol metabolic process	125	17	8.12	0.01287	0.00303
Blue	A. tuberculatus	GO:2000031	regulation of salicylic acid mediated si...	79	11	5.13	0.01295	0.01295
Blue	A. tuberculatus	GO:0009615	response to virus	215	30	13.96	0.01301	6.5e-05
Blue	A. tuberculatus	GO:0009698	phenylpropanoid metabolic process	257	56	16.69	0.01302	8.6e-16
Blue	A. tuberculatus	GO:0015979	photosynthesis	326	44	21.17	0.01313	3.7e-06
Blue	A. tuberculatus	GO:0010223	secondary shoot formation	51	9	3.31	0.01344	0.00515
Blue	A. tuberculatus	GO:0009767	photosynthetic electron transport chain	61	13	3.96	0.01349	0.00012
Blue	A. tuberculatus	GO:0010115	regulation of abscisic acid biosynthetic...	39	7	2.53	0.01356	0.01186
Blue	A. tuberculatus	GO:0019563	glycerol catabolic process	15	4	0.97	0.01358	0.01358
Blue	A. tuberculatus	GO:0098712	L-glutamate import across plasma membran...	15	4	0.97	0.01358	0.01358
Blue	A. tuberculatus	GO:0071472	cellular response to salt stress	52	8	3.38	0.01358	0.01825
Blue	A. tuberculatus	GO:0043161	proteasome-mediated ubiquitin-dependent ...	484	71	31.43	0.01359	1.2e-10
Blue	A. tuberculatus	GO:0006906	vesicle fusion	86	12	5.58	0.01414	0.00954
Blue	A. tuberculatus	GO:1900426	positive regulation of defense response ...	80	11	5.2	0.01416	0.01416
Blue	A. tuberculatus	GO:0048573	photoperiodism, flowering	191	27	12.4	0.01437	0.00012
Blue	A. tuberculatus	GO:0000165	MAPK cascade	57	8	3.7	0.01445	0.03018
Blue	A. tuberculatus	GO:0042538	hyperosmotic salinity response	72	10	4.68	0.01485	0.01763
Blue	A. tuberculatus	GO:0009620	response to fungus	672	128	43.64	0.01535	2.7e-28
Blue	A. tuberculatus	GO:0010197	polar nucleus fusion	81	11	5.26	0.01545	0.01545
Blue	A. tuberculatus	GO:0010380	regulation of chlorophyll biosynthetic p...	41	7	2.66	0.01568	0.01549
Blue	A. tuberculatus	GO:0042761	very long-chain fatty acid biosynthetic ...	32	6	2.08	0.01569	0.01569
Blue	A. tuberculatus	GO:0010215	cellulose microfibril organization	32	6	2.08	0.01569	0.01569
Blue	A. tuberculatus	GO:0097164	ammonium ion metabolic process	114	14	7.4	0.01596	0.01596
Blue	A. tuberculatus	GO:0009741	response to brassinosteroid	175	20	11.36	0.01622	0.01005
Blue	A. tuberculatus	GO:0010192	mucilage biosynthetic process	55	17	3.57	0.01691	3.9e-08
Blue	A. tuberculatus	GO:0007032	endosome organization	27	10	1.75	0.01699	4e-06
Blue	A. tuberculatus	GO:0008219	cell death	525	77	34.09	0.017	2.1e-11
Blue	A. tuberculatus	GO:0043153	entrainment of circadian clock by photop...	9	3	0.58	0.01708	0.01708
Blue	A. tuberculatus	GO:0010929	positive regulation of auxin mediated si...	9	3	0.58	0.01708	0.01708
Blue	A. tuberculatus	GO:0046345	abscisic acid catabolic process	9	3	0.58	0.01708	0.01708
Blue	A. tuberculatus	GO:0080168	abscisic acid transport	9	3	0.58	0.01708	0.01708
Blue	A. tuberculatus	GO:0016540	protein autoprocessing	9	3	0.58	0.01708	0.01708
Blue	A. tuberculatus	GO:0051289	protein homotetramerization	16	4	1.04	0.01719	0.01719
Blue	A. tuberculatus	GO:0005985	sucrose metabolic process	53	11	3.44	0.01723	0.00051
Blue	A. tuberculatus	GO:0052544	defense response by callose deposition i...	24	5	1.56	0.01732	0.01732
Blue	A. tuberculatus	GO:0009992	cellular water homeostasis	24	5	1.56	0.01732	0.01732
Blue	A. tuberculatus	GO:0046907	intracellular transport	1355	116	87.99	0.01749	0.00152
Blue	A. tuberculatus	GO:2000012	regulation of auxin polar transport	42	7	2.73	0.01757	0.01757
Blue	A. tuberculatus	GO:0009631	cold acclimation	62	9	4.03	0.01817	0.01817
Blue	A. tuberculatus	GO:0010345	suberin biosynthetic process	52	8	3.38	0.01825	0.01825
Blue	A. tuberculatus	GO:0010089	xylem development	91	15	5.91	0.01912	0.00074
Blue	A. tuberculatus	GO:0018105	peptidyl-serine phosphorylation	140	16	9.09	0.01978	0.01978
Blue	A. tuberculatus	GO:0009718	anthocyanin-containing compound biosynth...	79	11	5.13	0.02025	0.01295
Blue	A. tuberculatus	GO:0009773	photosynthetic electron transport in pho...	17	4	1.1	0.02135	0.02135
Blue	A. tuberculatus	GO:0015770	sucrose transport	17	4	1.1	0.02135	0.02135
Blue	A. tuberculatus	GO:0071323	cellular response to chitin	17	4	1.1	0.02135	0.02135
Blue	A. tuberculatus	GO:0051246	regulation of protein metabolic process	795	81	51.63	0.02275	4.5e-05
Blue	A. tuberculatus	GO:0046467	membrane lipid biosynthetic process	108	14	7.01	0.02308	0.01021
Blue	A. tuberculatus	GO:0090357	regulation of tryptophan metabolic proce...	7	4	0.45	0.02313	0.00053
Blue	A. tuberculatus	GO:0006469	negative regulation of protein kinase ac...	12	4	0.78	0.02314	0.00576
Blue	A. tuberculatus	GO:0006072	glycerol-3-phosphate metabolic process	13	4	0.84	0.02314	0.00789
Blue	A. tuberculatus	GO:0006971	hypotonic response	8	3	0.52	0.02315	0.01196
Blue	A. tuberculatus	GO:0033481	galacturonate biosynthetic process	4	2	0.26	0.02316	0.02316
Blue	A. tuberculatus	GO:0030643	cellular phosphate ion homeostasis	4	2	0.26	0.02316	0.02316
Blue	A. tuberculatus	GO:0043100	pyrimidine nucleobase salvage	4	2	0.26	0.02316	0.02316
Blue	A. tuberculatus	GO:0072501	cellular divalent inorganic anion homeos...	4	2	0.26	0.02316	0.02316
Blue	A. tuberculatus	GO:1901959	positive regulation of cutin biosyntheti...	4	2	0.26	0.02316	0.02316
Blue	A. tuberculatus	GO:1900186	negative regulation of clathrin-dependen...	4	2	0.26	0.02316	0.02316
Blue	A. tuberculatus	GO:0015783	GDP-fucose transmembrane transport	4	2	0.26	0.02316	0.02316
Blue	A. tuberculatus	GO:1990248	regulation of transcription from RNA pol...	4	2	0.26	0.02316	0.02316
Blue	A. tuberculatus	GO:0071492	cellular response to UV-A	4	2	0.26	0.02316	0.02316
Blue	A. tuberculatus	GO:0060257	negative regulation of flocculation	4	2	0.26	0.02316	0.02316
Blue	A. tuberculatus	GO:0000147	actin cortical patch assembly	4	2	0.26	0.02316	0.02316
Blue	A. tuberculatus	GO:0071257	cellular response to electrical stimulus	4	2	0.26	0.02316	0.02316
Blue	A. tuberculatus	GO:0042353	fucose biosynthetic process	4	2	0.26	0.02316	0.02316
Blue	A. tuberculatus	GO:0010112	regulation of systemic acquired resistan...	31	6	2.01	0.02321	0.01347
Blue	A. tuberculatus	GO:1902347	response to strigolactone	11	4	0.71	0.02322	0.00404
Blue	A. tuberculatus	GO:0043447	alkane biosynthetic process	10	3	0.65	0.02324	0.02324
Blue	A. tuberculatus	GO:1990937	xylan acetylation	10	3	0.65	0.02324	0.02324
Blue	A. tuberculatus	GO:0009660	amyloplast organization	10	3	0.65	0.02324	0.02324
Blue	A. tuberculatus	GO:0120029	proton export across plasma membrane	10	3	0.65	0.02324	0.02324
Blue	A. tuberculatus	GO:0009970	cellular response to sulfate starvation	10	3	0.65	0.02324	0.02324
Blue	A. tuberculatus	GO:0062034	L-pipecolic acid biosynthetic process	10	3	0.65	0.02324	0.02324
Blue	A. tuberculatus	GO:1902382	11-oxo-beta-amyrin catabolic process	10	3	0.65	0.02324	0.02324
Blue	A. tuberculatus	GO:1902386	glycyrrhetinate biosynthetic process	10	3	0.65	0.02324	0.02324
Blue	A. tuberculatus	GO:0019375	galactolipid biosynthetic process	10	3	0.65	0.02324	0.02324
Blue	A. tuberculatus	GO:0010148	transpiration	10	3	0.65	0.02324	0.02324
Blue	A. tuberculatus	GO:0010222	stem vascular tissue pattern formation	10	3	0.65	0.02324	0.02324
Blue	A. tuberculatus	GO:0045944	positive regulation of transcription by ...	238	26	15.46	0.02365	0.00671
Blue	A. tuberculatus	GO:0019674	NAD metabolic process	43	9	2.79	0.02399	0.00152
Blue	A. tuberculatus	GO:0048278	vesicle docking	43	9	2.79	0.02399	0.00152
Blue	A. tuberculatus	GO:0046834	lipid phosphorylation	26	5	1.69	0.02408	0.02408
Blue	A. tuberculatus	GO:0048831	regulation of shoot system development	509	57	33.05	0.02467	4.7e-05
Blue	A. tuberculatus	GO:0019760	glucosinolate metabolic process	93	12	6.04	0.02483	0.01719
Blue	A. tuberculatus	GO:0010091	trichome branching	55	8	3.57	0.0249	0.0249
Blue	A. tuberculatus	GO:0072593	reactive oxygen species metabolic proces...	322	52	20.91	0.02527	1.3e-09
Blue	A. tuberculatus	GO:0009693	ethylene biosynthetic process	28	7	1.82	0.026	0.0017
Blue	A. tuberculatus	GO:0010555	response to mannitol	19	5	1.23	0.02604	0.00621
Blue	A. tuberculatus	GO:2001009	regulation of plant-type cell wall cellu...	18	4	1.17	0.02607	0.02607
Blue	A. tuberculatus	GO:0006108	malate metabolic process	18	4	1.17	0.02607	0.02607
Blue	A. tuberculatus	GO:0044249	cellular biosynthetic process	8184	803	531.47	0.02645	1e-30
Blue	A. tuberculatus	GO:0016117	carotenoid biosynthetic process	53	8	3.44	0.02705	0.0203
Blue	A. tuberculatus	GO:0045088	regulation of innate immune response	222	42	14.42	0.02716	3.7e-10
Blue	A. tuberculatus	GO:0071446	cellular response to salicylic acid stim...	159	22	10.33	0.02772	0.00065
Blue	A. tuberculatus	GO:0060548	negative regulation of cell death	105	17	6.82	0.02778	0.00042
Blue	A. tuberculatus	GO:0034765	regulation of ion transmembrane transpor...	91	14	5.91	0.02785	0.00217
Blue	A. tuberculatus	GO:0010268	brassinosteroid homeostasis	27	5	1.75	0.02802	0.02802
Blue	A. tuberculatus	GO:0009585	red, far-red light phototransduction	100	12	6.49	0.02871	0.02871
Blue	A. tuberculatus	GO:0010078	maintenance of root meristem identity	78	10	5.07	0.02923	0.02923
Blue	A. tuberculatus	GO:0009787	regulation of abscisic acid-activated si...	242	45	15.72	0.0295	1.6e-10
Blue	A. tuberculatus	GO:0009932	cell tip growth	232	42	15.07	0.0296	1.5e-09
Blue	A. tuberculatus	GO:0016099	monoterpenoid biosynthetic process	19	6	1.23	0.03037	0.00097
Blue	A. tuberculatus	GO:0048587	regulation of short-day photoperiodism, ...	12	4	0.78	0.03042	0.00576
Blue	A. tuberculatus	GO:0040009	regulation of growth rate	13	4	0.84	0.03042	0.00789
Blue	A. tuberculatus	GO:0015976	carbon utilization	11	3	0.71	0.03044	0.03044
Blue	A. tuberculatus	GO:0009772	photosynthetic electron transport in pho...	11	3	0.71	0.03044	0.03044
Blue	A. tuberculatus	GO:0007035	vacuolar acidification	11	3	0.71	0.03044	0.03044
Blue	A. tuberculatus	GO:0034720	histone H3-K4 demethylation	11	3	0.71	0.03044	0.03044
Blue	A. tuberculatus	GO:0010083	regulation of vegetative meristem growth	11	3	0.71	0.03044	0.03044
Blue	A. tuberculatus	GO:0030007	cellular potassium ion homeostasis	11	3	0.71	0.03044	0.03044
Blue	A. tuberculatus	GO:0006145	purine nucleobase catabolic process	11	3	0.71	0.03044	0.03044
Blue	A. tuberculatus	GO:0009051	pentose-phosphate shunt, oxidative branc...	11	3	0.71	0.03044	0.03044
Blue	A. tuberculatus	GO:0006283	transcription-coupled nucleotide-excisio...	11	3	0.71	0.03044	0.03044
Blue	A. tuberculatus	GO:0010336	gibberellic acid homeostasis	11	3	0.71	0.03044	0.03044
Blue	A. tuberculatus	GO:0072583	clathrin-dependent endocytosis	43	8	2.79	0.03054	0.00588
Blue	A. tuberculatus	GO:0072505	divalent inorganic anion homeostasis	26	7	1.69	0.03128	0.00106
Blue	A. tuberculatus	GO:0055062	phosphate ion homeostasis	23	6	1.49	0.03131	0.00288
Blue	A. tuberculatus	GO:0060919	auxin import into cell	19	4	1.23	0.03136	0.03136
Blue	A. tuberculatus	GO:0051026	chiasma assembly	19	4	1.23	0.03136	0.03136
Blue	A. tuberculatus	GO:0010048	vernalization response	19	4	1.23	0.03136	0.03136
Blue	A. tuberculatus	GO:1900486	positive regulation of isopentenyl dipho...	19	4	1.23	0.03136	0.03136
Blue	A. tuberculatus	GO:0009694	jasmonic acid metabolic process	60	9	3.9	0.03227	0.01485
Blue	A. tuberculatus	GO:0010214	seed coat development	81	17	5.26	0.03402	1.5e-05
Blue	A. tuberculatus	GO:0030307	positive regulation of cell growth	53	8	3.44	0.03436	0.0203
Blue	A. tuberculatus	GO:0048366	leaf development	735	97	47.73	0.03478	2.8e-11
Blue	A. tuberculatus	GO:0009607	response to biotic stimulus	2004	347	130.14	0.03519	1e-30
Blue	A. tuberculatus	GO:0043162	ubiquitin-dependent protein catabolic pr...	32	11	2.08	0.03678	3.1e-06
Blue	A. tuberculatus	GO:0055070	copper ion homeostasis	27	8	1.75	0.03684	0.00023
Blue	A. tuberculatus	GO:0009645	response to low light intensity stimulus	19	5	1.23	0.0369	0.00621
Blue	A. tuberculatus	GO:0045763	negative regulation of cellular amino ac...	7	4	0.45	0.0369	0.00053
Blue	A. tuberculatus	GO:0030497	fatty acid elongation	7	3	0.45	0.03693	0.00785
Blue	A. tuberculatus	GO:0090227	regulation of red or far-red light signa...	7	3	0.45	0.03693	0.00785
Blue	A. tuberculatus	GO:0033491	coniferin metabolic process	5	2	0.32	0.03695	0.03695
Blue	A. tuberculatus	GO:0036092	phosphatidylinositol-3-phosphate biosynt...	5	2	0.32	0.03695	0.03695
Blue	A. tuberculatus	GO:0010617	circadian regulation of calcium ion osci...	5	2	0.32	0.03695	0.03695
Blue	A. tuberculatus	GO:0080088	spermidine hydroxycinnamate conjugate bi...	5	2	0.32	0.03695	0.03695
Blue	A. tuberculatus	GO:0010076	maintenance of floral meristem identity	5	2	0.32	0.03695	0.03695
Blue	A. tuberculatus	GO:0046475	glycerophospholipid catabolic process	5	2	0.32	0.03695	0.03695
Blue	A. tuberculatus	GO:0015790	UDP-xylose transmembrane transport	5	2	0.32	0.03695	0.03695
Blue	A. tuberculatus	GO:0080177	plastoglobule organization	5	2	0.32	0.03695	0.03695
Blue	A. tuberculatus	GO:0006850	mitochondrial pyruvate transmembrane tra...	5	2	0.32	0.03695	0.03695
Blue	A. tuberculatus	GO:0010188	response to microbial phytotoxin	5	2	0.32	0.03695	0.03695
Blue	A. tuberculatus	GO:0006651	diacylglycerol biosynthetic process	5	2	0.32	0.03695	0.03695
Blue	A. tuberculatus	GO:0048211	Golgi vesicle docking	5	2	0.32	0.03695	0.03695
Blue	A. tuberculatus	GO:0010289	homogalacturonan biosynthetic process	5	2	0.32	0.03695	0.03695
Blue	A. tuberculatus	GO:0097623	potassium ion export across plasma membr...	5	2	0.32	0.03695	0.03695
Blue	A. tuberculatus	GO:0010207	photosystem II assembly	29	5	1.88	0.03706	0.03706
Blue	A. tuberculatus	GO:0009682	induced systemic resistance	46	9	2.99	0.03712	0.00249
Blue	A. tuberculatus	GO:0055083	monovalent inorganic anion homeostasis	26	6	1.69	0.03718	0.00556
Blue	A. tuberculatus	GO:0019915	lipid storage	24	5	1.56	0.03722	0.01732
Blue	A. tuberculatus	GO:1990573	potassium ion import across plasma membr...	20	4	1.3	0.03725	0.03725
Blue	A. tuberculatus	GO:0010205	photoinhibition	20	4	1.3	0.03725	0.03725
Blue	A. tuberculatus	GO:0009856	pollination	493	77	32.02	0.03726	8.7e-13
Blue	A. tuberculatus	GO:0055072	iron ion homeostasis	91	15	5.91	0.03756	0.00074
Blue	A. tuberculatus	GO:2000026	regulation of multicellular organismal d...	1071	121	69.55	0.03812	2.3e-09
Blue	A. tuberculatus	GO:0007031	peroxisome organization	59	10	3.83	0.03854	0.00442
Blue	A. tuberculatus	GO:1900111	positive regulation of histone H3-K9 dim...	12	3	0.78	0.03867	0.03867
Blue	A. tuberculatus	GO:1990641	response to iron ion starvation	12	3	0.78	0.03867	0.03867
Blue	A. tuberculatus	GO:0010029	regulation of seed germination	113	14	7.34	0.04148	0.01486
Blue	A. tuberculatus	GO:0009851	auxin biosynthetic process	57	10	3.7	0.04201	0.00341
Blue	A. tuberculatus	GO:0010152	pollen maturation	30	5	1.95	0.04217	0.04217
Blue	A. tuberculatus	GO:0009294	DNA-mediated transformation	30	5	1.95	0.04217	0.04217
Blue	A. tuberculatus	GO:0006749	glutathione metabolic process	87	11	5.65	0.04231	0.02513
Blue	A. tuberculatus	GO:0051510	regulation of unidimensional cell growth	107	19	6.95	0.04241	5.6e-05
Blue	A. tuberculatus	GO:1902600	proton transmembrane transport	98	14	6.36	0.04267	0.00435
Blue	A. tuberculatus	GO:0030154	cell differentiation	1355	139	87.99	0.04274	6.8e-08
Blue	A. tuberculatus	GO:0006900	vesicle budding from membrane	74	12	4.81	0.04351	0.0028
Blue	A. tuberculatus	GO:0010508	positive regulation of autophagy	30	6	1.95	0.04365	0.01148
Blue	A. tuberculatus	GO:0009864	induced systemic resistance, jasmonic ac...	21	4	1.36	0.04372	0.04372
Blue	A. tuberculatus	GO:0009877	nodulation	21	4	1.36	0.04372	0.04372
Blue	A. tuberculatus	GO:0006559	L-phenylalanine catabolic process	21	4	1.36	0.04372	0.04372
Blue	A. tuberculatus	GO:0071215	cellular response to abscisic acid stimu...	504	92	32.73	0.04407	2e-19
Blue	A. tuberculatus	GO:0031408	oxylipin biosynthetic process	62	8	4.03	0.0466	0.0466
Blue	A. tuberculatus	GO:0046496	nicotinamide nucleotide metabolic proces...	181	21	11.75	0.04679	0.0072
Blue	A. tuberculatus	GO:0048638	regulation of developmental growth	293	43	19.03	0.04703	5e-07
Blue	A. tuberculatus	GO:0009686	gibberellin biosynthetic process	49	7	3.18	0.04758	0.03787
Blue	A. tuberculatus	GO:0045454	cell redox homeostasis	41	6	2.66	0.04762	0.04762
Blue	A. tuberculatus	GO:0002221	pattern recognition receptor signaling p...	38	6	2.47	0.04766	0.03441
Blue	A. tuberculatus	GO:0044703	multi-organism reproductive process	31	5	2.01	0.04769	0.04769
Blue	A. tuberculatus	GO:1901371	regulation of leaf morphogenesis	31	5	2.01	0.04769	0.04769
Blue	A. tuberculatus	GO:0043069	negative regulation of programmed cell d...	76	12	4.94	0.0477	0.00351
Blue	A. tuberculatus	GO:0006829	zinc ion transport	37	8	2.4	0.04776	0.00221
Blue	A. tuberculatus	GO:0006879	cellular iron ion homeostasis	42	8	2.73	0.04778	0.00507
Blue	A. tuberculatus	GO:0010344	seed oilbody biogenesis	13	3	0.84	0.0479	0.0479
Blue	A. tuberculatus	GO:0010196	nonphotochemical quenching	13	3	0.84	0.0479	0.0479
Blue	A. tuberculatus	GO:0016192	vesicle-mediated transport	835	106	54.22	0.0483	3.5e-11
Blue	A. tuberculatus	GO:0043068	positive regulation of programmed cell d...	59	8	3.83	0.04992	0.03618

## Sheet: ST-6B
Supplemental table 6B. Module membership - Gene trait corralation hub genes for the blue module in WGCNA for Amaranthus tuberculatus
gene	module	uniprot	Annotation	scaffold	go	name	Trait significance	Module membership
TRINITY_GG_10005_c549_g1	blue	PDP3_ARATH	PWWP domain-containing protein 3	tig00000003	GO:0009908	flower development	0.534002	0.718446
TRINITY_GG_10005_c577_g2	blue	Y3028_ARATH	Uncharacterized acetyltransferase At3g50280	tig00000003	GO:0032436	positive regulation of proteasomal ubiquitin-dependent protein catabolic process	0.436454	0.911667
TRINITY_GG_10283_c105_g1	blue	KEG_ARATH	E3 ubiquitin-protein ligase KEG	tig00000127	GO:0009738	abscisic acid-activated signaling pathway	0.540306	0.90242
TRINITY_GG_10283_c52_g1	blue	EBF1_ARATH	EIN3-binding F-box protein 1	tig00000127	GO:0009873	ethylene-activated signaling pathway	0.597275	0.831054
TRINITY_GG_10910_c251_g1	blue	AX22D_VIGRR	Auxin-induced protein 22D	tig00000020	GO:0009734	auxin-activated signaling pathway	0.693727	0.793293
TRINITY_GG_10910_c44_g1	blue	AGL65_ARATH	Agamous-like MADS-box protein AGL65	tig00000020	GO:0009555	pollen development	0.611626	0.852516
TRINITY_GG_1273_c32_g1	blue	TET8_ARATH	Tetraspanin-8	tig00000125	GO:0009734	auxin-activated signaling pathway	0.653799	0.83629
TRINITY_GG_1340_c3_g1	blue	RBK1_ARATH	Receptor-like cytosolic serine/threonine-protein kinase RBK1	tig00000307	GO:0071369	cellular response to ethylene stimulus	0.67873	0.807646
TRINITY_GG_1666_c2_g1	blue	EDM2_ARATH	Protein ENHANCED DOWNY MILDEW 2	tig00000316	GO:0006325	chromatin organization	0.958221	0.648324
TRINITY_GG_199_c65_g1	blue	ASP36_ARATH	Aspartic proteinase 36	tig00004323	GO:0009555	pollen development	0.655652	0.958744
TRINITY_GG_2103_c5_g1	blue	FBW2_ARATH	F-box protein FBW2	tig00000412	GO:0010629	negative regulation of gene expression	0.765115	0.976022
TRINITY_GG_211_c4_g2	blue	STU_ARATH	Protein kinase STUNTED	tig00000003	GO:0010476	gibberellin mediated signaling pathway	0.677813	0.794658
TRINITY_GG_211_c4_g2	blue	STU_ARATH	Protein kinase STUNTED	tig00004323	GO:0010476	gibberellin mediated signaling pathway	0.677813	0.794658
TRINITY_GG_2158_c67_g1	blue	YSL3_ARATH	Metal-nicotianamine transporter YSL3	tig00004328	GO:0003006	developmental process involved in reproduction	0.456571	0.845414
TRINITY_GG_220_c9_g2	blue	RFI2_ARATH	E3 ubiquitin-protein ligase RFI2	tig00004323	GO:0007623	circadian rhythm	0.890819	0.835491
TRINITY_GG_222_c355_g1	blue	AHL20_ARATH	AT-hook motif nuclear-localized protein 20	tig00004323	GO:0042742	defense response to bacterium	0.56176	0.752478
TRINITY_GG_2385_c0_g1	blue	AX22D_VIGRR	Auxin-induced protein 22D	tig00000572	GO:0009734	auxin-activated signaling pathway	0.844422	0.854934
TRINITY_GG_2723_c97_g1	blue	EA6_ARATH	Probable glucan endo-1,3-beta-glucosidase A6	tig00000039	GO:0005975	carbohydrate metabolic process	0.595847	0.66226
TRINITY_GG_2737_c21_g1	blue	PI5K5_ARATH	Phosphatidylinositol 4-phosphate 5-kinase 5	tig00000039	GO:0006897	endocytosis	0.572474	0.825115
TRINITY_GG_2737_c52_g1	blue	SMG7_ARATH	Nonsense-mediated mRNA decay factor SMG7	tig00000039	GO:0006952	defense response	0.547365	0.850457
TRINITY_GG_3235_c125_g1	blue	AIP2_ARATH	E3 ubiquitin-protein ligase AIP2	tig00000018	GO:0009738	abscisic acid-activated signaling pathway	0.599946	0.884209
TRINITY_GG_3246_c77_g1	blue	BXL1_ARATH	Beta-D-xylosidase 1	tig00000018	GO:0031222	arabinan catabolic process	0.727571	0.95584
TRINITY_GG_3263_c6_g2	blue	AB16G_ARATH	ABC transporter G family member 16	tig00000018	GO:0010208	pollen wall assembly	0.898236	0.812148
TRINITY_GG_3823_c0_g2	blue	P2C02_ARATH	Probable protein phosphatase 2C 2	tig00000275	GO:0009738	abscisic acid-activated signaling pathway	0.928146	0.742835
TRINITY_GG_3891_c0_g1	blue	FLP2_ARATH	Flowering-promoting factor 1-like protein 2	tig00000167	GO:0009909	regulation of flower development	0.922785	0.848952
TRINITY_GG_4001_c1_g1	blue	PTR3_ARATH	Protein NRT1/ PTR FAMILY 5.2	tig00000180	GO:0042742	defense response to bacterium	0.51522	0.950795
TRINITY_GG_4038_c19_g2	blue	NAC25_ARATH	NAC transcription factor 25	tig00000193	GO:0009793	embryo development ending in seed dormancy	0.902249	0.841723
TRINITY_GG_4038_c213_g1	blue	ENDO1_ARATH	Endonuclease 1	tig00000193	GO:0006308	DNA catabolic process	0.91284	0.894033
TRINITY_GG_4062_c1_g2	blue	TLP7_ARATH	Tubby-like F-box protein 7	tig00000473	GO:0009555	pollen development	0.761725	0.87715
TRINITY_GG_408_c89_g1	blue	C90A1_ARATH	Cytochrome P450 90A1	tig00000080	GO:0048657	anther wall tapetum cell differentiation	0.731502	0.931597
TRINITY_GG_4335_c12_g1	blue	AGL62_ARATH	Agamous-like MADS-box protein AGL62	tig00004329	GO:0009960	endosperm development	0.584365	0.821531
TRINITY_GG_483_c33_g1	blue	FBL15_ARATH	F-box/LRR-repeat protein 15	tig00000228	GO:0010252	auxin homeostasis	0.512157	0.778242
TRINITY_GG_5078_c282_g1	blue	SBT54_ARATH	Subtilisin-like protease SBT5.4	tig00000045	GO:0010074	maintenance of meristem identity	0.616662	0.809239
TRINITY_GG_5197_c2_g1	blue	P2C27_ARATH	Probable protein phosphatase 2C 27	tig00000048	GO:0006470	protein dephosphorylation	0.58146	0.87007
TRINITY_GG_5197_c33_g1	blue	PSI1_ARATH	Protein PSK SIMULATOR 1	tig00000048	GO:0045927	positive regulation of growth	0.595662	0.92613
TRINITY_GG_5204_c68_g1	blue	STU_ARATH	Protein kinase STUNTED	tig00000048	GO:0010476	gibberellin mediated signaling pathway	0.573301	0.877398
TRINITY_GG_5327_c157_g1	blue	CNG18_ARATH	Cyclic nucleotide-gated ion channel 18	tig00000139	GO:0006874	cellular calcium ion homeostasis	0.654349	0.829741
TRINITY_GG_5362_c11_g1	blue	GAM1_ORYSI	Transcription factor GAMYB	tig00000215	GO:0048653	anther development	0.589471	0.834582
TRINITY_GG_5490_c137_g1	blue	CPL1_ARATH	RNA polymerase II C-terminal domain phosphatase-like 1	tig00000009	GO:0009738	abscisic acid-activated signaling pathway	0.702754	0.823519
TRINITY_GG_5490_c29_g2	blue	MUC70_ARATH	Probable hexosyltransferase MUCI70	tig00000009	GO:0080001	mucilage extrusion from seed coat	0.889272	0.911892
TRINITY_GG_5518_c26_g1	blue	SY124_ARATH	Syntaxin-124	tig00000009	GO:0006887	exocytosis	0.833324	0.829056
TRINITY_GG_5521_c36_g1	blue	RING1_GOSHI	E3 ubiquitin-protein ligase RING1	tig00000009	GO:0016567	protein ubiquitination	0.521982	0.845318
TRINITY_GG_5534_c73_g1	blue	RNP1_ARATH	Heterogeneous nuclear ribonucleoprotein 1	tig00000009	GO:0006397	mRNA processing	0.542264	0.856811
TRINITY_GG_5821_c8_g2	blue	WDR26_ARATH	WD repeat-containing protein 26 homolog	tig00000162	GO:0010150	leaf senescence	0.425585	0.760338
TRINITY_GG_6046_c120_g1	blue	BZP53_ARATH	bZIP transcription factor 53	tig00000023	GO:0009267	cellular response to starvation	0.735818	0.665898
TRINITY_GG_6048_c225_g1	blue	C94B3_ARATH	Cytochrome P450 94B3	tig00000023	GO:0048653	anther development	0.689343	0.802336
TRINITY_GG_6053_c177_g2	blue	MADS2_VITVI	Agamous-like MADS-box protein MADS2	tig00000023	GO:0009908	flower development	0.959255	0.861343
TRINITY_GG_6053_c72_g1	blue	RING1_GOSHI	E3 ubiquitin-protein ligase RING1	tig00000023	GO:0016567	protein ubiquitination	0.600865	0.830111
TRINITY_GG_6053_c91_g1	blue	RRT1_ARATH	Rhamnogalacturonan I rhamnosyltransferase 1	tig00000023	GO:0006004	fucose metabolic process	0.474973	0.867345
TRINITY_GG_6056_c128_g1	blue	IAA4_ARATH	Auxin-responsive protein IAA4	tig00000023	GO:0009734	auxin-activated signaling pathway	0.567303	0.927488
TRINITY_GG_6056_c238_g1	blue	IAA7_ARATH	Auxin-responsive protein IAA7	tig00000023	GO:0009734	auxin-activated signaling pathway	0.688321	0.867625
TRINITY_GG_6056_c24_g1	blue	STY8_ARATH	Serine/threonine-protein kinase STY8	tig00000023	GO:0009658	chloroplast organization	0.791859	0.855107
TRINITY_GG_6056_c296_g1	blue	TAR2_ARATH	Tryptophan aminotransferase-related protein 2	tig00000023	GO:0006520	cellular amino acid metabolic process	0.584396	0.441611
TRINITY_GG_6317_c114_g2	blue	RNP1_ARATH	Heterogeneous nuclear ribonucleoprotein 1	tig00000046	GO:0006397	mRNA processing	0.489923	0.909783
TRINITY_GG_6317_c153_g1	blue	UPL5_ARATH	E3 ubiquitin-protein ligase UPL5	tig00000046	GO:0010150	leaf senescence	0.55022	0.830607
TRINITY_GG_6317_c218_g1	blue	NDL1_ARATH	Protein NDL1	tig00000046	GO:0060918	auxin transport	0.83437	0.903617
TRINITY_GG_6317_c350_g1	blue	ACER_ARATH	Alkaline ceramidase	tig00000046	GO:0009738	abscisic acid-activated signaling pathway	0.487045	0.809947
TRINITY_GG_6322_c50_g1	blue	PXG4_ARATH	Probable peroxygenase 4	tig00000046	GO:0009819	drought recovery	0.910815	0.894281
TRINITY_GG_6436_c24_g3	blue	LRP1C_ARATH	La-related protein 1C	tig00000056	GO:0009738	abscisic acid-activated signaling pathway	0.719017	0.829171
TRINITY_GG_6445_c20_g1	blue	ZAT10_ARATH	Zinc finger protein ZAT10	tig00000106	GO:0071456	cellular response to hypoxia	0.716595	0.661145
TRINITY_GG_6518_c16_g1	blue	PERK4_ARATH	Proline-rich receptor-like protein kinase PERK4	tig00000084	GO:0009738	abscisic acid-activated signaling pathway	0.819021	0.841482
TRINITY_GG_6857_c606_g1	blue	SAU32_ARATH	Auxin-responsive protein SAUR32	tig00000071	GO:0009734	auxin-activated signaling pathway	0.507945	0.857087
TRINITY_GG_7133_c39_g1	blue	YUC6_ARATH	Indole-3-pyruvate monooxygenase YUCCA6	tig00000182	GO:0009851	auxin biosynthetic process	0.841756	0.895916
TRINITY_GG_7253_c335_g1	blue	WAG2_ARATH	Serine/threonine-protein kinase WAG2	tig00000094	GO:0009926	auxin polar transport	0.955462	0.789649
TRINITY_GG_7256_c152_g1	blue	UFO_ARATH	Protein UNUSUAL FLORAL ORGANS	tig00000094	GO:0030154	cell differentiation	0.949692	0.546986
TRINITY_GG_7256_c199_g1	blue	GH36_ARATH	Indole-3-acetic acid-amido synthetase GH3.6	tig00000094	GO:0010252	auxin homeostasis	0.492404	0.859731
TRINITY_GG_7256_c334_g1	blue	ERF80_ARATH	Ethylene-responsive transcription factor 9	tig00000094	GO:0006952	defense response	0.633748	0.845619
TRINITY_GG_7256_c72_g1	blue	AGD5_ARATH	ADP-ribosylation factor GTPase-activating protein AGD5	tig00000094	GO:0090630	activation of GTPase activity	0.555812	0.751712
TRINITY_GG_7294_c7_g1	blue	GNL2_ARATH	ARF guanine-nucleotide exchange factor GNL2	tig00000622	GO:0009846	pollen germination	0.550183	0.827863
TRINITY_GG_737_c377_g2	blue	NAC83_ARATH	NAC domain-containing protein 83	tig00000052	GO:0010150	leaf senescence	0.541582	0.815002
TRINITY_GG_737_c98_g1	blue	E70B1_ARATH	Exocyst complex component EXO70B1	tig00000052	GO:0006952	defense response	0.668576	0.838268
TRINITY_GG_7506_c221_g2	blue	GASA1_ARATH	Gibberellin-regulated protein 1	tig00000006	GO:0009740	gibberellic acid mediated signaling pathway	0.830805	0.760151
TRINITY_GG_7510_c20_g1	blue	FBK30_ARATH	F-box/kelch-repeat protein At1g80440	tig00000006	GO:0080037	negative regulation of cytokinin-activated signaling pathway	0.472853	0.851799
TRINITY_GG_7518_c1_g2	blue	PRB1_ARATH	Pathogenesis-related protein 1	tig00000006	GO:0098542	defense response to other organism	0.504437	0.791581
TRINITY_GG_7530_c175_g1	blue	TKPR1_ARATH	Tetraketide alpha-pyrone reductase 1	tig00000006	GO:0009555	pollen development	0.573077	0.721816
TRINITY_GG_7682_c22_g1	blue	SAPK1_ORYSJ	Serine/threonine-protein kinase SAPK1	tig00000031	GO:0009738	abscisic acid-activated signaling pathway	0.819799	0.86578
TRINITY_GG_7684_c128_g1	blue	RGLG2_ARATH	E3 ubiquitin-protein ligase RGLG2	tig00000031	GO:0009738	abscisic acid-activated signaling pathway	0.842315	0.908931
TRINITY_GG_7684_c301_g1	blue	SWT15_ARATH	Bidirectional sugar transporter SWEET15	tig00000031	GO:0008643	carbohydrate transport	0.537798	0.706784
TRINITY_GG_7684_c534_g1	blue	NDRP1_ARATH	Nodulin-related protein 1	tig00000031	GO:0009738	abscisic acid-activated signaling pathway	0.779183	0.589696
TRINITY_GG_7689_c111_g1	blue	SKI14_ARATH	F-box protein SKIP14	tig00000148	GO:0009788	negative regulation of abscisic acid-activated signaling pathway	0.71937	0.848916
TRINITY_GG_7864_c2_g1	blue	M3K17_ARATH	Mitogen-activated protein kinase kinase kinase 17	tig00004335	GO:0009738	abscisic acid-activated signaling pathway	0.916858	0.955265
TRINITY_GG_7884_c257_g1	blue	TOE2_ARATH	AP2-like ethylene-responsive transcription factor TOE2	tig00000056	GO:0140042	lipid droplet formation	0.75224	0.903846
TRINITY_GG_7884_c83_g2	blue	LOFG2_ARATH	Probable E3 ubiquitin-protein ligase LOG2	tig00000056	GO:1901527	abscisic acid-activated signaling pathway involved in stomatal movement	0.639237	0.967693
TRINITY_GG_7887_c52_g1	blue	RTOR1_ORYSJ	Regulatory-associated protein of TOR 1	tig00000056	GO:0071230	cellular response to amino acid stimulus	0.612659	0.904842
TRINITY_GG_9386_c292_g1	blue	AFP3_ARATH	Ninja-family protein AFP3	tig00000001	GO:0045892	negative regulation of transcription, DNA-templated	0.607376	0.791409
TRINITY_GG_9399_c30_g1	blue	ARG7_VIGRR	Indole-3-acetic acid-induced protein ARG7	tig00000001	GO:0009733	response to auxin	0.549794	0.795113
TRINITY_GG_9403_c59_g3	blue	C90D1_ARATH	3-epi-6-deoxocathasterone 23-monooxygenase CYP90D1	tig00000001	GO:0016132	brassinosteroid biosynthetic process	0.449995	0.885632
TRINITY_GG_9405_c129_g2	blue	RFI2_ARATH	E3 ubiquitin-protein ligase RFI2	tig00000001	GO:0007623	circadian rhythm	0.571172	0.911065
TRINITY_GG_9405_c286_g1	blue	RITF1_ARATH	Protein RGF1 INDUCIBLE TRANSCRIPTION FACTOR 1	tig00000001	GO:0010078	maintenance of root meristem identity	0.75464	0.962799
TRINITY_GG_9405_c57_g1	blue	TOL6_ARATH	TOM1-like protein 6	tig00000001	GO:0009734	auxin-activated signaling pathway	0.641159	0.935976
TRINITY_GG_9405_c90_g1	blue	PCRK1_ARATH	Serine/threonine-protein kinase PCRK1	tig00000001	GO:0042742	defense response to bacterium	0.547385	0.909528
TRINITY_GG_9819_c27_g1	blue	ACA9_ARATH	Calcium-transporting ATPase 9, plasma membrane-type	tig00000122	GO:0009567	double fertilization forming a zygote and endosperm	0.684651	0.897961
TRINITY_GG_9971_c70_g1	blue	CIP1_ARATH	COP1-interactive protein 1	tig00000003	GO:0009738	abscisic acid-activated signaling pathway	0.705423	0.839449
TRINITY_GG_9971_c73_g1	blue	ROH1_ARATH	Protein ROH1	tig00000003	GO:0048354	mucilage biosynthetic process involved in seed coat development	0.774838	0.94345
TRINITY_GG_9998_c8_g1	blue	GAUTD_ARATH	Probable galacturonosyltransferase 13	tig00000003	GO:0052325	cell wall pectin biosynthetic process	0.480378	0.930976
TRINITY_GG_5534_c894_g1	blue	DSEL_ARATH	Phospholipase A1-IIgamma	tig00000009	GO:0046340	diacylglycerol catabolic process	0.962734	0.84709
TRINITY_GG_741_c12_g1	blue	CPC_CUCSA	Cucumber peeling cupredoxin	tig00000824	NA	NA	0.955876	0.825318
TRINITY_GG_1272_c348_g1	blue	GUN15_ARATH	Endoglucanase 15	tig00000125	GO:0071555	cell wall organization	0.954453	0.474572
TRINITY_GG_10390_c5_g1	blue	AG11S_VITVI	Agamous-like MADS-box protein AGL11	tig00000884	GO:0045944	positive regulation of transcription by RNA polymerase II	0.950742	0.389998
TRINITY_GG_9399_c88_g1	blue	CEP2_ARATH	KDEL-tailed cysteine endopeptidase CEP2	tig00000001	GO:0048658	anther wall tapetum development	0.945431	0.915335
TRINITY_GG_6511_c8_g1	blue	SWET1_ARATH	Bidirectional sugar transporter SWEET1	tig00000418	GO:0008643	carbohydrate transport	0.945393	0.821523
TRINITY_GG_10910_c3_g2	blue	GAUT6_ARATH	Probable galacturonosyltransferase 6	tig00000020	GO:0071555	cell wall organization	0.941838	0.981492
TRINITY_GG_5516_c26_g1	blue	UBP1_NICPL	Oligouridylate-binding protein 1	tig00000009	GO:0006397	mRNA processing	0.935435	0.883298
TRINITY_GG_5472_c8_g1	blue	Y5713_ARATH	PI-PLC X domain-containing protein At5g67130	tig00000359	GO:0006629	lipid metabolic process	0.931205	0.772642
TRINITY_GG_10283_c31_g1	blue	GLYT4_ARATH	Probable glycosyltransferase At5g11130	tig00000127	GO:0071555	cell wall organization	0.930545	0.534517
TRINITY_GG_8830_c9_g1	blue	CAMT_MESCR	Caffeoyl-CoA O-methyltransferase	tig00000735	GO:0009809	lignin biosynthetic process	0.927455	0.835647
TRINITY_GG_7684_c1883_g1	blue	CSTM4_ARATH	Protein CYSTEINE-RICH TRANSMEMBRANE MODULE 4	tig00000031	NA	NA	0.924931	0.700818
TRINITY_GG_5831_c22_g1	blue	SCP48_ARATH	Serine carboxypeptidase-like 48	tig00000062	NA	NA	0.92487	0.875805
TRINITY_GG_801_c5_g1	blue	PEN2_ARATH	Probable gamma-secretase subunit PEN-2	tig00000818	GO:0007219	Notch signaling pathway	0.921579	0.852987
TRINITY_GG_5516_c70_g1	blue	ACEA_SOLLC	Isocitrate lyase	tig00000009	GO:0006097	glyoxylate cycle	0.919558	0.886357
TRINITY_GG_6322_c26_g1	blue	CDKC2_ORYSJ	Cyclin-dependent kinase C-2	tig00000046	GO:0070816	phosphorylation of RNA polymerase II C-terminal domain	0.919347	0.794597
TRINITY_GG_9453_c27_g1	blue	MUR3_ARATH	Xyloglucan galactosyltransferase MUR3	tig00000001	GO:0010256	endomembrane system organization	0.918296	0.857347
TRINITY_GG_9403_c136_g1	blue	MYB26_ARATH	Transcription factor MYB26	tig00000001	GO:0009834	plant-type secondary cell wall biogenesis	0.917975	0.935076
TRINITY_GG_10766_c13_g2	blue	Y1490_ARATH	Hypothetical protein At1g04090	tig00000065	NA	NA	0.915912	0.851548
TRINITY_GG_5534_c402_g1	blue	AG_PETHY	Floral homeotic protein AGAMOUS	tig00000009	GO:0045944	positive regulation of transcription by RNA polymerase II	0.915462	0.766496
TRINITY_GG_7136_c21_g1	blue	TBL33_ARATH	Protein trichome birefringence-like 33	tig00000182	GO:0009834	plant-type secondary cell wall biogenesis	0.913164	0.808313
TRINITY_GG_9403_c74_g3	blue	CIPKB_ARATH	CBL-interacting serine/threonine-protein kinase 11	tig00000001	GO:0006468	protein phosphorylation	0.908238	0.927505
TRINITY_GG_4038_c126_g1	blue	APA2_ARATH	Aspartic proteinase A2	tig00000193	GO:0006629	lipid metabolic process	0.905814	0.856088
TRINITY_GG_6858_c8_g1	blue	MCA1_ARATH	Metacaspase-1	tig00000071	GO:0006952	defense response	0.905415	0.933137
TRINITY_GG_5327_c283_g1	blue	POLR1_ARATH	Retrovirus-related Pol polyprotein from transposon RE1	tig00000139	GO:0015074	DNA integration	0.905146	0.789237
TRINITY_GG_3263_c20_g1	blue	YC22_ARATH	Uncharacterized calcium-binding protein At1g02270	tig00000018	NA	NA	0.904803	0.904871
TRINITY_GG_5204_c259_g1	blue	ROH1_ARATH	Protein ROH1	tig00000048	GO:0048354	mucilage biosynthetic process involved in seed coat development	0.904245	0.654726
TRINITY_GG_3258_c352_g1	blue	ZDH13_ARATH	Probable protein S-acyltransferase 4	tig00000018	GO:0018230	peptidyl-L-cysteine S-palmitoylation	0.903688	0.756735
TRINITY_GG_1271_c59_g1	blue	SCP40_ARATH	Serine carboxypeptidase-like 40	tig00000125	NA	NA	0.902646	0.837632
TRINITY_GG_5831_c2474_g1	blue	PER39_ARATH	Peroxidase 39	tig00000062	GO:0042744	hydrogen peroxide catabolic process	0.900628	0.856445
TRINITY_GG_10910_c325_g1	blue	PLA16_ARATH	Phospholipase A1-Igamma2, chloroplastic	tig00000020	GO:0016042	lipid catabolic process	0.899637	0.832773
TRINITY_GG_5534_c334_g1	blue	PME8_ARATH	Probable pectinesterase 8	tig00000009	GO:0042545	cell wall modification	0.897993	0.948599
TRINITY_GG_7884_c198_g1	blue	PAH1_ARATH	Phosphatidate phosphatase PAH1	tig00000056	GO:0044255	cellular lipid metabolic process	0.897907	0.764141
TRINITY_GG_7684_c364_g1	blue	MPPB_ARATH	Probable mitochondrial-processing peptidase subunit beta, mitochondrial	tig00000031	NA	NA	0.897183	0.863787
TRINITY_GG_9405_c196_g1	blue	CSLA9_ARATH	Glucomannan 4-beta-mannosyltransferase 9	tig00000001	GO:0071555	cell wall organization	0.896874	0.842298
TRINITY_GG_7887_c193_g1	blue	PPA22_ARATH	Purple acid phosphatase 22	tig00000056	NA	NA	0.896315	0.794305
TRINITY_GG_7506_c80_g1	blue	MTV1_ARATH	Protein MODIFIED TRANSPORT TO THE VACUOLE 1	tig00000006	GO:0035652	clathrin-coated vesicle cargo loading	0.896136	0.887843
TRINITY_GG_7684_c80_g1	blue	UBCP_ARATH	Ubiquitin-like domain-containing CTD phosphatase	tig00000031	NA	NA	0.895589	0.778892
TRINITY_GG_1321_c7_g1	blue	DMP5_ARATH	Protein DMP5	tig00004346	GO:0010256	endomembrane system organization	0.895409	0.883634

## Sheet: ST-6C
Supplemental table 6C. GO enrichment analysis with Yellow module in WGCNA for Amaranthus tuberculatus
GO ID	Term	Annotated	Significant	Expected	Weight p-value	Classic p-value
GO:0048856	anatomical structure development	511	74	60.62	0.00019	0.03622
GO:0010143	cutin biosynthetic process	8	5	0.95	0.00096	0.00096
GO:0071482	cellular response to light stimulus	34	11	4.03	0.00132	0.00133
GO:0042744	hydrogen peroxide catabolic process	50	14	5.93	0.00152	0.00152
GO:1990961	xenobiotic detoxification by transmembra...	11	5	1.3	0.0058	0.0058
GO:0010088	phloem development	4	3	0.47	0.00607	0.00607
GO:0006952	defense response	469	70	55.64	0.00633	0.02265
GO:0009813	flavonoid biosynthetic process	41	10	4.86	0.01066	0.01894
GO:0009742	brassinosteroid mediated signaling pathw...	27	8	3.2	0.01069	0.01069
GO:0010087	phloem or xylem histogenesis	13	7	1.54	0.01369	0.00029
GO:0010197	polar nucleus fusion	5	3	0.59	0.01383	0.01383
GO:0080027	response to herbivore	2	2	0.24	0.01406	0.01406
GO:0009664	plant-type cell wall organization	32	8	3.8	0.03299	0.02975
GO:1902265	abscisic acid homeostasis	3	2	0.36	0.03885	0.03885
GO:0072488	ammonium transmembrane transport	3	2	0.36	0.03885	0.03885
GO:0010190	cytochrome b6f complex assembly	3	2	0.36	0.03885	0.03885
GO:1901703	protein localization involved in auxin p...	3	2	0.36	0.03885	0.03885
GO:0010582	floral meristem determinacy	3	2	0.36	0.03885	0.03885
GO:0015979	photosynthesis	73	15	8.66	0.0403	0.02248
GO:0009851	auxin biosynthetic process	7	3	0.83	0.04033	0.04033
GO:0016117	carotenoid biosynthetic process	13	5	1.54	0.04446	0.0132
GO:1900425	negative regulation of defense response ...	12	4	1.42	0.04461	0.04461

## Sheet: ST-6D
Supplemental table 6D. Module membership-Gene trait corralation hub genes for the yellow module in WGCNA for Amaranthus tuberculatus
gene	module	uniprot	Annotation	scaffold	start	end	GO ID	Term	Trait significance	Module membership
TRINITY_GG_10005_c381_g1	yellow	ETO1_ARATH	Ethylene-overproduction protein 1	tig00000003	5206992	5213536	GO:0009873	ethylene-activated signaling pathway	0.544248	0.315215
TRINITY_GG_10282_c50_g1	yellow	MYB77_ARATH	Transcription factor MYB77	tig00000127	56211	347422	GO:0048527	lateral root development	0.905641	0.352907
TRINITY_GG_10702_c1_g1	yellow	M2K9_ARATH	Mitogen-activated protein kinase kinase 9	tig00001050	17012	19388	GO:0010120	camalexin biosynthetic process	0.693063	0.931572
TRINITY_GG_10910_c469_g1	yellow	SUP_ARATH	Transcriptional regulator SUPERMAN	tig00000020	1014106	1015948	GO:0030154	cell differentiation	0.946613	0.71732
TRINITY_GG_211_c72_g3	yellow	MYB61_ARATH	Transcription factor MYB61	tig00004323	7367407	7369541	GO:0010087	phloem or xylem histogenesis	0.776498	0.945584
TRINITY_GG_211_c72_g5	yellow	MYB61_ARATH	Transcription factor MYB61	tig00004323	7366881	7367396	GO:0010087	phloem or xylem histogenesis	0.842176	0.94822
TRINITY_GG_2125_c5_g1	yellow	DPB_ARATH	Transcription factor-like protein DPB	tig00000682	455692	466072	GO:0042023	DNA endoreduplication	0.833729	0.261994
TRINITY_GG_215_c17_g1	yellow	NEC1_PETHY	Bidirectional sugar transporter NEC1	tig00004323	10955443	10975000	GO:0009901	anther dehiscence	0.846956	0.221277
TRINITY_GG_2649_c0_g1	yellow	SOT15_ARATH	Cytosolic sulfotransferase 15	tig00000521	296983	299142	GO:0009694	jasmonic acid metabolic process	0.800299	0.22105
TRINITY_GG_2737_c24_g1	yellow	BH060_ARATH	Transcription factor bHLH60	tig00000039	4013063	4020479	GO:0006355	regulation of transcription, DNA-templated	0.866833	0.887524
TRINITY_GG_3235_c100_g1	yellow	PGLR_PRUPE	Polygalacturonase	tig00000018	6759385	6811243	GO:0005975	carbohydrate metabolic process	0.502724	0.259783
TRINITY_GG_3258_c281_g1	yellow	ZWIP2_ARATH	Zinc finger protein WIP2	tig00000018	1289164	2613662	GO:0048856	anatomical structure development	0.703399	0.877184
TRINITY_GG_3258_c912_g1	yellow	MUC21_ARATH	Xylan glycosyltransferase MUCI21	tig00000018	1483516	1486742	GO:0071555	cell wall organization	0.473417	0.287428
TRINITY_GG_4038_c34_g1	yellow	COP1_ARATH	E3 ubiquitin-protein ligase COP1	tig00000193	42205	116905	GO:0046283	anthocyanin-containing compound metabolic process	0.749109	0.923444
TRINITY_GG_4062_c1_g1	yellow	TLP7_ARATH	Tubby-like F-box protein 7	tig00000473	268892	275539	GO:0009555	pollen development	0.53137	0.34896
TRINITY_GG_408_c293_g1	yellow	TCP1_ARATH	Transcription factor TCP1	tig00000080	2649880	2653301	GO:0009908	flower development	0.881493	0.937812
TRINITY_GG_408_c394_g1	yellow	RDUF2_ARATH	E3 ubiquitin-protein ligase RDUF2	tig00000080	1850481	1854283	GO:0009738	abscisic acid-activated signaling pathway	0.609742	0.376698
TRINITY_GG_5048_c15_g1	yellow	GAUTD_ARATH	Probable galacturonosyltransferase 13	tig00000045	5546686	5556902	GO:0052325	cell wall pectin biosynthetic process	0.713551	0.341131
TRINITY_GG_5192_c62_g2	yellow	RAP24_ARATH	Ethylene-responsive transcription factor RAP2-4	tig00000048	920464	922572	GO:0071472	cellular response to salt stress	0.901838	0.890925
TRINITY_GG_5197_c545_g3	yellow	NLTP2_GOSHI	Non-specific lipid-transfer protein	tig00000048	7270533	7272189	GO:0006869	lipid transport	0.502883	0.24177
TRINITY_GG_5197_c84_g1	yellow	DTX48_ARATH	Protein DETOXIFICATION 48	tig00000048	6429167	6431695	GO:0055072	iron ion homeostasis	0.86695	0.864901
TRINITY_GG_5490_c251_g1	yellow	ERF4_NICSY	Ethylene-responsive transcription factor 4	tig00000009	13175221	13177243	GO:0006952	defense response	0.723709	0.876326
TRINITY_GG_6048_c364_g1	yellow	CAR4_ARATH	Protein C2-DOMAIN ABA-RELATED 4	tig00000023	964089	1091533	GO:0009738	abscisic acid-activated signaling pathway	0.756909	0.208424
TRINITY_GG_6302_c12_g1	yellow	COL4_ARATH	Zinc finger protein CONSTANS-LIKE 4	tig00000046	1970239	1974894	GO:0009909	regulation of flower development	0.586768	0.215085
TRINITY_GG_6531_c55_g1	yellow	MYB73_ARATH	Transcription factor MYB73	tig00000091	3842021	4275603	GO:0019760	glucosinolate metabolic process	0.554473	0.944836
TRINITY_GG_737_c51_g1	yellow	BH075_ARATH	Transcription factor bHLH75	tig00000052	816754	1120173	GO:2000488	positive regulation of brassinosteroid biosynthetic process	0.971893	0.670953
TRINITY_GG_7530_c309_g1	yellow	XIAO_ORYSJ	Probable inactive leucine-rich repeat receptor kinase XIAO	tig00000006	11300628	11302489	GO:0009742	brassinosteroid mediated signaling pathway	0.750423	0.697788
TRINITY_GG_7649_c7_g1	yellow	IAA27_ARATH	Auxin-responsive protein IAA27	tig00000218	1731674	1736748	GO:0009734	auxin-activated signaling pathway	0.865205	0.662288
TRINITY_GG_7684_c1185_g1	yellow	4CLL1_ARATH	4-coumarate--CoA ligase-like 1	tig00000031	7803579	7808538	GO:0046949	fatty-acyl-CoA biosynthetic process	0.636228	0.254379
TRINITY_GG_9405_c214_g1	yellow	CFAT_PETHY	Coniferyl alcohol acyltransferase	tig00000001	14908613	14943293	GO:0007623	circadian rhythm	0.725858	0.925394
TRINITY_GG_9980_c7_g2	yellow	EOBII_PETHY	MYB-like transcription factor EOBII	tig00000003	457960	500713	GO:0007623	circadian rhythm	0.947398	0.514984
TRINITY_GG_6053_c83_g1	turquoise	TCP5_ARATH	Transcription factor TCP5	tig00000023	5124454	5127339	GO:0048366	leaf development	0.980175	0.889492
TRINITY_GG_6533_c41_g1	turquoise	POLX_TOBAC	Retrovirus-related Pol polyprotein from transposon TNT 1-94	tig00000197	168433	584692	GO:0015074	DNA integration	0.966734	0.27402
TRINITY_GG_9399_c40_g3	turquoise	Y3126_ARATH	Uncharacterized protein At3g61260	tig00000001	9120870	9127769	GO:0051607	defense response to virus	0.956469	0.738582
TRINITY_GG_8485_c1_g1	turquoise	OFP8_ARATH	Transcription repressor OFP8	tig00100761	95587	97014	GO:0045892	negative regulation of transcription, DNA-templated	0.947981	0.719043
TRINITY_GG_5407_c47_g1	turquoise	DOF53_ARATH	Dof zinc finger protein DOF5.3	tig00000341	255747	257997	GO:0010087	phloem or xylem histogenesis	0.946514	0.79537
TRINITY_GG_10910_c313_g1	turquoise	XXT5_ARATH	Probable xyloglucan 6-xylosyltransferase 5	tig00000020	2232067	2233800	GO:0048767	root hair elongation	0.943691	0.331981
TRINITY_GG_7885_c115_g1	turquoise	GLIP5_ARATH	GDSL esterase/lipase 5	tig00000056	703052	826204	GO:0016042	lipid catabolic process	0.93883	0.906138
TRINITY_GG_6857_c45_g1	turquoise	BH057_ARATH	Transcription factor bHLH57	tig00000071	2032045	2035549	GO:0006357	regulation of transcription by RNA polymerase II	0.935974	0.877735
TRINITY_GG_7665_c23_g1	turquoise	UTR5B_ARATH	UDP-galactose/UDP-glucose transporter 5B	tig00000753	244891	252483	GO:0008643	carbohydrate transport	0.935733	0.335498
TRINITY_GG_10005_c192_g1	turquoise	PME68_ARATH	Probable pectinesterase 68	tig00000003	8948676	8953135	GO:0042545	cell wall modification	0.932613	0.842433
TRINITY_GG_7684_c558_g1	turquoise	PP108_ARATH	Putative pentatricopeptide repeat-containing protein At1g68930	tig00000031	5186131	5190252	GO:0009451	RNA modification	0.925991	0.768737
TRINITY_GG_7208_c10_g1	turquoise	ATB15_ARATH	Homeobox-leucine zipper protein ATHB-15	tig00000755	343723	343876	GO:0030154	cell differentiation	0.924173	0.9712
TRINITY_GG_5078_c39_g1	turquoise	IDD11_ARATH	Protein indeterminate-domain 11	tig00000045	1398841	1399794	GO:0006355	regulation of transcription, DNA-templated	0.923359	0.735671
TRINITY_GG_737_c157_g1	turquoise	EAR1_ORYSI	Protein terminal ear1 homolog	tig00000052	3354546	5055275	GO:0000398	mRNA splicing, via spliceosome	0.923021	0.87735
TRINITY_GG_9698_c21_g1	turquoise	DOF53_ARATH	Dof zinc finger protein DOF5.3	tig00000174	1861386	1862750	GO:0010087	phloem or xylem histogenesis	0.922915	0.909908
TRINITY_GG_5078_c39_g2	turquoise	IDD12_ARATH	Protein indeterminate-domain 12	tig00000084	2393857	4380357	GO:0006355	regulation of transcription, DNA-templated	0.921948	0.771722
TRINITY_GG_6056_c169_g1	turquoise	WRK39_ARATH	Probable WRKY transcription factor 39	tig00000023	8481736	8485486	GO:0019760	glucosinolate metabolic process	0.921794	0.846545
TRINITY_GG_6317_c215_g1	turquoise	G2OX_PHACN	Gibberellin 2-beta-dioxygenase	tig00000046	6287391	6888582	GO:0009686	gibberellin biosynthetic process	0.919554	0.506774
TRINITY_GG_7506_c283_g1	turquoise	GRP2_NICSY	Glycine-rich protein 2	tig00000006	3150158	3151552	GO:0009793	embryo development ending in seed dormancy	0.91949	0.802205
TRINITY_GG_5078_c200_g1	turquoise	HSF30_SOLPE	Heat shock factor protein HSF30	tig00000045	1483210	1511548	GO:0006355	regulation of transcription, DNA-templated	0.916787	0.373486
TRINITY_GG_7505_c53_g1	turquoise	M810_ARATH	Uncharacterized mitochondrial protein AtMg00810	tig00000006	14305376	14306890	GO:0015074	DNA integration	0.916508	0.581792
TRINITY_GG_9347_c0_g1	turquoise	XB31_ARATH	Putative E3 ubiquitin-protein ligase XBAT31	tig00000386	103175	107431	GO:0016567	protein ubiquitination	0.916098	0.829917
TRINITY_GG_9386_c51_g1	turquoise	TMKL1_ARATH	Putative kinase-like protein TMKL1	tig00000001	12491422	12496741	GO:0006468	protein phosphorylation	0.915168	0.930566
TRINITY_GG_5490_c25_g1	turquoise	SKI27_ARATH	F-box protein SKIP27	tig00000009	11634674	11636500	GO:0071456	cellular response to hypoxia	0.912659	0.410685
TRINITY_GG_9386_c73_g1	turquoise	Y5880_ARATH	BTB/POZ domain-containing protein At5g48800	tig00000001	12142061	12146826	GO:0016567	protein ubiquitination	0.911877	0.802088
TRINITY_GG_7135_c18_g1	turquoise	IRX9H_ARATH	Probable beta-1,4-xylosyltransferase IRX9H	tig00000182	2427549	2432756	GO:0005975	carbohydrate metabolic process	0.911451	0.625665
TRINITY_GG_9405_c98_g2	turquoise	ATB22_ARATH	Homeobox-leucine zipper protein ATHB-22	tig00000001	16150097	16267423	GO:0045893	positive regulation of transcription, DNA-templated	0.910974	0.921835
TRINITY_GG_6857_c57_g1	turquoise	GIF3_ARATH	GRF1-interacting factor 3	tig00000071	1591862	1631156	GO:0051301	cell division	0.910725	0.833355
TRINITY_GG_9405_c221_g1	turquoise	NLTP_AMACA	Non-specific lipid-transfer protein	tig00000001	18665043	18673506	GO:0006869	lipid transport	0.910231	0.878329
TRINITY_GG_6857_c628_g1	turquoise	GGLO6_ARATH	Probable L-gulonolactone oxidase 6	tig00000071	1725689	1735879	GO:0019853	L-ascorbic acid biosynthetic process	0.907781	0.579592
TRINITY_GG_5327_c151_g1	turquoise	DRB2_ARATH	Double-stranded RNA-binding protein 2	tig00000139	1863206	1865107	GO:0035196	miRNA maturation	0.907155	0.733757
TRINITY_GG_6056_c7_g2	turquoise	PKP1_ARATH	Plastidial pyruvate kinase 1, chloroplastic	tig00000023	8446162	8725911	GO:0006096	glycolytic process	0.906778	0.84769
TRINITY_GG_5078_c104_g1	turquoise	MSL10_ARATH	Mechanosensitive ion channel protein 10	tig00000045	1807430	1812800	GO:0006820	anion transport	0.906051	0.952783
TRINITY_GG_6140_c16_g1	turquoise	GRP1_DAUCA	Glycine-rich RNA-binding protein	tig00100739	1695256	1697207	GO:0006397	mRNA processing	0.903471	0.896997
TRINITY_GG_8476_c39_g1	turquoise	T14H_TAXCU	Taxoid 14-beta-hydroxylase	tig00000324	573512	577063	GO:0042617	paclitaxel biosynthetic process	0.895736	0.670747

## Sheet: ST-6E
Supplemental table 6E. GO enrichment analysis with turquoise module in WGCNA for Amaranthus tuberculatus
GO ID	Term	Annotated	Significant	Expected	Weight p-value	Classic p-value
GO:0006412	translation	1049	331	86.64	1.7936e-27	5.78581e-29
GO:0006397	mRNA processing	1114	231	92.01	1.7936e-27	5.78581e-29
GO:0051301	cell division	753	242	62.19	1.7936e-27	5.78581e-29
GO:2000112	regulation of cellular macromolecule bio...	3365	578	277.93	1.7936e-27	5.78581e-29
GO:0009793	embryo development ending in seed dorman...	548	165	45.26	1.7936e-27	5.78581e-29
GO:0009658	chloroplast organization	282	98	23.29	2.39147e-27	5.78581e-29
GO:0009451	RNA modification	385	155	31.8	1.28114e-24	5.78581e-29
GO:0006355	regulation of transcription, DNA-templat...	2878	482	237.7	5.9413e-22	5.78581e-29
GO:0008380	RNA splicing	923	177	76.23	4.28471e-21	1.14485e-24
GO:0006468	protein phosphorylation	1402	249	115.8	1.07616e-20	5.78581e-29
GO:0006325	chromatin organization	708	238	58.48	4.07636e-20	5.78581e-29
GO:0009908	flower development	874	212	72.19	6.87547e-20	5.78581e-29
GO:0006338	chromatin remodeling	165	64	13.63	1.15303e-14	1.43686e-25
GO:0045892	negative regulation of transcription, DN...	421	84	34.77	7.1744e-14	8.34233e-13
GO:0006306	DNA methylation	117	56	9.66	1.5694e-13	5.40241e-28
GO:0000373	Group II intron splicing	46	25	3.8	5.11704e-13	2.93884e-14
GO:0051028	mRNA transport	146	56	12.06	8.46978e-13	4.01425e-22
GO:0080156	mitochondrial mRNA modification	45	24	3.72	3.0208e-12	1.79922e-13
GO:0002181	cytoplasmic translation	151	46	12.47	7.6228e-12	7.78572e-14
GO:0007018	microtubule-based movement	118	36	9.75	8.1139e-12	5.70093e-11
GO:0015833	peptide transport	1227	173	101.34	1.05985e-11	6.09476e-11
GO:0016070	RNA metabolic process	5156	1078	425.85	1.63763e-11	5.78581e-29
GO:0010468	regulation of gene expression	4116	722	339.95	2.50357e-11	5.78581e-29
GO:0005975	carbohydrate metabolic process	1583	277	130.75	3.04912e-11	5.78581e-29
GO:0006364	rRNA processing	376	127	31.06	4.484e-11	5.78581e-29
GO:0080188	gene silencing by RNA-directed DNA methy...	50	24	4.13	4.65007e-11	3.37505e-12
GO:0010628	positive regulation of gene expression	925	155	76.4	6.40571e-11	6.26441e-16
GO:0030154	cell differentiation	1355	250	111.91	7.42179e-11	5.78581e-29
GO:0050832	defense response to fungus	514	95	42.45	8.0712e-11	2.26664e-12
GO:0032989	cellular component morphogenesis	661	105	54.59	9.83587e-11	1.47802e-09
GO:1902410	mitotic cytokinetic process	82	33	6.77	1.03693e-10	7.23226e-14
GO:2000113	negative regulation of cellular macromol...	662	124	54.68	1.22291e-10	1.83436e-16
GO:0010305	leaf vascular tissue pattern formation	57	25	4.71	1.47708e-10	1.30106e-11
GO:0010629	negative regulation of gene expression	1173	273	96.88	1.48613e-10	5.78581e-29
GO:0044743	protein transmembrane import into intrac...	118	36	9.75	1.64413e-10	5.70093e-11
GO:0001101	response to acid chemical	1500	249	123.89	2.15717e-10	4.7277e-25
GO:0009965	leaf morphogenesis	164	57	13.55	4.956e-10	4.30777e-20
GO:0006357	regulation of transcription by RNA polym...	701	122	57.9	7.58831e-10	8.88204e-14
GO:0051225	spindle assembly	51	24	4.21	9.8648e-10	5.67894e-12
GO:0016554	cytidine to uridine editing	32	18	2.64	1.02804e-09	1.01078e-10
GO:0048509	regulation of meristem development	244	67	20.15	1.53737e-09	2.41037e-17
GO:0000413	protein peptidyl-prolyl isomerization	53	23	4.38	4.17116e-09	1.32701e-10
GO:1900865	chloroplast RNA modification	35	20	2.89	4.89164e-09	4.74497e-12
GO:0006952	defense response	2372	383	195.91	5.18151e-09	5.78581e-29
GO:0000278	mitotic cell cycle	527	173	43.53	5.65374e-09	5.78581e-29
GO:0006281	DNA repair	749	181	61.86	5.91506e-09	5.78581e-29
GO:0009944	polarity specification of adaxial/abaxia...	40	19	3.3	1.13968e-08	1.22932e-09
GO:0045037	protein import into chloroplast stroma	34	18	2.81	1.15303e-08	3.92608e-10
GO:0015995	chlorophyll biosynthetic process	105	38	8.67	1.52456e-08	3.88613e-14
GO:0009934	regulation of meristem structural organi...	37	18	3.06	2.11012e-08	2.36e-09
GO:0009556	microsporogenesis	42	19	3.47	3.10431e-08	3.50922e-09
GO:0048364	root development	941	219	77.72	3.21494e-08	5.78581e-29
GO:2000024	regulation of leaf development	241	32	19.9	5.48044e-08	0.0319897
GO:0009561	megagametogenesis	139	39	11.48	6.19607e-08	1.30873e-10
GO:0048366	leaf development	735	153	60.71	6.56586e-08	4.70452e-25
GO:0009409	response to cold	498	91	41.13	7.08e-08	1.36721e-11
GO:0007049	cell cycle	1113	325	91.93	1.20604e-07	5.78581e-29
GO:0006457	protein folding	334	72	27.59	1.824e-07	1.00215e-12
GO:0032502	developmental process	5334	1016	440.55	2.6904e-07	5.78581e-29
GO:0000028	ribosomal small subunit assembly	38	17	3.14	2.94033e-07	3.50312e-08
GO:0006417	regulation of translation	345	76	28.49	6.0751e-07	6.7187e-14
GO:0000027	ribosomal large subunit assembly	41	18	3.39	7.40216e-07	1.74678e-08
GO:0000724	double-strand break repair via homologou...	227	57	18.75	1.15894e-06	5.13229e-13
GO:0006353	DNA-templated transcription, termination	50	20	4.13	1.22291e-06	1.55808e-08
GO:0031053	primary miRNA processing	19	13	1.57	1.24481e-06	2.74131e-09
GO:0042742	defense response to bacterium	779	129	64.34	1.71447e-06	6.40571e-13
GO:0009909	regulation of flower development	242	59	19.99	1.81959e-06	7.38541e-13
GO:0006270	DNA replication initiation	41	19	3.39	2.04983e-06	1.98407e-09
GO:0007088	regulation of mitotic nuclear division	97	36	8.01	2.27358e-06	8.33564e-14
GO:0009416	response to light stimulus	1121	201	92.59	2.49111e-06	3.03604e-24
GO:0009739	response to gibberellin	224	49	18.5	3.07123e-06	4.77021e-09
GO:0000911	cytokinesis by cell plate formation	92	39	7.6	3.27211e-06	2.9658e-17
GO:0010588	cotyledon vascular tissue pattern format...	26	13	2.15	3.5872e-06	4.71173e-07
GO:0009555	pollen development	441	87	36.42	4.012e-06	5.88943e-13
GO:0000226	microtubule cytoskeleton organization	264	82	21.8	4.07636e-06	4.84757e-25
GO:0040029	regulation of gene expression, epigeneti...	231	92	19.08	4.9439e-06	5.78581e-29
GO:0009734	auxin-activated signaling pathway	402	77	33.2	4.99484e-06	6.94857e-11
GO:1901259	chloroplast rRNA processing	23	12	1.9	6.2776e-06	8.59945e-07
GO:0032259	methylation	605	174	49.97	7.41798e-06	5.78581e-29
GO:0010311	lateral root formation	74	22	6.11	7.99557e-06	1.1248e-06
GO:0000079	regulation of cyclin-dependent protein s...	63	20	5.2	7.99557e-06	1.2984e-06
GO:0042273	ribosomal large subunit biogenesis	118	47	9.75	9.18152e-06	2.11691e-19
GO:0031507	heterochromatin assembly	142	62	11.73	9.81205e-06	3.74125e-28
GO:0006334	nucleosome assembly	58	19	4.79	1.04279e-05	1.49716e-06
GO:0044030	regulation of DNA methylation	38	15	3.14	1.44313e-05	2.05486e-06
GO:1905269	positive regulation of chromatin organiz...	56	20	4.63	1.63055e-05	1.46688e-07
GO:0031425	chloroplast RNA processing	40	17	3.3	1.81375e-05	8.81543e-08
GO:0098532	histone H3-K27 trimethylation	18	13	1.49	1.89324e-05	9.51458e-10
GO:0009737	response to abscisic acid	870	135	71.86	1.97099e-05	1.98024e-11
GO:0009414	response to water deprivation	587	98	48.48	2.43696e-05	3.92608e-10
GO:0008360	regulation of cell shape	51	19	4.21	2.70004e-05	1.52788e-07
GO:0043622	cortical microtubule organization	45	16	3.72	2.76672e-05	4.10856e-06
GO:2000026	regulation of multicellular organismal d...	1071	210	88.46	2.832e-05	5.78581e-29
GO:0008356	asymmetric cell division	43	19	3.55	3.73667e-05	5.4752e-09
GO:0002252	immune effector process	188	41	15.53	3.88305e-05	1.27874e-07
GO:0010228	vegetative to reproductive phase transit...	313	79	25.85	4.30098e-05	5.14557e-18
GO:0010051	xylem and phloem pattern formation	118	45	9.75	4.71046e-05	1.04029e-17
GO:0030422	production of siRNA involved in post-tra...	64	26	5.29	5.47048e-05	3.77366e-11
GO:0071555	cell wall organization	810	138	66.9	6.21545e-05	8.81067e-15
GO:0007059	chromosome segregation	195	71	16.11	6.59412e-05	2.29295e-26
GO:0070919	production of siRNA involved in gene sil...	12	8	0.99	6.74735e-05	1.06218e-05
GO:0000105	histidine biosynthetic process	12	8	0.99	6.74735e-05	1.06218e-05
GO:0031347	regulation of defense response	575	114	47.49	6.74735e-05	5.17385e-17
GO:0042254	ribosome biogenesis	515	177	42.54	6.93751e-05	5.78581e-29
GO:0042023	DNA endoreduplication	85	22	7.02	7.0403e-05	1.44433e-05
GO:0009651	response to salt stress	766	122	63.27	7.30726e-05	4.20721e-11
GO:0010078	maintenance of root meristem identity	78	21	6.44	7.48705e-05	1.20902e-05
GO:0051302	regulation of cell division	145	36	11.98	7.50051e-05	2.82457e-08
GO:2000280	regulation of root development	197	46	16.27	7.59452e-05	1.74985e-09
GO:2001251	negative regulation of chromosome organi...	95	20	7.85	8.72991e-05	0.000786833
GO:0009733	response to auxin	619	120	51.13	8.72991e-05	4.18739e-17
GO:0042793	plastid transcription	20	13	1.65	9.44e-05	6.74004e-09
GO:0044772	mitotic cell cycle phase transition	148	44	12.22	0.000101377	7.62674e-13
GO:0016567	protein ubiquitination	868	111	71.69	0.000108234	3.7109e-05
GO:0000919	cell plate assembly	25	14	2.06	0.000145634	2.14375e-08
GO:0071035	nuclear polyadenylation-dependent rRNA c...	17	9	1.4	0.000173331	2.87276e-05
GO:0033169	histone H3-K9 demethylation	17	9	1.4	0.000173331	2.87276e-05
GO:0006526	arginine biosynthetic process	21	11	1.73	0.000185289	2.7527e-06
GO:0002229	defense response to oomycetes	139	30	11.48	0.000185289	1.23376e-05
GO:0006261	DNA-templated DNA replication	344	73	28.41	0.000191121	1.53299e-12
GO:0009933	meristem structural organization	126	44	10.41	0.000209735	1.16974e-15
GO:0010087	phloem or xylem histogenesis	229	56	18.91	0.000209735	2.6953e-12
GO:0010267	primary ta-siRNA processing	22	10	1.82	0.000261272	4.49007e-05
GO:0009089	lysine biosynthetic process via diaminop...	22	10	1.82	0.000261272	4.49007e-05
GO:0010497	plasmodesmata-mediated intercellular tra...	22	10	1.82	0.000261272	4.49007e-05
GO:0035067	negative regulation of histone acetylati...	16	9	1.32	0.000280678	1.56192e-05
GO:0071038	nuclear polyadenylation-dependent tRNA c...	14	8	1.16	0.000280678	4.90251e-05
GO:0052803	imidazole-containing compound metabolic ...	14	8	1.16	0.000280678	4.90251e-05
GO:0000467	exonucleolytic trimming to generate matu...	14	8	1.16	0.000280678	4.90251e-05
GO:0034063	stress granule assembly	18	9	1.49	0.000292139	5.12117e-05
GO:0033047	regulation of mitotic sister chromatid s...	39	17	3.22	0.000401552	5.55079e-08
GO:1905268	negative regulation of chromatin organiz...	24	11	1.98	0.000405221	1.44433e-05
GO:0071103	DNA conformation change	306	47	25.27	0.000428618	0.000289624
GO:0015979	photosynthesis	326	58	26.93	0.000435403	3.67018e-07
GO:0010088	phloem development	35	14	2.89	0.000435403	4.10856e-06
GO:0090057	root radial pattern formation	8	6	0.66	0.000486293	8.72686e-05
GO:0110102	ribulose bisphosphate carboxylase comple...	8	6	0.66	0.000486293	8.72686e-05
GO:0000184	nuclear-transcribed mRNA catabolic proce...	57	17	4.71	0.000486293	2.64878e-05
GO:0022603	regulation of anatomical structure morph...	327	73	27.01	0.000486293	1.11032e-13
GO:0009956	radial pattern formation	36	18	2.97	0.000501706	1.307e-09
GO:0010216	maintenance of DNA methylation	15	8	1.24	0.00050445	9.25361e-05
GO:0022618	ribonucleoprotein complex assembly	248	77	20.48	0.000513341	1.62235e-23
GO:0016973	poly(A)+ mRNA export from nucleus	24	10	1.98	0.000595819	0.000109559
GO:0048573	photoperiodism, flowering	191	51	15.78	0.000610068	8.57809e-13
GO:0048316	seed development	895	229	73.92	0.000722255	5.78581e-29
GO:0006606	protein import into nucleus	78	21	6.44	0.000722255	1.20902e-05
GO:0019760	glucosinolate metabolic process	93	27	7.68	0.000772079	7.67224e-08
GO:0006633	fatty acid biosynthetic process	275	50	22.71	0.000772079	1.49716e-06
GO:0010067	procambium histogenesis	35	12	2.89	0.000810013	0.00015274
GO:0045814	negative regulation of gene expression, ...	158	70	13.05	0.000810013	5.78581e-29
GO:0000398	mRNA splicing, via spliceosome	708	89	58.48	0.000810013	0.000502602
GO:2000023	regulation of lateral root development	35	12	2.89	0.000810013	0.00015274
GO:0060966	regulation of gene silencing by RNA	66	22	5.45	0.000856815	1.19686e-07
GO:0010928	regulation of auxin mediated signaling p...	57	16	4.71	0.000856815	0.000111404
GO:0000462	maturation of SSU-rRNA from tricistronic...	59	15	4.87	0.00090244	0.00063781
GO:0009553	embryo sac development	245	62	20.24	0.00090244	2.888e-14
GO:0045893	positive regulation of transcription, DN...	759	114	62.69	0.00095285	7.08491e-09
GO:0007165	signal transduction	2753	404	227.38	0.00100263	5.78581e-29
GO:0009617	response to bacterium	933	159	77.06	0.00110037	5.17385e-17
GO:1901607	alpha-amino acid biosynthetic process	248	64	20.48	0.00110037	3.82975e-15
GO:1902183	regulation of shoot apical meristem deve...	21	9	1.73	0.00110781	0.000220783
GO:0006782	protoporphyrinogen IX biosynthetic proce...	21	9	1.73	0.00110781	0.000220783
GO:0006406	mRNA export from nucleus	55	21	4.54	0.00110781	1.62726e-08
GO:0010332	response to gamma radiation	20	10	1.65	0.00110781	1.56192e-05
GO:0006189	'de novo' IMP biosynthetic process	9	6	0.74	0.00110781	0.000220783
GO:1900426	positive regulation of defense response ...	80	19	6.61	0.00110781	0.000220783
GO:0009650	UV protection	6	5	0.5	0.00110781	0.000220783
GO:0055085	transmembrane transport	1244	166	102.75	0.00120622	1.03548e-08
GO:0035196	production of miRNAs involved in gene si...	39	23	3.22	0.00132482	3.61128e-14
GO:0051567	histone H3-K9 methylation	48	18	3.96	0.00132482	3.20859e-07
GO:0048574	long-day photoperiodism, flowering	60	18	4.96	0.00132482	1.26794e-05
GO:0009408	response to heat	401	71	33.12	0.00132482	1.48862e-08
GO:0009097	isoleucine biosynthetic process	17	8	1.4	0.00132482	0.000271126
GO:0009639	response to red or far red light	389	60	32.13	0.0014107	2.64878e-05
GO:0009627	systemic acquired resistance	113	24	9.33	0.0014107	0.000161683
GO:0010492	maintenance of shoot apical meristem ide...	32	11	2.64	0.00150302	0.000308179
GO:0006486	protein glycosylation	222	38	18.34	0.00159431	0.00015274
GO:0007015	actin filament organization	136	28	11.23	0.00177389	6.61671e-05
GO:0051607	defense response to virus	143	31	11.81	0.00177389	7.67902e-06
GO:0009845	seed germination	257	47	21.23	0.00205823	3.02778e-06
GO:0008285	negative regulation of cell population p...	64	16	5.29	0.00209578	0.000476177
GO:0007064	mitotic sister chromatid cohesion	33	12	2.73	0.00212146	7.83385e-05
GO:0010093	specification of floral organ identity	18	8	1.49	0.00212146	0.00044436
GO:0008033	tRNA processing	168	44	13.88	0.00213745	7.99557e-11
GO:0035825	homologous recombination	73	23	6.03	0.00213745	1.81338e-07
GO:0000394	RNA splicing, via endonucleolytic cleava...	17	7	1.4	0.00213745	0.00203625
GO:0002182	cytoplasmic translational elongation	18	6	1.49	0.00213745	0.0163175
GO:0048580	regulation of post-embryonic development	560	134	46.25	0.00213745	5.40241e-28
GO:0045951	positive regulation of mitotic recombina...	4	4	0.33	0.00213745	0.000462994
GO:0042794	plastid rRNA transcription	4	4	0.33	0.00213745	0.000462994
GO:0010020	chloroplast fission	39	12	3.22	0.00217266	0.000469895
GO:0010044	response to aluminum ion	28	10	2.31	0.00219624	0.000476177
GO:0048510	regulation of timing of transition from ...	64	16	5.29	0.00219624	0.000476177
GO:1902182	shoot apical meristem development	31	15	2.56	0.00223062	7.82786e-08
GO:0009624	response to nematode	129	25	10.65	0.00226465	0.000493289
GO:0040008	regulation of growth	699	108	57.73	0.00229833	4.06756e-09
GO:0048767	root hair elongation	104	22	8.59	0.00231856	0.000357088
GO:0061087	positive regulation of histone H3-K27 me...	16	9	1.32	0.00231856	1.56192e-05
GO:0052018	modulation by symbiont of RNA levels in ...	14	7	1.16	0.00231856	0.000517197
GO:0000712	resolution of meiotic recombination inte...	14	7	1.16	0.00231856	0.000517197
GO:0007094	mitotic spindle assembly checkpoint sign...	14	7	1.16	0.00231856	0.000517197
GO:0006075	(1->3)-beta-D-glucan biosynthetic proces...	14	7	1.16	0.00231856	0.000517197
GO:0051321	meiotic cell cycle	311	98	25.69	0.0025685	5.78581e-29
GO:0009826	unidimensional cell growth	480	80	39.64	0.00259942	2.48618e-08
GO:0006346	DNA methylation-dependent heterochromati...	71	34	5.86	0.00293185	4.51876e-17
GO:0010389	regulation of G2/M transition of mitotic...	36	12	2.97	0.00293346	0.000202606
GO:0010338	leaf formation	8	6	0.66	0.00293346	8.72686e-05
GO:0009558	embryo sac cellularization	7	5	0.58	0.00293346	0.00067284
GO:0006272	leading strand elongation	7	5	0.58	0.00293346	0.00067284
GO:0034052	positive regulation of plant-type hypers...	7	5	0.58	0.00293346	0.00067284
GO:0010449	root meristem growth	89	17	7.35	0.00293346	0.00656195
GO:0048497	maintenance of floral organ identity	15	7	1.24	0.00383747	0.000862127
GO:0045910	negative regulation of DNA recombination	36	11	2.97	0.00386122	0.000926446
GO:0006405	RNA export from nucleus	97	33	8.01	0.00405792	1.61378e-11
GO:0071051	polyadenylation-dependent snoRNA 3'-end ...	11	6	0.91	0.00405792	0.000926446
GO:0048579	negative regulation of long-day photoper...	11	6	0.91	0.00405792	0.000926446
GO:0007346	regulation of mitotic cell cycle	153	51	12.64	0.00405792	4.18739e-17
GO:2000012	regulation of auxin polar transport	42	12	3.47	0.00405792	0.000926446
GO:0000463	maturation of LSU-rRNA from tricistronic...	27	10	2.23	0.00438436	0.00033745
GO:0046777	protein autophosphorylation	382	54	31.55	0.00438436	0.000732276
GO:0006298	mismatch repair	37	14	3.06	0.00515858	8.968e-06
GO:0009926	auxin polar transport	167	38	13.79	0.00553093	1.30504e-07
GO:0019752	carboxylic acid metabolic process	1630	304	134.63	0.0058487	5.78581e-29
GO:0006282	regulation of DNA repair	48	15	3.96	0.0058487	5.12117e-05
GO:0034968	histone lysine methylation	151	59	12.47	0.0058487	8.64934e-24
GO:0016042	lipid catabolic process	357	47	29.49	0.0062116	0.00763079
GO:0010027	thylakoid membrane organization	44	12	3.63	0.00648749	0.00151849
GO:0000387	spliceosomal snRNP assembly	38	13	3.14	0.00648749	7.16031e-05
GO:0009910	negative regulation of flower developmen...	57	14	4.71	0.00648749	0.00151849
GO:1902975	mitotic DNA replication initiation	8	5	0.66	0.00648749	0.00151849
GO:0031047	gene silencing by RNA	259	98	21.39	0.00678252	5.78581e-29
GO:0010015	root morphogenesis	528	122	43.61	0.00678252	4.59897e-24
GO:0045087	innate immune response	559	104	46.17	0.00678252	1.13519e-13
GO:0032776	DNA methylation on cytosine	23	13	1.9	0.00704099	7.20184e-08
GO:0044205	'de novo' UMP biosynthetic process	12	6	0.99	0.00704099	0.00167544
GO:0009920	cell plate formation involved in plant-t...	12	6	0.99	0.00704099	0.00167544
GO:0007112	male meiosis cytokinesis	12	6	0.99	0.00704099	0.00167544
GO:0000162	tryptophan biosynthetic process	27	9	2.23	0.00771836	0.00183198
GO:0009960	endosperm development	54	16	4.46	0.00771836	5.46395e-05
GO:0000077	DNA damage checkpoint signaling	29	9	2.4	0.0077371	0.00313961
GO:0060236	regulation of mitotic spindle organizati...	9	5	0.74	0.0077371	0.00293232
GO:0061062	regulation of nematode larval developmen...	5	4	0.41	0.0077371	0.00189162
GO:0010220	positive regulation of vernalization res...	5	4	0.41	0.0077371	0.00189162
GO:0071036	nuclear polyadenylation-dependent snoRNA...	5	4	0.41	0.0077371	0.00189162
GO:0071037	nuclear polyadenylation-dependent snRNA ...	5	4	0.41	0.0077371	0.00189162
GO:0071039	nuclear polyadenylation-dependent CUT ca...	5	4	0.41	0.0077371	0.00189162
GO:0048281	inflorescence morphogenesis	5	4	0.41	0.0077371	0.00189162
GO:0031538	negative regulation of anthocyanin metab...	5	4	0.41	0.0077371	0.00189162
GO:1904667	negative regulation of ubiquitin protein...	5	4	0.41	0.0077371	0.00189162
GO:0006979	response to oxidative stress	633	94	52.28	0.0077371	3.51686e-07
GO:0019252	starch biosynthetic process	63	17	5.2	0.00834233	0.000106438
GO:0052325	cell wall pectin biosynthetic process	29	9	2.4	0.00834233	0.00313961
GO:0010375	stomatal complex patterning	23	9	1.9	0.00834233	0.000493289
GO:0033044	regulation of chromosome organization	222	61	18.34	0.00865637	7.82662e-16
GO:2000028	regulation of photoperiodism, flowering	91	22	7.52	0.00996444	4.41653e-05
GO:0009958	positive gravitropism	53	13	4.38	0.00996444	0.00242153
GO:0030261	chromosome condensation	31	11	2.56	0.0109533	0.000220783
GO:0034475	U4 snRNA 3'-end processing	13	6	1.07	0.01121	0.00271758
GO:1990110	callus formation	23	8	1.9	0.0114629	0.00278968
GO:0009664	plant-type cell wall organization	263	48	21.72	0.0114629	2.34075e-06
GO:0030705	cytoskeleton-dependent intracellular tra...	55	11	4.54	0.0119573	0.0295235
GO:0040020	regulation of meiotic nuclear division	24	8	1.98	0.0119573	0.00374996
GO:0009911	positive regulation of flower developmen...	68	15	5.62	0.0119573	0.00293232
GO:0007639	homeostasis of number of meristem cells	9	5	0.74	0.0119573	0.00293232
GO:0009686	gibberellin biosynthetic process	49	13	4.05	0.0122441	0.00118721
GO:0010380	regulation of chlorophyll biosynthetic p...	41	14	3.39	0.0125288	3.46829e-05
GO:0048653	anther development	128	18	10.57	0.0144012	0.0916471
GO:0042127	regulation of cell population proliferat...	171	39	14.12	0.0144012	7.98288e-08
GO:0006352	DNA-templated transcription, initiation	110	22	9.09	0.0149467	0.000803246
GO:0046394	carboxylic acid biosynthetic process	786	165	64.92	0.0149467	1.82488e-27
GO:0000470	maturation of LSU-rRNA	52	19	4.29	0.0151617	2.12357e-07
GO:2000070	regulation of response to water deprivat...	60	14	4.96	0.0151617	0.00256702
GO:0002758	innate immune response-activating signal...	80	19	6.61	0.0160717	0.000220783
GO:0045292	mRNA cis splicing, via spliceosome	36	11	2.97	0.0162764	0.000926446
GO:0009294	DNA-mediated transformation	30	9	2.48	0.0162764	0.00402613
GO:0009620	response to fungus	672	120	55.5	0.0165367	2.30342e-14
GO:0006448	regulation of translational elongation	35	9	2.89	0.0167952	0.0121208
GO:0098586	cellular response to virus	19	7	1.57	0.0168526	0.00421473
GO:0045926	negative regulation of growth	64	10	5.29	0.0168526	0.162343
GO:0048825	cotyledon development	80	28	6.61	0.0168526	3.56206e-10
GO:0045930	negative regulation of mitotic cell cycl...	59	18	4.87	0.0168526	9.88918e-06
GO:0032350	regulation of hormone metabolic process	38	15	3.14	0.0168526	2.05486e-06
GO:0007135	meiosis II	29	11	2.4	0.0168526	0.000111404
GO:0006021	inositol biosynthetic process	6	4	0.5	0.0168526	0.00464387
GO:1901671	positive regulation of superoxide dismut...	3	3	0.25	0.0168526	0.0043145
GO:0009971	anastral spindle assembly involved in ma...	3	3	0.25	0.0168526	0.0043145
GO:0007113	endomitotic cell cycle	3	3	0.25	0.0168526	0.0043145
GO:0006429	leucyl-tRNA aminoacylation	3	3	0.25	0.0168526	0.0043145
GO:0007142	male meiosis II	3	3	0.25	0.0168526	0.0043145
GO:0006169	adenosine salvage	3	3	0.25	0.0168526	0.0043145
GO:1904833	positive regulation of removal of supero...	3	3	0.25	0.0168526	0.0043145
GO:0010426	DNA methylation on cytosine within a CHH...	3	3	0.25	0.0168526	0.0043145
GO:0006913	nucleocytoplasmic transport	373	51	30.81	0.01759	0.00227571
GO:0045787	positive regulation of cell cycle	82	23	6.77	0.01759	1.78172e-06
GO:0080175	phragmoplast microtubule organization	14	7	1.16	0.01759	0.000517197
GO:0010165	response to X-ray	12	6	0.99	0.01759	0.00167544
GO:0006612	protein targeting to membrane	94	21	7.76	0.01759	0.000230756
GO:1904961	quiescent center organization	6	4	0.5	0.01759	0.00464387
GO:1900036	positive regulation of cellular response...	6	4	0.5	0.01759	0.00464387
GO:0019877	diaminopimelate biosynthetic process	6	4	0.5	0.01759	0.00464387
GO:1905933	regulation of cell fate determination	6	4	0.5	0.01759	0.00464387
GO:0097298	regulation of nucleus size	6	4	0.5	0.01759	0.00464387
GO:0080037	negative regulation of cytokinin-activat...	6	4	0.5	0.01759	0.00464387
GO:0009736	cytokinin-activated signaling pathway	112	25	9.25	0.01759	4.59897e-05
GO:0009827	plant-type cell wall modification	68	14	5.62	0.01759	0.00828915
GO:0009932	cell tip growth	232	34	19.16	0.017821	0.00588432
GO:0032543	mitochondrial translation	44	13	3.63	0.0189102	0.000376209
GO:0009616	RNAi-mediated antiviral immune response	14	7	1.16	0.0192374	0.000517197
GO:0080009	mRNA methylation	10	5	0.83	0.0192374	0.00511597
GO:0000338	protein deneddylation	10	5	0.83	0.0192374	0.00511597
GO:0000455	enzyme-directed rRNA pseudouridine synth...	10	5	0.83	0.0192374	0.00511597
GO:0000727	double-strand break repair via break-ind...	44	11	3.63	0.0200229	0.00532827
GO:0031145	anaphase-promoting complex-dependent cat...	117	21	9.66	0.0202413	0.00438778
GO:0048481	plant ovule development	51	12	4.21	0.0210187	0.00560033
GO:1901000	regulation of response to salt stress	91	21	7.52	0.0212326	0.000142698
GO:0071219	cellular response to molecule of bacteri...	38	9	3.14	0.0213788	0.0204285
GO:0051984	positive regulation of chromosome segreg...	20	7	1.65	0.0213788	0.00574012
GO:0016579	protein deubiquitination	99	17	8.18	0.0221432	0.0192171
GO:0010158	abaxial cell fate specification	15	6	1.24	0.0224886	0.00604253
GO:0035066	positive regulation of histone acetylati...	15	6	1.24	0.0224886	0.00604253
GO:0080182	histone H3-K4 trimethylation	15	6	1.24	0.0224886	0.00604253
GO:1902275	regulation of chromatin organization	107	40	8.84	0.0226934	1.98577e-15
GO:0046686	response to cadmium ion	83	18	6.86	0.0253503	0.00110375
GO:0048467	gynoecium development	94	26	7.76	0.0285345	4.13418e-07
GO:0010043	response to zinc ion	47	12	3.88	0.0287193	0.00271758
GO:0010189	vitamin E biosynthetic process	27	8	2.23	0.0288161	0.00819192
GO:0070370	cellular heat acclimation	21	7	1.73	0.0288161	0.00774476
GO:0045824	negative regulation of innate immune res...	63	14	5.2	0.0291795	0.00409786
GO:0007005	mitochondrion organization	352	51	29.07	0.0291795	0.00061915
GO:0032968	positive regulation of transcription elo...	33	9	2.73	0.0293595	0.0079299
GO:0006303	double-strand break repair via nonhomolo...	30	9	2.48	0.0303369	0.00402613
GO:0010089	xylem development	91	18	7.52	0.030507	0.00329765
GO:0044209	AMP salvage	11	5	0.91	0.030507	0.00828915
GO:0042276	error-prone translesion synthesis	11	5	0.91	0.030507	0.00828915
GO:0030244	cellulose biosynthetic process	145	24	11.98	0.030507	0.00602828
GO:0030865	cortical cytoskeleton organization	67	24	5.53	0.0314667	5.11915e-09
GO:0016075	rRNA catabolic process	33	15	2.73	0.0316364	2.28276e-07
GO:0046855	inositol phosphate dephosphorylation	16	6	1.32	0.0318051	0.00867642
GO:0051510	regulation of unidimensional cell growth	107	16	8.84	0.0319729	0.076309
GO:0035194	post-transcriptional gene silencing by R...	130	54	10.74	0.0329172	2.72163e-23
GO:0010387	COP9 signalosome assembly	7	4	0.58	0.0342743	0.00939169
GO:0010439	regulation of glucosinolate biosynthetic...	7	4	0.58	0.0342743	0.00939169
GO:0006611	protein export from nucleus	44	10	3.63	0.0354609	0.0173112
GO:0006414	translational elongation	102	28	8.42	0.0375583	1.55821e-07
GO:0045595	regulation of cell differentiation	208	35	17.18	0.0375995	0.000435242
GO:0010224	response to UV-B	108	19	8.92	0.0375995	0.00929437
GO:0045454	cell redox homeostasis	41	10	3.39	0.0381456	0.0106209
GO:0010091	trichome branching	55	12	4.54	0.0381456	0.0106209
GO:0006396	RNA processing	1745	438	144.13	0.0403056	5.78581e-29
GO:0006511	ubiquitin-dependent protein catabolic pr...	705	86	58.23	0.0404439	0.00167544
GO:0010090	trichome morphogenesis	119	25	9.83	0.041333	0.000132695
GO:0043603	cellular amide metabolic process	1411	385	116.54	0.0417174	5.78581e-29
GO:0045842	positive regulation of mitotic metaphase...	17	6	1.4	0.0438436	0.012283
GO:0071395	cellular response to jasmonic acid stimu...	197	35	16.27	0.0452065	0.000142698
GO:0006368	transcription elongation from RNA polyme...	55	17	4.54	0.0452065	1.56192e-05
GO:0080186	developmental vegetative growth	33	12	2.73	0.0452065	7.83385e-05
GO:0046785	microtubule polymerization	28	11	2.31	0.0452065	8.02584e-05
GO:0071028	nuclear mRNA surveillance	13	6	1.07	0.0452065	0.00271758
GO:0010235	guard mother cell cytokinesis	12	5	0.99	0.0452065	0.0127425
GO:0009099	valine biosynthetic process	12	5	0.99	0.0452065	0.0127425
GO:2000067	regulation of root morphogenesis	29	8	2.4	0.0461767	0.0130269
GO:0009959	negative gravitropism	29	8	2.4	0.0461767	0.0130269
GO:0010102	lateral root morphogenesis	97	29	8.01	0.0462943	1.0518e-08
GO:0009825	multidimensional cell growth	92	18	7.6	0.0468947	0.00382635
GO:0048358	mucilage pectin biosynthetic process	23	7	1.9	0.0470097	0.013329
GO:0009788	negative regulation of abscisic acid-act...	112	19	9.25	0.0485666	0.0137655
GO:0071229	cellular response to acid chemical	203	36	16.77	0.0486766	0.000111404
GO:0090603	sieve element differentiation	11	7	0.91	0.049022	7.50264e-05
GO:0000710	meiotic mismatch repair	6	4	0.5	0.049022	0.00464387
GO:0042450	arginine biosynthetic process via ornith...	11	4	0.91	0.049022	0.0520318
GO:0010481	epidermal cell division	12	4	0.99	0.049022	0.0706059
GO:0071040	nuclear polyadenylation-dependent antise...	4	3	0.33	0.049022	0.0142061
GO:0051315	attachment of mitotic spindle microtubul...	4	3	0.33	0.049022	0.0142061
GO:0010501	RNA secondary structure unwinding	4	3	0.33	0.049022	0.0142061
GO:0002143	tRNA wobble position uridine thiolation	4	3	0.33	0.049022	0.0142061
GO:1901033	positive regulation of response to react...	4	3	0.33	0.049022	0.0142061
GO:0006430	lysyl-tRNA aminoacylation	4	3	0.33	0.049022	0.0142061
GO:0006438	valyl-tRNA aminoacylation	4	3	0.33	0.049022	0.0142061
GO:0015871	choline transport	4	3	0.33	0.049022	0.0142061
GO:0007568	aging	274	37	22.63	0.050054	0.0145209
GO:0010029	regulation of seed germination	113	18	9.33	0.0503872	0.031609
GO:1901001	negative regulation of response to salt ...	43	10	3.55	0.0509493	0.0148016
GO:0051726	regulation of cell cycle	388	108	32.05	0.0533481	2.34196e-28
GO:0019941	modification-dependent protein catabolic...	724	93	59.8	0.0541291	0.000161683
GO:2001252	positive regulation of chromosome organi...	80	29	6.61	0.0547664	6.09476e-11
GO:0006816	calcium ion transport	96	15	7.93	0.0547664	0.0647838
GO:0009812	flavonoid metabolic process	191	30	15.78	0.055325	0.00390259
GO:0071249	cellular response to nitrate	18	6	1.49	0.055325	0.0163175
GO:0006271	DNA strand elongation involved in DNA re...	25	12	2.06	0.055325	2.7527e-06
GO:1902464	regulation of histone H3-K27 trimethylat...	10	6	0.83	0.055325	0.000493289
GO:0009263	deoxyribonucleotide biosynthetic process	14	6	1.16	0.055325	0.00415839
GO:0010601	positive regulation of auxin biosyntheti...	8	4	0.66	0.055325	0.0163896
GO:0051131	chaperone-mediated protein complex assem...	8	4	0.66	0.055325	0.0163896
GO:0010964	regulation of heterochromatin assembly b...	8	4	0.66	0.055325	0.0163896
GO:1900871	chloroplast mRNA modification	8	4	0.66	0.055325	0.0163896
GO:0042545	cell wall modification	192	39	15.86	0.0558553	1.9175e-06
GO:0009787	regulation of abscisic acid-activated si...	242	36	19.99	0.0570489	0.00344307
GO:0006515	protein quality control for misfolded or...	68	12	5.62	0.0586115	0.05123
GO:0080022	primary root development	44	10	3.63	0.0586115	0.0173112
GO:0006096	glycolytic process	98	17	8.09	0.0586115	0.0173112
GO:0009740	gibberellic acid mediated signaling path...	134	23	11.07	0.0593471	0.004716
GO:0051128	regulation of cellular component organiz...	845	173	69.79	0.060079	1.7936e-27
GO:0010026	trichome differentiation	151	32	12.47	0.0601512	8.58638e-06
GO:0009299	mRNA transcription	18	6	1.49	0.0607231	0.0163175
GO:0045040	protein insertion into mitochondrial out...	13	5	1.07	0.0607231	0.0181434
GO:0006535	cysteine biosynthetic process from serin...	13	5	1.07	0.0607231	0.0181434
GO:0009167	purine ribonucleoside monophosphate meta...	183	33	15.11	0.0607231	0.000182582
GO:0048527	lateral root development	190	51	15.69	0.0607231	6.87811e-13
GO:0009205	purine ribonucleoside triphosphate metab...	159	21	13.13	0.0623017	0.105526
GO:0010229	inflorescence development	41	15	3.39	0.0640879	6.09879e-06
GO:0061077	chaperone-mediated protein folding	108	20	8.92	0.0675818	0.00397166
GO:0034427	nuclear-transcribed mRNA catabolic proce...	25	7	2.06	0.0708451	0.0211878
GO:0010050	vegetative phase change	23	7	1.9	0.0711476	0.013329
GO:0051923	sulfation	19	6	1.57	0.0711476	0.0213493
GO:0010114	response to red light	66	14	5.45	0.0752292	0.0062482
GO:0080147	root hair cell development	136	30	11.23	0.0773835	7.80421e-06
GO:0000302	response to reactive oxygen species	274	44	22.63	0.077624	0.000182582
GO:0009615	response to virus	215	44	17.76	0.0787588	2.74695e-07
GO:0006541	glutamine metabolic process	51	11	4.21	0.0787588	0.0169133
GO:0009833	plant-type primary cell wall biogenesis	46	10	3.8	0.0787588	0.0237668
GO:0016575	histone deacetylation	39	9	3.22	0.0804606	0.0242857
GO:0009846	pollen germination	110	18	9.09	0.0815273	0.0245958
GO:0009723	response to ethylene	388	56	32.05	0.0815462	0.000327598
GO:0051568	histone H3-K4 methylation	42	14	3.47	0.0838674	4.59897e-05
GO:0017148	negative regulation of translation	159	31	13.13	0.0838674	6.94373e-05
GO:0009663	plasmodesma organization	14	5	1.16	0.0839075	0.025578
GO:0000055	ribosomal large subunit export from nucl...	14	5	1.16	0.0839075	0.025578
GO:0008361	regulation of cell size	152	23	12.55	0.0839075	0.0218296
GO:0036123	histone H3-K9 dimethylation	22	8	1.82	0.0844166	0.00203625
GO:0010272	response to silver ion	9	4	0.74	0.0844166	0.026006
GO:2000014	regulation of endosperm development	9	4	0.74	0.0844166	0.026006
GO:0045038	protein import into chloroplast thylakoi...	9	4	0.74	0.0844166	0.026006
GO:0071217	cellular response to external biotic sti...	9	4	0.74	0.0844166	0.026006
GO:2000306	positive regulation of photomorphogenesi...	9	4	0.74	0.0844166	0.026006
GO:1902326	positive regulation of chlorophyll biosy...	9	4	0.74	0.0844166	0.026006
GO:0010071	root meristem specification	9	4	0.74	0.0844166	0.026006
GO:0019761	glucosinolate biosynthetic process	33	11	2.73	0.0846305	0.0004256
GO:0005983	starch catabolic process	26	7	2.15	0.0848433	0.0262007
GO:0009631	cold acclimation	62	12	5.12	0.0872779	0.0270345
GO:0006260	DNA replication	499	99	41.21	0.0872779	7.89437e-15
GO:0046496	nicotinamide nucleotide metabolic proces...	181	27	14.95	0.0872779	0.013592
GO:0009682	induced systemic resistance	46	13	3.8	0.0882819	0.000590765
GO:0010073	meristem maintenance	343	72	28.33	0.0914696	3.83658e-12
GO:0009873	ethylene-activated signaling pathway	263	35	21.72	0.0914696	0.0225314
GO:0042744	hydrogen peroxide catabolic process	149	24	12.31	0.0932513	0.00856134
GO:0007127	meiosis I	92	27	7.6	0.0950455	6.04778e-08
GO:1905421	regulation of plant organ morphogenesis	65	17	5.37	0.0950455	0.000161683
GO:0051307	meiotic chromosome separation	21	11	1.73	0.0950455	2.7527e-06
GO:0000972	transcription-dependent tethering of RNA...	13	6	1.07	0.0950455	0.00271758
GO:0010731	protein glutathionylation	5	3	0.41	0.0950455	0.0302183
GO:0070681	glutaminyl-tRNAGln biosynthesis via tran...	5	3	0.41	0.0950455	0.0302183
GO:0010589	leaf proximal/distal pattern formation	5	3	0.41	0.0950455	0.0302183
GO:2000011	regulation of adaxial/abaxial pattern fo...	5	3	0.41	0.0950455	0.0302183
GO:0006398	mRNA 3'-end processing by stem-loop bind...	5	3	0.41	0.0950455	0.0302183
GO:0098789	pre-mRNA cleavage required for polyadeny...	5	3	0.41	0.0950455	0.0302183
GO:0010068	protoderm histogenesis	5	3	0.41	0.0950455	0.0302183
GO:0010358	leaf shaping	5	3	0.41	0.0950455	0.0302183
GO:0010342	endosperm cellularization	5	3	0.41	0.0950455	0.0302183
GO:0015805	S-adenosyl-L-methionine transport	5	3	0.41	0.0950455	0.0302183
GO:0010450	inflorescence meristem growth	5	3	0.41	0.0950455	0.0302183
GO:0035674	tricarboxylic acid transmembrane transpo...	5	3	0.41	0.0950455	0.0302183
GO:0016126	sterol biosynthetic process	72	13	5.95	0.0952252	0.0341552
GO:0001666	response to hypoxia	293	36	24.2	0.097694	0.0594083
GO:0010252	auxin homeostasis	48	10	3.96	0.09842	0.0314305
GO:0035556	intracellular signal transduction	802	122	66.24	0.09842	8.13424e-10
GO:0071215	cellular response to abscisic acid stimu...	504	75	41.63	0.0987807	7.02562e-06
GO:0048444	floral organ morphogenesis	63	17	5.2	0.0989507	0.000106438
GO:0006892	post-Golgi vesicle-mediated transport	89	17	7.35	0.105867	0.00656195
GO:0045840	positive regulation of mitotic nuclear d...	32	11	2.64	0.105867	0.000308179
GO:0010239	chloroplast mRNA processing	15	5	1.24	0.105867	0.0341552
GO:0051013	microtubule severing	15	5	1.24	0.105867	0.0341552
GO:2000033	regulation of seed dormancy process	15	5	1.24	0.105867	0.0341552
GO:0046898	response to cycloheximide	15	5	1.24	0.105867	0.0341552
GO:0006820	anion transport	538	56	44.44	0.106576	0.18986
GO:0009864	induced systemic resistance, jasmonic ac...	21	6	1.73	0.107282	0.0346396
GO:0015031	protein transport	1219	173	100.68	0.108541	3.5605e-11
GO:0009832	plant-type cell wall biogenesis	277	50	22.88	0.114776	1.9175e-06
GO:0065002	intracellular protein transmembrane tran...	133	39	10.98	0.1154	2.9219e-11
GO:0042026	protein refolding	57	11	4.71	0.1154	0.0377788
GO:0008284	positive regulation of cell population p...	65	12	5.37	0.1154	0.038341
GO:0009820	alkaloid metabolic process	42	9	3.47	0.1154	0.038341
GO:0070417	cellular response to cold	42	9	3.47	0.1154	0.038341
GO:0007131	reciprocal meiotic recombination	69	19	5.7	0.1154	2.64878e-05
GO:0080111	DNA demethylation	24	9	1.98	0.1154	0.000695711
GO:0006379	mRNA cleavage	15	7	1.24	0.1154	0.000862127
GO:0007076	mitotic chromosome condensation	10	4	0.83	0.1154	0.03835
GO:0010069	zygote asymmetric cytokinesis in embryo ...	10	4	0.83	0.1154	0.03835
GO:1901527	abscisic acid-activated signaling pathwa...	10	4	0.83	0.1154	0.03835
GO:0070816	phosphorylation of RNA polymerase II C-t...	32	9	2.64	0.1154	0.00630105
GO:0046132	pyrimidine ribonucleoside biosynthetic p...	35	8	2.89	0.1154	0.039106
GO:0000819	sister chromatid segregation	116	46	9.58	0.1154	6.86911e-19
GO:0051054	positive regulation of DNA metabolic pro...	66	14	5.45	0.1154	0.0062482
GO:0009396	folic acid-containing compound biosynthe...	21	7	1.73	0.1154	0.00774476
GO:0010070	zygote asymmetric cell division	12	6	0.99	0.1154	0.00167544
GO:0009113	purine nucleobase biosynthetic process	12	5	0.99	0.1154	0.0127425
GO:0072718	response to cisplatin	3	3	0.25	0.1154	0.0043145
GO:1901535	regulation of DNA demethylation	7	3	0.58	0.1154	0.078805
GO:0018206	peptidyl-methionine modification	10	3	0.83	0.1154	0.187333
GO:0010266	response to vitamin B1	2	2	0.17	0.1154	0.039106
GO:0090706	specification of plant organ position	2	2	0.17	0.1154	0.039106
GO:0033355	ascorbate glutathione cycle	2	2	0.17	0.1154	0.039106
GO:0072423	response to DNA damage checkpoint signal...	2	2	0.17	0.1154	0.039106
GO:0002103	endonucleolytic cleavage of tetracistron...	2	2	0.17	0.1154	0.039106
GO:0033274	response to vitamin B2	2	2	0.17	0.1154	0.039106
GO:0006420	arginyl-tRNA aminoacylation	2	2	0.17	0.1154	0.039106
GO:0006427	histidyl-tRNA aminoacylation	2	2	0.17	0.1154	0.039106
GO:0006114	glycerol biosynthetic process	2	2	0.17	0.1154	0.039106
GO:0048756	sieve cell differentiation	2	2	0.17	0.1154	0.039106
GO:0046166	glyceraldehyde-3-phosphate biosynthetic ...	2	2	0.17	0.1154	0.039106
GO:1902466	positive regulation of histone H3-K27 tr...	2	2	0.17	0.1154	0.039106
GO:0090063	positive regulation of microtubule nucle...	2	2	0.17	0.1154	0.039106
GO:0090071	negative regulation of ribosome biogenes...	2	2	0.17	0.1154	0.039106
GO:0008612	peptidyl-lysine modification to peptidyl...	2	2	0.17	0.1154	0.039106
GO:0048629	trichome patterning	2	2	0.17	0.1154	0.039106
GO:0002926	tRNA wobble base 5-methoxycarbonylmethyl...	2	2	0.17	0.1154	0.039106
GO:1903800	positive regulation of production of miR...	2	2	0.17	0.1154	0.039106
GO:0090309	positive regulation of DNA methylation-d...	2	2	0.17	0.1154	0.039106
GO:2000636	positive regulation of primary miRNA pro...	2	2	0.17	0.1154	0.039106
GO:0070179	D-serine biosynthetic process	2	2	0.17	0.1154	0.039106
GO:0010495	siRNA-mediated long-distance post-transc...	2	2	0.17	0.1154	0.039106
GO:0010425	DNA methylation on cytosine within a CNG...	2	2	0.17	0.1154	0.039106
GO:0009751	response to salicylic acid	339	50	28	0.117884	0.000469895
GO:0071365	cellular response to auxin stimulus	424	83	35.02	0.118169	3.37505e-12
GO:0010286	heat acclimation	95	20	7.85	0.119966	0.000786833
GO:0050790	regulation of catalytic activity	383	64	31.63	0.120077	8.1949e-07
GO:0010182	sugar mediated signaling pathway	74	13	6.11	0.120858	0.0412368
GO:0006275	regulation of DNA replication	120	19	9.91	0.12331	0.027708
GO:0016925	protein sumoylation	25	7	2.06	0.123518	0.0211878
GO:0046274	lignin catabolic process	22	6	1.82	0.123518	0.0421388
GO:0002098	tRNA wobble uridine modification	22	10	1.82	0.127782	4.49007e-05
GO:0006013	mannose metabolic process	16	5	1.32	0.128209	0.0437077
GO:0009585	red, far-red light phototransduction	100	16	8.26	0.129464	0.0441615
GO:0001558	regulation of cell growth	205	26	16.93	0.132038	0.0940594
GO:0009690	cytokinin metabolic process	69	12	5.7	0.13229	0.0564431
GO:0035999	tetrahydrofolate interconversion	29	7	2.4	0.132377	0.0452343
GO:0006351	transcription, DNA-templated	3160	539	260.99	0.14464	5.78581e-29
GO:0009809	lignin biosynthetic process	91	15	7.52	0.14767	0.0424531
GO:0045944	positive regulation of transcription by ...	238	38	19.66	0.14767	0.000655725
GO:0090698	post-embryonic plant morphogenesis	291	86	24.03	0.14767	1.42349e-24
GO:0008219	cell death	525	63	43.36	0.14767	0.0127918
GO:0009955	adaxial/abaxial pattern specification	54	25	4.46	0.148139	2.92435e-12
GO:0046916	cellular transition metal ion homeostasi...	84	15	6.94	0.148139	0.0221172
GO:0007020	microtubule nucleation	9	6	0.74	0.148139	0.000220783
GO:0016556	mRNA modification	78	39	6.44	0.148139	2.03275e-20
GO:0009202	deoxyribonucleoside triphosphate biosynt...	6	3	0.5	0.148139	0.05123
GO:0045604	regulation of epidermal cell differentia...	6	3	0.5	0.148139	0.05123
GO:0070208	protein heterotrimerization	6	3	0.5	0.148139	0.05123
GO:0000244	spliceosomal tri-snRNP complex assembly	6	3	0.5	0.148139	0.05123
GO:0051096	positive regulation of helicase activity	6	3	0.5	0.148139	0.05123
GO:0071044	histone mRNA catabolic process	6	3	0.5	0.148139	0.05123
GO:0034473	U1 snRNA 3'-end processing	6	3	0.5	0.148139	0.05123
GO:0034476	U5 snRNA 3'-end processing	6	3	0.5	0.148139	0.05123
GO:1900409	positive regulation of cellular response...	6	3	0.5	0.148139	0.05123
GO:0000056	ribosomal small subunit export from nucl...	6	3	0.5	0.148139	0.05123
GO:0007264	small GTPase mediated signal transductio...	59	10	4.87	0.148174	0.105149
GO:0055046	microgametogenesis	53	9	4.38	0.148174	0.132814
GO:0006629	lipid metabolic process	1639	223	135.37	0.148174	2.01528e-12
GO:0072583	clathrin-dependent endocytosis	43	10	3.55	0.148174	0.0148016
GO:0048826	cotyledon morphogenesis	37	17	3.06	0.148174	2.14375e-08
GO:0032784	regulation of DNA-templated transcriptio...	61	18	5.04	0.148174	1.67265e-05
GO:0032786	positive regulation of DNA-templated tra...	44	13	3.63	0.148174	0.000376209
GO:0000076	DNA replication checkpoint signaling	19	7	1.57	0.148174	0.00421473
GO:0010106	cellular response to iron ion starvation	11	4	0.91	0.148174	0.0520318
GO:0010581	regulation of starch biosynthetic proces...	11	4	0.91	0.148174	0.0520318
GO:0071480	cellular response to gamma radiation	11	4	0.91	0.148174	0.0520318
GO:1902066	regulation of cell wall pectin metabolic...	11	4	0.91	0.148174	0.0520318
GO:0010083	regulation of vegetative meristem growth	11	4	0.91	0.148174	0.0520318
GO:0043971	histone H3-K18 acetylation	11	4	0.91	0.148174	0.0520318
GO:0010199	organ boundary specification between lat...	11	4	0.91	0.148174	0.0520318
GO:0016102	diterpenoid biosynthetic process	88	22	7.27	0.148692	2.53692e-05
GO:0010016	shoot system morphogenesis	307	82	25.36	0.148745	2.38088e-20
GO:0010152	pollen maturation	30	7	2.48	0.150341	0.0530348
GO:0019748	secondary metabolic process	475	81	39.23	0.150699	6.74004e-09
GO:0034728	nucleosome organization	88	29	7.27	0.153825	8.31873e-10
GO:0043486	histone exchange	17	5	1.4	0.155832	0.0553714
GO:0032876	negative regulation of DNA endoreduplica...	17	5	1.4	0.155832	0.0553714
GO:0043972	histone H3-K23 acetylation	17	5	1.4	0.155832	0.0553714
GO:0010444	guard mother cell differentiation	17	5	1.4	0.155832	0.0553714
GO:0019438	aromatic compound biosynthetic process	5165	727	426.59	0.156787	5.78581e-29
GO:0019722	calcium-mediated signaling	59	11	4.87	0.161241	0.0464404
GO:0007052	mitotic spindle organization	56	13	4.63	0.168416	0.00409786
GO:0018105	peptidyl-serine phosphorylation	140	22	11.56	0.172392	0.0169133
GO:0048831	regulation of shoot system development	509	92	42.04	0.174369	1.94459e-11
GO:1902290	positive regulation of defense response ...	31	7	2.56	0.176642	0.0628673
GO:0009611	response to wounding	328	44	27.09	0.185841	0.00734605
GO:0006974	cellular response to DNA damage stimulus	826	195	68.22	0.191227	5.78581e-29
GO:0048523	negative regulation of cellular process	1494	274	123.39	0.191507	5.78581e-29
GO:0001732	formation of cytoplasmic translation ini...	39	8	3.22	0.19493	0.0693369
GO:0010103	stomatal complex morphogenesis	44	13	3.63	0.195369	0.000376209
GO:0019288	isopentenyl diphosphate biosynthetic pro...	27	8	2.23	0.195369	0.00819192
GO:0009697	salicylic acid biosynthetic process	42	8	3.47	0.195369	0.0974529
GO:0007019	microtubule depolymerization	24	6	1.98	0.195369	0.0625549
GO:0043388	positive regulation of DNA binding	18	5	1.49	0.195369	0.0699812
GO:0006349	regulation of gene expression by genomic...	18	5	1.49	0.195369	0.0699812
GO:0007163	establishment or maintenance of cell pol...	39	12	3.22	0.195865	0.000469895
GO:0010411	xyloglucan metabolic process	88	16	7.27	0.195865	0.0143972
GO:0060964	regulation of miRNA-mediated gene silenc...	15	6	1.24	0.195865	0.00604253
GO:2001295	malonyl-CoA biosynthetic process	12	4	0.99	0.195865	0.0706059
GO:0010231	maintenance of seed dormancy	12	4	0.99	0.195865	0.0706059
GO:1900458	negative regulation of brassinosteroid m...	12	4	0.99	0.195865	0.0706059
GO:0042372	phylloquinone biosynthetic process	12	4	0.99	0.195865	0.0706059
GO:0032544	plastid translation	12	4	0.99	0.195865	0.0706059
GO:0071230	cellular response to amino acid stimulus	32	7	2.64	0.203275	0.073279
GO:0030150	protein import into mitochondrial matrix	25	6	2.06	0.207021	0.0744889
GO:0090558	plant epidermis development	441	94	36.42	0.213372	4.00059e-16
GO:0009117	nucleotide metabolic process	504	85	41.63	0.215348	4.59897e-09
GO:0070734	histone H3-K27 methylation	41	24	3.39	0.217652	1.121e-14
GO:0071472	cellular response to salt stress	52	10	4.29	0.217652	0.05123
GO:0006450	regulation of translational fidelity	14	6	1.16	0.217652	0.00415839
GO:0071042	nuclear polyadenylation-dependent mRNA c...	7	3	0.58	0.217652	0.078805
GO:0009819	drought recovery	7	3	0.58	0.217652	0.078805
GO:0045903	positive regulation of translational fid...	7	3	0.58	0.217652	0.078805
GO:1900363	regulation of mRNA polyadenylation	7	3	0.58	0.217652	0.078805
GO:0000914	phragmoplast assembly	7	3	0.58	0.217652	0.078805
GO:0051754	meiotic sister chromatid cohesion, centr...	7	3	0.58	0.217652	0.078805
GO:0031591	wybutosine biosynthetic process	7	3	0.58	0.217652	0.078805
GO:0015739	sialic acid transport	7	3	0.58	0.217652	0.078805
GO:0090143	nucleoid organization	7	3	0.58	0.217652	0.078805
GO:0010154	fruit development	1015	245	83.83	0.221002	5.78581e-29
GO:0009116	nucleoside metabolic process	110	22	9.09	0.234559	0.000803246
GO:0043086	negative regulation of catalytic activit...	97	16	8.01	0.235111	0.0347361
GO:0045088	regulation of innate immune response	222	51	18.34	0.235111	3.36037e-10
GO:0046685	response to arsenic-containing substance	21	6	1.73	0.235111	0.0346396
GO:1990414	replication-born double-strand break rep...	19	5	1.57	0.235111	0.0856293
GO:0018230	peptidyl-L-cysteine S-palmitoylation	26	6	2.15	0.241673	0.0878435
GO:0048766	root hair initiation	26	6	2.15	0.241673	0.0878435
GO:1901568	fatty acid derivative metabolic process	160	23	13.21	0.242136	0.03835
GO:0048589	developmental growth	836	153	69.05	0.242178	2.68274e-19
GO:0006366	transcription by RNA polymerase II	778	137	64.26	0.245572	7.20058e-16
GO:0045995	regulation of embryonic development	59	11	4.87	0.246306	0.0464404
GO:0010100	negative regulation of photomorphogenesi...	13	4	1.07	0.248711	0.0914473
GO:0051782	negative regulation of cell division	13	4	1.07	0.248711	0.0914473
GO:0006264	mitochondrial DNA replication	13	4	1.07	0.248711	0.0914473
GO:0010196	nonphotochemical quenching	13	4	1.07	0.248711	0.0914473
GO:0031497	chromatin assembly	200	80	16.52	0.248711	5.78581e-29
GO:0000725	recombinational repair	230	59	19	0.248711	6.96544e-14
GO:0032504	multicellular organism reproduction	412	69	34.03	0.248711	2.43255e-07
GO:0048438	floral whorl development	281	53	23.21	0.248711	1.97461e-07
GO:0045489	pectin biosynthetic process	125	28	10.32	0.248711	1.26794e-05
GO:0030029	actin filament-based process	194	36	16.02	0.248711	4.41653e-05
GO:0080050	regulation of seed development	54	12	4.46	0.248711	0.00908871
GO:0000469	cleavage involved in rRNA processing	46	17	3.8	0.248711	9.62494e-07
GO:0046939	nucleotide phosphorylation	104	19	8.59	0.248711	0.00604253
GO:0019372	lipoxygenase pathway	48	10	3.96	0.248711	0.0314305
GO:0042868	antisense RNA metabolic process	8	6	0.66	0.248711	8.72686e-05
GO:1902750	negative regulation of cell cycle G2/M p...	28	7	2.31	0.248711	0.0385689
GO:0008064	regulation of actin polymerization or de...	56	9	4.63	0.248711	0.170777
GO:0009560	embryo sac egg cell differentiation	6	4	0.5	0.248711	0.00464387
GO:0043137	DNA replication, removal of RNA primer	4	3	0.33	0.248711	0.0142061
GO:0000958	mitochondrial mRNA catabolic process	4	3	0.33	0.248711	0.0142061
GO:0006390	mitochondrial transcription	5	3	0.41	0.248711	0.0302183
GO:0010213	non-photoreactive DNA repair	3	2	0.25	0.248711	0.0940594
GO:0010245	radial microtubular system formation	3	2	0.25	0.248711	0.0940594
GO:0106046	guanine deglycation, glyoxal removal	3	2	0.25	0.248711	0.0940594
GO:0032491	detection of molecule of fungal origin	3	2	0.25	0.248711	0.0940594
GO:0032499	detection of peptidoglycan	3	2	0.25	0.248711	0.0940594
GO:0071433	cell wall repair	3	2	0.25	0.248711	0.0940594
GO:0032447	protein urmylation	3	2	0.25	0.248711	0.0940594
GO:0051103	DNA ligation involved in DNA repair	3	2	0.25	0.248711	0.0940594
GO:0051290	protein heterotetramerization	3	2	0.25	0.248711	0.0940594
GO:0002752	cell surface pattern recognition recepto...	3	2	0.25	0.248711	0.0940594
GO:1901045	negative regulation of oviposition	3	2	0.25	0.248711	0.0940594
GO:1901006	ubiquinone-6 biosynthetic process	3	2	0.25	0.248711	0.0940594
GO:2000123	positive regulation of stomatal complex ...	3	2	0.25	0.248711	0.0940594
GO:0098721	uracil import across plasma membrane	3	2	0.25	0.248711	0.0940594
GO:0001878	response to yeast	3	2	0.25	0.248711	0.0940594
GO:0035344	hypoxanthine transport	3	2	0.25	0.248711	0.0940594
GO:0098710	guanine import across plasma membrane	3	2	0.25	0.248711	0.0940594
GO:0098702	adenine import across plasma membrane	3	2	0.25	0.248711	0.0940594
GO:0006294	nucleotide-excision repair, preincision ...	3	2	0.25	0.248711	0.0940594
GO:0006296	nucleotide-excision repair, DNA incision...	3	2	0.25	0.248711	0.0940594
GO:0046104	thymidine metabolic process	3	2	0.25	0.248711	0.0940594
GO:1901485	positive regulation of transcription fac...	3	2	0.25	0.248711	0.0940594
GO:0036228	protein localization to nuclear inner me...	3	2	0.25	0.248711	0.0940594
GO:0002939	tRNA N1-guanine methylation	3	2	0.25	0.248711	0.0940594
GO:0019354	siroheme biosynthetic process	3	2	0.25	0.248711	0.0940594
GO:0032955	regulation of division septum assembly	3	2	0.25	0.248711	0.0940594
GO:0000372	Group I intron splicing	3	2	0.25	0.248711	0.0940594
GO:0070476	rRNA (guanine-N7)-methylation	3	2	0.25	0.248711	0.0940594
GO:0036529	protein deglycation, glyoxal removal	3	2	0.25	0.248711	0.0940594
GO:0090431	alkyl caffeate ester biosynthetic proces...	3	2	0.25	0.248711	0.0940594
GO:0019408	dolichol biosynthetic process	3	2	0.25	0.248711	0.0940594
GO:0045694	regulation of embryo sac egg cell differ...	3	2	0.25	0.248711	0.0940594
GO:0018298	protein-chromophore linkage	75	12	6.19	0.251438	0.095124
GO:0009753	response to jasmonic acid	327	53	27.01	0.257493	2.29949e-05
GO:0072657	protein localization to membrane	227	40	18.75	0.259047	4.90251e-05
GO:1900424	regulation of defense response to bacter...	154	30	12.72	0.259829	9.57194e-05
GO:0010315	auxin export across the plasma membrane	27	6	2.23	0.263586	0.100054
GO:0036297	interstrand cross-link repair	22	6	1.82	0.263586	0.0421388
GO:0042631	cellular response to water deprivation	67	11	5.53	0.263586	0.100299
GO:2000032	regulation of secondary shoot formation	20	5	1.65	0.263586	0.100299
GO:0080086	stamen filament development	20	5	1.65	0.263586	0.100299
GO:0006607	NLS-bearing protein import into nucleus	20	5	1.65	0.263586	0.100299
GO:0045490	pectin catabolic process	94	14	7.76	0.279524	0.106327
GO:0010075	regulation of meristem growth	125	25	10.32	0.279524	0.000299277
GO:0071669	plant-type cell wall organization or bio...	452	88	37.33	0.279887	9.04553e-13
GO:0009741	response to brassinosteroid	175	28	14.45	0.28088	0.00428904
GO:0009862	systemic acquired resistance, salicylic ...	35	7	2.89	0.281799	0.107789
GO:0002253	activation of immune response	131	29	10.82	0.281799	1.08581e-05
GO:0000963	mitochondrial RNA processing	28	10	2.31	0.281799	0.000476177
GO:0050821	protein stabilization	43	8	3.55	0.281799	0.109107
GO:1900370	positive regulation of post-transcriptio...	11	5	0.91	0.281799	0.00828915
GO:0060149	negative regulation of post-transcriptio...	15	5	1.24	0.281799	0.0341552
GO:0019243	methylglyoxal catabolic process to D-lac...	8	3	0.66	0.281799	0.109107
GO:0072318	clathrin coat disassembly	8	3	0.66	0.281799	0.109107
GO:0033314	mitotic DNA replication checkpoint signa...	8	3	0.66	0.281799	0.109107
GO:0071423	malate transmembrane transport	8	3	0.66	0.281799	0.109107
GO:0000973	post-transcriptional tethering of RNA po...	8	3	0.66	0.281799	0.109107
GO:2000114	regulation of establishment of cell pola...	8	3	0.66	0.281799	0.109107
GO:0002679	respiratory burst involved in defense re...	8	3	0.66	0.281799	0.109107
GO:0006842	tricarboxylic acid transport	8	3	0.66	0.281799	0.109107
GO:0045717	negative regulation of fatty acid biosyn...	8	3	0.66	0.281799	0.109107
GO:2000694	regulation of phragmoplast microtubule o...	8	3	0.66	0.281799	0.109107
GO:0010376	stomatal complex formation	8	3	0.66	0.281799	0.109107
GO:0009102	biotin biosynthetic process	8	3	0.66	0.281799	0.109107
GO:0048440	carpel development	70	18	5.78	0.288275	0.00012224
GO:0010014	meristem initiation	53	13	4.38	0.288467	0.00242153
GO:0009867	jasmonic acid mediated signaling pathway	185	30	15.28	0.288467	0.00235336
GO:0033962	P-body assembly	18	6	1.49	0.289023	0.0163175
GO:0010019	chloroplast-nucleus signaling pathway	14	4	1.16	0.289023	0.112313
GO:0042538	hyperosmotic salinity response	72	12	5.95	0.295323	0.075509
GO:0006284	base-excision repair	35	8	2.89	0.29683	0.039106
GO:0009695	jasmonic acid biosynthetic process	31	7	2.56	0.29683	0.0628673
GO:0009738	abscisic acid-activated signaling pathwa...	463	66	38.24	0.302731	0.000111404
GO:0045931	positive regulation of mitotic cell cycl...	43	13	3.55	0.306066	0.000289624
GO:0016998	cell wall macromolecule catabolic proces...	62	12	5.12	0.306066	0.0270345
GO:1900618	regulation of shoot system morphogenesis	52	11	4.29	0.306066	0.0195853
GO:0010052	guard cell differentiation	23	6	1.9	0.306066	0.0513872
GO:0006094	gluconeogenesis	21	5	1.73	0.306066	0.119479
GO:0006207	'de novo' pyrimidine nucleobase biosynth...	21	5	1.73	0.306066	0.119479
GO:0045492	xylan biosynthetic process	56	11	4.63	0.310338	0.0333132
GO:2000031	regulation of salicylic acid mediated si...	79	14	6.52	0.333542	0.0304206
GO:0051085	chaperone cofactor-dependent protein ref...	70	11	5.78	0.334294	0.130546
GO:0009718	anthocyanin-containing compound biosynth...	79	13	6.52	0.338871	0.0661784
GO:0048229	gametophyte development	644	133	53.19	0.339733	1.84389e-21
GO:0009612	response to mechanical stimulus	51	11	4.21	0.341905	0.0169133
GO:0044154	histone H3-K14 acetylation	29	6	2.4	0.342187	0.133753
GO:0006032	chitin catabolic process	29	6	2.4	0.342187	0.133753
GO:0010597	green leaf volatile biosynthetic process	45	8	3.72	0.34993	0.136819
GO:0097468	programmed cell death in response to rea...	24	6	1.98	0.357775	0.0625549
GO:0010623	programmed cell death involved in cell d...	16	5	1.32	0.357775	0.0437077
GO:0009942	longitudinal axis specification	15	4	1.24	0.357775	0.140192
GO:0050982	detection of mechanical stimulus	15	4	1.24	0.357775	0.140192
GO:0009266	response to temperature stimulus	860	161	71.03	0.358012	2.47963e-21
GO:0032956	regulation of actin cytoskeleton organiz...	78	14	6.44	0.361077	0.0274796
GO:0009768	photosynthesis, light harvesting in phot...	22	5	1.82	0.361658	0.141947
GO:0071244	cellular response to carbon dioxide	22	5	1.82	0.361658	0.141947
GO:0048528	post-embryonic root development	208	56	17.18	0.370576	3.61128e-14
GO:0000466	maturation of 5.8S rRNA from tricistroni...	41	14	3.39	0.375658	3.46829e-05
GO:0045943	positive regulation of transcription by ...	9	3	0.74	0.375658	0.148004
GO:0070979	protein K11-linked ubiquitination	9	3	0.74	0.375658	0.148004
GO:0018279	protein N-linked glycosylation via aspar...	9	3	0.74	0.375658	0.148004
GO:0006564	L-serine biosynthetic process	9	3	0.74	0.375658	0.148004
GO:0080151	positive regulation of salicylic acid me...	9	3	0.74	0.375658	0.148004
GO:0009229	thiamine diphosphate biosynthetic proces...	9	3	0.74	0.375658	0.148004
GO:1901703	protein localization involved in auxin p...	30	6	2.48	0.388497	0.152871
GO:0010197	polar nucleus fusion	81	12	6.69	0.389848	0.153366
GO:0000280	nuclear division	316	113	26.1	0.404716	5.78581e-29
GO:0006402	mRNA catabolic process	204	55	16.85	0.404721	6.15451e-14
GO:1900150	regulation of defense response to fungus	122	17	10.08	0.404721	0.109477
GO:0065004	protein-DNA complex assembly	126	38	10.41	0.404721	2.19117e-11
GO:0050801	ion homeostasis	430	50	35.52	0.404721	0.051174
GO:0031118	rRNA pseudouridine synthesis	19	9	1.57	0.404721	8.72686e-05
GO:0006596	polyamine biosynthetic process	26	6	2.15	0.404721	0.0878435
GO:0033683	nucleotide-excision repair, DNA incision	7	4	0.58	0.404721	0.00939169
GO:0090615	mitochondrial mRNA processing	11	4	0.91	0.404721	0.0520318
GO:0052096	formation of syncytium involving giant c...	4	2	0.33	0.404721	0.162343
GO:0006999	nuclear pore organization	4	2	0.33	0.404721	0.162343
GO:0060774	auxin mediated signaling pathway involve...	4	2	0.33	0.404721	0.162343
GO:0030592	DNA ADP-ribosylation	4	2	0.33	0.404721	0.162343
GO:0097056	selenocysteinyl-tRNA(Sec) biosynthetic p...	4	2	0.33	0.404721	0.162343
GO:0010606	positive regulation of cytoplasmic mRNA ...	4	2	0.33	0.404721	0.162343
GO:1990258	histone glutamine methylation	4	2	0.33	0.404721	0.162343
GO:0033259	plastid DNA replication	4	2	0.33	0.404721	0.162343
GO:0048311	mitochondrion distribution	4	2	0.33	0.404721	0.162343
GO:0048480	stigma development	4	2	0.33	0.404721	0.162343
GO:0051214	RNAi-mediated antiviral immunity against...	4	2	0.33	0.404721	0.162343
GO:0106146	sideretin biosynthesis	4	2	0.33	0.404721	0.162343
GO:0098795	global gene silencing by mRNA cleavage	4	2	0.33	0.404721	0.162343
GO:1904143	positive regulation of carotenoid biosyn...	4	2	0.33	0.404721	0.162343
GO:0006297	nucleotide-excision repair, DNA gap fill...	4	2	0.33	0.404721	0.162343
GO:0051665	membrane raft localization	4	2	0.33	0.404721	0.162343
GO:0010055	atrichoblast differentiation	4	2	0.33	0.404721	0.162343
GO:1901407	regulation of phosphorylation of RNA pol...	4	2	0.33	0.404721	0.162343
GO:1904821	chloroplast disassembly	4	2	0.33	0.404721	0.162343
GO:0035279	miRNA-mediated gene silencing by mRNA de...	4	2	0.33	0.404721	0.162343
GO:0000379	tRNA-type intron splice site recognition...	4	2	0.33	0.404721	0.162343
GO:0080165	callose deposition in phloem sieve plate	4	2	0.33	0.404721	0.162343
GO:0080157	regulation of plant-type cell wall organ...	4	2	0.33	0.404721	0.162343
GO:0010479	stele development	4	2	0.33	0.404721	0.162343
GO:0045727	positive regulation of translation	53	11	4.38	0.404721	0.022579
GO:0009635	response to herbicide	23	5	1.9	0.405658	0.162343
GO:0030490	maturation of SSU-rRNA	78	21	6.44	0.412881	1.20902e-05
GO:0031167	rRNA methylation	43	10	3.55	0.413908	0.0148016
GO:0043966	histone H3 acetylation	51	10	4.21	0.413908	0.0453741
GO:0009880	embryonic pattern specification	42	9	3.47	0.413908	0.038341
GO:0010264	myo-inositol hexakisphosphate biosynthet...	16	4	1.32	0.413908	0.166253
GO:0018026	peptidyl-lysine monomethylation	16	4	1.32	0.413908	0.166253
GO:0010453	regulation of cell fate commitment	16	4	1.32	0.413908	0.166253
GO:0006268	DNA unwinding involved in DNA replicatio...	101	14	8.34	0.417559	0.167842
GO:1901371	regulation of leaf morphogenesis	31	6	2.56	0.422871	0.170059
GO:0080001	mucilage extrusion from seed coat	31	6	2.56	0.422871	0.170059
GO:0009640	photomorphogenesis	120	23	9.91	0.428677	0.00110375
GO:1903047	mitotic cell cycle process	450	144	37.17	0.440237	5.78581e-29
GO:1905393	plant organ formation	175	46	14.45	0.462992	2.47859e-11
GO:0007062	sister chromatid cohesion	60	20	4.96	0.462992	5.31206e-07
GO:0006997	nucleus organization	124	24	10.24	0.462992	0.00068911
GO:0007275	multicellular organism development	4485	869	370.43	0.462992	5.78581e-29
GO:1900368	regulation of post-transcriptional gene ...	34	11	2.81	0.462992	0.00055382
GO:0052544	defense response by callose deposition i...	24	5	1.98	0.462992	0.187333
GO:0032981	mitochondrial respiratory chain complex ...	24	5	1.98	0.462992	0.187333
GO:0045168	cell-cell signaling involved in cell fat...	12	5	0.99	0.462992	0.0127425
GO:0010569	regulation of double-strand break repair...	19	5	1.57	0.462992	0.0856293
GO:0010148	transpiration	10	3	0.83	0.462992	0.187333
GO:0009729	detection of brassinosteroid stimulus	10	3	0.83	0.462992	0.187333
GO:1990428	miRNA transport	10	3	0.83	0.462992	0.187333
GO:0006307	DNA dealkylation involved in DNA repair	10	3	0.83	0.462992	0.187333
GO:1902382	11-oxo-beta-amyrin catabolic process	10	3	0.83	0.462992	0.187333
GO:1902386	glycyrrhetinate biosynthetic process	10	3	0.83	0.462992	0.187333
GO:0000012	single strand break repair	10	3	0.83	0.462992	0.187333
GO:0046208	spermine catabolic process	10	3	0.83	0.462992	0.187333
GO:0048443	stamen development	185	30	15.28	0.467549	0.00235336
GO:0042761	very long-chain fatty acid biosynthetic ...	32	6	2.64	0.472733	0.191177
GO:0042546	cell wall biogenesis	407	71	33.62	0.475994	2.82457e-08
GO:0050777	negative regulation of immune response	80	18	6.61	0.486774	0.000714013
GO:0001709	cell fate determination	33	9	2.73	0.486774	0.0079299
GO:0071514	genomic imprinting	18	5	1.49	0.486774	0.0699812
GO:0010274	hydrotropism	17	4	1.4	0.486774	0.1981
GO:0010206	photosystem II repair	17	4	1.4	0.486774	0.1981
GO:0071323	cellular response to chitin	17	4	1.4	0.486774	0.1981
GO:0009098	leucine biosynthetic process	17	4	1.4	0.486774	0.1981
GO:0006880	intracellular sequestering of iron ion	17	4	1.4	0.486774	0.1981
GO:0090333	regulation of stomatal closure	85	12	7.02	0.487569	0.198562
GO:0006378	mRNA polyadenylation	48	10	3.96	0.511333	0.0314305

## Sheet: ST-6F
Supplemental table 6F. Module membership-Gene trait corralation hub genes for the turquoise module in WGCNA for Amaranthus tuberculatus
Gene ID	GO ID	Term	module	uniprot	Annotation	scaffold	start	end	Trait significance	Module membership
TRINITY_GG_10652_c1_g1	GO:0010582	floral meristem determinacy	turquoise	MAD18_ORYSJ	MADS-box transcription factor 18	tig00000360	154385	161862	0.997231	0.106352
TRINITY_GG_10646_c3_g1	GO:0009755	hormone-mediated signaling pathway	turquoise	LBD31_ARATH	LOB domain-containing protein 31	tig00000360	478636	483395	0.995638	0.0619574
TRINITY_GG_6053_c83_g1	GO:0048366	leaf development	turquoise	TCP5_ARATH	Transcription factor TCP5	tig00000023	5124454	5127339	0.980175	0.889492
TRINITY_GG_7684_c799_g2	GO:0048653	anther development	turquoise	JAG_ARATH	Zinc finger protein JAGGED	tig00000031	5022779	5038058	0.97014	0.89339
TRINITY_GG_737_c601_g1	GO:0051607	defense response to virus	turquoise	NIK2_ARATH	Protein NSP-INTERACTING KINASE 2	tig00000052	807626	814062	0.968969	0.887086
TRINITY_GG_2215_c3_g1	GO:0048856	anatomical structure development	turquoise	ZWIP2_ARATH	Zinc finger protein WIP2	tig00001116	35696	53375	0.967899	0.79126
TRINITY_GG_6533_c41_g1	GO:0015074	DNA integration	turquoise	POLX_TOBAC	Retrovirus-related Pol polyprotein from transposon TNT 1-94	tig00000197	168433	584692	0.966734	0.27402
TRINITY_GG_9399_c40_g3	GO:0051607	defense response to virus	turquoise	Y3126_ARATH	Uncharacterized protein At3g61260	tig00000001	9120870	9127769	0.956469	0.738582
TRINITY_GG_8485_c1_g1	GO:0045892	negative regulation of transcription, DNA-templated	turquoise	OFP8_ARATH	Transcription repressor OFP8	tig00100761	95587	97014	0.947981	0.719043
TRINITY_GG_5407_c47_g1	GO:0010087	phloem or xylem histogenesis	turquoise	DOF53_ARATH	Dof zinc finger protein DOF5.3	tig00000341	255747	257997	0.946514	0.79537
TRINITY_GG_7562_c97_g1	GO:0006952	defense response	turquoise	Y1154_ARATH	Probable serine/threonine-protein kinase At1g01540	tig00004326	995477	1000888	0.946016	0.95187
TRINITY_GG_10910_c313_g1	GO:0048767	root hair elongation	turquoise	XXT5_ARATH	Probable xyloglucan 6-xylosyltransferase 5	tig00000020	2232067	2233800	0.943691	0.331981
TRINITY_GG_222_c239_g1	GO:0007623	circadian rhythm	turquoise	JMJ30_ARATH	Lysine-specific demethylase JMJ30	tig00004323	3534567	3539934	0.941399	0.466341
TRINITY_GG_7885_c115_g1	GO:0016042	lipid catabolic process	turquoise	GLIP5_ARATH	GDSL esterase/lipase 5	tig00000056	703052	826204	0.93883	0.906138
TRINITY_GG_6857_c45_g1	GO:0006357	regulation of transcription by RNA polymerase II	turquoise	BH057_ARATH	Transcription factor bHLH57	tig00000071	2032045	2035549	0.935974	0.877735
TRINITY_GG_7665_c23_g1	GO:0008643	carbohydrate transport	turquoise	UTR5B_ARATH	UDP-galactose/UDP-glucose transporter 5B	tig00000753	244891	252483	0.935733	0.335498
TRINITY_GG_9405_c285_g1	GO:0008356	asymmetric cell division	turquoise	IDD10_ARATH	Zinc finger protein JACKDAW	NA	NA	NA	0.935461	0.921133
TRINITY_GG_7530_c292_g2	GO:0051301	cell division	turquoise	CCD31_ARATH	Cyclin-D3-1	tig00000006	10636689	11396741	0.932671	0.956088
TRINITY_GG_10005_c192_g1	GO:0042545	cell wall modification	turquoise	PME68_ARATH	Probable pectinesterase 68	tig00000003	8948676	8953135	0.932613	0.842433
TRINITY_GG_6463_c27_g1	GO:0006355	regulation of transcription, DNA-templated	turquoise	SCL32_ARATH	Scarecrow-like protein 32	tig00000106	490471	492595	0.926623	0.868596
TRINITY_GG_7684_c558_g1	GO:0009451	RNA modification	turquoise	PP108_ARATH	Putative pentatricopeptide repeat-containing protein At1g68930	tig00000031	5186131	5190252	0.925991	0.768737
TRINITY_GG_7208_c10_g1	GO:0030154	cell differentiation	turquoise	ATB15_ARATH	Homeobox-leucine zipper protein ATHB-15	tig00000755	343723	343876	0.924173	0.9712
TRINITY_GG_5078_c39_g1	GO:0006355	regulation of transcription, DNA-templated	turquoise	IDD11_ARATH	Protein indeterminate-domain 11	tig00000045	1398841	1399794	0.923359	0.735671
TRINITY_GG_737_c157_g1	GO:0000398	mRNA splicing, via spliceosome	turquoise	EAR1_ORYSI	Protein terminal ear1 homolog	tig00000052	3354546	5055275	0.923021	0.87735
TRINITY_GG_9698_c21_g1	GO:0010087	phloem or xylem histogenesis	turquoise	DOF53_ARATH	Dof zinc finger protein DOF5.3	tig00000174	1861386	1862750	0.922915	0.909908
TRINITY_GG_5078_c39_g2	GO:0006355	regulation of transcription, DNA-templated	turquoise	IDD12_ARATH	Protein indeterminate-domain 12	tig00000084	2393857	4380357	0.921948	0.771722
TRINITY_GG_6056_c169_g1	GO:0019760	glucosinolate metabolic process	turquoise	WRK39_ARATH	Probable WRKY transcription factor 39	tig00000023	8481736	8485486	0.921794	0.846545
TRINITY_GG_6317_c215_g1	GO:0009686	gibberellin biosynthetic process	turquoise	G2OX_PHACN	Gibberellin 2-beta-dioxygenase	tig00000046	6287391	6888582	0.919554	0.506774
TRINITY_GG_7506_c283_g1	GO:0009793	embryo development ending in seed dormancy	turquoise	GRP2_NICSY	Glycine-rich protein 2	tig00000006	3150158	3151552	0.91949	0.802205
TRINITY_GG_5078_c200_g1	GO:0006355	regulation of transcription, DNA-templated	turquoise	HSF30_SOLPE	Heat shock factor protein HSF30	tig00000045	1483210	1511548	0.916787	0.373486
TRINITY_GG_7505_c53_g1	GO:0015074	DNA integration	turquoise	M810_ARATH	Uncharacterized mitochondrial protein AtMg00810	tig00000006	14305376	14306890	0.916508	0.581792
TRINITY_GG_9347_c0_g1	GO:0016567	protein ubiquitination	turquoise	XB31_ARATH	Putative E3 ubiquitin-protein ligase XBAT31	tig00000386	103175	107431	0.916098	0.829917
TRINITY_GG_9386_c51_g1	GO:0006468	protein phosphorylation	turquoise	TMKL1_ARATH	Putative kinase-like protein TMKL1	tig00000001	12491422	12496741	0.915168	0.930566
TRINITY_GG_5490_c25_g1	GO:0071456	cellular response to hypoxia	turquoise	SKI27_ARATH	F-box protein SKIP27	tig00000009	11634674	11636500	0.912659	0.410685
TRINITY_GG_4493_c36_g1	GO:0009734	auxin-activated signaling pathway	turquoise	TRN2_ARATH	Protein TORNADO 2	tig00000605	422765	425288	0.911947	0.617983
TRINITY_GG_9386_c73_g1	GO:0016567	protein ubiquitination	turquoise	Y5880_ARATH	BTB/POZ domain-containing protein At5g48800	tig00000001	12142061	12146826	0.911877	0.802088
TRINITY_GG_7135_c18_g1	GO:0005975	carbohydrate metabolic process	turquoise	IRX9H_ARATH	Probable beta-1,4-xylosyltransferase IRX9H	tig00000182	2427549	2432756	0.911451	0.625665
TRINITY_GG_9405_c98_g2	GO:0045893	positive regulation of transcription, DNA-templated	turquoise	ATB22_ARATH	Homeobox-leucine zipper protein ATHB-22	tig00000001	16150097	16267423	0.910974	0.921835
TRINITY_GG_6857_c57_g1	GO:0051301	cell division	turquoise	GIF3_ARATH	GRF1-interacting factor 3	tig00000071	1591862	1631156	0.910725	0.833355
TRINITY_GG_9405_c221_g1	GO:0006869	lipid transport	turquoise	NLTP_AMACA	Non-specific lipid-transfer protein	tig00000001	18665043	18673506	0.910231	0.878329
TRINITY_GG_6857_c628_g1	GO:0019853	L-ascorbic acid biosynthetic process	turquoise	GGLO6_ARATH	Probable L-gulonolactone oxidase 6	tig00000071	1725689	1735879	0.907781	0.579592
TRINITY_GG_5327_c151_g1	GO:0035196	miRNA maturation	turquoise	DRB2_ARATH	Double-stranded RNA-binding protein 2	tig00000139	1863206	1865107	0.907155	0.733757
TRINITY_GG_6056_c7_g2	GO:0006096	glycolytic process	turquoise	PKP1_ARATH	Plastidial pyruvate kinase 1, chloroplastic	tig00000023	8446162	8725911	0.906778	0.84769
TRINITY_GG_5078_c104_g1	GO:0006820	anion transport	turquoise	MSL10_ARATH	Mechanosensitive ion channel protein 10	tig00000045	1807430	1812800	0.906051	0.952783
TRINITY_GG_6140_c16_g1	GO:0006397	mRNA processing	turquoise	GRP1_DAUCA	Glycine-rich RNA-binding protein	tig00100739	1695256	1697207	0.903471	0.896997
TRINITY_GG_222_c62_g1	GO:0009955	adaxial/abaxial pattern specification	turquoise	GIF1_ARATH	GRF1-interacting factor 1	tig00004323	5320167	5458485	0.899733	0.895829
TRINITY_GG_3235_c80_g1	GO:0016042	lipid catabolic process	turquoise	GDL64_ARATH	GDSL esterase/lipase At4g16230	tig00000018	5915173	5919522	0.898769	0.467266
TRINITY_GG_2729_c62_g1	GO:0010031	circumnutation	turquoise	IDD15_ARATH	Zinc finger protein SHOOT GRAVITROPISM 5	tig00000039	5984531	5985268	0.89713	0.927306
TRINITY_GG_2729_c62_g1	GO:0010031	circumnutation	turquoise	IDD15_ARATH	Zinc finger protein SHOOT GRAVITROPISM 5	tig00000062	1634329	1691355	0.89713	0.927306
TRINITY_GG_8476_c39_g1	GO:0042617	paclitaxel biosynthetic process	turquoise	T14H_TAXCU	Taxoid 14-beta-hydroxylase	tig00000324	573512	577063	0.895736	0.670747
TRINITY_GG_199_c104_g1	GO:0006629	lipid metabolic process	turquoise	CHL_ARATH	Chloroplastic lipocalin	tig00004323	392395	408189	0.895638	0.800229
TRINITY_GG_4537_c2_g1	GO:0030154	cell differentiation	turquoise	SOC1_ARATH	MADS-box protein SOC1	tig00000009	10527884	12555385	0.891514	0.871763
TRINITY_GG_10894_c556_g1	GO:0030154	cell differentiation	turquoise	OPS_ARATH	Protein OCTOPUS	tig00000020	5332089	5335965	0.890476	0.967619
TRINITY_GG_7135_c8_g1	GO:0009846	pollen germination	turquoise	JGB_ARATH	Protein JINGUBANG	tig00000182	2101817	2436307	0.883416	0.673882
TRINITY_GG_3258_c1452_g1	GO:0009738	abscisic acid-activated signaling pathway	turquoise	ZFP8_ARATH	Zinc finger protein 8	tig00000018	3352049	3353571	0.881118	0.954473
TRINITY_GG_9399_c51_g1	GO:0009738	abscisic acid-activated signaling pathway	turquoise	AI5L5_ARATH	ABSCISIC ACID-INSENSITIVE 5-like protein 5	tig00000001	8918178	8922352	0.879003	0.533348
TRINITY_GG_10910_c17_g2	GO:0010229	inflorescence development	turquoise	TCP14_ARATH	Transcription factor TCP14	tig00000020	2493349	2794930	0.875381	0.932359
TRINITY_GG_5042_c28_g1	GO:0006406	mRNA export from nucleus	turquoise	NUP85_ARATH	Nuclear pore complex protein NUP85	tig00000045	56640	68472	0.864505	0.956241
TRINITY_GG_9684_c25_g1	GO:0042545	cell wall modification	turquoise	DOF34_ARATH	Dof zinc finger protein DOF3.4	tig00000174	2465845	2467333	0.86133	0.959223
TRINITY_GG_7480_c0_g1	GO:0006816	calcium ion transport	turquoise	GLR36_ARATH	Glutamate receptor 3.6	tig00000719	113769	115046	0.857336	0.831421
TRINITY_GG_5197_c107_g1	GO:0048366	leaf development	turquoise	TIF4B_ARATH	Protein TIFY 4B	tig00000048	7644070	7647949	0.854986	0.616369
TRINITY_GG_2737_c155_g1	GO:1902182	shoot apical meristem development	turquoise	FTIP3_ARATH	FT-interacting protein 3	tig00000039	4285079	4289039	0.854671	0.915742
TRINITY_GG_10005_c152_g1	GO:0007049	cell cycle	turquoise	PATL6_ARATH	Patellin-6	tig00000003	4712896	4789789	0.852795	0.958313
TRINITY_GG_2729_c69_g1	GO:0019760	glucosinolate metabolic process	turquoise	ZHD3_ARATH	Zinc-finger homeodomain protein 3	tig00000039	5020707	5874786	0.852759	0.907937
TRINITY_GG_3258_c205_g1	GO:0031122	cytoplasmic microtubule organization	turquoise	GACP3_ARATH	Gamma-tubulin complex component 3	tig00000018	3218771	3225162	0.851697	0.899517
TRINITY_GG_7013_c5_g1	GO:0030154	cell differentiation	turquoise	ANT_ARATH	AP2-like ethylene-responsive transcription factor ANT	tig00000142	83756	1032771	0.844232	0.961502
TRINITY_GG_7689_c47_g1	GO:0048653	anther development	turquoise	NIK3_ARATH	Protein NSP-INTERACTING KINASE 3	tig00000148	1227165	1232194	0.838735	0.889869
TRINITY_GG_737_c349_g1	GO:0042742	defense response to bacterium	turquoise	CRN_ARATH	Inactive leucine-rich repeat receptor-like protein kinase CORYNE	tig00000052	6527179	6529945	0.838223	0.832241
TRINITY_GG_6048_c100_g1	GO:0060918	auxin transport	turquoise	RNJ_ARATH	Ribonuclease J	tig00000023	1441616	1453864	0.837068	0.891436
TRINITY_GG_1837_c6_g1	GO:0009738	abscisic acid-activated signaling pathway	turquoise	REM41_ORYSJ	Remorin 4.1	tig00000456	197396	202266	0.833227	0.965748
TRINITY_GG_7563_c83_g1	GO:0009736	cytokinin-activated signaling pathway	turquoise	CRF4_ARATH	Ethylene-responsive transcription factor CRF4	tig00004326	4493450	4495235	0.831192	0.895781
TRINITY_GG_10766_c5_g1	GO:0000902	cell morphogenesis	turquoise	TOP6B_ARATH	DNA topoisomerase 6 subunit B	tig00000065	3127939	3135077	0.83046	0.935617
TRINITY_GG_7682_c52_g1	GO:0009658	chloroplast organization	turquoise	MTEF5_ARATH	Transcription termination factor MTERF5, chloroplastic	tig00000031	1103514	1110942	0.830021	0.919541
TRINITY_GG_3258_c253_g1	GO:0009846	pollen germination	turquoise	JGB_ARATH	Protein JINGUBANG	tig00000018	1904753	1906398	0.825325	0.877513
TRINITY_GG_9819_c87_g1	GO:0009860	pollen tube growth	turquoise	Y1301_ARATH	BTB/POZ domain-containing protein At1g03010	tig00000122	1411696	1418822	0.817587	0.748054
TRINITY_GG_7684_c99_g1	GO:0009926	auxin polar transport	turquoise	MYB88_ARATH	Transcription factor MYB88	tig00000031	7615255	8878879	0.81053	0.724895
TRINITY_GG_7019_c14_g1	GO:0048825	cotyledon development	turquoise	GAT18_ARATH	GATA transcription factor 18	tig00000142	1363277	1365939	0.808716	0.741472
TRINITY_GG_6938_c103_g1	GO:0048544	recognition of pollen	turquoise	SD22_ARATH	G-type lectin S-receptor-like serine/threonine-protein kinase SD2-2	tig00000293	763608	766620	0.806363	0.663013
TRINITY_GG_408_c91_g1	GO:0009649	entrainment of circadian clock	turquoise	ELF4_ARATH	Protein EARLY FLOWERING 4	tig00000080	88165	137518	0.801432	0.880445
TRINITY_GG_199_c156_g1	GO:0051568	histone H3-K4 methylation	turquoise	WDR5A_ARATH	COMPASS-like H3K4 histone methylase component WDR5A	tig00004323	1194606	1199100	0.800597	0.937385
TRINITY_GG_222_c97_g2	GO:0009734	auxin-activated signaling pathway	turquoise	TIR1_ARATH	Protein TRANSPORT INHIBITOR RESPONSE 1	tig00004323	4275575	4280115	0.795736	0.727714
TRINITY_GG_5679_c3_g1	GO:0009734	auxin-activated signaling pathway	turquoise	D6KL2_ARATH	Serine/threonine-protein kinase D6PKL2	tig00004338	313593	318129	0.792662	0.940279
TRINITY_GG_10910_c23_g1	GO:0009734	auxin-activated signaling pathway	turquoise	VAB_ARATH	VAN3-binding protein	tig00000020	467098	546297	0.791433	0.831135
TRINITY_GG_9389_c35_g1	GO:0032502	developmental process	turquoise	MTEF4_ORYSJ	Transcription termination factor MTERF4, chloroplastic	tig00000001	18728914	18730936	0.790578	0.851957
TRINITY_GG_6522_c17_g1	GO:0030154	cell differentiation	turquoise	ANT_ARATH	AP2-like ethylene-responsive transcription factor ANT	tig00000084	1189867	1576480	0.787186	0.968797
TRINITY_GG_6857_c29_g3	GO:0010029	regulation of seed germination	turquoise	ARP1_ARATH	Probable RNA-binding protein ARP1	tig00000071	556581	1885271	0.786772	0.618033
TRINITY_GG_2033_c5_g1	GO:0019243	methylglyoxal catabolic process to D-lactate via S-lactoyl-glutathione	turquoise	LGUC_ARATH	Probable lactoylglutathione lyase, chloroplastic	tig00000091	2740470	2759953	0.786533	0.949599
TRINITY_GG_10283_c79_g1	GO:0010078	maintenance of root meristem identity	turquoise	RITF1_ARATH	Protein RGF1 INDUCIBLE TRANSCRIPTION FACTOR 1	tig00000127	1780987	1783068	0.786276	0.634611
TRINITY_GG_7136_c14_g1	GO:0006865	amino acid transport	turquoise	LAX2_MEDTR	Auxin transporter-like protein 2	tig00000182	58460	70068	0.781807	0.776335
TRINITY_GG_9275_c5_g1	GO:0009788	negative regulation of abscisic acid-activated signaling pathway	turquoise	PP375_ARATH	Pentatricopeptide repeat-containing protein At5g11310, mitochondrial	tig00000320	720870	723047	0.77944	0.806677
TRINITY_GG_1272_c17_g1	GO:0046777	protein autophosphorylation	turquoise	ZAR1_ARATH	Receptor protein kinase-like protein ZAR1	tig00000125	888084	891279	0.779432	0.752043
TRINITY_GG_9390_c2_g1	GO:0030154	cell differentiation	turquoise	SWC6_ARATH	SWR1 complex subunit 6	tig00000001	4081892	4083247	0.77872	0.893206
TRINITY_GG_7684_c78_g1	GO:0006952	defense response	turquoise	WRK24_ORYSJ	WRKY transcription factor WRKY24	tig00000031	7214615	7219791	0.775362	0.519836
TRINITY_GG_5534_c20_g1	GO:0010020	chloroplast fission	turquoise	ARC5_ARATH	Dynamin-like protein ARC5	tig00000009	6020794	6052324	0.77255	0.845589
TRINITY_GG_7154_c0_g1	GO:0030154	cell differentiation	turquoise	LEUNG_ARATH	Transcriptional corepressor LEUNIG	tig00000552	31438	38498	0.771457	0.950121
TRINITY_GG_10283_c15_g1	GO:0061025	membrane fusion	turquoise	APT2_ARATH	Adenine phosphoribosyltransferase 2	tig00000127	2527703	2586422	0.768592	0.776539
TRINITY_GG_7887_c191_g1	GO:1902182	shoot apical meristem development	turquoise	FTIP3_ARATH	FT-interacting protein 3	tig00000056	4919594	4923169	0.76831	0.972072
TRINITY_GG_7887_c191_g1	GO:1902182	shoot apical meristem development	turquoise	FTIP3_ARATH	FT-interacting protein 3	tig00000182	2288967	2289052	0.76831	0.972072
TRINITY_GG_474_c5_g2	GO:0010227	floral organ abscission	turquoise	ATH1_ARATH	Homeobox protein ATH1	tig00000228	1871457	1874561	0.768071	0.957564
TRINITY_GG_6522_c29_g1	GO:0008356	asymmetric cell division	turquoise	SHR_ARATH	Protein SHORT-ROOT	tig00000084	1956218	1957578	0.764396	0.953575
TRINITY_GG_211_c68_g1	GO:0042546	cell wall biogenesis	turquoise	XTH28_ARATH	Probable xyloglucan endotransglucosylase/hydrolase protein 28	tig00004323	7991867	7994956	0.763024	0.901924
TRINITY_GG_9348_c0_g1	GO:0071475	cellular hyperosmotic salinity response	turquoise	U74E2_ARATH	UDP-glycosyltransferase 74E2	tig00000386	1035642	1039513	0.758727	0.746449
TRINITY_GG_2740_c83_g1	GO:0009734	auxin-activated signaling pathway	turquoise	VAB_ARATH	VAN3-binding protein	tig00000039	7684410	7697600	0.756693	0.837563
TRINITY_GG_927_c2_g1	GO:0009653	anatomical structure morphogenesis	turquoise	ARP7_ARATH	Actin-related protein 7	tig00000003	80405	80445	0.755411	0.666295
TRINITY_GG_927_c2_g1	GO:0009653	anatomical structure morphogenesis	turquoise	ARP7_ARATH	Actin-related protein 7	tig00000232	1587883	1657342	0.755411	0.666295
TRINITY_GG_7887_c170_g1	GO:0010020	chloroplast fission	turquoise	FTZ21_ARATH	Cell division protein FtsZ homolog 2-1, chloroplastic	tig00000056	5841857	5848951	0.754782	0.808658
TRINITY_GG_7586_c9_g1	GO:0009734	auxin-activated signaling pathway	turquoise	D6KL2_ARATH	Serine/threonine-protein kinase D6PKL2	tig00100755	719418	722678	0.754565	0.959158
TRINITY_GG_222_c88_g1	GO:0007049	cell cycle	turquoise	PATL5_ARATH	Patellin-5	tig00004323	4275539	5865574	0.74811	0.8776
TRINITY_GG_7831_c1_g1	GO:0009734	auxin-activated signaling pathway	turquoise	PID2_ARATH	Protein kinase PINOID 2	tig00000435	860658	863725	0.747663	0.800489
TRINITY_GG_7135_c29_g1	GO:0009738	abscisic acid-activated signaling pathway	turquoise	ATX1_ARATH	Histone H3-lysine(4) N-trimethyltransferase ATX1	tig00000182	2130548	2149641	0.7452	0.902087
TRINITY_GG_8991_c5_g1	GO:0031347	regulation of defense response	turquoise	TIF6A_ORYSJ	Protein TIFY 6a	tig00000233	1057820	1062730	0.742096	0.767253
TRINITY_GG_5821_c284_g1	GO:0006952	defense response	turquoise	PLP3_ARATH	Patatin-like protein 3	tig00000162	1723009	2196820	0.73995	0.955149
TRINITY_GG_1670_c7_g1	GO:0009793	embryo development ending in seed dormancy	turquoise	OBE1_ARATH	Protein OBERON 1	tig00000316	174759	178267	0.73734	0.59111
TRINITY_GG_5534_c99_g1	GO:0006325	chromatin organization	turquoise	EBS_ARATH	Chromatin remodeling protein EBS	tig00000009	9529530	9533956	0.733979	0.906236
TRINITY_GG_5361_c14_g3	GO:0009734	auxin-activated signaling pathway	turquoise	TIR1_ARATH	Protein TRANSPORT INHIBITOR RESPONSE 1	tig00000215	1861374	1866725	0.733899	0.828189
TRINITY_GG_10565_c5_g1	GO:0009738	abscisic acid-activated signaling pathway	turquoise	FLA4_ARATH	Fasciclin-like arabinogalactan protein 4	tig00000371	911547	914391	0.733813	0.573603
TRINITY_GG_737_c43_g1	GO:0009793	embryo development ending in seed dormancy	turquoise	RIE1_ARATH	E3 ubiquitin protein ligase RIE1	tig00000020	1637519	4016863	0.733204	0.87638
TRINITY_GG_6520_c22_g1	GO:0060918	auxin transport	turquoise	BIG1E_ARATH	Protein BIG GRAIN 1-like E	tig00000084	4351034	4352518	0.732706	0.363
TRINITY_GG_10005_c276_g1	GO:0051301	cell division	turquoise	SCC12_ARATH	Sister chromatid cohesion 1 protein 2	tig00000003	12261027	12661427	0.7325	0.944042
TRINITY_GG_737_c835_g1	GO:0006952	defense response	turquoise	NUP96_ARATH	Nuclear pore complex protein NUP96	tig00000052	4761246	4771863	0.732357	0.936147
TRINITY_GG_4038_c164_g1	GO:0032456	endocytic recycling	turquoise	EHD1_ARATH	EH domain-containing protein 1	tig00000193	43324	56038	0.730674	0.674529
TRINITY_GG_1514_c6_g1	GO:0009793	embryo development ending in seed dormancy	turquoise	FTSI4_ARATH	Probable inactive ATP-dependent zinc metalloprotease FTSHI 4, chloroplastic	tig00000177	1304866	1309267	0.730374	0.939775
TRINITY_GG_5831_c8_g5	GO:0071215	cellular response to abscisic acid stimulus	turquoise	ELO3L_ARATH	Elongation of fatty acids protein 3-like	tig00000062	1593200	3592808	0.728934	0.687543
TRINITY_GG_9844_c28_g1	GO:0048366	leaf development	turquoise	TCP3_ARATH	Transcription factor TCP3	tig00000110	2804100	2807854	0.721021	0.85328
TRINITY_GG_2729_c14_g1	GO:0009793	embryo development ending in seed dormancy	turquoise	DBR1_ARATH	Lariat debranching enzyme	tig00000039	4791154	5122184	0.720401	0.89209
TRINITY_GG_10005_c821_g1	GO:0045892	negative regulation of transcription, DNA-templated	turquoise	HOS1_ARATH	E3 ubiquitin-protein ligase HOS1	tig00000003	13317285	13328613	0.718282	0.871068
TRINITY_GG_7208_c19_g1	GO:0009734	auxin-activated signaling pathway	turquoise	IAA18_ARATH	Auxin-responsive protein IAA18	tig00000755	197563	204554	0.716558	0.632933
TRINITY_GG_5534_c359_g1	GO:0051301	cell division	turquoise	SCC4_ARATH	Sister chromatid cohesion protein SCC4	tig00000009	6880430	8263831	0.71416	0.976231
TRINITY_GG_6857_c27_g1	GO:0009734	auxin-activated signaling pathway	turquoise	ARFK_ARATH	Auxin response factor 11	tig00000071	833772	838672	0.711442	0.846213
TRINITY_GG_4372_c28_g1	GO:0009738	abscisic acid-activated signaling pathway	turquoise	ZFP1_ARATH	Zinc finger protein 1	tig00000150	516574	517889	0.710508	0.722087
TRINITY_GG_9998_c14_g1	GO:0009793	embryo development ending in seed dormancy	turquoise	SYVM2_ARATH	Valine--tRNA ligase, chloroplastic/mitochondrial 2	tig00000003	2320068	2499242	0.7092	0.839517
TRINITY_GG_2438_c0_g1	GO:0009851	auxin biosynthetic process	turquoise	WAT1_ARATH	Protein WALLS ARE THIN 1	tig00000565	406331	541402	0.707672	0.975276
TRINITY_GG_5327_c23_g1	GO:0030154	cell differentiation	turquoise	REV_ARATH	Homeobox-leucine zipper protein REVOLUTA	tig00000139	1811197	1821277	0.703949	0.922037
TRINITY_GG_2737_c37_g1	GO:0045454	cell redox homeostasis	turquoise	TRXB3_ARATH	NADPH-dependent thioredoxin reductase 3	tig00000039	3246586	3258496	0.702712	0.666833
TRINITY_GG_5534_c17_g1	GO:0051301	cell division	turquoise	BUB31_ARATH	Mitotic checkpoint protein BUB3.1	tig00000009	5576804	5582504	0.702202	0.937809
TRINITY_GG_3258_c100_g1	GO:0030154	cell differentiation	turquoise	PIE1_ARATH	Protein PHOTOPERIOD-INDEPENDENT EARLY FLOWERING 1	tig00000018	620334	637220	0.701082	0.83399
TRINITY_GG_10005_c37_g1	GO:0009742	brassinosteroid mediated signaling pathway	turquoise	BSK2_ARATH	Serine/threonine-protein kinase BSK2	tig00000003	12177186	12184107	0.698071	0.868956
TRINITY_GG_7515_c3_g2	GO:0051301	cell division	turquoise	BUB1_ARATH	Mitotic checkpoint serine/threonine-protein kinase BUB1	tig00000006	16375252	16389766	0.695957	0.94485
TRINITY_GG_7503_c167_g1	GO:0071555	cell wall organization	turquoise	PLRX1_ARATH	Pollen-specific leucine-rich repeat extensin-like protein 1	tig00000006	7859136	7861472	0.692805	0.759409
TRINITY_GG_6464_c2_g1	GO:0051301	cell division	turquoise	QQT1_ARATH	GPN-loop GTPase QQT1	tig00000106	2424658	2434470	0.69276	0.942293
TRINITY_GG_5361_c25_g1	GO:0042546	cell wall biogenesis	turquoise	XTH27_ARATH	Probable xyloglucan endotransglucosylase/hydrolase protein 27	tig00000215	1447151	1661411	0.692335	0.878046
TRINITY_GG_5042_c89_g1	GO:0009873	ethylene-activated signaling pathway	turquoise	DREB3_ARATH	Dehydration-responsive element-binding protein 3	tig00000003	8475686	8475751	0.689247	0.717049
TRINITY_GG_5042_c89_g1	GO:0009873	ethylene-activated signaling pathway	turquoise	DREB3_ARATH	Dehydration-responsive element-binding protein 3	tig00000045	15129	106980	0.689247	0.717049
TRINITY_GG_5501_c12_g1	GO:0009909	regulation of flower development	turquoise	COL5_ARATH	Zinc finger protein CONSTANS-LIKE 5	tig00000009	1085382	1087483	0.688916	0.798063
TRINITY_GG_7684_c967_g1	GO:0048653	anther development	turquoise	RPK2_ARATH	LRR receptor-like serine/threonine-protein kinase RPK2	tig00000031	7093249	7098170	0.679706	0.928125
TRINITY_GG_4038_c48_g1	GO:0006325	chromatin organization	turquoise	EBS_ARATH	Chromatin remodeling protein EBS	tig00000193	137828	142322	0.678133	0.947552
TRINITY_GG_10910_c49_g1	GO:0030154	cell differentiation	turquoise	FRL3_ARATH	FRIGIDA-like protein 3	tig00000020	155973	161023	0.671663	0.93468
TRINITY_GG_792_c26_g1	GO:0009926	auxin polar transport	turquoise	TRN1_ARATH	Protein TORNADO 1	tig00000278	241670	246896	0.669174	0.714676
TRINITY_GG_7684_c335_g1	GO:0009908	flower development	turquoise	NAC35_ARATH	NAC domain-containing protein 35	NA	NA	NA	0.669157	0.760063
TRINITY_GG_5542_c1_g1	GO:0060774	auxin mediated signaling pathway involved in phyllotactic patterning	turquoise	AIL5_ARATH	AP2-like ethylene-responsive transcription factor AIL5	tig00000009	376434	438896	0.666756	0.821418
TRINITY_GG_7256_c159_g1	GO:0015871	choline transport	turquoise	CHER1_ARATH	Choline transporter protein 1	tig00000094	2116462	2125326	0.666118	0.743773
TRINITY_GG_10766_c25_g1	GO:0010481	epidermal cell division	turquoise	TCX2_ARATH	Protein tesmin/TSO1-like CXC 2	tig00000065	2102202	2219473	0.662566	0.704283
TRINITY_GG_5831_c149_g1	GO:0010158	abaxial cell fate specification	turquoise	ARFD_ARATH	Auxin response factor 4	tig00000062	4472845	4637798	0.660915	0.952281
TRINITY_GG_7208_c7_g1	GO:0009738	abscisic acid-activated signaling pathway	turquoise	LYK3_ARATH	LysM domain receptor-like kinase 3	tig00000755	147022	155863	0.658374	0.8707
TRINITY_GG_10005_c164_g1	GO:0010074	maintenance of meristem identity	turquoise	P2C29_ARATH	Protein phosphatase 2C 29	tig00000003	12705242	12712926	0.656203	0.84726
TRINITY_GG_10767_c75_g1	GO:0009908	flower development	turquoise	RLT3_ARATH	Homeobox-DDT domain protein RLT3	tig00000065	783710	948775	0.654878	0.776926
TRINITY_GG_5534_c306_g1	GO:0055046	microgametogenesis	turquoise	S130B_ARATH	Spliceosome-associated protein 130 B	tig00000009	8674902	9196726	0.650642	0.965358
TRINITY_GG_6132_c87_g1	GO:0008356	asymmetric cell division	turquoise	TMM_ARATH	Protein TOO MANY MOUTHS	tig00100739	711469	1023956	0.6491	0.856406
TRINITY_GG_526_c21_g1	GO:0010078	maintenance of root meristem identity	turquoise	CLV2_ARATH	Receptor-like protein CLAVATA2	tig00000262	960915	963729	0.64899	0.909558
TRINITY_GG_6140_c77_g1	GO:0000373	Group II intron splicing	turquoise	CFM9_ARATH	CRM-domain containing factor CFM9, mitochondrial	tig00100739	2406197	2410713	0.648238	0.779293
TRINITY_GG_2723_c25_g1	GO:0045893	positive regulation of transcription, DNA-templated	turquoise	PPR11_ARATH	Pentatricopeptide repeat-containing protein At1g05600	tig00000039	848942	853866	0.64342	0.663498
TRINITY_GG_6302_c148_g2	GO:0009793	embryo development ending in seed dormancy	turquoise	ATL49_ARATH	Putative RING-H2 finger protein ATL49	tig00000046	1795008	1797180	0.643253	0.778901
TRINITY_GG_5534_c80_g1	GO:0009742	brassinosteroid mediated signaling pathway	turquoise	KSG6_ARATH	Shaggy-related protein kinase zeta	tig00000009	8089048	8094003	0.64142	0.636316
TRINITY_GG_5048_c90_g1	GO:0009793	embryo development ending in seed dormancy	turquoise	PP273_ARATH	Pentatricopeptide repeat-containing protein At3g49240, mitochondrial	tig00000045	5713909	5721071	0.633983	0.919725
TRINITY_GG_7885_c60_g1	GO:0034220	ion transmembrane transport	turquoise	PMA10_ARATH	ATPase 10, plasma membrane-type	tig00000056	271736	283054	0.633928	0.344709
TRINITY_GG_5204_c10_g6	GO:0009742	brassinosteroid mediated signaling pathway	turquoise	BKI1_ORYSJ	Probable BRI1 kinase inhibitor 1	tig00000048	3230076	3230901	0.630705	0.925631
TRINITY_GG_5076_c0_g3	GO:0010541	acropetal auxin transport	turquoise	AB19B_ARATH	ABC transporter B family member 19	tig00000045	6739440	7051983	0.630643	0.668346
TRINITY_GG_5204_c64_g1	GO:0009908	flower development	turquoise	EHD3_ORYSJ	PHD finger protein EHD3	tig00000048	3129976	3139250	0.623837	0.922311
TRINITY_GG_748_c2_g1	GO:0009851	auxin biosynthetic process	turquoise	YUC4_ARATH	Probable indole-3-pyruvate monooxygenase YUCCA4	tig00004331	773296	2606626	0.623055	0.876449
TRINITY_GG_7506_c160_g1	GO:0009860	pollen tube growth	turquoise	ROGF1_ARATH	Rop guanine nucleotide exchange factor 1	tig00000006	2070174	2074365	0.622736	0.760389
TRINITY_GG_737_c146_g1	GO:0009734	auxin-activated signaling pathway	turquoise	ARFA_ARATH	Auxin response factor 1	tig00000052	2227361	2238549	0.619406	0.883595
TRINITY_GG_1522_c34_g1	GO:0009742	brassinosteroid mediated signaling pathway	turquoise	BSK1_ARATH	Serine/threonine-protein kinase BSK1	tig00000100	1698224	1706035	0.617641	0.97097
TRINITY_GG_6522_c35_g1	GO:0030154	cell differentiation	turquoise	PXC2_ARATH	Leucine-rich repeat receptor-like protein kinase PXC2	tig00000084	1638492	1641111	0.615221	0.898762
TRINITY_GG_222_c228_g1	GO:0009793	embryo development ending in seed dormancy	turquoise	PP153_ARATH	Pentatricopeptide repeat-containing protein At2g15690, mitochondrial	tig00004323	5222096	5233614	0.614986	0.855663
TRINITY_GG_3258_c502_g1	GO:0046777	protein autophosphorylation	turquoise	ZAR1_ARATH	Receptor protein kinase-like protein ZAR1	tig00000018	2765737	2769997	0.609148	0.956312
TRINITY_GG_10282_c16_g1	GO:0031145	anaphase-promoting complex-dependent catabolic process	turquoise	APC1_ARATH	Anaphase-promoting complex subunit 1	tig00000127	246437	277683	0.607414	0.977793
TRINITY_GG_10767_c57_g1	GO:0003006	developmental process involved in reproduction	turquoise	PI5K2_ARATH	Phosphatidylinositol 4-phosphate 5-kinase 2	tig00000065	541472	547576	0.606813	0.874095
TRINITY_GG_10005_c42_g1	GO:0010158	abaxial cell fate specification	turquoise	YAB4_ORYSJ	Protein YABBY 4	tig00000003	9721220	9729863	0.604849	0.871926
TRINITY_GG_4038_c190_g1	GO:0071456	cellular response to hypoxia	turquoise	CARP1_ARATH	Calcium-binding protein KRP1	tig00000193	382532	1282762	0.604443	0.638804
TRINITY_GG_9040_c10_g1	GO:1990110	callus formation	turquoise	RID2_ARATH	18S rRNA (guanine-N(7))-methyltransferase RID2	tig00000164	423115	428711	0.600925	0.669524
TRINITY_GG_6317_c137_g1	GO:0007049	cell cycle	turquoise	AIR9_ARATH	187-kDa microtubule-associated protein AIR9	tig00000046	5799661	5840850	0.600213	0.938085
TRINITY_GG_5490_c138_g1	GO:0031145	anaphase-promoting complex-dependent catabolic process	turquoise	APC4_ARATH	Anaphase-promoting complex subunit 4	tig00000009	11556618	11572003	0.592099	0.897829
TRINITY_GG_7256_c85_g1	GO:0006325	chromatin organization	turquoise	ANM13_ARATH	Probable histone-arginine methyltransferase 1.3	tig00000094	2153822	2939951	0.586349	0.941968
TRINITY_GG_7831_c1_g2	GO:0009734	auxin-activated signaling pathway	turquoise	PID2_ARATH	Protein kinase PINOID 2	tig00000435	688503	864561	0.585006	0.787639
TRINITY_GG_211_c66_g1	GO:0048544	recognition of pollen	turquoise	SD31_ARATH	G-type lectin S-receptor-like serine/threonine-protein kinase SD3-1	tig00004323	7885123	7888230	0.582134	0.892206
TRINITY_GG_2153_c4_g1	GO:0000911	cytokinesis by cell plate formation	turquoise	TIO_ARATH	Serine/threonine-protein kinase TIO	tig00004328	263665	278983	0.580351	0.953941
TRINITY_GG_9977_c48_g1	GO:0071365	cellular response to auxin stimulus	turquoise	LHW_ARATH	Transcription factor LHW	tig00000003	15092340	15097656	0.579973	0.854485
TRINITY_GG_5831_c132_g1	GO:0030154	cell differentiation	turquoise	REV_ARATH	Homeobox-leucine zipper protein REVOLUTA	tig00000062	4313493	4315429	0.573131	0.913048
TRINITY_GG_10894_c16_g1	GO:0009651	response to salt stress	turquoise	CTR1_ARATH	Serine/threonine-protein kinase CTR1	tig00000020	7617631	7623648	0.568317	0.878939
TRINITY_GG_737_c290_g1	GO:0042538	hyperosmotic salinity response	turquoise	HA22C_ARATH	HVA22-like protein c	tig00000048	1204099	2485921	0.566467	0.498612
TRINITY_GG_2737_c43_g3	GO:0010315	auxin export across the plasma membrane	turquoise	PIN1C_ORYSJ	Probable auxin efflux carrier component 1c	tig00000039	2123430	2128643	0.560376	0.940457
TRINITY_GG_4038_c6_g1	GO:0046677	response to antibiotic	turquoise	RR5_SPIOL	30S ribosomal protein S5, chloroplastic	tig00000193	2166240	2180078	0.560085	0.859849
TRINITY_GG_6317_c138_g4	GO:0007623	circadian rhythm	turquoise	DSP4_CASSA	Phosphoglucan phosphatase DSP4, amyloplastic	tig00000046	6156859	7330082	0.557307	0.43818
TRINITY_GG_5418_c6_g1	GO:0051301	cell division	turquoise	TDR_ARATH	Leucine-rich repeat receptor-like protein kinase TDR	tig00000802	123780	164950	0.557168	0.832766
TRINITY_GG_5821_c30_g1	GO:0006325	chromatin organization	turquoise	SNF12_ARATH	SWI/SNF complex component SNF12 homolog	tig00000162	1234082	1236762	0.556501	0.708345
TRINITY_GG_6046_c118_g1	GO:0009926	auxin polar transport	turquoise	RUS2_ARATH	Protein root UVB sensitive 2, chloroplastic	tig00000023	8144250	8148203	0.552772	0.906973
TRINITY_GG_1670_c13_g1	GO:0009740	gibberellic acid mediated signaling pathway	turquoise	SNE_ARATH	F-box protein SNE	tig00000316	251657	252915	0.551934	0.849399
TRINITY_GG_737_c363_g1	GO:0045332	phospholipid translocation	turquoise	ALA9_ARATH	Putative phospholipid-transporting ATPase 9	tig00000052	651681	656926	0.542607	0.739456
TRINITY_GG_6522_c29_g2	GO:0008356	asymmetric cell division	turquoise	SHR_ARATH	Protein SHORT-ROOT	tig00000084	1957517	1966348	0.537769	0.945381
TRINITY_GG_6317_c343_g1	GO:0009926	auxin polar transport	turquoise	PID_ARATH	Protein kinase PINOID	tig00000046	5975331	5983452	0.537679	0.602753
TRINITY_GG_5078_c64_g1	GO:0071453	cellular response to oxygen levels	turquoise	GASAE_ARATH	Gibberellin-regulated protein 14	tig00000045	2740609	2776702	0.533003	0.669471
TRINITY_GG_4038_c1_g1	GO:0009753	response to jasmonic acid	turquoise	AGP31_ARATH	Non-classical arabinogalactan protein 31	tig00000193	2124763	2133221	0.532905	0.878472
TRINITY_GG_2729_c52_g1	GO:0010074	maintenance of meristem identity	turquoise	RGI1_ARATH	LRR receptor-like serine/threonine-protein kinase RGI1	tig00000039	5791486	5795894	0.532874	0.835982
TRINITY_GG_7510_c4_g1	GO:0009738	abscisic acid-activated signaling pathway	turquoise	GHR1_ARATH	LRR receptor-like serine/threonine-protein kinase GHR1	tig00000006	5688667	5714138	0.531606	0.927079
TRINITY_GG_222_c34_g2	GO:0048510	regulation of timing of transition from vegetative to reproductive phase	turquoise	PAO5_ARATH	Probable polyamine oxidase 5	tig00004323	5310391	5312841	0.52947	0.762996
TRINITY_GG_2880_c4_g1	GO:0009793	embryo development ending in seed dormancy	turquoise	PP358_ARATH	Pentatricopeptide repeat-containing protein At4g39620, chloroplastic	tig00000420	82957	87680	0.525896	0.510171
TRINITY_GG_5679_c15_g1	GO:0048544	recognition of pollen	turquoise	Y1343_ARATH	G-type lectin S-receptor-like serine/threonine-protein kinase At1g34300	tig00004338	224250	227543	0.524591	0.767274
TRINITY_GG_10005_c336_g1	GO:0050832	defense response to fungus	turquoise	ERLI1_ARATH	Lipid transfer protein EARLI 1	tig00000003	7326107	9217365	0.523784	0.848877
TRINITY_GG_9971_c11_g1	GO:0010020	chloroplast fission	turquoise	FTSI1_ARATH	Probable inactive ATP-dependent zinc metalloprotease FTSHI 1, chloroplastic	tig00000003	15747229	15753122	0.522623	0.933797
TRINITY_GG_6048_c235_g1	GO:0000724	double-strand break repair via homologous recombination	turquoise	RMI1_ARATH	RecQ-mediated genome instability protein 1	tig00000023	1628653	1640857	0.51924	0.768139
TRINITY_GG_7885_c23_g1	GO:0010252	auxin homeostasis	turquoise	PUM23_ARATH	Pumilio homolog 23	tig00000056	446419	452954	0.517107	0.871294
TRINITY_GG_6317_c131_g1	GO:0008356	asymmetric cell division	turquoise	AS1_ARATH	Transcription factor AS1	tig00000046	4616858	4619713	0.516311	0.802239
TRINITY_GG_9977_c24_g2	GO:0009734	auxin-activated signaling pathway	turquoise	ARFI_ARATH	Auxin response factor 9	tig00000003	15592271	15594324	0.514651	0.951113
TRINITY_GG_5821_c41_g2	GO:0009738	abscisic acid-activated signaling pathway	turquoise	RUG3_ARATH	RCC1 domain-containing protein RUG3, mitochondrial	tig00000162	1826439	1836045	0.51387	0.785439
TRINITY_GG_6533_c128_g1	GO:0070370	cellular heat acclimation	turquoise	ERECT_ARATH	LRR receptor-like serine/threonine-protein kinase ERECTA	tig00000084	7882	1231168	0.512213	0.977526
TRINITY_GG_7887_c178_g1	GO:0009555	pollen development	turquoise	ASP36_ARATH	Aspartic proteinase 36	tig00000056	5264693	5270874	0.509662	0.635588
TRINITY_GG_5067_c20_g1	GO:0010582	floral meristem determinacy	turquoise	RBLOT_ARATH	Protein REBELOTE	tig00000045	3629984	3876429	0.509464	0.921877
TRINITY_GG_2261_c1_g1	GO:0010074	maintenance of meristem identity	turquoise	P2C29_ARATH	Protein phosphatase 2C 29	tig00000595	40998	49774	0.507589	0.864611
TRINITY_GG_2776_c6_g1	GO:0009901	anther dehiscence	turquoise	FTIP7_ORYSJ	FT-interacting protein 7	tig00000118	2710016	2714424	0.507333	0.955786
TRINITY_GG_737_c376_g2	GO:0030154	cell differentiation	turquoise	BAME1_ARATH	Leucine-rich repeat receptor-like serine/threonine-protein kinase BAM1	tig00000052	3419866	3679365	0.505627	0.731611
TRINITY_GG_3258_c144_g2	GO:1902182	shoot apical meristem development	turquoise	FTIP3_ARATH	FT-interacting protein 3	tig00000018	2892703	2896175	0.494387	0.880294
TRINITY_GG_4389_c17_g1	GO:0015871	choline transport	turquoise	CHER1_ARATH	Choline transporter protein 1	tig00000150	2167902	2178782	0.493777	0.958502
TRINITY_GG_7884_c191_g1	GO:0051085	chaperone cofactor-dependent protein refolding	turquoise	Y8359_ORYSI	Uncharacterized protein OsI_027940	tig00000056	2278782	2806842	0.491696	0.935623
TRINITY_GG_9405_c363_g1	GO:0032502	developmental process	turquoise	MTEF4_ARATH	Transcription termination factor MTERF4, chloroplastic	tig00000001	17109473	17112810	0.49119	0.830421
TRINITY_GG_5081_c3_g1	GO:0051301	cell division	turquoise	SMC4_ARATH	Structural maintenance of chromosomes protein 4	tig00000045	6011490	6328531	0.490839	0.968342
TRINITY_GG_5596_c13_g1	GO:0009742	brassinosteroid mediated signaling pathway	turquoise	BSK5_ARATH	Serine/threonine-protein kinase BSK5	tig00000196	1724778	1729944	0.490718	0.705364
TRINITY_GG_5205_c20_g1	GO:0009658	chloroplast organization	turquoise	SYSM_ARATH	Serine--tRNA ligase, chloroplastic/mitochondrial	tig00000048	1943225	1947763	0.488648	0.916853
TRINITY_GG_2193_c4_g1	GO:0030154	cell differentiation	turquoise	OPS_ARATH	Protein OCTOPUS	tig00000266	1488737	1491006	0.487696	0.893516
TRINITY_GG_7884_c11_g1	GO:0009734	auxin-activated signaling pathway	turquoise	SPK1_ARATH	Guanine nucleotide exchange factor SPIKE 1	tig00000056	4413596	4437171	0.487158	0.887086
TRINITY_GG_6046_c44_g1	GO:0030154	cell differentiation	turquoise	ALE2_ARATH	Receptor-like serine/threonine-protein kinase ALE2	tig00000023	7415091	7422209	0.484135	0.835844
TRINITY_GG_5204_c356_g1	GO:0051301	cell division	turquoise	WOX4_ARATH	WUSCHEL-related homeobox 4	tig00000048	4958875	5641140	0.483762	0.630892
TRINITY_GG_3258_c146_g1	GO:0048573	photoperiodism, flowering	turquoise	BH130_ARATH	Transcription factor bHLH130	tig00000018	2778777	2782251	0.48317	0.901697
TRINITY_GG_1795_c2_g1	GO:0051301	cell division	turquoise	WOX4_ARATH	WUSCHEL-related homeobox 4	tig00000199	2102451	2118901	0.480762	0.688829
TRINITY_GG_6048_c160_g1	GO:0010151	chloroplast elongation	turquoise	GAT22_ARATH	Putative GATA transcription factor 22	tig00000023	125715	129413	0.479231	0.906052
TRINITY_GG_7354_c6_g1	GO:0009846	pollen germination	turquoise	JGB_ARATH	Protein JINGUBANG	tig00000219	1366718	1408943	0.475614	0.924298
TRINITY_GG_5821_c40_g1	GO:0009738	abscisic acid-activated signaling pathway	turquoise	REM41_ORYSJ	Remorin 4.1	tig00000162	1471390	1476617	0.465672	0.804932
TRINITY_GG_7506_c179_g1	GO:0006952	defense response	turquoise	THLP1_ARATH	Thaumatin-like protein 1	tig00000006	3053818	3058600	0.46493	0.855231
TRINITY_GG_8611_c0_g1	GO:0010158	abaxial cell fate specification	turquoise	YAB1_ARATH	Axial regulator YABBY 1	tig00100749	1285008	1294758	0.462791	0.810655
TRINITY_GG_10005_c871_g1	GO:0010078	maintenance of root meristem identity	turquoise	RITF1_ARATH	Protein RGF1 INDUCIBLE TRANSCRIPTION FACTOR 1	tig00000003	9569097	9570755	0.459322	0.864814
TRINITY_GG_6857_c437_g1	GO:0051641	cellular localization	turquoise	TBG1_ARATH	Tubulin gamma-1 chain	tig00000001	5845418	5845504	0.459067	0.968955
TRINITY_GG_6857_c437_g1	GO:0051641	cellular localization	turquoise	TBG1_ARATH	Tubulin gamma-1 chain	tig00000071	57190	68766	0.459067	0.968955
TRINITY_GG_5078_c3_g1	GO:0000460	maturation of 5.8S rRNA	turquoise	HEN2_ARATH	DExH-box ATP-dependent RNA helicase DExH10	tig00000045	2526229	2542169	0.454148	0.96712
TRINITY_GG_5585_c8_g1	GO:0030154	cell differentiation	turquoise	OPS_ARATH	Protein OCTOPUS	tig00000196	866429	868884	0.451336	0.730186
TRINITY_GG_9405_c666_g1	GO:0071555	cell wall organization	turquoise	QRT3_ARATH	Polygalacturonase QRT3	tig00000001	16908034	17298245	0.450797	0.561592
TRINITY_GG_2740_c62_g1	GO:0010032	meiotic chromosome condensation	turquoise	CNDH2_ARATH	Condensin-2 complex subunit H2	tig00000039	6531297	6537738	0.447593	0.952021
TRINITY_GG_10005_c303_g1	GO:1900459	positive regulation of brassinosteroid mediated signaling pathway	turquoise	SCL28_ARATH	Scarecrow-like protein 28	tig00000003	7609322	8393272	0.445174	0.953211
TRINITY_GG_5204_c31_g1	GO:0009742	brassinosteroid mediated signaling pathway	turquoise	SERK1_ARATH	Somatic embryogenesis receptor kinase 1	tig00000048	3928584	3937829	0.44279	0.931289
TRINITY_GG_408_c35_g1	GO:0009396	folic acid-containing compound biosynthetic process	turquoise	PP14_ARATH	Serine/threonine-protein phosphatase PP1 isozyme 4	tig00000080	1534415	1544218	0.429908	0.86817
TRINITY_GG_10005_c420_g1	GO:0000492	box C/D snoRNP assembly	turquoise	RIN1_ARATH	RuvB-like protein 1	tig00000003	12046648	12052863	0.42739	0.93998
TRINITY_GG_767_c11_g1	GO:0009738	abscisic acid-activated signaling pathway	turquoise	OCP3_ARATH	Protein OVEREXPRESSOR OF CATIONIC PEROXIDASE 3	tig00004331	897223	901674	0.42276	0.497085
TRINITY_GG_2737_c120_g1	GO:0010239	chloroplast mRNA processing	turquoise	PP199_ARATH	Pentatricopeptide repeat-containing protein At2g41720	tig00000039	3323301	3333424	0.411429	0.905157
TRINITY_GG_9405_c89_g1	GO:0009555	pollen development	turquoise	ASP36_ARATH	Aspartic proteinase 36	tig00000001	16078930	16085207	0.410153	0.79505
TRINITY_GG_7503_c120_g1	GO:0010020	chloroplast fission	turquoise	PDV2_ARATH	Plastid division protein PDV2	tig00000006	8157401	8165894	0.409558	0.638889
TRINITY_GG_9399_c35_g1	GO:0010106	cellular response to iron ion starvation	turquoise	ANT_ARATH	AP2-like ethylene-responsive transcription factor ANT	tig00000001	8080074	8094230	0.374972	0.880053

## Sheet: ST-6G
Supplemental table 6G. GO enrichment analysis with brown module in WGCNA for Amaranthus tuberculatus
GO ID	Term	Annotated	Significant	Expected	Weight p-value	Classic p-value
GO:0046777	protein autophosphorylation	34	17	4.23	1e-07	1e-07
GO:0015979	photosynthesis	73	34	9.08	4.8e-05	5.6e-13
GO:0006629	lipid metabolic process	322	57	40.06	0.00018	0.00323
GO:0048653	anther development	33	11	4.11	0.0002	0.00149
GO:0009768	photosynthesis, light harvesting in phot...	10	6	1.24	0.00049	0.00049
GO:0042742	defense response to bacterium	107	26	13.31	0.00078	0.0005
GO:0007188	adenylate cyclase-modulating G protein-c...	5	4	0.62	0.00107	0.00107
GO:0010618	aerenchyma formation	3	3	0.37	0.00192	0.00192
GO:0019684	photosynthesis, light reaction	42	21	5.23	0.00275	3.2e-09
GO:0046283	anthocyanin-containing compound metaboli...	20	7	2.49	0.00289	0.00806
GO:0006355	regulation of transcription, DNA-templat...	224	42	27.87	0.00408	0.00381
GO:0006468	protein phosphorylation	79	29	9.83	0.00462	2.5e-08
GO:0045927	positive regulation of growth	7	4	0.87	0.0061	0.0061
GO:0010052	guard cell differentiation	4	3	0.5	0.00697	0.00697
GO:0010206	photosystem II repair	4	3	0.5	0.00697	0.00697
GO:0042335	cuticle development	11	5	1.37	0.00714	0.00714
GO:0048544	recognition of pollen	18	6	2.24	0.01098	0.01803
GO:0009789	positive regulation of abscisic acid-act...	8	4	1	0.01101	0.01101
GO:0007166	cell surface receptor signaling pathway	22	7	2.74	0.01421	0.01421
GO:0006633	fatty acid biosynthetic process	46	12	5.72	0.01512	0.00883
GO:0015994	chlorophyll metabolic process	20	7	2.49	0.01537	0.00806
GO:0071452	cellular response to singlet oxygen	2	2	0.25	0.01546	0.01546
GO:0051211	anisotropic cell growth	2	2	0.25	0.01546	0.01546
GO:1901001	negative regulation of response to salt ...	2	2	0.25	0.01546	0.01546
GO:0090378	seed trichome elongation	2	2	0.25	0.01546	0.01546
GO:0043481	anthocyanin accumulation in tissues in r...	2	2	0.25	0.01546	0.01546
GO:0080051	cutin transport	2	2	0.25	0.01546	0.01546
GO:0015995	chlorophyll biosynthetic process	9	4	1.12	0.0179	0.0179
GO:0010540	basipetal auxin transport	6	3	0.75	0.02871	0.02871
GO:0006952	defense response	469	78	58.35	0.02962	0.00367
GO:0048765	root hair cell differentiation	7	4	0.87	0.04241	0.0061
GO:0001708	cell fate specification	8	4	1	0.04243	0.01101
GO:0016120	carotene biosynthetic process	3	2	0.37	0.04255	0.04255
GO:0051513	regulation of monopolar cell growth	3	2	0.37	0.04255	0.04255
GO:0009299	mRNA transcription	3	2	0.37	0.04255	0.04255
GO:0009943	adaxial/abaxial axis specification	3	2	0.37	0.04255	0.04255
GO:0031146	SCF-dependent proteasomal ubiquitin-depe...	7	3	0.87	0.04567	0.04567
GO:0009658	chloroplast organization	57	13	7.09	0.0457	0.02051

## Sheet: ST-6H
Supplemental table 6H. Module membership-Gene trait corralation hub genes for the brown module in WGCNA for Amaranthus tuberculatus
gene	module	uniprot	Annotation	scaffold	start	end	GO ID	Term	Trait significance	Module membership
TRINITY_GG_10005_c560_g1	brown	ROGFE_ARATH	Rop guanine nucleotide exchange factor 14	tig00000003	6404149	6447486	GO:0080092	regulation of pollen tube growth	0.535655	0.858255
TRINITY_GG_10005_c77_g2	brown	IQD19_ARATH	Protein IQ-DOMAIN 19	tig00000003	7698905	7883188	GO:0009739	response to gibberellin	0.716776	0.79649
TRINITY_GG_1040_c1_g1	brown	CLV1_ARATH	Receptor protein kinase CLAVATA1	tig00000633	342505	345558	GO:0030154	cell differentiation	0.620845	0.776439
TRINITY_GG_10646_c5_g1	brown	SRS5_ARATH	Protein SHI RELATED SEQUENCE 5	tig00000360	345722	351561	GO:0048653	anther development	0.793192	0.850351
TRINITY_GG_10827_c13_g1	brown	ERF79_ARATH	Ethylene-responsive transcription factor 8	tig00000113	2809974	2811370	GO:0009873	ethylene-activated signaling pathway	0.619884	0.702285
TRINITY_GG_10894_c145_g1	brown	ICE1_ARATH	Transcription factor ICE1	tig00000020	3702901	4954604	GO:0009738	abscisic acid-activated signaling pathway	0.723674	0.800151
TRINITY_GG_1090_c1_g1	brown	MYB17_ARATH	Transcription factor MYB17	tig00100741	2181141	2186103	GO:0009908	flower development	0.480842	0.695706
TRINITY_GG_1093_c28_g1	brown	BEBT1_PETHY	Benzyl alcohol O-benzoyltransferase	tig00100741	1447536	1459062	GO:0090431	alkyl caffeate ester biosynthetic process	0.44443	0.8558
TRINITY_GG_1246_c0_g1	brown	BPC6_ARATH	Protein BASIC PENTACYSTEINE6	tig00000554	269524	442558	GO:0006355	regulation of transcription, DNA-templated	0.828761	0.480684
TRINITY_GG_1271_c3_g1	brown	FULL_VITVI	Agamous-like MADS-box protein FUL-L	tig00000125	2277469	2324668	GO:0010582	floral meristem determinacy	0.852409	0.892741
TRINITY_GG_1272_c160_g1	brown	DIV_ANTMA	Transcription factor DIVARICATA	tig00000125	262450	319633	GO:0048262	determination of dorsal/ventral asymmetry	0.581462	0.704349
TRINITY_GG_1365_c7_g1	brown	WRK11_ARATH	Probable WRKY transcription factor 11	tig00000354	44757	47175	GO:0042742	defense response to bacterium	0.622269	0.768945
TRINITY_GG_1522_c47_g1	brown	ROGF1_ARATH	Rop guanine nucleotide exchange factor 1	tig00000100	1234378	1239758	GO:0009860	pollen tube growth	0.546266	0.531863
TRINITY_GG_1633_c2_g1	brown	ATB40_ARATH	Homeobox-leucine zipper protein ATHB-40	tig00000491	571386	572159	GO:0045893	positive regulation of transcription, DNA-templated	0.755047	0.739156
TRINITY_GG_1661_c3_g1	brown	SAP_ARATH	Transcriptional regulator STERILE APETALA	tig00000316	405691	423077	GO:0030154	cell differentiation	0.744981	0.732218
TRINITY_GG_199_c145_g1	brown	RER3_ARATH	Protein RETICULATA-RELATED 3, chloroplastic	tig00004323	1032817	1034303	GO:0009793	embryo development ending in seed dormancy	0.654468	0.876208
TRINITY_GG_199_c176_g1	brown	LRP1_ARATH	Protein LATERAL ROOT PRIMORDIUM 1	tig00004323	1881261	1894378	GO:0048653	anther development	0.771995	0.797531
TRINITY_GG_199_c217_g1	brown	SCL3_ARATH	Scarecrow-like protein 3	tig00004323	2155425	2158233	GO:0006355	regulation of transcription, DNA-templated	0.746497	0.862143
TRINITY_GG_211_c75_g1	brown	CSPLA_VITVI	CASP-like protein 2A1	tig00004323	7389523	7517910	GO:0010227	floral organ abscission	0.447247	0.903395
TRINITY_GG_2125_c11_g1	brown	RGI4_ARATH	Leucine-rich repeat receptor-like serine/threonine-protein kinase RGI4	tig00000682	413956	418645	GO:0010074	maintenance of meristem identity	0.899741	0.820826
TRINITY_GG_2125_c8_g1	brown	Y4230_ARATH	G-type lectin S-receptor-like serine/threonine-protein kinase At4g03230	tig00000682	428861	437398	GO:0006468	protein phosphorylation	0.513817	0.650062
TRINITY_GG_222_c266_g1	brown	EIN3_ARATH	Protein ETHYLENE INSENSITIVE 3	tig00004323	6633709	6637504	GO:0042742	defense response to bacterium	0.706974	0.792327
TRINITY_GG_2239_c7_g1	brown	PBL7_ARATH	Probable serine/threonine-protein kinase PBL7	tig00100752	228609	872486	GO:0009742	brassinosteroid mediated signaling pathway	0.674404	0.736533
TRINITY_GG_2301_c0_g1	brown	BB_ARATH	E3 ubiquitin-protein ligase BIG BROTHER	tig00000615	110115	190339	GO:0015074	DNA integration	0.640423	0.573712
TRINITY_GG_2408_c3_g1	brown	Y1343_ARATH	G-type lectin S-receptor-like serine/threonine-protein kinase At1g34300	tig00000490	397397	400606	GO:0048544	recognition of pollen	0.641013	0.728551
TRINITY_GG_2432_c13_g1	brown	SHI_ARATH	Protein SHORT INTERNODES	tig00000565	294348	299159	GO:0048653	anther development	0.946825	0.704677
TRINITY_GG_2517_c3_g1	brown	WOX3_ARATH	WUSCHEL-related homeobox 3	tig00000504	458299	485147	GO:0009943	adaxial/abaxial axis specification	0.754458	0.822858
TRINITY_GG_2723_c36_g2	brown	MYB60_VITVI	Transcription factor MYB60	tig00000039	548892	933185	GO:0009737	response to abscisic acid	0.724474	0.878103
TRINITY_GG_2740_c109_g1	brown	PSI1_ARATH	Protein PSK SIMULATOR 1	tig00000039	7755975	7758017	GO:0045927	positive regulation of growth	0.578203	0.798563
TRINITY_GG_2740_c36_g1	brown	AHP1_ARATH	Histidine-containing phosphotransfer protein 1	tig00000039	7327671	7332516	GO:0009736	cytokinin-activated signaling pathway	0.67305	0.609538
TRINITY_GG_3072_c2_g1	brown	EFM_ARATH	Myb family transcription factor EFM	tig00001164	44921	48454	GO:0009908	flower development	0.775865	0.731621
TRINITY_GG_3246_c10_g2	brown	BBX25_ARATH	B-box zinc finger protein 25	tig00000018	7061614	7625823	GO:0140041	cellular detoxification of methylglyoxal	0.84279	0.804051
TRINITY_GG_3246_c154_g1	brown	ACR4L_ARATH	Serine/threonine-protein kinase-like protein ACR4	tig00000018	7486638	7490694	GO:0009793	embryo development ending in seed dormancy	0.622498	0.7148
TRINITY_GG_3258_c348_g1	brown	FTIP1_ARATH	FT-interacting protein 1	tig00000018	2837795	2840443	GO:0034613	cellular protein localization	0.83655	0.717929
TRINITY_GG_3258_c351_g2	brown	NPR5_ARATH	Regulatory protein NPR5	tig00000018	1508150	1511575	GO:0010434	bract formation	0.72088	0.789583
TRINITY_GG_3258_c79_g1	brown	HERK_ARATH	Receptor-like protein kinase HERK 1	tig00000018	1545198	2667286	GO:0046777	protein autophosphorylation	0.773849	0.758604
TRINITY_GG_408_c250_g1	brown	DIV_ANTMA	Transcription factor DIVARICATA	tig00000080	743310	746901	GO:0048262	determination of dorsal/ventral asymmetry	0.725107	0.838864
TRINITY_GG_410_c84_g2	brown	ZFP1_ARATH	Zinc finger protein 1	tig00000080	4610846	4627538	GO:0009738	abscisic acid-activated signaling pathway	0.61264	0.765738
TRINITY_GG_4377_c5_g1	brown	CARP1_ARATH	Calcium-binding protein KRP1	tig00000150	23855	469909	GO:0071456	cellular response to hypoxia	0.643908	0.831521
TRINITY_GG_4509_c3_g1	brown	ANL2_ARATH	Homeobox-leucine zipper protein ANTHOCYANINLESS 2	tig00000184	31089	36974	GO:0043481	anthocyanin accumulation in tissues in response to UV light	0.803805	0.756284
TRINITY_GG_5042_c30_g1	brown	NDL2_ARATH	Protein NDL2	tig00000045	517877	1036702	GO:2000012	regulation of auxin polar transport	0.853786	0.834201
TRINITY_GG_5042_c86_g1	brown	NHL13_ARATH	NDR1/HIN1-like protein 13	tig00000045	1273480	1274934	GO:0042742	defense response to bacterium	0.640978	0.919142
TRINITY_GG_5042_c92_g1	brown	A70_ARATH	Pathogen-associated molecular patterns-induced protein A70	tig00000045	1230578	1231973	GO:0042742	defense response to bacterium	0.683478	0.675963
TRINITY_GG_5192_c18_g1	brown	TIR1L_ARATH	Transport inhibitor response 1-like protein	tig00000048	294506	297987	GO:0009734	auxin-activated signaling pathway	0.69586	0.645355
TRINITY_GG_5204_c55_g2	brown	CESA2_ARATH	Cellulose synthase A catalytic subunit 2 [UDP-forming]	tig00000048	4467049	4474294	GO:0071555	cell wall organization	0.641424	0.871913
TRINITY_GG_5205_c21_g1	brown	DTM1_ORYSJ	Signal peptidase complex-like protein DTM1	tig00000048	1481778	1891981	GO:0048658	anther wall tapetum development	0.55544	0.77277
TRINITY_GG_5327_c94_g1	brown	AIR3_ARATH	Subtilisin-like protease SBT5.3	tig00000139	1002671	1020313	GO:0010102	lateral root morphogenesis	0.794935	0.589582
TRINITY_GG_5332_c1_g1	brown	SPL8_ARATH	Squamosa promoter-binding-like protein 8	tig00000352	960303	963649	GO:0048653	anther development	0.774347	0.869698
TRINITY_GG_5362_c40_g1	brown	GID1B_ARATH	Gibberellin receptor GID1B	tig00000215	1361523	1562829	GO:0048444	floral organ morphogenesis	0.86087	0.871946
TRINITY_GG_5490_c1529_g1	brown	ERF81_ARATH	Ethylene-responsive transcription factor 12	tig00000009	13148163	13149374	GO:0006952	defense response	0.520813	0.630682
TRINITY_GG_5490_c260_g1	brown	PBP1_ARATH	Calcium-binding protein PBP1	tig00000009	11786754	12008275	GO:0071456	cellular response to hypoxia	0.465958	0.749454
TRINITY_GG_5490_c64_g2	brown	Y1130_ARATH	G-type lectin S-receptor-like serine/threonine-protein kinase At1g11300	tig00000009	12202509	12247938	GO:0006955	immune response	0.569242	0.717454
TRINITY_GG_5534_c295_g1	brown	D6KL2_ARATH	Serine/threonine-protein kinase D6PKL2	tig00000009	8597844	8602873	GO:0009734	auxin-activated signaling pathway	0.599224	0.942768
TRINITY_GG_5806_c17_g1	brown	XRI1_ARATH	Protein XRI1	tig00000162	675859	785192	GO:0006281	DNA repair	0.548379	0.634103
TRINITY_GG_5831_c123_g1	brown	AHK2_ARATH	Histidine kinase 2	tig00000062	2167146	3042525	GO:0071215	cellular response to abscisic acid stimulus	0.528625	0.903947
TRINITY_GG_5831_c127_g1	brown	KSG7_ARATH	Shaggy-related protein kinase eta	tig00000062	1446785	1452360	GO:0009742	brassinosteroid mediated signaling pathway	0.548514	0.828656
TRINITY_GG_5831_c424_g1	brown	Y2913_ARATH	G-type lectin S-receptor-like serine/threonine-protein kinase At2g19130	tig00000062	2420455	2423582	GO:0048544	recognition of pollen	0.618681	0.880123
TRINITY_GG_5831_c56_g1	brown	E6_GOSHI	Protein E6	tig00000062	2786529	2789034	GO:0090378	seed trichome elongation	0.581	0.755213
TRINITY_GG_5831_c8_g1	brown	EXB16_ORYSJ	Expansin-B16	tig00000062	860584	3498532	GO:0071555	cell wall organization	0.513406	0.708543
TRINITY_GG_5831_c8_g2	brown	EXB16_ORYSJ	Expansin-B16	tig00000062	2390322	2393065	GO:0071555	cell wall organization	0.627393	0.676314
TRINITY_GG_6046_c45_g1	brown	MYB12_ARATH	Transcription factor MYB12	tig00000023	7819831	8655293	GO:0009813	flavonoid biosynthetic process	0.565081	0.856781
TRINITY_GG_6053_c23_g1	brown	ARF2A_SOLLC	Auxin response factor 2A	tig00000023	3854727	3861419	GO:0009734	auxin-activated signaling pathway	0.585175	0.897666
TRINITY_GG_6056_c192_g1	brown	DOF56_ARATH	Dof zinc finger protein DOF5.6	tig00000023	10915850	10918780	GO:0010087	phloem or xylem histogenesis	0.559889	0.689812
TRINITY_GG_6317_c14_g1	brown	NOV_ARATH	Protein NO VEIN	tig00000001	9520106	9520154	GO:0009926	auxin polar transport	0.647219	0.740071
TRINITY_GG_6317_c14_g1	brown	NOV_ARATH	Protein NO VEIN	tig00000046	5767056	6208648	GO:0009926	auxin polar transport	0.647219	0.740071
TRINITY_GG_6317_c156_g2	brown	BEH4_ARATH	BES1/BZR1 homolog protein 4	tig00000046	7007254	7437433	GO:0009742	brassinosteroid mediated signaling pathway	0.46985	0.620253
TRINITY_GG_6322_c0_g1	brown	ASPG1_ARATH	Protein ASPARTIC PROTEASE IN GUARD CELL 1	tig00000046	2220768	2225774	GO:0009737	response to abscisic acid	0.602883	0.79296
TRINITY_GG_6511_c4_g1	brown	CO3_ORYSJ	Zinc finger protein CO3	tig00000418	464805	468343	GO:0009908	flower development	0.799951	0.726571
TRINITY_GG_6518_c33_g1	brown	IDD1_ARATH	Zinc finger protein ENHYDROUS	tig00000084	3877540	3888778	GO:0009740	gibberellic acid mediated signaling pathway	0.650214	0.758404
TRINITY_GG_6533_c104_g1	brown	SHI_ARATH	Protein SHORT INTERNODES	tig00000084	283078	295542	GO:0048653	anther development	0.956451	0.728788
TRINITY_GG_6742_c2_g2	brown	C734A_ARATH	Cytochrome P450 734A1	tig00000282	939420	964379	GO:0010268	brassinosteroid homeostasis	0.522098	0.838284
TRINITY_GG_6857_c164_g1	brown	AB25G_ARATH	ABC transporter G family member 25	tig00000071	3241594	3255508	GO:0080168	abscisic acid transport	0.748707	0.756823
TRINITY_GG_6857_c248_g1	brown	CRY1_ARATH	Cryptochrome-1	tig00000071	144650	1005292	GO:0046283	anthocyanin-containing compound metabolic process	0.495634	0.923153
TRINITY_GG_6857_c48_g5	brown	CRY1_ARATH	Cryptochrome-1	tig00000071	1003855	1006010	GO:0046283	anthocyanin-containing compound metabolic process	0.639231	0.946153
TRINITY_GG_6857_c67_g1	brown	C78A9_ARATH	Cytochrome P450 78A9	tig00000071	1311998	1608895	GO:0040008	regulation of growth	0.806233	0.59966
TRINITY_GG_6938_c140_g1	brown	C86A8_ARATH	Cytochrome P450 86A8	tig00000293	873591	878628	GO:0006631	fatty acid metabolic process	0.694624	0.86071
TRINITY_GG_7133_c69_g2	brown	PUB13_ARATH	U-box domain-containing protein 13	tig00000182	1729018	2216868	GO:0007166	cell surface receptor signaling pathway	0.533567	0.767881
TRINITY_GG_7136_c1_g2	brown	APX6_ARATH	Putative L-ascorbate peroxidase 6	tig00000182	907520	913457	GO:0034599	cellular response to oxidative stress	0.80645	0.490645
TRINITY_GG_7253_c32_g1	brown	GINT1_ARATH	Glucosamine inositolphosphorylceramide transferase 1	tig00000094	4150652	4157929	GO:0030259	lipid glycosylation	0.784902	0.887711
TRINITY_GG_7256_c144_g1	brown	TTL1_ARATH	TPR repeat-containing thioredoxin TTL1	tig00000001	2097111	2097141	GO:0009734	auxin-activated signaling pathway	0.738744	0.791531
TRINITY_GG_7256_c144_g1	brown	TTL1_ARATH	TPR repeat-containing thioredoxin TTL1	tig00000094	2824678	2829473	GO:0009734	auxin-activated signaling pathway	0.738744	0.791531
TRINITY_GG_7256_c62_g1	brown	SBP1_ANTMA	Squamosa promoter-binding protein 1	tig00000091	2047705	2047771	GO:0009908	flower development	0.63948	0.770113
TRINITY_GG_7256_c62_g1	brown	SBP1_ANTMA	Squamosa promoter-binding protein 1	tig00000094	2315824	2321107	GO:0009908	flower development	0.63948	0.770113
TRINITY_GG_737_c204_g2	brown	REM41_ORYSJ	Remorin 4.1	tig00000052	5325047	5326567	GO:0009738	abscisic acid-activated signaling pathway	0.887035	0.768996
TRINITY_GG_737_c231_g1	brown	RPK2_ARATH	LRR receptor-like serine/threonine-protein kinase RPK2	tig00000052	43295	47479	GO:0048653	anther development	0.620699	0.889769
TRINITY_GG_737_c392_g1	brown	RAV2_ARATH	AP2/ERF and B3 domain-containing transcription repressor RAV2	tig00000052	284258	408025	GO:0071456	cellular response to hypoxia	0.470752	0.405035
TRINITY_GG_7506_c204_g1	brown	ERF43_ARATH	Ethylene-responsive transcription factor ERF043	tig00000006	4574015	4576804	GO:0009873	ethylene-activated signaling pathway	0.635044	0.958488
TRINITY_GG_7530_c186_g1	brown	AHL29_ARATH	AT-hook motif nuclear-localized protein 29	tig00000006	12163707	12166452	GO:0009908	flower development	0.917453	0.698418
TRINITY_GG_7561_c7_g1	brown	WRK53_ARATH	Probable WRKY transcription factor 53	tig00004326	4724212	4785493	GO:0042742	defense response to bacterium	0.758222	0.714906
TRINITY_GG_7565_c24_g1	brown	CO3_ORYSJ	Zinc finger protein CO3	tig00004326	4524549	5368886	GO:0009908	flower development	0.693715	0.899439
TRINITY_GG_7682_c19_g1	brown	C90C1_ARATH	3-epi-6-deoxocathasterone 23-monooxygenase CYP90C1	tig00000031	279698	307598	GO:0016132	brassinosteroid biosynthetic process	0.785287	0.81756
TRINITY_GG_7684_c175_g1	brown	IAA9_ARATH	Auxin-responsive protein IAA9	tig00000031	10147149	10149285	GO:0009734	auxin-activated signaling pathway	0.596346	0.620286
TRINITY_GG_7684_c508_g2	brown	ATB13_ARATH	Homeobox-leucine zipper protein ATHB-13	tig00000031	8795750	8954622	GO:0048826	cotyledon morphogenesis	0.815644	0.867744
TRINITY_GG_7689_c54_g1	brown	KCR1_ARATH	Very-long-chain 3-oxoacyl-CoA reductase 1	tig00000148	161872	455098	GO:0009793	embryo development ending in seed dormancy	0.607559	0.605224
TRINITY_GG_7689_c57_g1	brown	KUA1_ARATH	Transcription factor KUA1	tig00000148	256758	261177	GO:0010252	auxin homeostasis	0.497948	0.853384
TRINITY_GG_7889_c1_g1	brown	PIX13_ARATH	Probable serine/threonine-protein kinase PIX13	tig00000680	232555	237889	GO:0006952	defense response	0.769031	0.559402
TRINITY_GG_8353_c0_g1	brown	TTL1_ARATH	TPR repeat-containing thioredoxin TTL1	tig00000459	604877	610333	GO:0009738	abscisic acid-activated signaling pathway	0.685078	0.652261
TRINITY_GG_8972_c0_g1	brown	SERK4_ARATH	Somatic embryogenesis receptor kinase 4	tig00000233	1348660	1362639	GO:0006952	defense response	0.594382	0.725703
TRINITY_GG_906_c5_g1	brown	CRF2_ARATH	Ethylene-responsive transcription factor CRF2	tig00000232	1847411	1882976	GO:0048825	cotyledon development	0.517031	0.668624
TRINITY_GG_9386_c74_g1	brown	RGI4_ARATH	Leucine-rich repeat receptor-like serine/threonine-protein kinase RGI4	tig00000001	12427570	12431985	GO:0010074	maintenance of meristem identity	0.750358	0.847351
TRINITY_GG_9399_c154_g1	brown	BIG1A_ARATH	Protein BIG GRAIN 1-like A	tig00000001	7908558	7910442	GO:0060918	auxin transport	0.628289	0.890835
TRINITY_GG_9405_c189_g1	brown	AB1B_ARATH	ABC transporter B family member 1	tig00000001	15466206	15497227	GO:0043481	anthocyanin accumulation in tissues in response to UV light	0.690994	0.784668
TRINITY_GG_9435_c8_g1	brown	FLA4_ARATH	Fasciclin-like arabinogalactan protein 4	tig00000001	1423490	1425842	GO:0009738	abscisic acid-activated signaling pathway	0.643024	0.931887
TRINITY_GG_9706_c20_g1	brown	CCD31_ARATH	Cyclin-D3-1	tig00100744	1500592	1656452	GO:0051301	cell division	0.951626	0.812557
TRINITY_GG_9977_c73_g1	brown	NGA1_ARATH	B3 domain-containing transcription factor NGA1	tig00000003	14555696	14613891	GO:0009908	flower development	0.638952	0.93566
TRINITY_GG_222_c130_g2	brown	CYSD1_ARATH	Bifunctional L-3-cyanoalanine synthase/cysteine synthase D1	tig00004323	4487860	5345641	GO:0019344	cysteine biosynthetic process	0.976319	0.76145
TRINITY_GG_766_c21_g1	brown	STIP1_ARATH	Septin and tuftelin-interacting protein 1 homolog 1	tig00004331	1220126	1222737	GO:0000398	mRNA splicing, via spliceosome	0.952674	0.394602
TRINITY_GG_10005_c43_g1	brown	BAG3_ARATH	BAG family molecular chaperone regulator 3	tig00000031	8784471	9456801	GO:0050821	protein stabilization	0.951501	0.770941
TRINITY_GG_5762_c18_g1	brown	Y5185_ARATH	Probable receptor-like protein kinase At5g18500	tig00000701	352002	360016	NA	NA	0.93314	0.494591
TRINITY_GG_5762_c18_g1	brown	Y5185_ARATH	Probable receptor-like protein kinase At5g18500	tig00100794	64566	64592	NA	NA	0.93314	0.494591
TRINITY_GG_8600_c4_g1	brown	HAL3A_ARATH	Phosphopantothenoylcysteine decarboxylase	tig00000692	175781	184198	GO:0015937	coenzyme A biosynthetic process	0.916316	0.557169
TRINITY_GG_5490_c18_g1	brown	PBF_MAIZE	Dof zinc finger protein PBF	tig00000009	13008561	13098951	GO:0006355	regulation of transcription, DNA-templated	0.913445	0.872066
TRINITY_GG_4292_c0_g1	brown	DGDG2_LOTJA	Digalactosyldiacylglycerol synthase 2, chloroplastic	tig00001151	53204	68663	GO:0009877	nodulation	0.90704	0.904585
TRINITY_GG_3881_c144_g1	brown	CVIF2_ARATH	Cell wall / vacuolar inhibitor of fructosidase 2	tig00000167	863639	967313	GO:0043086	negative regulation of catalytic activity	0.906758	0.718741
TRINITY_GG_8055_c2_g1	brown	FK117_ARATH	F-box/kelch-repeat protein At5g42350	tig00000666	46631	49507	GO:0001558	regulation of cell growth	0.903554	0.726899
TRINITY_GG_7960_c31_g1	brown	SMXL3_ARATH	Protein SMAX1-LIKE 3	tig00000171	931849	936144	NA	NA	0.899118	0.681636
TRINITY_GG_2717_c27_g1	brown	HAT14_ARATH	Homeobox-leucine zipper protein HAT14	tig00000039	4702298	4723923	NA	NA	0.894143	0.709614
TRINITY_GG_9403_c3_g2	brown	SKI15_ARATH	SKP1-interacting partner 15	tig00000001	6443090	6445801	GO:0016567	protein ubiquitination	0.890149	0.770575
TRINITY_GG_9403_c3_g2	brown	SKI15_ARATH	SKP1-interacting partner 15	tig00004328	995904	995951	GO:0016567	protein ubiquitination	0.890149	0.770575
TRINITY_GG_7503_c62_g1	brown	PP407_ARATH	Pentatricopeptide repeat-containing protein At5g39710	tig00000006	7643267	7749595	NA	NA	0.890073	0.854814
TRINITY_GG_9383_c48_g1	brown	LSH6_ARATH	Protein LIGHT-DEPENDENT SHORT HYPOCOTYLS 6	tig00000001	4765211	4794170	GO:0009299	mRNA transcription	0.889608	0.777299
TRINITY_GG_5518_c47_g1	brown	GPT2_ARATH	Glucose-6-phosphate/phosphate translocator 2, chloroplastic	tig00000009	10448160	10452565	GO:0008643	carbohydrate transport	0.887977	0.733556
TRINITY_GG_6445_c23_g1	brown	OPR3_ARATH	12-oxophytodienoate reductase 3	tig00000106	1579858	2012956	GO:0006633	fatty acid biosynthetic process	0.88423	0.74187
TRINITY_GG_7682_c14_g1	brown	XLG1_ARATH	Extra-large guanine nucleotide-binding protein 1	tig00000031	1087192	1094883	GO:0007188	adenylate cyclase-modulating G protein-coupled receptor signaling pathway	0.876143	0.732596
TRINITY_GG_10283_c80_g1	brown	14KD_DAUCA	14 kDa proline-rich protein DC2.15	tig00000127	2546455	2549351	NA	NA	0.871836	0.652977
TRINITY_GG_9383_c25_g1	brown	WOX3_ARATH	WUSCHEL-related homeobox 3	tig00000001	4275917	5487840	GO:0009943	adaxial/abaxial axis specification	0.870407	0.797361
TRINITY_GG_7562_c8_g1	brown	IQD24_ARATH	Protein IQ-DOMAIN 24	tig00004326	2295052	2362114	NA	NA	0.870039	0.656142
TRINITY_GG_10005_c126_g1	brown	DTX44_ARATH	Protein DETOXIFICATION 44, chloroplastic	tig00000003	4858497	4946750	NA	NA	0.860116	0.796512
TRINITY_GG_7802_c27_g1	brown	NHL1_ARATH	NDR1/HIN1-like protein 1	tig00000673	122722	124712	GO:0051607	defense response to virus	0.855945	0.756705
TRINITY_GG_5055_c7_g1	brown	MYB06_ANTMA	Myb-related protein 306	tig00000045	6564411	6568860	NA	NA	0.854612	0.826039
TRINITY_GG_8267_c3_g1	brown	LIL31_ARATH	Light-harvesting complex-like protein 3 isotype 1, chloroplastic	tig00000757	279287	281842	GO:0015979	photosynthesis	0.851442	0.603185
TRINITY_GG_10776_c44_g1	brown	FBK22_ARATH	F-box/kelch-repeat protein At1g55270	tig00000065	3513884	3520797	GO:2000762	regulation of phenylpropanoid metabolic process	0.845728	0.822079
TRINITY_GG_10726_c128_g2	brown	POLR2_ARATH	Retrovirus-related Pol polyprotein from transposon RE2	tig00000454	179250	182207	GO:0015074	DNA integration	0.84474	0.529278
TRINITY_GG_5204_c2_g1	brown	TGA3_ARATH	Transcription factor TGA3	tig00000048	3485574	3915549	GO:0042742	defense response to bacterium	0.842466	0.869178
TRINITY_GG_7684_c108_g1	brown	UBC1_ARATH	Ubiquitin-conjugating enzyme E2 1	tig00000031	8801262	9636789	GO:0046777	protein autophosphorylation	0.842444	0.696661
TRINITY_GG_9445_c0_g1	brown	SCL30_ARATH	Scarecrow-like protein 30	tig00000001	586635	589495	GO:0006355	regulation of transcription, DNA-templated	0.840763	0.787781
TRINITY_GG_7982_c39_g1	brown	NA	NA	NA	NA	NA	GO:0015074	DNA integration	0.838588	0.289764
TRINITY_GG_2158_c56_g1	brown	APRR5_ARATH	Two-component response regulator-like APRR5	tig00004328	2109522	2114099	GO:0000160	phosphorelay signal transduction system	0.837624	0.509707
TRINITY_GG_10001_c16_g1	brown	RGA3_SOLBU	Putative disease resistance protein RGA3	tig00000003	3769486	3886452	GO:0006952	defense response	0.83645	0.515301
TRINITY_GG_2723_c103_g1	brown	PKS4_ARATH	Protein PHYTOCHROME KINASE SUBSTRATE 4	tig00000039	684131	687492	GO:0009638	phototropism	0.836081	0.900989
TRINITY_GG_7682_c30_g1	brown	WAKLO_ARATH	Wall-associated receptor kinase-like 14	tig00000031	1148917	2106765	GO:0007166	cell surface receptor signaling pathway	0.833827	0.791793
TRINITY_GG_8476_c13_g1	brown	Y2296_ARATH	Probable receptor-like protein kinase At2g42960	tig00000324	314240	321936	NA	NA	0.833015	0.860788
TRINITY_GG_2432_c1_g1	brown	TRAC9_MAIZE	Putative AC9 transposase	tig00000565	416214	428251	GO:0006310	DNA recombination	0.832479	0.585754
TRINITY_GG_7426_c5_g2	brown	R1A_SOLDE	Late blight resistance protein R1-A	tig00000496	254857	264815	GO:0009626	plant-type hypersensitive response	0.831676	0.649149

## Sheet: ST-6I
Supplemental table 6I. GO enrichment analysis with red module in WGCNA for Amaranthus tuberculatus
GO ID	Term	Annotated	Significant	Expected	Weight p-value	Classic p-value
GO:0006412	translation	890	47	11.46	4.9e-18	2.3e-16
GO:0009658	chloroplast organization	285	21	3.67	7.3e-07	1.7e-10
GO:0090391	granum assembly	5	3	0.06	2.1e-05	2.1e-05
GO:0018026	peptidyl-lysine monomethylation	16	4	0.21	4.3e-05	4.3e-05
GO:0010027	thylakoid membrane organization	41	5	0.53	0.00018	0.00018
GO:0000373	Group II intron splicing	50	5	0.64	0.00045	0.00045
GO:0000966	RNA 5'-end processing	33	3	0.42	0.00049	0.00867
GO:0015979	photosynthesis	323	15	4.16	0.00071	2.2e-05
GO:0061077	chaperone-mediated protein folding	96	7	1.24	0.0009	0.00025
GO:0000453	enzyme-directed rRNA 2'-O-methylation	4	2	0.05	0.00097	0.00097
GO:0042549	photosystem II stabilization	4	2	0.05	0.00097	0.00097
GO:0097753	membrane bending	4	2	0.05	0.00097	0.00097
GO:0010196	nonphotochemical quenching	16	3	0.21	0.00105	0.00105
GO:0042372	phylloquinone biosynthetic process	17	3	0.22	0.00126	0.00126
GO:0016036	cellular response to phosphate starvatio...	94	6	1.21	0.00137	0.00137
GO:0046443	FAD metabolic process	5	2	0.06	0.00161	0.00161
GO:0006397	mRNA processing	724	18	9.32	0.00163	0.00634
GO:1901259	chloroplast rRNA processing	21	3	0.27	0.00237	0.00237
GO:0006168	adenine salvage	6	2	0.08	0.00239	0.00239
GO:0071229	cellular response to acid chemical	203	9	2.61	0.00264	0.00133
GO:0042793	plastid transcription	23	3	0.3	0.00309	0.00309
GO:0070208	protein heterotrimerization	7	2	0.09	0.00332	0.00332
GO:0071493	cellular response to UV-B	7	2	0.09	0.00332	0.00332
GO:0009231	riboflavin biosynthetic process	24	3	0.31	0.0035	0.0035
GO:0044209	AMP salvage	8	2	0.1	0.00439	0.00439
GO:0009234	menaquinone biosynthetic process	8	2	0.1	0.00439	0.00439
GO:0045038	protein import into chloroplast thylakoi...	9	2	0.12	0.0056	0.0056
GO:0010158	abaxial cell fate specification	10	2	0.13	0.00694	0.00694
GO:0006166	purine ribonucleoside salvage	10	2	0.13	0.00694	0.00694
GO:0018023	peptidyl-lysine trimethylation	31	3	0.4	0.00728	0.00728
GO:0010020	chloroplast fission	32	3	0.41	0.00795	0.00795
GO:0006506	GPI anchor biosynthetic process	32	3	0.41	0.00795	0.00795
GO:1900865	chloroplast RNA modification	33	3	0.42	0.00867	0.00867
GO:0045454	cell redox homeostasis	35	3	0.45	0.0102	0.0102
GO:0110102	ribulose bisphosphate carboxylase comple...	13	2	0.17	0.01173	0.01173
GO:0010323	negative regulation of isopentenyl dipho...	1	1	0.01	0.01287	0.01287
GO:0051484	isopentenyl diphosphate biosynthetic pro...	1	1	0.01	0.01287	0.01287
GO:0009440	cyanate catabolic process	1	1	0.01	0.01287	0.01287
GO:0030573	bile acid catabolic process	1	1	0.01	0.01287	0.01287
GO:0046300	2,4-dichlorophenoxyacetic acid catabolic...	1	1	0.01	0.01287	0.01287
GO:0042691	positive regulation of crystal cell diff...	1	1	0.01	0.01287	0.01287
GO:0016480	negative regulation of transcription by ...	1	1	0.01	0.01287	0.01287
GO:0015938	coenzyme A catabolic process	1	1	0.01	0.01287	0.01287
GO:0009650	UV protection	15	2	0.19	0.01553	0.01553
GO:0062034	L-pipecolic acid biosynthetic process	15	2	0.19	0.01553	0.01553
GO:0032544	plastid translation	15	2	0.19	0.01553	0.01553
GO:0009644	response to high light intensity	79	4	1.02	0.01905	0.01905
GO:0015833	peptide transport	1136	24	14.62	0.01909	0.01254
GO:0050896	response to stimulus	8145	128	104.83	0.02328	0.00438
GO:0009305	protein biotinylation	2	1	0.03	0.02558	0.02558
GO:0006792	regulation of sulfur utilization	2	1	0.03	0.02558	0.02558
GO:0009190	cyclic nucleotide biosynthetic process	2	1	0.03	0.02558	0.02558
GO:0042966	biotin carboxyl carrier protein biosynth...	2	1	0.03	0.02558	0.02558
GO:1903204	negative regulation of oxidative stress-...	2	1	0.03	0.02558	0.02558
GO:0006703	estrogen biosynthetic process	2	1	0.03	0.02558	0.02558
GO:0018316	peptide cross-linking via L-cystine	2	1	0.03	0.02558	0.02558
GO:0150032	positive regulation of protein localizat...	2	1	0.03	0.02558	0.02558
GO:0080153	negative regulation of reductive pentose...	2	1	0.03	0.02558	0.02558
GO:0046506	sulfolipid biosynthetic process	2	1	0.03	0.02558	0.02558
GO:0034198	cellular response to amino acid starvati...	2	1	0.03	0.02558	0.02558
GO:0019276	UDP-N-acetylgalactosamine metabolic proc...	2	1	0.03	0.02558	0.02558
GO:1904263	positive regulation of TORC1 signaling	2	1	0.03	0.02558	0.02558
GO:0034286	response to maltose	2	1	0.03	0.02558	0.02558
GO:0042550	photosystem I stabilization	2	1	0.03	0.02558	0.02558
GO:0045900	negative regulation of translational elo...	2	1	0.03	0.02558	0.02558
GO:0090071	negative regulation of ribosome biogenes...	2	1	0.03	0.02558	0.02558
GO:1901135	carbohydrate derivative metabolic proces...	967	19	12.45	0.02623	0.0459
GO:0042026	protein refolding	51	3	0.66	0.02794	0.02794
GO:0009793	embryo development ending in seed dorman...	520	13	6.69	0.0307	0.01802
GO:0000103	sulfate assimilation	22	2	0.28	0.03221	0.03221
GO:0006614	SRP-dependent cotranslational protein ta...	22	2	0.28	0.03221	0.03221
GO:0006353	DNA-templated transcription, termination	56	3	0.72	0.0355	0.0355
GO:0009408	response to heat	385	10	4.96	0.03593	0.02834
GO:0010337	regulation of salicylic acid metabolic p...	47	3	0.6	0.0377	0.02258
GO:0043489	RNA stabilization	24	2	0.31	0.03784	0.03784
GO:0006740	NADPH regeneration	27	2	0.35	0.03805	0.04693
GO:0019303	D-ribose catabolic process	3	1	0.04	0.03812	0.03812
GO:1901671	positive regulation of superoxide dismut...	3	1	0.04	0.03812	0.03812
GO:0045661	regulation of myoblast differentiation	3	1	0.04	0.03812	0.03812
GO:0043335	protein unfolding	3	1	0.04	0.03812	0.03812
GO:0000958	mitochondrial mRNA catabolic process	3	1	0.04	0.03812	0.03812
GO:0006542	glutamine biosynthetic process	3	1	0.04	0.03812	0.03812
GO:1900408	negative regulation of cellular response...	3	1	0.04	0.03812	0.03812
GO:0001675	acrosome assembly	3	1	0.04	0.03812	0.03812
GO:0048025	negative regulation of mRNA splicing, vi...	3	1	0.04	0.03812	0.03812
GO:0033521	phytyl diphosphate biosynthetic process	3	1	0.04	0.03812	0.03812
GO:0006436	tryptophanyl-tRNA aminoacylation	3	1	0.04	0.03812	0.03812
GO:1904833	positive regulation of removal of supero...	3	1	0.04	0.03812	0.03812
GO:0010152	pollen maturation	25	2	0.32	0.04079	0.04079
GO:0010345	suberin biosynthetic process	60	3	0.77	0.04223	0.04223
GO:0009910	negative regulation of flower developmen...	62	3	0.8	0.04582	0.04582
GO:0051085	chaperone cofactor-dependent protein ref...	62	3	0.8	0.04582	0.04582

## Sheet: ST-6J
Supplemental table 6J. Module membership-Gene trait corralation hub genes for the red module in WGCNA for Amaranthus tuberculatus
gene	module	uniprot	Annotation	scaffold	start	end	GO ID	Term	Trait significance	Module membership
TRINITY_GG_5534_c848_g1	red	C7101_ARATH	Cytochrome P450 710A1	tig00000009	6970759	6973369	GO:0016126	sterol biosynthetic process	0.935445	0.673483
TRINITY_GG_7256_c20_g1	red	RNP1_ARATH	Heterogeneous nuclear ribonucleoprotein 1	tig00000094	334483	395465	GO:0006397	mRNA processing	0.92596	0.146497
TRINITY_GG_737_c49_g1	red	ATPBM_NICPL	ATP synthase subunit beta, mitochondrial	tig00000052	1782175	1786411	GO:0015986	proton motive force-driven ATP synthesis	0.920833	0.949833
TRINITY_GG_6193_c2_g1	red	PDI23_ORYSJ	Protein disulfide isomerase-like 2-3	tig00000693	119959	127736	GO:0034976	response to endoplasmic reticulum stress	0.914589	0.950437
TRINITY_GG_9389_c8_g1	red	Y7797_ORYSJ	B3 domain-containing protein Os07g0679700	tig00000001	18788434	18797701	GO:0045892	negative regulation of transcription, DNA-templated	0.904298	0.640641
TRINITY_GG_5305_c4_g1	red	BGAL8_ARATH	Beta-galactosidase 8	tig00000139	119635	129678	GO:0005975	carbohydrate metabolic process	0.894501	0.576317
TRINITY_GG_7506_c119_g1	red	TIP21_ARATH	Aquaporin TIP2-1	tig00000006	4688175	4690968	GO:0006833	water transport	0.892746	0.775125
TRINITY_GG_737_c466_g1	red	MMT1_ARATH	Methionine S-methyltransferase	tig00000052	2293618	2304152	GO:0009058	biosynthetic process	0.885191	0.861818
TRINITY_GG_7684_c147_g1	red	OOPDA_ARATH	Organellar oligopeptidase A, chloroplastic/mitochondrial	tig00000031	7816104	10239540	GO:0006518	peptide metabolic process	0.883511	0.963426
TRINITY_GG_6053_c25_g1	red	ODPB1_ARATH	Pyruvate dehydrogenase E1 component subunit beta-1, mitochondrial	tig00000023	3331735	3342490	GO:0006086	acetyl-CoA biosynthetic process from pyruvate	0.881823	0.925456
TRINITY_GG_6048_c151_g1	red	G3PC2_ARATH	Glyceraldehyde-3-phosphate dehydrogenase GAPC2, cytosolic	tig00000023	488287	569531	GO:0006006	glucose metabolic process	0.880638	0.924063
TRINITY_GG_2880_c12_g1	red	PSMDA_ORYSJ	26S proteasome non-ATPase regulatory subunit 4 homolog	tig00000420	569120	576350	GO:0043161	proteasome-mediated ubiquitin-dependent protein catabolic process	0.877814	0.94681
TRINITY_GG_737_c125_g1	red	FDL1_ARATH	F-box/FBD/LRR-repeat protein At1g13570	tig00000052	841103	847749	NA	NA	0.876784	0.170091
TRINITY_GG_7515_c2_g1	red	PSD2A_ARATH	26S proteasome non-ATPase regulatory subunit 2 homolog A	tig00000006	16220027	16227148	GO:0045087	innate immune response	0.875105	0.952757
TRINITY_GG_10910_c79_g4	red	PTR52_ARATH	Protein NRT1/ PTR FAMILY 2.8	tig00000020	2405413	2409828	GO:0010584	pollen exine formation	0.874352	0.172813
TRINITY_GG_215_c13_g1	red	PDI22_ORYSJ	Protein disulfide isomerase-like 2-2	tig00004323	10864151	10870243	GO:0009567	double fertilization forming a zygote and endosperm	0.86859	0.905865
TRINITY_GG_9395_c17_g1	red	E70H1_ARATH	Exocyst complex component EXO70H1	tig00000001	3749172	3751300	GO:0006952	defense response	0.860936	0.0969627
TRINITY_GG_9405_c305_g1	red	SDR1_ARATH	(+)-neomenthol dehydrogenase	tig00000001	16187165	16197354	GO:0006952	defense response	0.860641	0.0958428
TRINITY_GG_6048_c54_g1	red	MPK9_ARATH	Mitogen-activated protein kinase 9	tig00000023	1151267	1162773	GO:0009738	abscisic acid-activated signaling pathway	0.859735	0.262643
TRINITY_GG_737_c31_g1	red	YZR3_ARATH	RanBP2-type zinc finger protein At1g67325	tig00000052	5684736	5691627	NA	NA	0.8568	0.705815
TRINITY_GG_7684_c922_g1	red	TSN1_ARATH	Ribonuclease TUDOR 1	NA	NA	NA	GO:0034605	cellular response to heat	0.855812	0.745534
TRINITY_GG_10910_c24_g1	red	VPS51_ARATH	Vacuolar protein sorting-associated protein 51 homolog	tig00000020	1747540	1761135	GO:0006914	autophagy	0.854161	0.810858
TRINITY_GG_7503_c43_g1	red	COPG2_ORYSJ	Coatomer subunit gamma-2	tig00000006	8665070	8675405	GO:0006888	endoplasmic reticulum to Golgi vesicle-mediated transport	0.85344	0.852231
TRINITY_GG_6998_c3_g1	red	TLP5_ORYSJ	Tubby-like F-box protein 5	tig00000142	1566923	1573094	GO:0006355	regulation of transcription, DNA-templated	0.850002	0.144886
TRINITY_GG_8207_c4_g1	red	CNX1_ARATH	Molybdopterin biosynthesis protein CNX1	tig00000507	702418	718919	GO:0009734	auxin-activated signaling pathway	0.84748	0.109513
TRINITY_GG_217_c3_g1	red	IMPA4_ARATH	Importin subunit alpha-4	tig00004323	165406	174436	GO:0080034	host response to induction by symbiont of tumor, nodule or growth in host	0.843295	0.807575
TRINITY_GG_3258_c22_g1	red	SYMC_ARATH	Methionine--tRNA ligase, cytoplasmic	tig00000018	215505	233453	GO:0015074	DNA integration	0.843131	0.910733
TRINITY_GG_7506_c126_g1	red	TOC34_PEA	Translocase of chloroplast 34	tig00000006	3644876	3868205	GO:0006886	intracellular protein transport	0.838362	0.92168
TRINITY_GG_3247_c51_g1	red	PME67_ARATH	Probable pectinesterase 67	tig00000018	7485752	9178198	GO:0042545	cell wall modification	0.835548	0.112288
TRINITY_GG_7884_c84_g1	red	NDUA9_ARATH	NADH dehydrogenase [ubiquinone] 1 alpha subcomplex subunit 9, mitochondrial	tig00000056	3482056	3678440	GO:1901006	ubiquinone-6 biosynthetic process	0.833456	0.888459
TRINITY_GG_9971_c96_g1	red	GUN_PHAVU	Endoglucanase	tig00000003	15679332	16723989	GO:0030245	cellulose catabolic process	0.833223	0.126908
TRINITY_GG_6302_c5_g1	red	AB2E_ARATH	ABC transporter E family member 2	tig00000046	1645474	1651803	GO:0000054	ribosomal subunit export from nucleus	0.83291	0.762814
TRINITY_GG_737_c312_g1	red	BRXL4_ARATH	Protein Brevis radix-like 4	tig00000052	5416891	6169136	NA	NA	0.831985	0.802995
TRINITY_GG_5041_c29_g1	red	MPPB_ARATH	Probable mitochondrial-processing peptidase subunit beta, mitochondrial	tig00000045	4355353	4365368	NA	NA	0.831377	0.937285
TRINITY_GG_6306_c3_g1	red	REP_ARATH	Rab escort protein 1	tig00000046	4166576	4176803	GO:0006886	intracellular protein transport	0.828348	0.834656
TRINITY_GG_9399_c97_g1	red	PRS7_SPIOL	26S proteasome regulatory subunit 7	tig00000001	9239673	9279541	GO:0030163	protein catabolic process	0.824351	0.893801
TRINITY_GG_6317_c192_g2	red	GIP1_ARATH	GBF-interacting protein 1	tig00000046	6603805	6613998	GO:0043388	positive regulation of DNA binding	0.823191	0.760836
TRINITY_GG_6053_c105_g1	red	ATPG3_IPOBA	ATP synthase subunit gamma, mitochondrial	tig00000023	5322903	5332796	GO:0009249	protein lipoylation	0.822552	0.846556
TRINITY_GG_7684_c3_g1	red	HSP7S_PEA	Stromal 70 kDa heat shock-related protein, chloroplastic	tig00000031	9017025	9024926	GO:0006457	protein folding	0.820312	0.866715
TRINITY_GG_5951_c0_g1	red	FBT6_ARATH	Probable folate-biopterin transporter 6	tig00000204	1507355	2120595	GO:0048820	hair follicle maturation	0.817556	0.63304
TRINITY_GG_6053_c68_g1	red	AMERL_ARATH	Uncharacterized protein At2g38710	tig00000023	2585277	5254509	GO:0006281	DNA repair	0.815354	0.953701
TRINITY_GG_9222_c2_g1	red	BH126_ARATH	Transcription factor bHLH126	tig00000827	95825	100894	GO:0006357	regulation of transcription by RNA polymerase II	0.813466	0.68569
TRINITY_GG_9670_c39_g1	red	MSRA5_ARATH	Peptide methionine sulfoxide reductase A5	tig00000174	685532	688423	GO:0034599	cellular response to oxidative stress	0.811123	0.471641
TRINITY_GG_199_c105_g1	red	RER4_ARATH	Protein RETICULATA-RELATED 4, chloroplastic	tig00004323	1569558	2700939	NA	NA	0.810979	0.963196
TRINITY_GG_5067_c2_g1	red	RPN13_ARATH	26S proteasome regulatory subunit RPN13	tig00000045	4147872	4160756	GO:0006511	ubiquitin-dependent protein catabolic process	0.809414	0.782636
TRINITY_GG_7887_c41_g1	red	GDL73_ARATH	GDSL esterase/lipase At5g03820	tig00000056	5343394	6562012	GO:0042744	hydrogen peroxide catabolic process	0.807774	0.264579
TRINITY_GG_6522_c7_g1	red	VDAC2_ARATH	Mitochondrial outer membrane protein porin 2	tig00000084	928411	2043972	GO:0040008	regulation of growth	0.805475	0.715037
TRINITY_GG_1603_c2_g1	red	BSK2_ARATH	Serine/threonine-protein kinase BSK2	tig00000650	555614	562598	GO:0009742	brassinosteroid mediated signaling pathway	0.805082	0.874968
TRINITY_GG_774_c32_g1	red	PRS8A_ARATH	26S proteasome regulatory subunit 8 homolog A	tig00004331	1916865	1923993	GO:0043161	proteasome-mediated ubiquitin-dependent protein catabolic process	0.804037	0.923354
TRINITY_GG_9403_c159_g1	red	NRDC_ARATH	Nardilysin-like	tig00000001	5373914	5392459	NA	NA	0.803561	0.951594
TRINITY_GG_3235_c18_g1	red	IP5PC_ARATH	Type I inositol polyphosphate 5-phosphatase 12	tig00000018	6831692	6837766	GO:0046855	inositol phosphate dephosphorylation	0.80228	0.214716
TRINITY_GG_10769_c1_g1	red	MIRO1_ARATH	Mitochondrial Rho GTPase 1	tig00000065	5652683	5670546	GO:0009793	embryo development ending in seed dormancy	0.801616	0.891597
TRINITY_GG_1273_c12_g1	red	PLST4_ARATH	Plastidic glucose transporter 4	tig00000125	1784821	1789998	GO:0008643	carbohydrate transport	0.801575	0.825521
TRINITY_GG_6048_c53_g1	red	MTRF1_ARATH	Peptide chain release factor 1, mitochondrial	tig00000023	2147410	3902862	GO:0042545	cell wall modification	0.799747	0.171422
TRINITY_GG_7682_c132_g1	red	1433_HELAN	14-3-3-like protein	tig00000031	1028286	1143231	NA	NA	0.797762	0.911197
TRINITY_GG_1272_c69_g1	red	UGT7_CATRO	UDP-glucose iridoid glucosyltransferase	tig00000125	506686	509706	GO:0006952	defense response	0.79475	0.256969
TRINITY_GG_3608_c1_g1	red	OXA1_ARATH	Mitochondrial inner membrane protein OXA1	tig00000253	1198329	1212207	GO:0033617	mitochondrial cytochrome c oxidase assembly	0.791007	0.879603
TRINITY_GG_7684_c254_g1	red	SYQ_LUPLU	Glutamine--tRNA ligase	tig00000031	3992171	4004937	GO:0006425	glutaminyl-tRNA aminoacylation	0.789561	0.852857
TRINITY_GG_737_c923_g1	red	AGL31_ARATH	Agamous-like MADS-box protein AGL31	tig00000052	5588688	5611656	GO:0030154	cell differentiation	0.789181	0.845313
TRINITY_GG_7256_c270_g2	red	JGB_ARATH	Protein JINGUBANG	tig00000094	1181896	1229471	GO:0009846	pollen germination	0.788976	0.0960829
TRINITY_GG_199_c110_g1	red	BB_ARATH	E3 ubiquitin-protein ligase BIG BROTHER	tig00004323	2525871	3035023	GO:0048437	floral organ development	0.788895	0.648756
TRINITY_GG_5831_c121_g1	red	LPXB_ARATH	Probable lipid-A-disaccharide synthase, mitochondrial	tig00000062	5276871	5283291	GO:0009245	lipid A biosynthetic process	0.787564	0.170884
TRINITY_GG_9971_c64_g1	red	P4KG4_ARATH	Phosphatidylinositol 4-kinase gamma 4	tig00000003	15798660	15802297	GO:0009909	regulation of flower development	0.786868	0.174273
TRINITY_GG_6101_c10_g1	red	AL3H1_ARATH	Aldehyde dehydrogenase family 3 member H1	tig00000159	1792077	1924379	GO:0006081	cellular aldehyde metabolic process	0.785821	0.149777
TRINITY_GG_5204_c123_g2	red	VCL1_ARATH	Protein VACUOLELESS1	tig00000048	4093239	4112653	GO:0016197	endosomal transport	0.784939	0.627358
TRINITY_GG_1541_c44_g1	red	RL10_EUPES	60S ribosomal protein L10	tig00000328	651558	655177	GO:0006412	translation	0.784122	0.922782
TRINITY_GG_6531_c40_g1	red	POLX_TOBAC	Retrovirus-related Pol polyprotein from transposon TNT 1-94	tig00004326	279180	301247	GO:0015074	DNA integration	0.783236	0.157979
TRINITY_GG_3408_c10_g1	red	P4KG3_ARATH	Phosphatidylinositol 4-kinase gamma 3	tig00000868	10697	17576	GO:0009909	regulation of flower development	0.783127	0.640817
TRINITY_GG_5361_c6_g1	red	SODC_SPIOL	Superoxide dismutase [Cu-Zn]	tig00000215	1697014	1702727	NA	NA	0.782784	0.508331
TRINITY_GG_2814_c249_g1	red	POLX_TOBAC	Retrovirus-related Pol polyprotein from transposon TNT 1-94	tig00000118	933938	1465659	GO:0015074	DNA integration	0.781828	0.535614
TRINITY_GG_3258_c152_g1	red	P5CR_ACTCC	Pyrroline-5-carboxylate reductase	tig00000018	1552311	1555631	GO:0055129	L-proline biosynthetic process	0.780281	0.630549
TRINITY_GG_7887_c0_g1	red	ENO2_ARATH	Bifunctional enolase 2/transcriptional activator	tig00000056	5467583	5477363	GO:0006096	glycolytic process	0.779432	0.920629
TRINITY_GG_10767_c66_g1	red	UGGG_ARATH	UDP-glucose:glycoprotein glucosyltransferase	tig00000065	1212347	1238776	GO:0046283	anthocyanin-containing compound metabolic process	0.778318	0.719889
TRINITY_GG_2737_c30_g1	red	OP163_ARATH	Outer envelope pore protein 16-3, chloroplastic/mitochondrial	tig00000039	4399199	4423090	GO:0006811	ion transport	0.777187	0.881064
TRINITY_GG_3246_c57_g1	red	P24D3_ARATH	Transmembrane emp24 domain-containing protein p24delta3	tig00000018	7777770	7784475	GO:0006888	endoplasmic reticulum to Golgi vesicle-mediated transport	0.77688	0.925318
TRINITY_GG_3498_c13_g1	red	HSOP3_ARATH	Hsp70-Hsp90 organizing protein 3	tig00000075	201390	231043	GO:0051131	chaperone-mediated protein complex assembly	0.774878	0.489119
TRINITY_GG_7689_c63_g2	red	R27A3_ARATH	60S ribosomal protein L27a-3	tig00000148	1511375	1532140	GO:0006412	translation	0.773288	0.915284
TRINITY_GG_215_c30_g1	red	CALR_BETVU	Calreticulin	tig00004323	10904990	10911594	GO:0006457	protein folding	0.770239	0.877169
TRINITY_GG_222_c26_g1	red	PSY2_SOLLC	Phytoene synthase 2, chloroplastic	tig00004323	4168675	4233203	GO:0016117	carotenoid biosynthetic process	0.770152	0.784337
TRINITY_GG_1550_c9_g1	red	ANXD6_ARATH	Annexin D6	tig00000512	544527	547923	GO:0009409	response to cold	0.768671	0.865359
TRINITY_GG_7506_c16_g1	red	SSRA_ARATH	Translocon-associated protein subunit alpha	tig00000006	3416212	3420826	NA	NA	0.764437	0.923249
TRINITY_GG_6056_c104_g1	red	EIF3C_MEDTR	Eukaryotic translation initiation factor 3 subunit C	tig00000023	10186375	10191647	GO:0001732	formation of cytoplasmic translation initiation complex	0.763305	0.95693
TRINITY_GG_828_c0_g1	red	Y4193_ARATH	Uncharacterized protein At4g10930	tig00000658	180470	193764	GO:0016567	protein ubiquitination	0.758681	0.648726
TRINITY_GG_6857_c23_g1	red	CINV2_ARATH	Alkaline/neutral invertase CINV2	tig00000071	3096204	3102005	GO:0048364	root development	0.754946	0.798022
TRINITY_GG_6048_c74_g1	red	2AAB_ARATH	Serine/threonine-protein phosphatase 2A 65 kDa regulatory subunit A beta isoform	tig00000023	703643	2013249	GO:0006470	protein dephosphorylation	0.754857	0.872654
TRINITY_GG_7503_c196_g1	red	ASY1_ARATH	Meiosis-specific protein ASY1	tig00000006	6645933	6652097	GO:0051026	chiasma assembly	0.754804	0.729171
TRINITY_GG_7136_c30_g1	red	RLA0_OXYRB	60S acidic ribosomal protein P0	tig00000182	94937	98300	GO:0042254	ribosome biogenesis	0.754793	0.891349
TRINITY_GG_4079_c14_g1	red	XCT_ORYSJ	Protein XAP5 CIRCADIAN TIMEKEEPER	tig00000225	372805	380501	GO:0006325	chromatin organization	0.754037	0.770082
TRINITY_GG_2149_c17_g1	red	GDI1_ARATH	Guanosine nucleotide diphosphate dissociation inhibitor 1	tig00004328	5358304	5368646	GO:0015031	protein transport	0.753098	0.831913
TRINITY_GG_802_c0_g1	red	CALS5_ARATH	Callose synthase 5	tig00000818	50000	78156	GO:0006075	(1->3)-beta-D-glucan biosynthetic process	0.751763	0.202225
TRINITY_GG_7136_c267_g1	red	PSD7A_ARATH	26S proteasome non-ATPase regulatory subunit 7 homolog A	tig00000182	130698	223659	GO:0045087	innate immune response	0.749362	0.910899
TRINITY_GG_3245_c1_g1	red	TON2_ARATH	Probable serine/threonine-protein phosphatase 2A regulatory subunit B'' subunit TON2	tig00000018	4633436	4677844	GO:0009553	embryo sac development	0.749067	0.727536
TRINITY_GG_7684_c243_g1	red	SYFB_ARATH	Phenylalanine--tRNA ligase beta subunit, cytoplasmic	tig00000031	3043379	3062455	GO:0006432	phenylalanyl-tRNA aminoacylation	0.746033	0.891641
TRINITY_GG_2740_c45_g1	red	STP10_ARATH	Sugar transport protein 10	tig00000039	6652566	6658706	GO:0071333	cellular response to glucose stimulus	0.745808	0.116089
TRINITY_GG_4516_c0_g1	red	EB1C_ARATH	Microtubule-associated protein RP/EB family member 1C	tig00000084	1289612	1291360	GO:0051301	cell division	0.745001	0.738494
TRINITY_GG_7496_c6_g1	red	TXND9_ARATH	Thioredoxin domain-containing protein 9 homolog	tig00000006	10576269	10581454	GO:0000226	microtubule cytoskeleton organization	0.744195	0.848527
TRINITY_GG_10767_c70_g1	red	KAD4_ORYSJ	Adenylate kinase 4	tig00000065	101935	107013	GO:0006163	purine nucleotide metabolic process	0.743623	0.938421
TRINITY_GG_2149_c7_g1	red	MAP22_ARATH	Methionine aminopeptidase 2B	tig00004328	5525260	5538023	GO:0070084	protein initiator methionine removal	0.742897	0.891038
TRINITY_GG_1273_c1_g1	red	RD23D_ARATH	Ubiquitin receptor RAD23d	tig00000125	1962717	2041232	GO:0006289	nucleotide-excision repair	0.742762	0.886141
TRINITY_GG_10005_c768_g1	red	SFC1_ARATH	Mitochondrial succinate-fumarate transporter 1	tig00000003	5350226	5357590	GO:0015742	alpha-ketoglutarate transport	0.742123	0.580966
TRINITY_GG_7943_c21_g1	red	KLCR2_ARATH	Protein KINESIN LIGHT CHAIN-RELATED 2	tig00000171	1764660	1767067	GO:0009860	pollen tube growth	0.719818	0.130892
TRINITY_GG_5518_c46_g2	red	M3K17_ARATH	Mitogen-activated protein kinase kinase kinase 17	tig00000009	9758606	10443198	GO:0009738	abscisic acid-activated signaling pathway	0.71011	0.19548
TRINITY_GG_737_c172_g1	red	GCD1_ARATH	Protein GAMETE CELL DEFECTIVE 1, mitochondrial	tig00000052	6170251	6171423	GO:0007154	cell communication	0.67826	0.165682
TRINITY_GG_3258_c45_g1	red	RAA4D_ARATH	Ras-related protein RABA4d	tig00000018	2784893	2788626	GO:0048868	pollen tube development	0.64569	0.116125
TRINITY_GG_5831_c385_g2	red	FH5_ARATH	Formin-like protein 5	tig00000062	340853	1360500	GO:0030041	actin filament polymerization	0.612368	0.256744
TRINITY_GG_10910_c20_g1	red	SPY_PETHY	Probable UDP-N-acetylglucosamine--peptide N-acetylglucosaminyltransferase SPINDLY	tig00000020	631371	1071306	GO:0071260	cellular response to mechanical stimulus	0.567888	0.173626
TRINITY_GG_626_c4_g1	red	CRJ35_CRYJA	Pathogenesis-related thaumatin-like protein 3.5	tig00000817	146112	160295	GO:0015074	DNA integration	0.5439	0.1963
TRINITY_GG_5516_c158_g1	red	PRK6_ARATH	Pollen receptor-like kinase 6	tig00000009	2659811	2674406	GO:0080092	regulation of pollen tube growth	0.507347	0.11094
TRINITY_GG_5327_c135_g1	red	FH5_ARATH	Formin-like protein 5	tig00000139	1449796	1456405	GO:0030041	actin filament polymerization	0.498406	0.181209
TRINITY_GG_3258_c68_g1	red	ELD1_ARATH	Glycosyltransferase-like KOBITO 1	tig00000018	1907393	1912435	GO:0007049	cell cycle	0.494221	0.792768
TRINITY_GG_7503_c182_g1	red	SCC13_ARATH	Sister chromatid cohesion 1 protein 3	tig00000006	7606090	7611616	GO:0051301	cell division	0.443295	0.734369
110
111
Showing 1 to 22 of 111 entries, 11 total columns

[truncated: 2 more sheets: ST-6K, ST-6L]
