# Supplementary material for: Comparative transcriptomic analysis of male and females in the dioecious weeds Amaranthus palmeri and Amaranthus tuberculatus
Source: BMC Plant Biol. 2023 Jun 26;23:339. doi: 10.1186/s12870-023-04286-9 (PMC10291800; doi:10.1186/s12870-023-04286-9)
Supplement: Supplementary file 8 — Additional file 8: Supplemental Table 7. A. Primers sequences used for RNA-seq validation via qPCR. [file 12870_2023_4286_MOESM8_ESM.xlsx]

## Sheet: ST-7A
Supplemental Table 7A. Primers sequences used for RNA-seq validation via qPCR
Primer Name	Sequecnes (5’ -3’)	Tm (°C)
AM_PI_F	CTTCTTCTTCGGTCCCAGATATT	56.3
AM_PI_R	CTTGATTCTGTCAATCTCGTTCTTT	53.5
AM_MYB35_F	GCTTCCTACAGTTGGGGTGA	54.3
AM_MYB35_R	CTTGTAGACGAAGGCGATACTT	54.5
